# Supplementary material for: PseudotimeDE: inference of differential gene expression along cell pseudotime with well-calibrated p-values from single-cell RNA sequencing data
Source: Genome Biol. 2021 Apr 29;22:124. doi: 10.1186/s13059-021-02341-y (PMC8082818; doi:10.1186/s13059-021-02341-y)
Supplement: Supplementary file 2 — Additional file 2 Supplementary table 1. It includes enrichment analysis results of LPS-dendritic cell dataset. [file 13059_2021_2341_MOESM2_ESM.xlsx]

## Sheet: README
Enrichment analysis on LPS-dendritic cell dataset
Sheet1	LPS_Slingshot_GO_PseudotimeDEvstradeSeq:PseudotimeDE-specific
Sheet2	LPS_Slingshot_GO_tradeSeqvsPseudotimeDE:tradeSeq-specific
Sheet3	LPS_Slingshot_GO_PseudotimeDEvsMonocle3-DE:PseudotimeDE-specific
Sheet4	LPS_Slingshot_GO_Monocle3-DEvsPseudotimeDE:Monocle3-DE-specific
Sheet5	LPS_Monocle3-PI_GO_PseudotimeDEvstradeSeq:PseudotimeDE-specific
Sheet6	LPS_Monocle3-PI_GO_tradeSeqvsPseudotimeDE:tradeSeq-specific
Sheet7	LPS_Monocle3-PI_GO_PseudotimeDEvsMonocle3-DE:PseudotimeDE-specific
Sheet8	LPS_Monocle3-PI_GO_Monocle3-DEvsPseudotimeDE:Monocle3-DE-specific
Sheet9	LPS_Slingshot_MSigDB_PseudotimeDEvstradeSeq:PseudotimeDE-specific
Sheet10	LPS_Slingshot_MSigDB_tradeSeqvsPseudotimeDE:tradeSeq-specific
Sheet11	LPS_Slingshot_MSigDB_PseudotimeDEvsMonocle3-DE:PseudotimeDE-specific
Sheet12	LPS_Slingshot_MSigDB_Monocle3-DEvsPseudotimeDE:Monocle3-DE-specific
Sheet13	LPS_Monocle3-PI_MSigDB_PseudotimeDEvstradeSeq:PseudotimeDE-specific
Sheet14	LPS_Monocle3-PI_MSigDB_tradeSeqvsPseudotimeDE:tradeSeq-specific
Sheet15	LPS_Monocle3-PI_MSigDB_PseudotimeDEvsMonocle3-DE:PseudotimeDE-specific
Sheet16	LPS_Monocle3-PI_MSigDB_Monocle3-DEvsPseudotimeDE:Monocle3-DE-specific

## Sheet: Sheet1
LPS_Slingshot_GO_PseudotimeDE_tradeSeq
GO.ID	Term	Annotated	Significant	Expected	weight01Fisher
GO:0070584	mitochondrion morphogenesis	9	2	0.1	0.0045
GO:0072358	cardiovascular system development	73	2	0.85	0.0115
GO:0035510	DNA dealkylation	5	1	0.06	0.0568
GO:0006595	polyamine metabolic process	5	1	0.06	0.0568
GO:0009438	methylglyoxal metabolic process	5	1	0.06	0.0568
GO:0035024	negative regulation of Rho protein signa...	5	1	0.06	0.0568
GO:0006541	glutamine metabolic process	5	1	0.06	0.0568
GO:0042402	cellular biogenic amine catabolic proces...	5	1	0.06	0.0568
GO:0061512	protein localization to cilium	5	1	0.06	0.0568
GO:0071577	zinc ion transmembrane transport	5	1	0.06	0.0568
GO:0071545	inositol phosphate catabolic process	5	1	0.06	0.0568
GO:0030042	actin filament depolymerization	5	1	0.06	0.0568
GO:0033299	secretion of lysosomal enzymes	6	1	0.07	0.0678
GO:0046185	aldehyde catabolic process	6	1	0.07	0.0678
GO:0006089	lactate metabolic process	6	1	0.07	0.0678
GO:0042182	ketone catabolic process	6	1	0.07	0.0678
GO:0006882	cellular zinc ion homeostasis	6	1	0.07	0.0678
GO:0008593	regulation of Notch signaling pathway	6	1	0.07	0.0678
GO:0005978	glycogen biosynthetic process	7	1	0.08	0.0786
GO:0006085	acetyl-CoA biosynthetic process	7	1	0.08	0.0786
GO:0009069	serine family amino acid metabolic proce...	7	1	0.08	0.0786
GO:0046856	phosphatidylinositol dephosphorylation	7	1	0.08	0.0786
GO:0070979	protein K11-linked ubiquitination	8	1	0.09	0.0893
GO:0007601	visual perception	8	1	0.09	0.0893
GO:0030150	protein import into mitochondrial matrix	8	1	0.09	0.0893
GO:0010259	multicellular organism aging	9	1	0.1	0.1
GO:0070936	protein K48-linked ubiquitination	10	1	0.12	0.1104
GO:0006120	mitochondrial electron transport, NADH t...	10	1	0.12	0.1104
GO:0098659	inorganic cation import across plasma me...	10	1	0.12	0.1104
GO:0000413	protein peptidyl-prolyl isomerization	11	1	0.13	0.1208
GO:0070988	demethylation	11	1	0.13	0.1208
GO:0010923	negative regulation of phosphatase activ...	11	1	0.13	0.1208
GO:0032787	monocarboxylic acid metabolic process	97	4	1.13	0.1225
GO:0006805	xenobiotic metabolic process	12	1	0.14	0.1311
GO:0014066	regulation of phosphatidylinositol 3-kin...	12	1	0.14	0.1311
GO:0070534	protein K63-linked ubiquitination	12	1	0.14	0.1311
GO:0021782	glial cell development	13	1	0.15	0.1412
GO:0044728	DNA methylation or demethylation	13	1	0.15	0.1412
GO:0050905	neuromuscular process	13	1	0.15	0.1412
GO:0090630	activation of GTPase activity	14	1	0.16	0.1512
GO:2000573	positive regulation of DNA biosynthetic ...	14	1	0.16	0.1512
GO:0015914	phospholipid transport	14	1	0.16	0.1512
GO:0009066	aspartate family amino acid metabolic pr...	15	1	0.17	0.1611
GO:1903169	regulation of calcium ion transmembrane ...	16	1	0.19	0.1709
GO:0051865	protein autoubiquitination	16	1	0.19	0.1709
GO:0042737	drug catabolic process	16	1	0.19	0.1709
GO:0090329	regulation of DNA-dependent DNA replicat...	17	1	0.2	0.1806
GO:0006513	protein monoubiquitination	18	1	0.21	0.1902
GO:1903828	negative regulation of cellular protein ...	19	1	0.22	0.1997
GO:0042147	retrograde transport, endosome to Golgi	19	1	0.22	0.1997
GO:0021915	neural tube development	20	1	0.23	0.209
GO:0010468	regulation of gene expression	582	6	6.76	0.2115
GO:0006626	protein targeting to mitochondrion	29	2	0.34	0.2124
GO:0042133	neurotransmitter metabolic process	21	1	0.24	0.2183
GO:0000209	protein polyubiquitination	45	2	0.52	0.2225
GO:1901607	alpha-amino acid biosynthetic process	22	1	0.26	0.2275
GO:0017148	negative regulation of translation	24	1	0.28	0.2455
GO:0006633	fatty acid biosynthetic process	25	1	0.29	0.2543
GO:0035264	multicellular organism growth	26	1	0.3	0.263
GO:0006936	muscle contraction	27	1	0.31	0.2717
GO:0051028	mRNA transport	27	1	0.31	0.2717
GO:0097164	ammonium ion metabolic process	27	1	0.31	0.2717
GO:0016999	antibiotic metabolic process	29	1	0.34	0.2887
GO:0009451	RNA modification	30	1	0.35	0.297
GO:0032543	mitochondrial translation	32	1	0.37	0.3135
GO:0044262	cellular carbohydrate metabolic process	50	2	0.58	0.3144
GO:0006790	sulfur compound metabolic process	65	2	0.75	0.3159
GO:0006606	protein import into nucleus	33	1	0.38	0.3215
GO:0000956	nuclear-transcribed mRNA catabolic proce...	36	1	0.42	0.3452
GO:0055114	oxidation-reduction process	164	4	1.9	0.3537
GO:0006457	protein folding	38	1	0.44	0.3606
GO:0006631	fatty acid metabolic process	65	2	0.75	0.3685
GO:0006281	DNA repair	111	2	1.29	0.3721
GO:0072659	protein localization to plasma membrane	40	1	0.46	0.3755
GO:0008283	cell proliferation	256	2	2.97	0.3918
GO:0061458	reproductive system development	43	1	0.5	0.3974
GO:0006417	regulation of translation	70	2	0.81	0.4108
GO:0017144	drug metabolic process	133	4	1.54	0.4283
GO:0001525	angiogenesis	51	1	0.59	0.4521
GO:0019216	regulation of lipid metabolic process	57	1	0.66	0.49
GO:0007507	heart development	62	1	0.72	0.5196
GO:0000398	mRNA splicing, via spliceosome	63	1	0.73	0.5253
GO:0032259	methylation	69	1	0.8	0.5582
GO:0015031	protein transport	350	6	4.07	0.5688
GO:1902532	negative regulation of intracellular sig...	89	2	1.03	0.5833
GO:0051260	protein homooligomerization	74	1	0.86	0.584
GO:0016567	protein ubiquitination	148	3	1.72	0.6064
GO:0007417	central nervous system development	82	1	0.95	0.6222
GO:0042254	ribosome biogenesis	88	1	1.02	0.6486
GO:0051347	positive regulation of transferase activ...	94	1	1.09	0.6732
GO:0031175	neuron projection development	95	1	1.1	0.6772
GO:0043161	proteasome-mediated ubiquitin-dependent ...	103	1	1.2	0.7071
GO:0040008	regulation of growth	108	1	1.25	0.7244
GO:0006886	intracellular protein transport	208	4	2.42	0.726
GO:0007049	cell cycle	311	2	3.61	0.7291
GO:0051301	cell division	123	1	1.43	0.7706
GO:0000122	negative regulation of transcription by ...	125	1	1.45	0.7761
GO:0045944	positive regulation of transcription by ...	172	1	2	0.875
GO:0022402	cell cycle process	207	1	2.4	0.9196
GO:0042127	regulation of cell proliferation	216	1	2.51	0.9283
GO:0006468	protein phosphorylation	275	1	3.19	0.9665
GO:0048513	animal organ development	371	2	4.31	0.978
GO:0000041	transition metal ion transport	17	1	0.2	1
GO:0022613	ribonucleoprotein complex biogenesis	123	1	1.43	1
GO:0023057	negative regulation of signaling	177	2	2.06	1
GO:0007264	small GTPase mediated signal transductio...	67	1	0.78	1
GO:0007265	Ras protein signal transduction	56	1	0.65	1
GO:0007266	Rho protein signal transduction	17	1	0.2	1
GO:0070727	cellular macromolecule localization	326	6	3.79	1
GO:0030030	cell projection organization	154	1	1.79	1
GO:0044248	cellular catabolic process	433	4	5.03	1
GO:0044249	cellular biosynthetic process	908	8	10.55	1
GO:0000271	polysaccharide biosynthetic process	10	1	0.12	1
GO:0030036	actin cytoskeleton organization	66	1	0.77	1
GO:0006396	RNA processing	208	1	2.42	1
GO:0006397	mRNA processing	105	1	1.22	1
GO:0071897	DNA biosynthetic process	36	1	0.42	1
GO:0007010	cytoskeleton organization	151	1	1.75	1
GO:0071466	cellular response to xenobiotic stimulus	18	1	0.21	1
GO:0042063	gliogenesis	33	1	0.38	1
GO:0009260	ribonucleotide biosynthetic process	50	1	0.58	1
GO:0007015	actin filament organization	40	1	0.46	1
GO:0044237	cellular metabolic process	1698	17	19.72	1
GO:0006807	nitrogen compound metabolic process	1579	15	18.34	1
GO:0044238	primary metabolic process	1647	15	19.13	1
GO:0046434	organophosphate catabolic process	44	1	0.51	1
GO:0072330	monocarboxylic acid biosynthetic process	41	1	0.48	1
GO:0032880	regulation of protein localization	150	1	1.74	1
GO:1990778	protein localization to cell periphery	48	1	0.56	1
GO:0043170	macromolecule metabolic process	1419	12	16.48	1
GO:1902531	regulation of intracellular signal trans...	238	2	2.76	1
GO:0010563	negative regulation of phosphorus metabo...	93	1	1.08	1
GO:0050657	nucleic acid transport	37	1	0.43	1
GO:0050658	RNA transport	37	1	0.43	1
GO:0120036	plasma membrane bounded cell projection ...	147	1	1.71	1
GO:0051603	proteolysis involved in cellular protein...	161	1	1.87	1
GO:0009250	glucan biosynthetic process	7	1	0.08	1
GO:0045184	establishment of protein localization	366	6	4.25	1
GO:0072521	purine-containing compound metabolic pro...	109	2	1.27	1
GO:0006605	protein targeting	61	2	0.71	1
GO:0014065	phosphatidylinositol 3-kinase signaling	14	1	0.16	1
GO:0072522	purine-containing compound biosynthetic ...	56	1	0.65	1
GO:0050877	nervous system process	79	1	0.92	1
GO:0005975	carbohydrate metabolic process	101	2	1.17	1
GO:0009259	ribonucleotide metabolic process	99	2	1.15	1
GO:0005976	polysaccharide metabolic process	15	1	0.17	1
GO:0005977	glycogen metabolic process	11	1	0.13	1
GO:0006793	phosphorus metabolic process	523	5	6.07	1
GO:0035303	regulation of dephosphorylation	24	1	0.28	1
GO:2000278	regulation of DNA biosynthetic process	23	1	0.27	1
GO:0035305	negative regulation of dephosphorylation	12	1	0.14	1
GO:0007275	multicellular organism development	587	3	6.82	1
GO:0010556	regulation of macromolecule biosynthetic...	528	5	6.13	1
GO:0006796	phosphate-containing compound metabolic ...	517	5	6	1
GO:0010557	positive regulation of macromolecule bio...	291	2	3.38	1
GO:0010558	negative regulation of macromolecule bio...	208	2	2.42	1
GO:0030001	metal ion transport	91	2	1.06	1
GO:0032879	regulation of localization	317	2	3.68	1
GO:0030003	cellular cation homeostasis	68	1	0.79	1
GO:0072511	divalent inorganic cation transport	62	2	0.72	1
GO:0032446	protein modification by small protein co...	164	3	1.9	1
GO:0006366	transcription by RNA polymerase II	302	2	3.51	1
GO:0034762	regulation of transmembrane transport	51	1	0.59	1
GO:0008104	protein localization	462	8	5.37	1
GO:0034765	regulation of ion transmembrane transpor...	43	1	0.5	1
GO:0048583	regulation of response to stimulus	508	2	5.9	1
GO:0048585	negative regulation of response to stimu...	223	2	2.59	1
GO:0098771	inorganic ion homeostasis	79	1	0.92	1
GO:0006351	transcription, DNA-templated	451	2	5.24	1
GO:0046839	phospholipid dephosphorylation	7	1	0.08	1
GO:0048589	developmental growth	86	1	1	1
GO:0006355	regulation of transcription, DNA-templat...	426	2	4.95	1
GO:0006163	purine nucleotide metabolic process	105	2	1.22	1
GO:0006357	regulation of transcription by RNA polym...	282	2	3.28	1
GO:0006164	purine nucleotide biosynthetic process	55	1	0.64	1
GO:0051169	nuclear transport	67	1	0.78	1
GO:0016051	carbohydrate biosynthetic process	36	1	0.42	1
GO:0009653	anatomical structure morphogenesis	259	3	3.01	1
GO:0016053	organic acid biosynthetic process	70	2	0.81	1
GO:0009888	tissue development	173	1	2.01	1
GO:0009410	response to xenobiotic stimulus	27	1	0.31	1
GO:0009889	regulation of biosynthetic process	574	5	6.67	1
GO:0022607	cellular component assembly	463	1	5.38	1
GO:0019751	polyol metabolic process	26	1	0.3	1
GO:0007219	Notch signaling pathway	13	1	0.15	1
GO:0019752	carboxylic acid metabolic process	179	4	2.08	1
GO:0060255	regulation of macromolecule metabolic pr...	838	7	9.73	1
GO:1990542	mitochondrial transmembrane transport	20	1	0.23	1
GO:0010959	regulation of metal ion transport	40	1	0.46	1
GO:0015833	peptide transport	353	6	4.1	1
GO:0046390	ribose phosphate biosynthetic process	53	1	0.62	1
GO:1901615	organic hydroxy compound metabolic proce...	81	2	0.94	1
GO:0048522	positive regulation of cellular process	764	2	8.87	1
GO:1901616	organic hydroxy compound catabolic proce...	14	1	0.16	1
GO:0048523	negative regulation of cellular process	658	4	7.64	1
GO:0031323	regulation of cellular metabolic process	861	6	10	1
GO:0045333	cellular respiration	40	1	0.46	1
GO:0046394	carboxylic acid biosynthetic process	70	2	0.81	1
GO:0031324	negative regulation of cellular metaboli...	383	3	4.45	1
GO:0007005	mitochondrion organization	127	4	1.48	1
GO:0031325	positive regulation of cellular metaboli...	529	2	6.14	1
GO:0031326	regulation of cellular biosynthetic proc...	563	5	6.54	1
GO:0031327	negative regulation of cellular biosynth...	219	2	2.54	1
GO:0031328	positive regulation of cellular biosynth...	315	2	3.66	1
GO:0051186	cofactor metabolic process	118	1	1.37	1
GO:0001568	blood vessel development	67	1	0.78	1
GO:0051188	cofactor biosynthetic process	58	1	0.67	1
GO:0016070	RNA metabolic process	666	4	7.74	1
GO:0016071	mRNA metabolic process	147	1	1.71	1
GO:0006996	organelle organization	622	5	7.22	1
GO:0006753	nucleoside phosphate metabolic process	130	2	1.51	1
GO:0048514	blood vessel morphogenesis	60	1	0.7	1
GO:0051170	import into nucleus	35	1	0.41	1
GO:0018208	peptidyl-proline modification	13	1	0.15	1
GO:0035295	tube development	102	2	1.18	1
GO:0051171	regulation of nitrogen compound metaboli...	813	5	9.44	1
GO:0051172	negative regulation of nitrogen compound...	347	2	4.03	1
GO:0051173	positive regulation of nitrogen compound...	509	2	5.91	1
GO:0051174	regulation of phosphorus metabolic proce...	266	1	3.09	1
GO:0048518	positive regulation of biological proces...	852	2	9.9	1
GO:0060429	epithelium development	98	1	1.14	1
GO:0048519	negative regulation of biological proces...	750	5	8.71	1
GO:0055065	metal ion homeostasis	67	1	0.78	1
GO:0043547	positive regulation of GTPase activity	31	1	0.36	1
GO:0051179	localization	845	11	9.81	1
GO:0048731	system development	512	3	5.95	1
GO:0055069	zinc ion homeostasis	6	1	0.07	1
GO:0033692	cellular polysaccharide biosynthetic pro...	8	1	0.09	1
GO:0010921	regulation of phosphatase activity	18	1	0.21	1
GO:0042886	amide transport	356	6	4.13	1
GO:0016482	cytosolic transport	29	1	0.34	1
GO:0140053	mitochondrial gene expression	39	1	0.45	1
GO:0019725	cellular homeostasis	108	1	1.25	1
GO:0018193	peptidyl-amino acid modification	218	1	2.53	1
GO:0072503	cellular divalent inorganic cation homeo...	43	1	0.5	1
GO:0042221	response to chemical	508	1	5.9	1
GO:0098739	import across plasma membrane	11	1	0.13	1
GO:0072507	divalent inorganic cation homeostasis	45	1	0.52	1
GO:0071840	cellular component organization or bioge...	984	8	11.43	1
GO:0055080	cation homeostasis	78	1	0.91	1
GO:0050801	ion homeostasis	86	1	1	1
GO:0051345	positive regulation of hydrolase activit...	87	1	1.01	1
GO:0055082	cellular chemical homeostasis	86	1	1	1
GO:0051346	negative regulation of hydrolase activit...	49	1	0.57	1
GO:0055085	transmembrane transport	141	3	1.64	1
GO:0055086	nucleobase-containing small molecule met...	150	2	1.74	1
GO:0006112	energy reserve metabolic process	11	1	0.13	1
GO:0071616	acyl-CoA biosynthetic process	7	1	0.08	1
GO:0040007	growth	146	2	1.7	1
GO:0016043	cellular component organization	926	7	10.75	1
GO:0080090	regulation of primary metabolic process	831	6	9.65	1
GO:0006725	cellular aromatic compound metabolic pro...	929	8	10.79	1
GO:0006119	oxidative phosphorylation	24	1	0.28	1
GO:0097659	nucleic acid-templated transcription	452	2	5.25	1
GO:0033865	nucleoside bisphosphate metabolic proces...	25	1	0.29	1
GO:0033866	nucleoside bisphosphate biosynthetic pro...	14	1	0.16	1
GO:0051336	regulation of hydrolase activity	145	2	1.68	1
GO:0003012	muscle system process	42	1	0.49	1
GO:0006576	cellular biogenic amine metabolic proces...	9	1	0.1	1
GO:0035023	regulation of Rho protein signal transdu...	12	1	0.14	1
GO:0006950	response to stress	571	2	6.63	1
GO:0051338	regulation of transferase activity	160	1	1.86	1
GO:0046164	alcohol catabolic process	12	1	0.14	1
GO:0055076	transition metal ion homeostasis	26	1	0.3	1
GO:0007399	nervous system development	222	1	2.58	1
GO:0051716	cellular response to stimulus	856	5	9.94	1
GO:0043933	protein-containing complex subunit organ...	363	2	4.22	1
GO:0050790	regulation of catalytic activity	300	3	3.48	1
GO:0006520	cellular amino acid metabolic process	64	1	0.74	1
GO:1901605	alpha-amino acid metabolic process	43	1	0.5	1
GO:0050794	regulation of cellular process	1289	8	14.97	1
GO:0010498	proteasomal protein catabolic process	118	1	1.37	1
GO:0009205	purine ribonucleoside triphosphate metab...	60	1	0.7	1
GO:1901360	organic cyclic compound metabolic proces...	955	8	11.09	1
GO:2001141	regulation of RNA biosynthetic process	429	2	4.98	1
GO:1901361	organic cyclic compound catabolic proces...	116	1	1.35	1
GO:1901362	organic cyclic compound biosynthetic pro...	598	4	6.95	1
GO:0030163	protein catabolic process	196	1	2.28	1
GO:0002790	peptide secretion	79	1	0.92	1
GO:0097435	supramolecular fiber organization	64	1	0.74	1
GO:0006139	nucleobase-containing compound metabolic...	898	8	10.43	1
GO:0006511	ubiquitin-dependent protein catabolic pr...	140	1	1.63	1
GO:0033036	macromolecule localization	520	9	6.04	1
GO:0007600	sensory perception	31	1	0.36	1
GO:0045934	negative regulation of nucleobase-contai...	211	1	2.45	1
GO:0006518	peptide metabolic process	182	2	2.11	1
GO:0045935	positive regulation of nucleobase-contai...	300	2	3.48	1
GO:0045936	negative regulation of phosphate metabol...	93	1	1.08	1
GO:0006974	cellular response to DNA damage stimulus	170	2	1.97	1
GO:1902680	positive regulation of RNA biosynthetic ...	242	1	2.81	1
GO:0006732	coenzyme metabolic process	68	1	0.79	1
GO:0090407	organophosphate biosynthetic process	114	1	1.32	1
GO:0019538	protein metabolic process	958	6	11.13	1
GO:0030154	cell differentiation	449	1	5.21	1
GO:0033875	ribonucleoside bisphosphate metabolic pr...	25	1	0.29	1
GO:0043085	positive regulation of catalytic activit...	183	2	2.13	1
GO:0043086	negative regulation of catalytic activit...	105	1	1.22	1
GO:0008652	cellular amino acid biosynthetic process	22	1	0.26	1
GO:0043087	regulation of GTPase activity	43	1	0.5	1
GO:0051924	regulation of calcium ion transport	26	1	0.3	1
GO:0006304	DNA modification	20	1	0.23	1
GO:0046174	polyol catabolic process	7	1	0.08	1
GO:0009199	ribonucleoside triphosphate metabolic pr...	60	1	0.7	1
GO:0071806	protein transmembrane transport	17	1	0.2	1
GO:0006091	generation of precursor metabolites and ...	74	2	0.86	1
GO:0030182	neuron differentiation	128	1	1.49	1
GO:0019941	modification-dependent protein catabolic...	142	1	1.65	1
GO:0070887	cellular response to chemical stimulus	372	1	4.32	1
GO:0009790	embryo development	129	1	1.5	1
GO:1902679	negative regulation of RNA biosynthetic ...	166	1	1.93	1
GO:0000375	RNA splicing, via transesterification re...	63	1	0.73	1
GO:0009792	embryo development ending in birth or eg...	90	1	1.05	1
GO:0010467	gene expression	837	6	9.72	1
GO:0000377	RNA splicing, via transesterification re...	63	1	0.73	1
GO:0045892	negative regulation of transcription, DN...	164	1	1.9	1
GO:0045893	positive regulation of transcription, DN...	241	1	2.8	1
GO:0006913	nucleocytoplasmic transport	67	1	0.78	1
GO:0046580	negative regulation of Ras protein signa...	11	1	0.13	1
GO:0048468	cell development	219	1	2.54	1
GO:0007165	signal transduction	594	2	6.9	1
GO:0007166	cell surface receptor signaling pathway	273	1	3.17	1
GO:0001944	vasculature development	72	1	0.84	1
GO:1903506	regulation of nucleic acid-templated tra...	427	2	4.96	1
GO:1903507	negative regulation of nucleic acid-temp...	166	1	1.93	1
GO:1903508	positive regulation of nucleic acid-temp...	241	1	2.8	1
GO:0032990	cell part morphogenesis	61	2	0.71	1
GO:0034504	protein localization to nucleus	62	1	0.72	1
GO:0043269	regulation of ion transport	68	1	0.79	1
GO:0048699	generation of neurons	150	1	1.74	1
GO:0007154	cell communication	637	2	7.4	1
GO:0003008	system process	148	2	1.72	1
GO:1901564	organonitrogen compound metabolic proces...	1151	10	13.37	1
GO:0072655	establishment of protein localization to...	32	2	0.37	1
GO:1901565	organonitrogen compound catabolic proces...	253	2	2.94	1
GO:1901566	organonitrogen compound biosynthetic pro...	359	4	4.17	1
GO:0072657	protein localization to membrane	84	1	0.98	1
GO:0009161	ribonucleoside monophosphate metabolic p...	61	1	0.71	1
GO:0044743	protein transmembrane import into intrac...	14	1	0.16	1
GO:0046578	regulation of Ras protein signal transdu...	24	1	0.28	1
GO:0009165	nucleotide biosynthetic process	62	1	0.72	1
GO:0009167	purine ribonucleoside monophosphate meta...	61	1	0.71	1
GO:0050789	regulation of biological process	1393	12	16.18	1
GO:0001505	regulation of neurotransmitter levels	42	1	0.49	1
GO:0009150	purine ribonucleotide metabolic process	98	2	1.14	1
GO:0048015	phosphatidylinositol-mediated signaling	18	1	0.21	1
GO:0009152	purine ribonucleotide biosynthetic proce...	50	1	0.58	1
GO:0006066	alcohol metabolic process	64	1	0.74	1
GO:0043043	peptide biosynthetic process	152	2	1.77	1
GO:0048017	inositol lipid-mediated signaling	19	1	0.22	1
GO:0008610	lipid biosynthetic process	104	1	1.21	1
GO:0048869	cellular developmental process	484	3	5.62	1
GO:0007568	aging	38	1	0.44	1
GO:0006508	proteolysis	292	1	3.39	1
GO:0035239	tube morphogenesis	84	1	0.98	1
GO:0051052	regulation of DNA metabolic process	91	1	1.06	1
GO:0051054	positive regulation of DNA metabolic pro...	52	1	0.6	1
GO:0032774	RNA biosynthetic process	454	2	5.27	1
GO:0051056	regulation of small GTPase mediated sign...	28	1	0.33	1
GO:0051058	negative regulation of small GTPase medi...	13	1	0.15	1
GO:0048856	anatomical structure development	644	4	7.48	1
GO:0044092	negative regulation of molecular functio...	157	1	1.82	1
GO:0044093	positive regulation of molecular functio...	231	2	2.68	1
GO:0048666	neuron development	109	1	1.27	1
GO:0018130	heterocycle biosynthetic process	579	4	6.72	1
GO:0098660	inorganic ion transmembrane transport	62	2	0.72	1
GO:0015711	organic anion transport	60	1	0.7	1
GO:0043412	macromolecule modification	676	5	7.85	1
GO:0098662	inorganic cation transmembrane transport	57	2	0.66	1
GO:0019693	ribose phosphate metabolic process	104	2	1.21	1
GO:1901575	organic substance catabolic process	398	5	4.62	1
GO:0006081	cellular aldehyde metabolic process	17	1	0.2	1
GO:1901576	organic substance biosynthetic process	925	8	10.74	1
GO:0006082	organic acid metabolic process	186	4	2.16	1
GO:0050953	sensory perception of light stimulus	8	1	0.09	1
GO:0006084	acetyl-CoA metabolic process	10	1	0.12	1
GO:0044106	cellular amine metabolic process	16	1	0.19	1
GO:0042592	homeostatic process	250	1	2.9	1
GO:0015980	energy derivation by oxidation of organi...	52	2	0.6	1
GO:0070838	divalent metal ion transport	61	2	0.71	1
GO:2000112	regulation of cellular macromolecule bio...	513	5	5.96	1
GO:0016192	vesicle-mediated transport	251	1	2.92	1
GO:0070647	protein modification by small protein co...	195	3	2.26	1
GO:2000113	negative regulation of cellular macromol...	201	2	2.33	1
GO:0006464	cellular protein modification process	641	4	7.44	1
GO:0016197	endosomal transport	43	1	0.5	1
GO:0009310	amine catabolic process	5	1	0.06	1
GO:0098655	cation transmembrane transport	61	2	0.71	1
GO:0010876	lipid localization	57	1	0.66	1
GO:0098657	import into cell	101	1	1.17	1
GO:0006073	cellular glucan metabolic process	11	1	0.13	1
GO:0015748	organophosphate ester transport	21	1	0.24	1
GO:0009123	nucleoside monophosphate metabolic proce...	63	1	0.73	1
GO:0048878	chemical homeostasis	138	1	1.6	1
GO:0051261	protein depolymerization	13	1	0.15	1
GO:1901135	carbohydrate derivative metabolic proces...	219	2	2.54	1
GO:0009126	purine nucleoside monophosphate metaboli...	61	1	0.71	1
GO:1901137	carbohydrate derivative biosynthetic pro...	128	1	1.49	1
GO:0032984	protein-containing complex disassembly	37	1	0.43	1
GO:0006260	DNA replication	63	1	0.73	1
GO:0006261	DNA-dependent DNA replication	35	1	0.41	1
GO:0046916	cellular transition metal ion homeostasi...	19	1	0.22	1
GO:0032989	cellular component morphogenesis	104	2	1.21	1
GO:0043436	oxoacid metabolic process	185	4	2.15	1
GO:0017038	protein import	50	2	0.58	1
GO:0009966	regulation of signal transduction	363	2	4.22	1
GO:0051252	regulation of RNA metabolic process	470	2	5.46	1
GO:0009117	nucleotide metabolic process	128	2	1.49	1
GO:0051253	negative regulation of RNA metabolic pro...	182	1	2.11	1
GO:0046700	heterocycle catabolic process	111	1	1.29	1
GO:0009968	negative regulation of signal transducti...	165	2	1.92	1
GO:0051254	positive regulation of RNA metabolic pro...	259	1	3.01	1
GO:0043624	cellular protein complex disassembly	14	1	0.16	1
GO:0042180	cellular ketone metabolic process	42	1	0.49	1
GO:0010001	glial cell differentiation	23	1	0.27	1
GO:0043009	chordate embryonic development	88	1	1.02	1
GO:0034030	ribonucleoside bisphosphate biosynthetic...	14	1	0.16	1
GO:0051259	protein complex oligomerization	114	1	1.32	1
GO:0034032	purine nucleoside bisphosphate metabolic...	25	1	0.29	1
GO:0034033	purine nucleoside bisphosphate biosynthe...	14	1	0.16	1
GO:0022900	electron transport chain	17	1	0.2	1
GO:0009141	nucleoside triphosphate metabolic proces...	67	1	0.78	1
GO:0006259	DNA metabolic process	193	3	2.24	1
GO:0022904	respiratory electron transport chain	17	1	0.2	1
GO:0010628	positive regulation of gene expression	307	1	3.57	1
GO:0009144	purine nucleoside triphosphate metabolic...	64	1	0.74	1
GO:0034654	nucleobase-containing compound biosynthe...	558	4	6.48	1
GO:0033365	protein localization to organelle	169	4	1.96	1
GO:0010629	negative regulation of gene expression	268	3	3.11	1
GO:0034655	nucleobase-containing compound catabolic...	104	1	1.21	1
GO:0006869	lipid transport	47	1	0.55	1
GO:0034220	ion transmembrane transport	89	2	1.03	1
GO:0019220	regulation of phosphate metabolic proces...	266	1	3.09	1
GO:0051049	regulation of transport	223	1	2.59	1
GO:0019222	regulation of metabolic process	931	9	10.81	1
GO:0044085	cellular component biogenesis	540	2	6.27	1
GO:0009987	cellular process	2181	23	25.33	1
GO:0065002	intracellular protein transmembrane tran...	17	1	0.2	1
GO:0065003	protein-containing complex assembly	321	1	3.73	1
GO:0043647	inositol phosphate metabolic process	13	1	0.15	1
GO:0060341	regulation of cellular localization	125	1	1.45	1
GO:0006275	regulation of DNA replication	30	1	0.35	1
GO:0065007	biological regulation	1482	14	17.21	1
GO:1903827	regulation of cellular protein localizat...	86	1	1	1
GO:0042773	ATP synthesis coupled electron transport	16	1	0.19	1
GO:0065008	regulation of biological quality	488	2	5.67	1
GO:0006650	glycerophospholipid metabolic process	48	1	0.56	1
GO:0065009	regulation of molecular function	387	3	4.49	1
GO:0042775	mitochondrial ATP synthesis coupled elec...	16	1	0.19	1
GO:0010646	regulation of cell communication	393	2	4.56	1
GO:0010648	negative regulation of cell communicatio...	177	2	2.06	1
GO:0032940	secretion by cell	126	1	1.46	1
GO:0015931	nucleobase-containing compound transport	49	1	0.57	1
GO:0006412	translation	148	2	1.72	1
GO:0048646	anatomical structure formation involved ...	117	1	1.36	1
GO:0043632	modification-dependent macromolecule cat...	147	1	1.71	1
GO:0019219	regulation of nucleobase-containing comp...	534	3	6.2	1
GO:1904062	regulation of cation transmembrane trans...	31	1	0.36	1
GO:0044260	cellular macromolecule metabolic process	1251	11	14.53	1
GO:0006873	cellular ion homeostasis	69	1	0.8	1
GO:0034248	regulation of cellular amide metabolic p...	79	2	0.92	1
GO:0044264	cellular polysaccharide metabolic proces...	13	1	0.15	1
GO:0034249	negative regulation of cellular amide me...	29	1	0.34	1
GO:0036211	protein modification process	641	4	7.44	1
GO:0044265	cellular macromolecule catabolic process	245	2	2.85	1
GO:0006875	cellular metal ion homeostasis	57	1	0.66	1
GO:0009306	protein secretion	76	1	0.88	1
GO:0044267	cellular protein metabolic process	886	6	10.29	1
GO:0009308	amine metabolic process	17	1	0.2	1
GO:0008380	RNA splicing	84	1	0.98	1
GO:0019438	aromatic compound biosynthetic process	573	4	6.66	1
GO:0019439	aromatic compound catabolic process	113	1	1.31	1
GO:0046903	secretion	135	1	1.57	1
GO:0008150	biological_process	2583	30	30	1
GO:0008152	metabolic process	1796	19	20.86	1
GO:0046907	intracellular transport	308	4	3.58	1
GO:0035383	thioester metabolic process	18	1	0.21	1
GO:0008154	actin polymerization or depolymerization	22	1	0.26	1
GO:0006820	anion transport	74	1	0.86	1
GO:0035384	thioester biosynthetic process	7	1	0.08	1
GO:0032501	multicellular organismal process	767	4	8.91	1
GO:0032502	developmental process	702	4	8.15	1
GO:0016310	phosphorylation	350	2	4.07	1
GO:0044255	cellular lipid metabolic process	168	3	1.95	1
GO:0016311	dephosphorylation	61	2	0.71	1
GO:0044257	cellular protein catabolic process	175	1	2.03	1
GO:1901293	nucleoside phosphate biosynthetic proces...	63	1	0.73	1
GO:0034613	cellular protein localization	323	6	3.75	1
GO:0006829	zinc ion transport	8	1	0.09	1
GO:0009108	coenzyme biosynthetic process	41	1	0.48	1
GO:0072594	establishment of protein localization to...	91	3	1.06	1
GO:0051246	regulation of protein metabolic process	454	2	5.27	1
GO:0051248	negative regulation of protein metabolic...	178	1	2.07	1
GO:0006810	transport	658	9	7.64	1
GO:0044281	small molecule metabolic process	369	5	4.29	1
GO:0022411	cellular component disassembly	74	1	0.86	1
GO:0006811	ion transport	181	3	2.1	1
GO:0044282	small molecule catabolic process	78	2	0.91	1
GO:0006812	cation transport	117	2	1.36	1
GO:0044283	small molecule biosynthetic process	145	2	1.68	1
GO:0033554	cellular response to stress	356	2	4.13	1
GO:0034641	cellular nitrogen compound metabolic pro...	1067	11	12.39	1
GO:0072359	circulatory system development	114	2	1.32	1
GO:0006816	calcium ion transport	46	1	0.53	1
GO:0044042	glucan metabolic process	11	1	0.13	1
GO:0099587	inorganic ion import across plasma membr...	10	1	0.12	1
GO:0046483	heterocycle metabolic process	928	8	10.78	1
GO:0034645	cellular macromolecule biosynthetic proc...	711	6	8.26	1
GO:0050896	response to stimulus	1036	5	12.03	1
GO:0046486	glycerolipid metabolic process	58	1	0.67	1
GO:0043603	cellular amide metabolic process	230	3	2.67	1
GO:0051234	establishment of localization	688	9	7.99	1
GO:0043604	amide biosynthetic process	178	3	2.07	1
GO:0046488	phosphatidylinositol metabolic process	28	1	0.33	1
GO:0090304	nucleic acid metabolic process	775	6	9	1
GO:0006629	lipid metabolic process	215	4	2.5	1
GO:0051236	establishment of RNA localization	38	1	0.44	1
GO:0044270	cellular nitrogen compound catabolic pro...	110	1	1.28	1
GO:0044271	cellular nitrogen compound biosynthetic ...	723	6	8.4	1
GO:0044272	sulfur compound biosynthetic process	21	1	0.24	1
GO:0010604	positive regulation of macromolecule met...	519	2	6.03	1
GO:0010605	negative regulation of macromolecule met...	399	3	4.63	1
GO:0071702	organic substance transport	447	7	5.19	1
GO:0071704	organic substance metabolic process	1707	17	19.83	1
GO:0010608	posttranscriptional regulation of gene e...	93	2	1.08	1
GO:0071705	nitrogen compound transport	401	6	4.66	1
GO:0034637	cellular carbohydrate biosynthetic proce...	12	1	0.14	1
GO:0009064	glutamine family amino acid metabolic pr...	14	1	0.16	1
GO:0030029	actin filament-based process	68	1	0.79	1
GO:0035556	intracellular signal transduction	372	2	4.32	1
GO:0051641	cellular localization	455	6	5.28	1
GO:0019637	organophosphate metabolic process	207	3	2.4	1
GO:0006644	phospholipid metabolic process	69	1	0.8	1
GO:0030258	lipid modification	43	1	0.5	1
GO:0051649	establishment of localization in cell	355	4	4.12	1
GO:0006839	mitochondrial transport	51	2	0.59	1
GO:0006401	RNA catabolic process	63	1	0.73	1
GO:0006402	mRNA catabolic process	56	1	0.65	1
GO:0006403	RNA localization	46	1	0.53	1
GO:0009056	catabolic process	471	5	5.47	1
GO:0009057	macromolecule catabolic process	275	2	3.19	1
GO:0009058	biosynthetic process	939	8	10.91	1
GO:0032268	regulation of cellular protein metabolic...	425	2	4.94	1
GO:0022008	neurogenesis	164	1	1.9	1
GO:0046034	ATP metabolic process	49	1	0.57	1
GO:0032269	negative regulation of cellular protein ...	168	1	1.95	1
GO:0009059	macromolecule biosynthetic process	725	6	8.42	1
GO:0070585	protein localization to mitochondrion	32	2	0.37	1
GO:0070588	calcium ion transmembrane transport	27	1	0.31	1
GO:0009890	negative regulation of biosynthetic proc...	231	2	2.68	1
GO:0009891	positive regulation of biosynthetic proc...	318	2	3.69	1
GO:0023051	regulation of signaling	395	2	4.59	1
GO:0023052	signaling	619	2	7.19	1
GO:0009892	negative regulation of metabolic process	455	4	5.28	1
GO:0006637	acyl-CoA metabolic process	18	1	0.21	1
GO:0009893	positive regulation of metabolic process	569	2	6.61	1
GO:0000002	mitochondrial genome maintenance	12	0	0.14	1
GO:0000003	reproduction	137	0	1.59	1
GO:0000018	regulation of DNA recombination	19	0	0.22	1
GO:0000027	ribosomal large subunit assembly	7	0	0.08	1
GO:0000038	very long-chain fatty acid metabolic pro...	8	0	0.09	1
GO:0000045	autophagosome assembly	28	0	0.33	1
GO:0000054	ribosomal subunit export from nucleus	5	0	0.06	1
GO:0000070	mitotic sister chromatid segregation	36	0	0.42	1
GO:0000075	cell cycle checkpoint	43	0	0.5	1
GO:0000076	DNA replication checkpoint	5	0	0.06	1
GO:0000077	DNA damage checkpoint	23	0	0.27	1
GO:0000079	regulation of cyclin-dependent protein s...	19	0	0.22	1
GO:0000082	G1/S transition of mitotic cell cycle	41	0	0.48	1
GO:0000086	G2/M transition of mitotic cell cycle	20	0	0.23	1
GO:0000096	sulfur amino acid metabolic process	7	0	0.08	1
GO:0000132	establishment of mitotic spindle orienta...	8	0	0.09	1
GO:0000154	rRNA modification	8	0	0.09	1
GO:0000165	MAPK cascade	105	0	1.22	1
GO:0000184	nuclear-transcribed mRNA catabolic proce...	10	0	0.12	1
GO:0000186	activation of MAPKK activity	6	0	0.07	1
GO:0000187	activation of MAPK activity	19	0	0.22	1
GO:0000226	microtubule cytoskeleton organization	88	0	1.02	1
GO:0000245	spliceosomal complex assembly	6	0	0.07	1
GO:0000266	mitochondrial fission	7	0	0.08	1
GO:0000278	mitotic cell cycle	158	0	1.84	1
GO:0000280	nuclear division	67	0	0.78	1
GO:0000281	mitotic cytokinesis	13	0	0.15	1
GO:0000288	nuclear-transcribed mRNA catabolic proce...	16	0	0.19	1
GO:0000289	nuclear-transcribed mRNA poly(A) tail sh...	5	0	0.06	1
GO:0000291	nuclear-transcribed mRNA catabolic proce...	10	0	0.12	1
GO:0000302	response to reactive oxygen species	43	0	0.5	1
GO:0000305	response to oxygen radical	5	0	0.06	1
GO:0000338	protein deneddylation	8	0	0.09	1
GO:0000380	alternative mRNA splicing, via spliceoso...	8	0	0.09	1
GO:0000381	regulation of alternative mRNA splicing,...	6	0	0.07	1
GO:0000387	spliceosomal snRNP assembly	8	0	0.09	1
GO:0000422	autophagy of mitochondrion	19	0	0.22	1
GO:0000423	mitophagy	8	0	0.09	1
GO:0000459	exonucleolytic trimming involved in rRNA...	5	0	0.06	1
GO:0000460	maturation of 5.8S rRNA	13	0	0.15	1
GO:0000462	maturation of SSU-rRNA from tricistronic...	10	0	0.12	1
GO:0000466	maturation of 5.8S rRNA from tricistroni...	10	0	0.12	1
GO:0000467	exonucleolytic trimming to generate matu...	5	0	0.06	1
GO:0000469	cleavage involved in rRNA processing	11	0	0.13	1
GO:0000470	maturation of LSU-rRNA	7	0	0.08	1
GO:0000491	small nucleolar ribonucleoprotein comple...	5	0	0.06	1
GO:0000492	box C/D snoRNP assembly	5	0	0.06	1
GO:0000722	telomere maintenance via recombination	5	0	0.06	1
GO:0000723	telomere maintenance	24	0	0.28	1
GO:0000724	double-strand break repair via homologou...	24	0	0.28	1
GO:0000725	recombinational repair	24	0	0.28	1
GO:0000726	non-recombinational repair	14	0	0.16	1
GO:0000731	DNA synthesis involved in DNA repair	6	0	0.07	1
GO:0000737	DNA catabolic process, endonucleolytic	5	0	0.06	1
GO:0000768	syncytium formation by plasma membrane f...	7	0	0.08	1
GO:0000819	sister chromatid segregation	39	0	0.45	1
GO:0000902	cell morphogenesis	89	0	1.03	1
GO:0000904	cell morphogenesis involved in different...	59	0	0.69	1
GO:0000910	cytokinesis	29	0	0.34	1
GO:0000959	mitochondrial RNA metabolic process	10	0	0.12	1
GO:0000966	RNA 5'-end processing	8	0	0.09	1
GO:0001101	response to acid chemical	35	0	0.41	1
GO:0001501	skeletal system development	44	0	0.51	1
GO:0001503	ossification	32	0	0.37	1
GO:0001504	neurotransmitter uptake	5	0	0.06	1
GO:0001508	action potential	6	0	0.07	1
GO:0001510	RNA methylation	14	0	0.16	1
GO:0001522	pseudouridine synthesis	6	0	0.07	1
GO:0001523	retinoid metabolic process	7	0	0.08	1
GO:0001541	ovarian follicle development	9	0	0.1	1
GO:0001558	regulation of cell growth	62	0	0.72	1
GO:0001562	response to protozoan	8	0	0.09	1
GO:0001570	vasculogenesis	9	0	0.1	1
GO:0001573	ganglioside metabolic process	5	0	0.06	1
GO:0001578	microtubule bundle formation	9	0	0.1	1
GO:0001649	osteoblast differentiation	17	0	0.2	1
GO:0001654	eye development	37	0	0.43	1
GO:0001655	urogenital system development	37	0	0.43	1
GO:0001656	metanephros development	6	0	0.07	1
GO:0001657	ureteric bud development	7	0	0.08	1
GO:0001659	temperature homeostasis	30	0	0.35	1
GO:0001662	behavioral fear response	5	0	0.06	1
GO:0001666	response to hypoxia	36	0	0.42	1
GO:0001667	ameboidal-type cell migration	38	0	0.44	1
GO:0001676	long-chain fatty acid metabolic process	6	0	0.07	1
GO:0001678	cellular glucose homeostasis	17	0	0.2	1
GO:0001682	tRNA 5'-leader removal	6	0	0.07	1
GO:0001701	in utero embryonic development	63	0	0.73	1
GO:0001704	formation of primary germ layer	10	0	0.12	1
GO:0001706	endoderm formation	6	0	0.07	1
GO:0001711	endodermal cell fate commitment	5	0	0.06	1
GO:0001754	eye photoreceptor cell differentiation	6	0	0.07	1
GO:0001763	morphogenesis of a branching structure	14	0	0.16	1
GO:0001764	neuron migration	13	0	0.15	1
GO:0001765	membrane raft assembly	5	0	0.06	1
GO:0001773	myeloid dendritic cell activation	6	0	0.07	1
GO:0001774	microglial cell activation	10	0	0.12	1
GO:0001775	cell activation	154	0	1.79	1
GO:0001776	leukocyte homeostasis	19	0	0.22	1
GO:0001779	natural killer cell differentiation	7	0	0.08	1
GO:0001816	cytokine production	113	0	1.31	1
GO:0001817	regulation of cytokine production	104	0	1.21	1
GO:0001818	negative regulation of cytokine producti...	40	0	0.46	1
GO:0001819	positive regulation of cytokine producti...	70	0	0.81	1
GO:0001822	kidney development	28	0	0.33	1
GO:0001823	mesonephros development	7	0	0.08	1
GO:0001824	blastocyst development	25	0	0.29	1
GO:0001825	blastocyst formation	10	0	0.12	1
GO:0001832	blastocyst growth	6	0	0.07	1
GO:0001835	blastocyst hatching	5	0	0.06	1
GO:0001836	release of cytochrome c from mitochondri...	17	0	0.2	1
GO:0001837	epithelial to mesenchymal transition	13	0	0.15	1
GO:0001838	embryonic epithelial tube formation	15	0	0.17	1
GO:0001841	neural tube formation	13	0	0.15	1
GO:0001843	neural tube closure	9	0	0.1	1
GO:0001881	receptor recycling	5	0	0.06	1
GO:0001885	endothelial cell development	6	0	0.07	1
GO:0001889	liver development	15	0	0.17	1
GO:0001890	placenta development	15	0	0.17	1
GO:0001892	embryonic placenta development	8	0	0.09	1
GO:0001894	tissue homeostasis	25	0	0.29	1
GO:0001906	cell killing	27	0	0.31	1
GO:0001909	leukocyte mediated cytotoxicity	26	0	0.3	1
GO:0001910	regulation of leukocyte mediated cytotox...	17	0	0.2	1
GO:0001912	positive regulation of leukocyte mediate...	13	0	0.15	1
GO:0001913	T cell mediated cytotoxicity	12	0	0.14	1
GO:0001914	regulation of T cell mediated cytotoxici...	7	0	0.08	1
GO:0001916	positive regulation of T cell mediated c...	5	0	0.06	1
GO:0001932	regulation of protein phosphorylation	214	0	2.49	1
GO:0001933	negative regulation of protein phosphory...	70	0	0.81	1
GO:0001934	positive regulation of protein phosphory...	136	0	1.58	1
GO:0001935	endothelial cell proliferation	16	0	0.19	1
GO:0001936	regulation of endothelial cell prolifera...	15	0	0.17	1
GO:0001938	positive regulation of endothelial cell ...	11	0	0.13	1
GO:0001942	hair follicle development	9	0	0.1	1
GO:0001947	heart looping	6	0	0.07	1
GO:0001952	regulation of cell-matrix adhesion	10	0	0.12	1
GO:0001954	positive regulation of cell-matrix adhes...	6	0	0.07	1
GO:0001959	regulation of cytokine-mediated signalin...	25	0	0.29	1
GO:0001960	negative regulation of cytokine-mediated...	10	0	0.12	1
GO:0001961	positive regulation of cytokine-mediated...	13	0	0.15	1
GO:0001963	synaptic transmission, dopaminergic	9	0	0.1	1
GO:0001974	blood vessel remodeling	5	0	0.06	1
GO:0002009	morphogenesis of an epithelium	39	0	0.45	1
GO:0002011	morphogenesis of an epithelial sheet	6	0	0.07	1
GO:0002021	response to dietary excess	6	0	0.07	1
GO:0002028	regulation of sodium ion transport	11	0	0.13	1
GO:0002040	sprouting angiogenesis	16	0	0.19	1
GO:0002042	cell migration involved in sprouting ang...	10	0	0.12	1
GO:0002062	chondrocyte differentiation	8	0	0.09	1
GO:0002064	epithelial cell development	16	0	0.19	1
GO:0002065	columnar/cuboidal epithelial cell differ...	9	0	0.1	1
GO:0002082	regulation of oxidative phosphorylation	9	0	0.1	1
GO:0002088	lens development in camera-type eye	9	0	0.1	1
GO:0002089	lens morphogenesis in camera-type eye	5	0	0.06	1
GO:0002181	cytoplasmic translation	9	0	0.1	1
GO:0002183	cytoplasmic translational initiation	5	0	0.06	1
GO:0002200	somatic diversification of immune recept...	14	0	0.16	1
GO:0002204	somatic recombination of immunoglobulin ...	11	0	0.13	1
GO:0002208	somatic diversification of immunoglobuli...	11	0	0.13	1
GO:0002209	behavioral defense response	5	0	0.06	1
GO:0002218	activation of innate immune response	31	0	0.36	1
GO:0002221	pattern recognition receptor signaling p...	27	0	0.31	1
GO:0002224	toll-like receptor signaling pathway	22	0	0.26	1
GO:0002228	natural killer cell mediated immunity	13	0	0.15	1
GO:0002230	positive regulation of defense response ...	9	0	0.1	1
GO:0002237	response to molecule of bacterial origin	52	0	0.6	1
GO:0002244	hematopoietic progenitor cell differenti...	14	0	0.16	1
GO:0002250	adaptive immune response	72	0	0.84	1
GO:0002252	immune effector process	119	0	1.38	1
GO:0002253	activation of immune response	64	0	0.74	1
GO:0002260	lymphocyte homeostasis	13	0	0.15	1
GO:0002262	myeloid cell homeostasis	25	0	0.29	1
GO:0002263	cell activation involved in immune respo...	44	0	0.51	1
GO:0002269	leukocyte activation involved in inflamm...	10	0	0.12	1
GO:0002274	myeloid leukocyte activation	39	0	0.45	1
GO:0002275	myeloid cell activation involved in immu...	13	0	0.15	1
GO:0002279	mast cell activation involved in immune ...	8	0	0.09	1
GO:0002285	lymphocyte activation involved in immune...	32	0	0.37	1
GO:0002286	T cell activation involved in immune res...	20	0	0.23	1
GO:0002287	alpha-beta T cell activation involved in...	17	0	0.2	1
GO:0002292	T cell differentiation involved in immun...	16	0	0.19	1
GO:0002293	alpha-beta T cell differentiation involv...	16	0	0.19	1
GO:0002294	CD4-positive, alpha-beta T cell differen...	16	0	0.19	1
GO:0002312	B cell activation involved in immune res...	15	0	0.17	1
GO:0002320	lymphoid progenitor cell differentiation	6	0	0.07	1
GO:0002335	mature B cell differentiation	6	0	0.07	1
GO:0002347	response to tumor cell	5	0	0.06	1
GO:0002360	T cell lineage commitment	6	0	0.07	1
GO:0002366	leukocyte activation involved in immune ...	44	0	0.51	1
GO:0002367	cytokine production involved in immune r...	20	0	0.23	1
GO:0002369	T cell cytokine production	9	0	0.1	1
GO:0002376	immune system process	349	0	4.05	1
GO:0002377	immunoglobulin production	21	0	0.24	1
GO:0002381	immunoglobulin production involved in im...	12	0	0.14	1
GO:0002429	immune response-activating cell surface ...	32	0	0.37	1
GO:0002437	inflammatory response to antigenic stimu...	8	0	0.09	1
GO:0002440	production of molecular mediator of immu...	39	0	0.45	1
GO:0002443	leukocyte mediated immunity	65	0	0.75	1
GO:0002444	myeloid leukocyte mediated immunity	18	0	0.21	1
GO:0002446	neutrophil mediated immunity	8	0	0.09	1
GO:0002448	mast cell mediated immunity	8	0	0.09	1
GO:0002449	lymphocyte mediated immunity	51	0	0.59	1
GO:0002455	humoral immune response mediated by circ...	5	0	0.06	1
GO:0002456	T cell mediated immunity	25	0	0.29	1
GO:0002460	adaptive immune response based on somati...	57	0	0.66	1
GO:0002474	antigen processing and presentation of p...	7	0	0.08	1
GO:0002495	antigen processing and presentation of p...	5	0	0.06	1
GO:0002504	antigen processing and presentation of p...	5	0	0.06	1
GO:0002520	immune system development	157	0	1.82	1
GO:0002521	leukocyte differentiation	100	0	1.16	1
GO:0002526	acute inflammatory response	15	0	0.17	1
GO:0002532	production of molecular mediator involve...	14	0	0.16	1
GO:0002534	cytokine production involved in inflamma...	10	0	0.12	1
GO:0002548	monocyte chemotaxis	8	0	0.09	1
GO:0002562	somatic diversification of immune recept...	13	0	0.15	1
GO:0002573	myeloid leukocyte differentiation	42	0	0.49	1
GO:0002637	regulation of immunoglobulin production	13	0	0.15	1
GO:0002639	positive regulation of immunoglobulin pr...	8	0	0.09	1
GO:0002673	regulation of acute inflammatory respons...	7	0	0.08	1
GO:0002682	regulation of immune system process	208	0	2.42	1
GO:0002683	negative regulation of immune system pro...	84	0	0.98	1
GO:0002684	positive regulation of immune system pro...	143	0	1.66	1
GO:0002685	regulation of leukocyte migration	30	0	0.35	1
GO:0002686	negative regulation of leukocyte migrati...	5	0	0.06	1
GO:0002687	positive regulation of leukocyte migrati...	20	0	0.23	1
GO:0002688	regulation of leukocyte chemotaxis	16	0	0.19	1
GO:0002690	positive regulation of leukocyte chemota...	13	0	0.15	1
GO:0002694	regulation of leukocyte activation	93	0	1.08	1
GO:0002695	negative regulation of leukocyte activat...	31	0	0.36	1
GO:0002696	positive regulation of leukocyte activat...	61	0	0.71	1
GO:0002697	regulation of immune effector process	70	0	0.81	1
GO:0002698	negative regulation of immune effector p...	19	0	0.22	1
GO:0002699	positive regulation of immune effector p...	44	0	0.51	1
GO:0002700	regulation of production of molecular me...	28	0	0.33	1
GO:0002701	negative regulation of production of mol...	7	0	0.08	1
GO:0002702	positive regulation of production of mol...	18	0	0.21	1
GO:0002703	regulation of leukocyte mediated immunit...	45	0	0.52	1
GO:0002704	negative regulation of leukocyte mediate...	9	0	0.1	1
GO:0002705	positive regulation of leukocyte mediate...	32	0	0.37	1
GO:0002706	regulation of lymphocyte mediated immuni...	34	0	0.39	1
GO:0002707	negative regulation of lymphocyte mediat...	8	0	0.09	1
GO:0002708	positive regulation of lymphocyte mediat...	24	0	0.28	1
GO:0002709	regulation of T cell mediated immunity	18	0	0.21	1
GO:0002711	positive regulation of T cell mediated i...	12	0	0.14	1
GO:0002712	regulation of B cell mediated immunity	9	0	0.1	1
GO:0002714	positive regulation of B cell mediated i...	7	0	0.08	1
GO:0002715	regulation of natural killer cell mediat...	10	0	0.12	1
GO:0002717	positive regulation of natural killer ce...	8	0	0.09	1
GO:0002718	regulation of cytokine production involv...	17	0	0.2	1
GO:0002720	positive regulation of cytokine producti...	11	0	0.13	1
GO:0002724	regulation of T cell cytokine production	8	0	0.09	1
GO:0002726	positive regulation of T cell cytokine p...	6	0	0.07	1
GO:0002753	cytoplasmic pattern recognition receptor...	7	0	0.08	1
GO:0002755	MyD88-dependent toll-like receptor signa...	5	0	0.06	1
GO:0002757	immune response-activating signal transd...	57	0	0.66	1
GO:0002758	innate immune response-activating signal...	28	0	0.33	1
GO:0002761	regulation of myeloid leukocyte differen...	21	0	0.24	1
GO:0002762	negative regulation of myeloid leukocyte...	13	0	0.15	1
GO:0002763	positive regulation of myeloid leukocyte...	8	0	0.09	1
GO:0002764	immune response-regulating signaling pat...	59	0	0.69	1
GO:0002768	immune response-regulating cell surface ...	34	0	0.39	1
GO:0002791	regulation of peptide secretion	65	0	0.75	1
GO:0002792	negative regulation of peptide secretion	24	0	0.28	1
GO:0002793	positive regulation of peptide secretion	42	0	0.49	1
GO:0002819	regulation of adaptive immune response	35	0	0.41	1
GO:0002820	negative regulation of adaptive immune r...	8	0	0.09	1
GO:0002821	positive regulation of adaptive immune r...	23	0	0.27	1
GO:0002822	regulation of adaptive immune response b...	33	0	0.38	1
GO:0002823	negative regulation of adaptive immune r...	7	0	0.08	1
GO:0002824	positive regulation of adaptive immune r...	23	0	0.27	1
GO:0002825	regulation of T-helper 1 type immune res...	8	0	0.09	1
GO:0002827	positive regulation of T-helper 1 type i...	6	0	0.07	1
GO:0002828	regulation of type 2 immune response	8	0	0.09	1
GO:0002831	regulation of response to biotic stimulu...	32	0	0.37	1
GO:0002832	negative regulation of response to bioti...	10	0	0.12	1
GO:0002833	positive regulation of response to bioti...	10	0	0.12	1
GO:0002861	regulation of inflammatory response to a...	5	0	0.06	1
GO:0002886	regulation of myeloid leukocyte mediated...	12	0	0.14	1
GO:0002888	positive regulation of myeloid leukocyte...	10	0	0.12	1
GO:0002889	regulation of immunoglobulin mediated im...	9	0	0.1	1
GO:0002891	positive regulation of immunoglobulin me...	7	0	0.08	1
GO:0002931	response to ischemia	9	0	0.1	1
GO:0003002	regionalization	33	0	0.38	1
GO:0003006	developmental process involved in reprod...	67	0	0.78	1
GO:0003007	heart morphogenesis	18	0	0.21	1
GO:0003009	skeletal muscle contraction	5	0	0.06	1
GO:0003013	circulatory system process	50	0	0.58	1
GO:0003014	renal system process	8	0	0.09	1
GO:0003015	heart process	18	0	0.21	1
GO:0003018	vascular process in circulatory system	21	0	0.24	1
GO:0003073	regulation of systemic arterial blood pr...	10	0	0.12	1
GO:0003143	embryonic heart tube morphogenesis	6	0	0.07	1
GO:0003158	endothelium development	11	0	0.13	1
GO:0003205	cardiac chamber development	9	0	0.1	1
GO:0003206	cardiac chamber morphogenesis	6	0	0.07	1
GO:0003231	cardiac ventricle development	7	0	0.08	1
GO:0003254	regulation of membrane depolarization	7	0	0.08	1
GO:0003279	cardiac septum development	5	0	0.06	1
GO:0003298	physiological muscle hypertrophy	5	0	0.06	1
GO:0003300	cardiac muscle hypertrophy	11	0	0.13	1
GO:0003301	physiological cardiac muscle hypertrophy	5	0	0.06	1
GO:0003333	amino acid transmembrane transport	8	0	0.09	1
GO:0005996	monosaccharide metabolic process	47	0	0.55	1
GO:0006006	glucose metabolic process	36	0	0.42	1
GO:0006022	aminoglycan metabolic process	12	0	0.14	1
GO:0006023	aminoglycan biosynthetic process	8	0	0.09	1
GO:0006024	glycosaminoglycan biosynthetic process	8	0	0.09	1
GO:0006029	proteoglycan metabolic process	10	0	0.12	1
GO:0006040	amino sugar metabolic process	11	0	0.13	1
GO:0006044	N-acetylglucosamine metabolic process	5	0	0.06	1
GO:0006047	UDP-N-acetylglucosamine metabolic proces...	6	0	0.07	1
GO:0006054	N-acetylneuraminate metabolic process	5	0	0.06	1
GO:0006086	acetyl-CoA biosynthetic process from pyr...	5	0	0.06	1
GO:0006090	pyruvate metabolic process	16	0	0.19	1
GO:0006094	gluconeogenesis	13	0	0.15	1
GO:0006096	glycolytic process	11	0	0.13	1
GO:0006099	tricarboxylic acid cycle	11	0	0.13	1
GO:0006101	citrate metabolic process	11	0	0.13	1
GO:0006103	2-oxoglutarate metabolic process	5	0	0.06	1
GO:0006109	regulation of carbohydrate metabolic pro...	28	0	0.33	1
GO:0006110	regulation of glycolytic process	5	0	0.06	1
GO:0006111	regulation of gluconeogenesis	9	0	0.1	1
GO:0006140	regulation of nucleotide metabolic proce...	22	0	0.26	1
GO:0006152	purine nucleoside catabolic process	5	0	0.06	1
GO:0006165	nucleoside diphosphate phosphorylation	14	0	0.16	1
GO:0006167	AMP biosynthetic process	5	0	0.06	1
GO:0006195	purine nucleotide catabolic process	13	0	0.15	1
GO:0006213	pyrimidine nucleoside metabolic process	9	0	0.1	1
GO:0006220	pyrimidine nucleotide metabolic process	9	0	0.1	1
GO:0006221	pyrimidine nucleotide biosynthetic proce...	5	0	0.06	1
GO:0006270	DNA replication initiation	9	0	0.1	1
GO:0006271	DNA strand elongation involved in DNA re...	5	0	0.06	1
GO:0006278	RNA-dependent DNA biosynthetic process	11	0	0.13	1
GO:0006282	regulation of DNA repair	27	0	0.31	1
GO:0006284	base-excision repair	10	0	0.12	1
GO:0006289	nucleotide-excision repair	12	0	0.14	1
GO:0006301	postreplication repair	6	0	0.07	1
GO:0006302	double-strand break repair	47	0	0.55	1
GO:0006303	double-strand break repair via nonhomolo...	11	0	0.13	1
GO:0006305	DNA alkylation	10	0	0.12	1
GO:0006306	DNA methylation	10	0	0.12	1
GO:0006308	DNA catabolic process	6	0	0.07	1
GO:0006310	DNA recombination	56	0	0.65	1
GO:0006312	mitotic recombination	7	0	0.08	1
GO:0006323	DNA packaging	22	0	0.26	1
GO:0006325	chromatin organization	123	0	1.43	1
GO:0006333	chromatin assembly or disassembly	14	0	0.16	1
GO:0006334	nucleosome assembly	8	0	0.09	1
GO:0006336	DNA replication-independent nucleosome a...	5	0	0.06	1
GO:0006338	chromatin remodeling	24	0	0.28	1
GO:0006342	chromatin silencing	19	0	0.22	1
GO:0006352	DNA-templated transcription, initiation	27	0	0.31	1
GO:0006354	DNA-templated transcription, elongation	14	0	0.16	1
GO:0006356	regulation of transcription by RNA polym...	11	0	0.13	1
GO:0006359	regulation of transcription by RNA polym...	5	0	0.06	1
GO:0006360	transcription by RNA polymerase I	11	0	0.13	1
GO:0006364	rRNA processing	62	0	0.72	1
GO:0006367	transcription initiation from RNA polyme...	21	0	0.24	1
GO:0006368	transcription elongation from RNA polyme...	10	0	0.12	1
GO:0006378	mRNA polyadenylation	12	0	0.14	1
GO:0006379	mRNA cleavage	5	0	0.06	1
GO:0006383	transcription by RNA polymerase III	10	0	0.12	1
GO:0006399	tRNA metabolic process	56	0	0.65	1
GO:0006400	tRNA modification	15	0	0.17	1
GO:0006405	RNA export from nucleus	22	0	0.26	1
GO:0006406	mRNA export from nucleus	15	0	0.17	1
GO:0006413	translational initiation	32	0	0.37	1
GO:0006414	translational elongation	10	0	0.12	1
GO:0006418	tRNA aminoacylation for protein translat...	17	0	0.2	1
GO:0006446	regulation of translational initiation	19	0	0.22	1
GO:0006458	'de novo' protein folding	12	0	0.14	1
GO:0006469	negative regulation of protein kinase ac...	43	0	0.5	1
GO:0006470	protein dephosphorylation	38	0	0.44	1
GO:0006471	protein ADP-ribosylation	10	0	0.12	1
GO:0006473	protein acetylation	46	0	0.53	1
GO:0006474	N-terminal protein amino acid acetylatio...	7	0	0.08	1
GO:0006475	internal protein amino acid acetylation	33	0	0.38	1
GO:0006476	protein deacetylation	19	0	0.22	1
GO:0006479	protein methylation	37	0	0.43	1
GO:0006482	protein demethylation	6	0	0.07	1
GO:0006486	protein glycosylation	33	0	0.38	1
GO:0006487	protein N-linked glycosylation	19	0	0.22	1
GO:0006488	dolichol-linked oligosaccharide biosynth...	6	0	0.07	1
GO:0006490	oligosaccharide-lipid intermediate biosy...	6	0	0.07	1
GO:0006497	protein lipidation	28	0	0.33	1
GO:0006505	GPI anchor metabolic process	13	0	0.15	1
GO:0006506	GPI anchor biosynthetic process	13	0	0.15	1
GO:0006515	protein quality control for misfolded or...	10	0	0.12	1
GO:0006525	arginine metabolic process	5	0	0.06	1
GO:0006531	aspartate metabolic process	5	0	0.06	1
GO:0006536	glutamate metabolic process	5	0	0.06	1
GO:0006555	methionine metabolic process	5	0	0.06	1
GO:0006575	cellular modified amino acid metabolic p...	39	0	0.45	1
GO:0006584	catecholamine metabolic process	9	0	0.1	1
GO:0006611	protein export from nucleus	29	0	0.34	1
GO:0006612	protein targeting to membrane	24	0	0.28	1
GO:0006623	protein targeting to vacuole	5	0	0.06	1
GO:0006635	fatty acid beta-oxidation	18	0	0.21	1
GO:0006636	unsaturated fatty acid biosynthetic proc...	5	0	0.06	1
GO:0006638	neutral lipid metabolic process	14	0	0.16	1
GO:0006639	acylglycerol metabolic process	14	0	0.16	1
GO:0006641	triglyceride metabolic process	10	0	0.12	1
GO:0006643	membrane lipid metabolic process	39	0	0.45	1
GO:0006658	phosphatidylserine metabolic process	5	0	0.06	1
GO:0006661	phosphatidylinositol biosynthetic proces...	17	0	0.2	1
GO:0006664	glycolipid metabolic process	26	0	0.3	1
GO:0006665	sphingolipid metabolic process	23	0	0.27	1
GO:0006672	ceramide metabolic process	18	0	0.21	1
GO:0006677	glycosylceramide metabolic process	6	0	0.07	1
GO:0006684	sphingomyelin metabolic process	5	0	0.06	1
GO:0006687	glycosphingolipid metabolic process	11	0	0.13	1
GO:0006688	glycosphingolipid biosynthetic process	5	0	0.06	1
GO:0006690	icosanoid metabolic process	12	0	0.14	1
GO:0006691	leukotriene metabolic process	5	0	0.06	1
GO:0006692	prostanoid metabolic process	7	0	0.08	1
GO:0006693	prostaglandin metabolic process	7	0	0.08	1
GO:0006694	steroid biosynthetic process	23	0	0.27	1
GO:0006695	cholesterol biosynthetic process	12	0	0.14	1
GO:0006720	isoprenoid metabolic process	17	0	0.2	1
GO:0006721	terpenoid metabolic process	9	0	0.1	1
GO:0006733	oxidoreduction coenzyme metabolic proces...	29	0	0.34	1
GO:0006734	NADH metabolic process	6	0	0.07	1
GO:0006743	ubiquinone metabolic process	6	0	0.07	1
GO:0006744	ubiquinone biosynthetic process	6	0	0.07	1
GO:0006749	glutathione metabolic process	18	0	0.21	1
GO:0006754	ATP biosynthetic process	22	0	0.26	1
GO:0006757	ATP generation from ADP	11	0	0.13	1
GO:0006766	vitamin metabolic process	13	0	0.15	1
GO:0006767	water-soluble vitamin metabolic process	5	0	0.06	1
GO:0006775	fat-soluble vitamin metabolic process	6	0	0.07	1
GO:0006778	porphyrin-containing compound metabolic ...	14	0	0.16	1
GO:0006779	porphyrin-containing compound biosynthet...	9	0	0.1	1
GO:0006783	heme biosynthetic process	9	0	0.1	1
GO:0006801	superoxide metabolic process	11	0	0.13	1
GO:0006809	nitric oxide biosynthetic process	13	0	0.15	1
GO:0006813	potassium ion transport	11	0	0.13	1
GO:0006814	sodium ion transport	17	0	0.2	1
GO:0006821	chloride transport	7	0	0.08	1
GO:0006826	iron ion transport	6	0	0.07	1
GO:0006835	dicarboxylic acid transport	6	0	0.07	1
GO:0006836	neurotransmitter transport	28	0	0.33	1
GO:0006855	drug transmembrane transport	6	0	0.07	1
GO:0006865	amino acid transport	18	0	0.21	1
GO:0006874	cellular calcium ion homeostasis	36	0	0.42	1

## Sheet: Sheet2
LPS_Slingshot_GO_tradeSeq_PseudotimeDE
GO.ID	Term	Annotated	Significant	Expected	weight01Fisher
GO:0007616	long-term memory	5	2	0.07	0.0019
GO:0014066	regulation of phosphatidylinositol 3-kin...	11	2	0.15	0.0098
GO:0048167	regulation of synaptic plasticity	11	2	0.15	0.0098
GO:0050806	positive regulation of synaptic transmis...	12	2	0.17	0.0116
GO:0099536	synaptic signaling	50	3	0.7	0.0269
GO:0043123	positive regulation of I-kappaB kinase/N...	21	2	0.3	0.0342
GO:0017038	protein import	47	3	0.66	0.0399
GO:0097061	dendritic spine organization	9	2	0.13	0.0405
GO:0030031	cell projection assembly	50	2	0.7	0.0412
GO:0051651	maintenance of location in cell	15	2	0.21	0.0538
GO:0099175	regulation of postsynapse organization	11	2	0.15	0.0667
GO:0046164	alcohol catabolic process	12	2	0.17	0.0667
GO:0034249	negative regulation of cellular amide me...	27	2	0.38	0.0671
GO:0045184	establishment of protein localization	342	6	4.81	0.0679
GO:1902003	regulation of amyloid-beta formation	5	1	0.07	0.0685
GO:1902992	negative regulation of amyloid precursor...	5	1	0.07	0.0685
GO:0055117	regulation of cardiac muscle contraction	5	1	0.07	0.0685
GO:1900449	regulation of glutamate receptor signali...	5	1	0.07	0.0685
GO:0019068	virion assembly	5	1	0.07	0.0685
GO:0071281	cellular response to iron ion	5	1	0.07	0.0685
GO:0051984	positive regulation of chromosome segreg...	5	1	0.07	0.0685
GO:0050999	regulation of nitric-oxide synthase acti...	5	1	0.07	0.0685
GO:0006541	glutamine metabolic process	5	1	0.07	0.0685
GO:0065005	protein-lipid complex assembly	5	1	0.07	0.0685
GO:0035510	DNA dealkylation	5	1	0.07	0.0685
GO:0051279	regulation of release of sequestered cal...	5	1	0.07	0.0685
GO:0030195	negative regulation of blood coagulation	5	1	0.07	0.0685
GO:0001662	behavioral fear response	5	1	0.07	0.0685
GO:0061952	midbody abscission	5	1	0.07	0.0685
GO:0048844	artery morphogenesis	5	1	0.07	0.0685
GO:0010875	positive regulation of cholesterol efflu...	5	1	0.07	0.0685
GO:0035640	exploration behavior	5	1	0.07	0.0685
GO:1903793	positive regulation of anion transport	5	1	0.07	0.0685
GO:0060999	positive regulation of dendritic spine d...	5	1	0.07	0.0685
GO:0071827	plasma lipoprotein particle organization	5	1	0.07	0.0685
GO:0045540	regulation of cholesterol biosynthetic p...	5	1	0.07	0.0685
GO:0033619	membrane protein proteolysis	5	1	0.07	0.0685
GO:0055081	anion homeostasis	5	1	0.07	0.0685
GO:0006301	postreplication repair	5	1	0.07	0.0685
GO:0000768	syncytium formation by plasma membrane f...	5	1	0.07	0.0685
GO:0034381	plasma lipoprotein particle clearance	5	1	0.07	0.0685
GO:0002090	regulation of receptor internalization	5	1	0.07	0.0685
GO:0071545	inositol phosphate catabolic process	5	1	0.07	0.0685
GO:1901838	positive regulation of transcription of ...	5	1	0.07	0.0685
GO:0048286	lung alveolus development	5	1	0.07	0.0685
GO:0051128	regulation of cellular component organiz...	325	5	4.57	0.0696
GO:0006874	cellular calcium ion homeostasis	27	2	0.38	0.08
GO:0097755	positive regulation of blood vessel diam...	6	1	0.08	0.0816
GO:0032459	regulation of protein oligomerization	6	1	0.08	0.0816
GO:0070536	protein K63-linked deubiquitination	6	1	0.08	0.0816
GO:0051148	negative regulation of muscle cell diffe...	6	1	0.08	0.0816
GO:0032801	receptor catabolic process	6	1	0.08	0.0816
GO:0061001	regulation of dendritic spine morphogene...	6	1	0.08	0.0816
GO:0046033	AMP metabolic process	6	1	0.08	0.0816
GO:0007601	visual perception	6	1	0.08	0.0816
GO:0033299	secretion of lysosomal enzymes	6	1	0.08	0.0816
GO:0010830	regulation of myotube differentiation	6	1	0.08	0.0816
GO:2001259	positive regulation of cation channel ac...	6	1	0.08	0.0816
GO:0055094	response to lipoprotein particle	6	1	0.08	0.0816
GO:0071402	cellular response to lipoprotein particl...	6	1	0.08	0.0816
GO:0010543	regulation of platelet activation	6	1	0.08	0.0816
GO:1904888	cranial skeletal system development	6	1	0.08	0.0816
GO:0071466	cellular response to xenobiotic stimulus	18	2	0.25	0.0923
GO:0048524	positive regulation of viral process	19	2	0.27	0.0923
GO:0060548	negative regulation of cell death	141	3	1.98	0.0942
GO:0002021	response to dietary excess	7	1	0.1	0.0946
GO:0070584	mitochondrion morphogenesis	7	1	0.1	0.0946
GO:0005978	glycogen biosynthetic process	7	1	0.1	0.0946
GO:0099072	regulation of postsynaptic membrane neur...	7	1	0.1	0.0946
GO:0034446	substrate adhesion-dependent cell spread...	7	1	0.1	0.0946
GO:0046856	phosphatidylinositol dephosphorylation	7	1	0.1	0.0946
GO:0015909	long-chain fatty acid transport	7	1	0.1	0.0946
GO:0043407	negative regulation of MAP kinase activi...	7	1	0.1	0.0946
GO:0045910	negative regulation of DNA recombination	7	1	0.1	0.0946
GO:0071805	potassium ion transmembrane transport	7	1	0.1	0.0946
GO:0009069	serine family amino acid metabolic proce...	7	1	0.1	0.0946
GO:0046503	glycerolipid catabolic process	7	1	0.1	0.0946
GO:2000273	positive regulation of signaling recepto...	7	1	0.1	0.0946
GO:0046626	regulation of insulin receptor signaling...	7	1	0.1	0.0946
GO:0006826	iron ion transport	7	1	0.1	0.0946
GO:0090207	regulation of triglyceride metabolic pro...	8	1	0.11	0.1073
GO:0050805	negative regulation of synaptic transmis...	8	1	0.11	0.1073
GO:0030593	neutrophil chemotaxis	8	1	0.11	0.1073
GO:0030150	protein import into mitochondrial matrix	8	1	0.11	0.1073
GO:0043044	ATP-dependent chromatin remodeling	8	1	0.11	0.1073
GO:0051353	positive regulation of oxidoreductase ac...	8	1	0.11	0.1073
GO:0048536	spleen development	8	1	0.11	0.1073
GO:0045661	regulation of myoblast differentiation	8	1	0.11	0.1073
GO:0120034	positive regulation of plasma membrane b...	8	1	0.11	0.1073
GO:0043279	response to alkaloid	9	1	0.13	0.1199
GO:0045773	positive regulation of axon extension	9	1	0.13	0.1199
GO:0007187	G protein-coupled receptor signaling pat...	9	1	0.13	0.1199
GO:1902904	negative regulation of supramolecular fi...	9	1	0.13	0.1199
GO:0030282	bone mineralization	9	1	0.13	0.1199
GO:0010923	negative regulation of phosphatase activ...	9	1	0.13	0.1199
GO:0072595	maintenance of protein localization in o...	9	1	0.13	0.1199
GO:0006879	cellular iron ion homeostasis	9	1	0.13	0.1199
GO:0051668	localization within membrane	20	2	0.28	0.1292
GO:0042632	cholesterol homeostasis	10	1	0.14	0.1324
GO:0021782	glial cell development	10	1	0.14	0.1324
GO:0043113	receptor clustering	10	1	0.14	0.1324
GO:0051055	negative regulation of lipid biosyntheti...	10	1	0.14	0.1324
GO:0051851	modification by host of symbiont morphol...	10	1	0.14	0.1324
GO:1901361	organic cyclic compound catabolic proces...	107	2	1.51	0.1338
GO:0019216	regulation of lipid metabolic process	51	2	0.72	0.1429
GO:0035023	regulation of Rho protein signal transdu...	11	1	0.15	0.1446
GO:0006805	xenobiotic metabolic process	11	1	0.15	0.1446
GO:0070988	demethylation	11	1	0.15	0.1446
GO:0000413	protein peptidyl-prolyl isomerization	11	1	0.15	0.1446
GO:0003158	endothelium development	11	1	0.15	0.1446
GO:0048706	embryonic skeletal system development	11	1	0.15	0.1446
GO:0050905	neuromuscular process	11	1	0.15	0.1446
GO:0090090	negative regulation of canonical Wnt sig...	11	1	0.15	0.1446
GO:0007492	endoderm development	11	1	0.15	0.1446
GO:0043535	regulation of blood vessel endothelial c...	11	1	0.15	0.1446
GO:0006898	receptor-mediated endocytosis	28	2	0.39	0.1534
GO:1902117	positive regulation of organelle assembl...	12	1	0.17	0.1567
GO:1903902	positive regulation of viral life cycle	12	1	0.17	0.1567
GO:0031532	actin cytoskeleton reorganization	12	1	0.17	0.1567
GO:0002260	lymphocyte homeostasis	12	1	0.17	0.1567
GO:0019935	cyclic-nucleotide-mediated signaling	12	1	0.17	0.1567
GO:0032755	positive regulation of interleukin-6 pro...	12	1	0.17	0.1567
GO:1902017	regulation of cilium assembly	12	1	0.17	0.1567
GO:0034728	nucleosome organization	12	1	0.17	0.1567
GO:0006869	lipid transport	42	2	0.59	0.1659
GO:0030490	maturation of SSU-rRNA	13	1	0.18	0.1687
GO:0007584	response to nutrient	13	1	0.18	0.1687
GO:0044728	DNA methylation or demethylation	13	1	0.18	0.1687
GO:0014074	response to purine-containing compound	13	1	0.18	0.1687
GO:0050680	negative regulation of epithelial cell p...	13	1	0.18	0.1687
GO:0031175	neuron projection development	90	3	1.27	0.1758
GO:0009967	positive regulation of signal transducti...	167	5	2.35	0.1774
GO:0070838	divalent metal ion transport	49	2	0.69	0.1779
GO:0001936	regulation of endothelial cell prolifera...	14	1	0.2	0.1804
GO:0046889	positive regulation of lipid biosyntheti...	14	1	0.2	0.1804
GO:0015914	phospholipid transport	14	1	0.2	0.1804
GO:0009066	aspartate family amino acid metabolic pr...	14	1	0.2	0.1804
GO:0051216	cartilage development	15	1	0.21	0.192
GO:0030198	extracellular matrix organization	15	1	0.21	0.192
GO:0019915	lipid storage	15	1	0.21	0.192
GO:0010977	negative regulation of neuron projection...	15	1	0.21	0.192
GO:0007029	endoplasmic reticulum organization	15	1	0.21	0.192
GO:0060348	bone development	16	1	0.23	0.2035
GO:0062014	negative regulation of small molecule me...	16	1	0.23	0.2035
GO:0042133	neurotransmitter metabolic process	16	1	0.23	0.2035
GO:0051865	protein autoubiquitination	16	1	0.23	0.2035
GO:0010468	regulation of gene expression	537	9	7.56	0.21
GO:0070972	protein localization to endoplasmic reti...	17	1	0.24	0.2147
GO:0009791	post-embryonic development	17	1	0.24	0.2147
GO:0001503	ossification	27	2	0.38	0.2207
GO:0006790	sulfur compound metabolic process	63	2	0.89	0.2217
GO:0030336	negative regulation of cell migration	18	1	0.25	0.2259
GO:0006513	protein monoubiquitination	18	1	0.25	0.2259
GO:0009060	aerobic respiration	18	1	0.25	0.2259
GO:0050709	negative regulation of protein secretion	18	1	0.25	0.2259
GO:0040008	regulation of growth	104	2	1.46	0.2272
GO:0021915	neural tube development	19	1	0.27	0.2368
GO:0070374	positive regulation of ERK1 and ERK2 cas...	19	1	0.27	0.2368
GO:0050728	negative regulation of inflammatory resp...	19	1	0.27	0.2368
GO:1903828	negative regulation of cellular protein ...	19	1	0.27	0.2368
GO:0032940	secretion by cell	107	3	1.51	0.2426
GO:0009952	anterior/posterior pattern specification	20	1	0.28	0.2477
GO:0046330	positive regulation of JNK cascade	20	1	0.28	0.2477
GO:0035265	organ growth	20	1	0.28	0.2477
GO:0098662	inorganic cation transmembrane transport	47	2	0.66	0.2541
GO:1901607	alpha-amino acid biosynthetic process	21	1	0.3	0.2583
GO:0051260	protein homooligomerization	70	2	0.99	0.2585
GO:0032092	positive regulation of protein binding	22	1	0.31	0.2689
GO:0007163	establishment or maintenance of cell pol...	22	1	0.31	0.2689
GO:0017148	negative regulation of translation	22	1	0.31	0.2689
GO:0019722	calcium-mediated signaling	22	1	0.31	0.2689
GO:0071417	cellular response to organonitrogen comp...	61	2	0.86	0.276
GO:0045807	positive regulation of endocytosis	23	1	0.32	0.2793
GO:0099003	vesicle-mediated transport in synapse	24	1	0.34	0.2895
GO:0043524	negative regulation of neuron apoptotic ...	24	1	0.34	0.2895
GO:0071222	cellular response to lipopolysaccharide	25	1	0.35	0.2996
GO:0051028	mRNA transport	26	1	0.37	0.3096
GO:0042158	lipoprotein biosynthetic process	27	1	0.38	0.3194
GO:0009168	purine ribonucleoside monophosphate bios...	28	1	0.39	0.3291
GO:0007626	locomotory behavior	28	1	0.39	0.3291
GO:0044262	cellular carbohydrate metabolic process	46	2	0.65	0.3416
GO:0006954	inflammatory response	70	2	0.99	0.3444
GO:0050866	negative regulation of cell activation	30	1	0.42	0.348
GO:0006606	protein import into nucleus	30	1	0.42	0.348
GO:0009451	RNA modification	30	1	0.42	0.348
GO:0032543	mitochondrial translation	31	1	0.44	0.3573
GO:0072001	renal system development	31	1	0.44	0.3573
GO:0016477	cell migration	117	3	1.65	0.3594
GO:0051262	protein tetramerization	32	1	0.45	0.3665
GO:0030258	lipid modification	40	2	0.56	0.3676
GO:0060341	regulation of cellular localization	114	3	1.6	0.3678
GO:0007165	signal transduction	521	10	7.33	0.369
GO:0007186	G protein-coupled receptor signaling pat...	43	2	0.61	0.3766
GO:0000956	nuclear-transcribed mRNA catabolic proce...	34	1	0.48	0.3844
GO:0010629	negative regulation of gene expression	249	4	3.5	0.3849
GO:1903364	positive regulation of cellular protein ...	35	1	0.49	0.3932
GO:0007568	aging	36	1	0.51	0.4019
GO:0008283	cell proliferation	224	2	3.15	0.4094
GO:0072659	protein localization to plasma membrane	37	1	0.52	0.4104
GO:0006457	protein folding	37	1	0.52	0.4104
GO:0008654	phospholipid biosynthetic process	38	1	0.53	0.4189
GO:0009411	response to UV	38	1	0.53	0.4189
GO:0022603	regulation of anatomical structure morph...	90	3	1.27	0.4226
GO:0033365	protein localization to organelle	161	4	2.27	0.4301
GO:0018212	peptidyl-tyrosine modification	40	1	0.56	0.4354
GO:0051649	establishment of localization in cell	342	4	4.81	0.4411
GO:0000209	protein polyubiquitination	41	1	0.58	0.4434
GO:0006417	regulation of translation	65	2	0.91	0.4524
GO:0006468	protein phosphorylation	232	4	3.26	0.4559
GO:0031503	protein-containing complex localization	44	1	0.62	0.467
GO:0019221	cytokine-mediated signaling pathway	44	1	0.62	0.467
GO:0018105	peptidyl-serine phosphorylation	44	1	0.62	0.467
GO:0045087	innate immune response	90	2	1.27	0.471
GO:0009152	purine ribonucleotide biosynthetic proce...	45	1	0.63	0.4747
GO:0045088	regulation of innate immune response	45	1	0.63	0.4747
GO:0061136	regulation of proteasomal protein catabo...	45	1	0.63	0.4747
GO:0030855	epithelial cell differentiation	46	1	0.65	0.4822
GO:0035690	cellular response to drug	48	1	0.68	0.4969
GO:0007283	spermatogenesis	51	1	0.72	0.5183
GO:0048871	multicellular organismal homeostasis	53	1	0.75	0.5321
GO:0071407	cellular response to organic cyclic comp...	53	1	0.75	0.5321
GO:0006355	regulation of transcription, DNA-templat...	396	5	5.57	0.5428
GO:1902532	negative regulation of intracellular sig...	76	2	1.07	0.5567
GO:0035556	intracellular signal transduction	321	7	4.52	0.5604
GO:0045893	positive regulation of transcription, DN...	226	3	3.18	0.5631
GO:0000398	mRNA splicing, via spliceosome	61	1	0.86	0.5834
GO:0001701	in utero embryonic development	62	1	0.87	0.5894
GO:0022402	cell cycle process	195	2	2.74	0.6053
GO:0051129	negative regulation of cellular componen...	93	2	1.31	0.6112
GO:0045862	positive regulation of proteolysis	66	1	0.93	0.6126
GO:0009887	animal organ morphogenesis	70	1	0.99	0.6346
GO:0015031	protein transport	325	5	4.57	0.6502
GO:0007417	central nervous system development	77	1	1.08	0.6701
GO:0006979	response to oxidative stress	82	1	1.15	0.6934
GO:0007010	cytoskeleton organization	142	2	2	0.7046
GO:0032787	monocarboxylic acid metabolic process	85	1	1.2	0.7066
GO:0030154	cell differentiation	411	7	5.78	0.7429
GO:0043066	negative regulation of apoptotic process	125	2	1.76	0.7615
GO:0048646	anatomical structure formation involved ...	108	2	1.52	0.7656
GO:0006281	DNA repair	109	2	1.53	0.7689
GO:0055114	oxidation-reduction process	161	3	2.27	0.7815
GO:0017144	drug metabolic process	115	2	1.62	0.7851
GO:0061024	membrane organization	121	2	1.7	0.8057
GO:0000122	negative regulation of transcription by ...	117	1	1.65	0.8173
GO:0048513	animal organ development	337	4	4.74	0.8495
GO:0045944	positive regulation of transcription by ...	162	1	2.28	0.9071
GO:0120036	plasma membrane bounded cell projection ...	136	4	1.91	1
GO:0010256	endomembrane system organization	71	1	1	1
GO:0120039	plasma membrane bounded cell projection ...	49	2	0.69	1
GO:0043269	regulation of ion transport	54	3	0.76	1
GO:0007049	cell cycle	296	2	4.17	1
GO:0061387	regulation of extent of cell growth	14	1	0.2	1
GO:0008015	blood circulation	38	2	0.53	1
GO:0006839	mitochondrial transport	49	1	0.69	1
GO:0008016	regulation of heart contraction	8	1	0.11	1
GO:0043254	regulation of protein complex assembly	62	1	0.87	1
GO:0071900	regulation of protein serine/threonine k...	60	1	0.84	1
GO:0016358	dendrite development	26	2	0.37	1
GO:0071901	negative regulation of protein serine/th...	17	1	0.24	1
GO:0050865	regulation of cell activation	86	1	1.21	1
GO:0009161	ribonucleoside monophosphate metabolic p...	56	1	0.79	1
GO:0044260	cellular macromolecule metabolic process	1166	17	16.41	1
GO:0009165	nucleotide biosynthetic process	55	1	0.77	1
GO:0090257	regulation of muscle system process	23	1	0.32	1
GO:0031098	stress-activated protein kinase signalin...	40	1	0.56	1
GO:0042274	ribosomal small subunit biogenesis	17	1	0.24	1
GO:0044264	cellular polysaccharide metabolic proces...	12	1	0.17	1
GO:0009167	purine ribonucleoside monophosphate meta...	56	1	0.79	1
GO:0044265	cellular macromolecule catabolic process	229	2	3.22	1
GO:1905952	regulation of lipid localization	16	1	0.23	1
GO:0044267	cellular protein metabolic process	817	10	11.5	1
GO:1905954	positive regulation of lipid localizatio...	11	1	0.15	1
GO:0009150	purine ribonucleotide metabolic process	91	1	1.28	1
GO:0009966	regulation of signal transduction	320	7	4.5	1
GO:0042221	response to chemical	445	7	6.26	1
GO:0072503	cellular divalent inorganic cation homeo...	32	2	0.45	1
GO:0048232	male gamete generation	51	1	0.72	1
GO:0009968	negative regulation of signal transducti...	148	2	2.08	1
GO:0009156	ribonucleoside monophosphate biosyntheti...	28	1	0.39	1
GO:0044255	cellular lipid metabolic process	150	3	2.11	1
GO:0072507	divalent inorganic cation homeostasis	34	2	0.48	1
GO:0006401	RNA catabolic process	59	1	0.83	1
GO:0044257	cellular protein catabolic process	163	1	2.29	1
GO:0006402	mRNA catabolic process	54	1	0.76	1
GO:0043270	positive regulation of ion transport	21	2	0.3	1
GO:0050880	regulation of blood vessel size	12	1	0.17	1
GO:0006403	RNA localization	44	1	0.62	1
GO:0035821	modification of morphology or physiology...	13	1	0.18	1
GO:0001816	cytokine production	84	1	1.18	1
GO:0001817	regulation of cytokine production	78	1	1.1	1
GO:0030323	respiratory tube development	17	1	0.24	1
GO:0001819	positive regulation of cytokine producti...	47	1	0.66	1
GO:0030324	lung development	17	1	0.24	1
GO:0048638	regulation of developmental growth	41	1	0.58	1
GO:0048639	positive regulation of developmental gro...	21	1	0.3	1
GO:1900076	regulation of cellular response to insul...	9	1	0.13	1
GO:0032496	response to lipopolysaccharide	32	1	0.45	1
GO:0044281	small molecule metabolic process	339	4	4.77	1
GO:0044282	small molecule catabolic process	76	2	1.07	1
GO:0070585	protein localization to mitochondrion	31	1	0.44	1
GO:0015711	organic anion transport	50	1	0.7	1
GO:0044283	small molecule biosynthetic process	133	2	1.87	1
GO:0006807	nitrogen compound metabolic process	1462	18	20.57	1
GO:0070588	calcium ion transmembrane transport	21	1	0.3	1
GO:0010628	positive regulation of gene expression	282	3	3.97	1
GO:0015718	monocarboxylic acid transport	10	1	0.14	1
GO:0007005	mitochondrion organization	121	2	1.7	1
GO:0050877	nervous system process	67	3	0.94	1
GO:0044270	cellular nitrogen compound catabolic pro...	103	1	1.45	1
GO:0050878	regulation of body fluid levels	25	1	0.35	1
GO:0009987	cellular process	2034	31	28.62	1
GO:0044271	cellular nitrogen compound biosynthetic ...	676	8	9.51	1
GO:0016310	phosphorylation	300	4	4.22	1
GO:0016311	dephosphorylation	54	2	0.76	1
GO:0007409	axonogenesis	31	1	0.44	1
GO:0003012	muscle system process	31	1	0.44	1
GO:0046390	ribose phosphate biosynthetic process	48	1	0.68	1
GO:0015748	organophosphate ester transport	19	1	0.27	1
GO:0003013	circulatory system process	39	2	0.55	1
GO:1905114	cell surface receptor signaling pathway ...	42	1	0.59	1
GO:0003015	heart process	15	1	0.21	1
GO:1902991	regulation of amyloid precursor protein ...	6	1	0.08	1
GO:0010243	response to organonitrogen compound	115	3	1.62	1
GO:0046394	carboxylic acid biosynthetic process	62	1	0.87	1
GO:0003018	vascular process in circulatory system	14	1	0.2	1
GO:0009123	nucleoside monophosphate metabolic proce...	58	1	0.82	1
GO:0009124	nucleoside monophosphate biosynthetic pr...	29	1	0.41	1
GO:0080090	regulation of primary metabolic process	760	10	10.7	1
GO:0009126	purine nucleoside monophosphate metaboli...	56	1	0.79	1
GO:0009127	purine nucleoside monophosphate biosynth...	28	1	0.39	1
GO:0010646	regulation of cell communication	348	7	4.9	1
GO:0010647	positive regulation of cell communicatio...	180	5	2.53	1
GO:0010648	negative regulation of cell communicatio...	161	3	2.27	1
GO:0050810	regulation of steroid biosynthetic proce...	7	1	0.1	1
GO:0070925	organelle assembly	122	1	1.72	1
GO:0034097	response to cytokine	104	1	1.46	1
GO:0098781	ncRNA transcription	12	1	0.17	1
GO:0030334	regulation of cell migration	64	1	0.9	1
GO:0048609	multicellular organismal reproductive pr...	69	1	0.97	1
GO:0050817	coagulation	14	1	0.2	1
GO:1900046	regulation of hemostasis	9	1	0.13	1
GO:0050818	regulation of coagulation	9	1	0.13	1
GO:1900047	negative regulation of hemostasis	5	1	0.07	1
GO:0010631	epithelial cell migration	26	1	0.37	1
GO:0050819	negative regulation of coagulation	5	1	0.07	1
GO:0010632	regulation of epithelial cell migration	20	1	0.28	1
GO:1901564	organonitrogen compound metabolic proces...	1055	12	14.85	1
GO:1901565	organonitrogen compound catabolic proces...	232	1	3.26	1
GO:0051169	nuclear transport	64	1	0.9	1
GO:1901566	organonitrogen compound biosynthetic pro...	334	5	4.7	1
GO:0043647	inositol phosphate metabolic process	12	1	0.17	1
GO:0009117	nucleotide metabolic process	117	1	1.65	1
GO:0051960	regulation of nervous system development	85	2	1.2	1
GO:0051961	negative regulation of nervous system de...	33	1	0.46	1
GO:0051962	positive regulation of nervous system de...	53	1	0.75	1
GO:0010638	positive regulation of organelle organiz...	94	1	1.32	1
GO:0006996	organelle organization	592	7	8.33	1
GO:0032868	response to insulin	28	1	0.39	1
GO:0032869	cellular response to insulin stimulus	23	1	0.32	1
GO:0098771	inorganic ion homeostasis	66	3	0.93	1
GO:0051153	regulation of striated muscle cell diffe...	12	1	0.17	1
GO:0044242	cellular lipid catabolic process	37	1	0.52	1
GO:0050435	amyloid-beta metabolic process	7	1	0.1	1
GO:0044248	cellular catabolic process	399	2	5.62	1
GO:0044249	cellular biosynthetic process	849	11	11.95	1
GO:0007596	blood coagulation	14	1	0.2	1
GO:0007599	hemostasis	14	1	0.2	1
GO:0032880	regulation of protein localization	128	2	1.8	1
GO:0044237	cellular metabolic process	1580	21	22.24	1
GO:0044238	primary metabolic process	1527	20	21.49	1
GO:0051983	regulation of chromosome segregation	18	1	0.25	1
GO:0006163	purine nucleotide metabolic process	98	1	1.38	1
GO:0097746	regulation of blood vessel diameter	12	1	0.17	1
GO:0051170	import into nucleus	32	1	0.45	1
GO:0006164	purine nucleotide biosynthetic process	50	1	0.7	1
GO:0030301	cholesterol transport	12	1	0.17	1
GO:0051171	regulation of nitrogen compound metaboli...	741	9	10.43	1
GO:0051172	negative regulation of nitrogen compound...	315	4	4.43	1
GO:0051173	positive regulation of nitrogen compound...	459	4	6.46	1
GO:0051174	regulation of phosphorus metabolic proce...	221	3	3.11	1
GO:0019058	viral life cycle	38	2	0.53	1
GO:0032870	cellular response to hormone stimulus	53	1	0.75	1
GO:1903169	regulation of calcium ion transmembrane ...	13	1	0.18	1
GO:0030307	positive regulation of cell growth	28	1	0.39	1
GO:0032872	regulation of stress-activated MAPK casc...	31	1	0.44	1
GO:0051179	localization	776	14	10.92	1
GO:1901575	organic substance catabolic process	367	3	5.16	1
GO:0072655	establishment of protein localization to...	31	1	0.44	1
GO:0010604	positive regulation of macromolecule met...	469	4	6.6	1
GO:1901576	organic substance biosynthetic process	868	11	12.22	1
GO:0032874	positive regulation of stress-activated ...	25	1	0.35	1
GO:0010605	negative regulation of macromolecule met...	365	5	5.14	1
GO:0072657	protein localization to membrane	78	2	1.1	1
GO:0010608	posttranscriptional regulation of gene e...	88	2	1.24	1
GO:0032879	regulation of localization	269	4	3.79	1
GO:0003002	regionalization	32	1	0.45	1
GO:0043207	response to external biotic stimulus	87	1	1.22	1
GO:0003008	system process	123	4	1.73	1
GO:1900006	positive regulation of dendrite developm...	12	1	0.17	1
GO:0043603	cellular amide metabolic process	216	3	3.04	1
GO:0006950	response to stress	498	4	7.01	1
GO:0043604	amide biosynthetic process	169	2	2.38	1
GO:0007166	cell surface receptor signaling pathway	239	4	3.36	1
GO:0006952	defense response	150	2	2.11	1
GO:0007167	enzyme linked receptor protein signaling...	69	1	0.97	1
GO:0140253	cell-cell fusion	5	1	0.07	1
GO:0007169	transmembrane receptor protein tyrosine ...	40	1	0.56	1
GO:0006955	immune response	168	2	2.36	1
GO:0071621	granulocyte chemotaxis	11	1	0.15	1
GO:0050801	ion homeostasis	72	3	1.01	1
GO:0051924	regulation of calcium ion transport	19	1	0.27	1
GO:0050803	regulation of synapse structure or activ...	17	2	0.24	1
GO:0032411	positive regulation of transporter activ...	10	1	0.14	1
GO:0050804	modulation of chemical synaptic transmis...	38	2	0.53	1
GO:0032412	regulation of ion transmembrane transpor...	22	1	0.31	1
GO:0032414	positive regulation of ion transmembrane...	9	1	0.13	1
GO:0005975	carbohydrate metabolic process	95	2	1.34	1
GO:0050807	regulation of synapse organization	17	2	0.24	1
GO:0005976	polysaccharide metabolic process	13	1	0.18	1
GO:0050808	synapse organization	30	2	0.42	1
GO:0042790	nucleolar large rRNA transcription by RN...	6	1	0.08	1
GO:0005977	glycogen metabolic process	11	1	0.15	1
GO:0007154	cell communication	564	10	7.94	1
GO:0007155	cell adhesion	90	1	1.27	1
GO:0071216	cellular response to biotic stimulus	34	1	0.48	1
GO:0071219	cellular response to molecule of bacteri...	26	1	0.37	1
GO:0034470	ncRNA processing	98	1	1.38	1
GO:1904950	negative regulation of establishment of ...	33	1	0.46	1
GO:1990778	protein localization to cell periphery	45	1	0.63	1
GO:0051146	striated muscle cell differentiation	24	1	0.34	1
GO:0032446	protein modification by small protein co...	151	2	2.12	1
GO:0051147	regulation of muscle cell differentiatio...	18	1	0.25	1
GO:0071241	cellular response to inorganic substance	15	1	0.21	1
GO:0046328	regulation of JNK cascade	24	1	0.34	1
GO:0043393	regulation of protein binding	38	1	0.53	1
GO:1902115	regulation of organelle assembly	38	1	0.53	1
GO:0008150	biological_process	2416	34	34	1
GO:0006974	cellular response to DNA damage stimulus	162	2	2.28	1
GO:0008152	metabolic process	1668	22	23.47	1
GO:0060326	cell chemotaxis	22	1	0.31	1
GO:0000018	regulation of DNA recombination	17	1	0.24	1
GO:0071248	cellular response to metal ion	13	1	0.18	1
GO:0051130	positive regulation of cellular componen...	157	2	2.21	1
GO:0006520	cellular amino acid metabolic process	61	1	0.86	1
GO:1901135	carbohydrate derivative metabolic proces...	199	1	2.8	1
GO:0033043	regulation of organelle organization	181	1	2.55	1
GO:1901137	carbohydrate derivative biosynthetic pro...	118	1	1.66	1
GO:1903522	regulation of blood circulation	12	1	0.17	1
GO:0000041	transition metal ion transport	17	1	0.24	1
GO:0045333	cellular respiration	40	1	0.56	1
GO:0061061	muscle structure development	55	1	0.77	1
GO:0198738	cell-cell signaling by wnt	36	1	0.51	1
GO:0006112	energy reserve metabolic process	11	1	0.15	1
GO:0006928	movement of cell or subcellular componen...	159	3	2.24	1
GO:0045732	positive regulation of protein catabolic...	51	1	0.72	1
GO:0001568	blood vessel development	56	1	0.79	1
GO:0033036	macromolecule localization	487	11	6.85	1
GO:0031400	negative regulation of protein modificat...	82	1	1.15	1
GO:0031401	positive regulation of protein modificat...	159	2	2.24	1
GO:0006518	peptide metabolic process	174	3	2.45	1
GO:0006913	nucleocytoplasmic transport	64	1	0.9	1
GO:0006915	apoptotic process	279	2	3.93	1
GO:1902531	regulation of intracellular signal trans...	204	5	2.87	1
GO:1902533	positive regulation of intracellular sig...	110	3	1.55	1
GO:0001558	regulation of cell growth	62	1	0.87	1
GO:1902930	regulation of alcohol biosynthetic proce...	7	1	0.1	1
GO:0015850	organic hydroxy compound transport	20	1	0.28	1
GO:0035150	regulation of tube size	12	1	0.17	1
GO:0006941	striated muscle contraction	14	1	0.2	1
GO:0010769	regulation of cell morphogenesis involve...	36	2	0.51	1
GO:0006942	regulation of striated muscle contractio...	7	1	0.1	1
GO:0019438	aromatic compound biosynthetic process	532	6	7.49	1
GO:0019439	aromatic compound catabolic process	104	1	1.46	1
GO:0006949	syncytium formation	5	1	0.07	1
GO:1903530	regulation of secretion by cell	77	1	1.08	1
GO:1903531	negative regulation of secretion by cell	22	1	0.31	1
GO:0016051	carbohydrate biosynthetic process	34	1	0.48	1
GO:0006139	nucleobase-containing compound metabolic...	845	9	11.89	1
GO:0016053	organic acid biosynthetic process	62	1	0.87	1
GO:0106118	regulation of sterol biosynthetic proces...	5	1	0.07	1
GO:0032409	regulation of transporter activity	23	1	0.32	1
GO:0016055	Wnt signaling pathway	36	1	0.51	1
GO:0006935	chemotaxis	40	1	0.56	1
GO:0006936	muscle contraction	20	1	0.28	1
GO:0006937	regulation of muscle contraction	14	1	0.2	1
GO:0009260	ribonucleotide biosynthetic process	45	1	0.63	1
GO:0000003	reproduction	122	1	1.72	1
GO:0065002	intracellular protein transmembrane tran...	17	1	0.24	1
GO:0065003	protein-containing complex assembly	304	3	4.28	1
GO:0010770	positive regulation of cell morphogenesi...	20	1	0.28	1
GO:0065007	biological regulation	1356	21	19.08	1
GO:0065008	regulation of biological quality	435	6	6.12	1
GO:0065009	regulation of molecular function	342	3	4.81	1
GO:0016070	RNA metabolic process	625	7	8.8	1
GO:0009250	glucan biosynthetic process	7	1	0.1	1
GO:1902903	regulation of supramolecular fiber organ...	30	1	0.42	1
GO:0016071	mRNA metabolic process	144	1	2.03	1
GO:0042325	regulation of phosphorylation	197	2	2.77	1
GO:0016072	rRNA metabolic process	61	1	0.86	1
GO:0046700	heterocycle catabolic process	103	1	1.45	1
GO:0042326	negative regulation of phosphorylation	60	1	0.84	1
GO:0050953	sensory perception of light stimulus	6	1	0.08	1
GO:0048731	system development	468	7	6.59	1
GO:0042327	positive regulation of phosphorylation	117	2	1.65	1
GO:0009653	anatomical structure morphogenesis	235	6	3.31	1
GO:0009259	ribonucleotide metabolic process	92	1	1.29	1
GO:0010720	positive regulation of cell development	60	1	0.84	1
GO:0010721	negative regulation of cell development	33	1	0.46	1
GO:1901293	nucleoside phosphate biosynthetic proces...	55	1	0.77	1
GO:0002520	immune system development	140	1	1.97	1
GO:0030029	actin filament-based process	58	1	0.82	1
GO:0022610	biological adhesion	90	1	1.27	1
GO:0071396	cellular response to lipid	62	1	0.87	1
GO:0044782	cilium organization	34	1	0.48	1
GO:0022613	ribonucleoprotein complex biogenesis	113	1	1.59	1
GO:1903900	regulation of viral life cycle	31	1	0.44	1
GO:0006508	proteolysis	276	2	3.88	1
GO:1903506	regulation of nucleic acid-templated tra...	397	5	5.59	1
GO:1903507	negative regulation of nucleic acid-temp...	154	1	2.17	1
GO:0061041	regulation of wound healing	13	1	0.18	1
GO:1901698	response to nitrogen compound	121	3	1.7	1
GO:0032990	cell part morphogenesis	55	3	0.77	1
GO:1903508	positive regulation of nucleic acid-temp...	226	3	3.18	1
GO:1901699	cellular response to nitrogen compound	66	2	0.93	1
GO:0061045	negative regulation of wound healing	6	1	0.08	1
GO:0045892	negative regulation of transcription, DN...	152	1	2.14	1
GO:2000026	regulation of multicellular organismal d...	198	2	2.79	1
GO:0062012	regulation of small molecule metabolic p...	59	1	0.83	1
GO:0001944	vasculature development	61	1	0.86	1
GO:0061448	connective tissue development	23	1	0.32	1
GO:0042330	taxis	40	1	0.56	1
GO:0015849	organic acid transport	28	1	0.39	1
GO:0001932	regulation of protein phosphorylation	175	2	2.46	1
GO:0001933	negative regulation of protein phosphory...	53	1	0.75	1
GO:0001934	positive regulation of protein phosphory...	110	2	1.55	1
GO:0001935	endothelial cell proliferation	15	1	0.21	1
GO:0016042	lipid catabolic process	48	1	0.68	1
GO:0046890	regulation of lipid biosynthetic process	25	1	0.35	1
GO:0016043	cellular component organization	875	13	12.31	1
GO:0033993	response to lipid	84	1	1.18	1
GO:0060491	regulation of cell projection assembly	21	1	0.3	1
GO:0030030	cell projection organization	142	5	2	1
GO:0015833	peptide transport	328	5	4.62	1
GO:0016049	cell growth	68	1	0.96	1
GO:0030036	actin cytoskeleton organization	57	1	0.8	1
GO:0008104	protein localization	434	9	6.11	1
GO:0009628	response to abiotic stimulus	142	1	2	1
GO:0006694	steroid biosynthetic process	20	1	0.28	1
GO:0016032	viral process	53	2	0.75	1
GO:0006695	cholesterol biosynthetic process	12	1	0.17	1
GO:0009611	response to wounding	39	1	0.55	1
GO:0009617	response to bacterium	57	1	0.8	1
GO:0051252	regulation of RNA metabolic process	437	5	6.15	1
GO:0051253	negative regulation of RNA metabolic pro...	169	1	2.38	1
GO:0051254	positive regulation of RNA metabolic pro...	243	3	3.42	1
GO:1901652	response to peptide	50	1	0.7	1
GO:1901653	cellular response to peptide	38	1	0.53	1
GO:0031589	cell-substrate adhesion	25	1	0.35	1
GO:0044743	protein transmembrane import into intrac...	14	1	0.2	1
GO:0051259	protein complex oligomerization	105	3	1.48	1
GO:0070646	protein modification by small protein re...	33	1	0.46	1
GO:0001501	skeletal system development	39	2	0.55	1
GO:0070647	protein modification by small protein co...	182	3	2.56	1
GO:0001505	regulation of neurotransmitter levels	35	1	0.49	1
GO:0000165	MAPK cascade	83	2	1.17	1
GO:0051282	regulation of sequestering of calcium io...	9	1	0.13	1
GO:0051283	negative regulation of sequestering of c...	9	1	0.13	1
GO:0045859	regulation of protein kinase activity	99	1	1.39	1
GO:0014065	phosphatidylinositol 3-kinase signaling	13	2	0.18	1
GO:0022604	regulation of cell morphogenesis	50	2	0.7	1
GO:0030001	metal ion transport	76	2	1.07	1
GO:0030003	cellular cation homeostasis	57	3	0.8	1
GO:0022607	cellular component assembly	438	5	6.16	1
GO:1902652	secondary alcohol metabolic process	21	1	0.3	1
GO:1902653	secondary alcohol biosynthetic process	12	1	0.17	1
GO:0051270	regulation of cellular component movemen...	75	1	1.06	1
GO:0072358	cardiovascular system development	61	1	0.86	1
GO:0051271	negative regulation of cellular componen...	18	1	0.25	1
GO:0072359	circulatory system development	100	1	1.41	1
GO:0033554	cellular response to stress	326	3	4.59	1
GO:0033555	multicellular organismal response to str...	6	1	0.08	1
GO:0032989	cellular component morphogenesis	94	4	1.32	1
GO:0071375	cellular response to peptide hormone sti...	29	1	0.41	1
GO:0051276	chromosome organization	196	1	2.76	1
GO:0097435	supramolecular fiber organization	60	1	0.84	1
GO:0051674	localization of cell	128	3	1.8	1
GO:1902680	positive regulation of RNA biosynthetic ...	227	3	3.19	1
GO:0090304	nucleic acid metabolic process	733	8	10.32	1
GO:0019953	sexual reproduction	71	1	1	1
GO:0006650	glycerophospholipid metabolic process	42	1	0.59	1
GO:0046483	heterocycle metabolic process	873	9	12.29	1
GO:0051223	regulation of protein transport	90	1	1.27	1
GO:0051224	negative regulation of protein transport	32	1	0.45	1
GO:0006259	DNA metabolic process	184	2	2.59	1
GO:0046486	glycerolipid metabolic process	51	2	0.72	1
GO:0046488	phosphatidylinositol metabolic process	28	1	0.39	1
GO:0007264	small GTPase mediated signal transductio...	60	1	0.84	1
GO:0007265	Ras protein signal transduction	49	1	0.69	1
GO:0007266	Rho protein signal transduction	15	1	0.21	1
GO:0007267	cell-cell signaling	108	3	1.52	1
GO:0007268	chemical synaptic transmission	47	2	0.66	1
GO:0070201	regulation of establishment of protein l...	95	1	1.34	1
GO:0071310	cellular response to organic substance	252	3	3.55	1
GO:0060070	canonical Wnt signaling pathway	19	1	0.27	1
GO:1901214	regulation of neuron death	56	1	0.79	1
GO:1901215	negative regulation of neuron death	33	1	0.46	1
GO:0042493	response to drug	94	1	1.32	1
GO:0050900	leukocyte migration	29	1	0.41	1
GO:0014070	response to organic cyclic compound	74	1	1.04	1
GO:1902679	negative regulation of RNA biosynthetic ...	154	1	2.17	1
GO:0048468	cell development	203	4	2.86	1
GO:0007254	JNK cascade	24	1	0.34	1
GO:0044703	multi-organism reproductive process	80	1	1.13	1
GO:1901615	organic hydroxy compound metabolic proce...	75	2	1.06	1
GO:1901616	organic hydroxy compound catabolic proce...	13	2	0.18	1
GO:2001141	regulation of RNA biosynthetic process	399	5	5.62	1
GO:1901617	organic hydroxy compound biosynthetic pr...	38	1	0.53	1
GO:0035295	tube development	88	3	1.24	1
GO:0035296	regulation of tube diameter	12	1	0.17	1
GO:0009605	response to external stimulus	217	3	3.05	1
GO:0048869	cellular developmental process	442	8	6.22	1
GO:0051240	positive regulation of multicellular org...	176	2	2.48	1
GO:0009607	response to biotic stimulus	96	1	1.35	1
GO:0051241	negative regulation of multicellular org...	132	1	1.86	1
GO:0010498	proteasomal protein catabolic process	109	1	1.53	1
GO:0030193	regulation of blood coagulation	9	1	0.13	1
GO:0097006	regulation of plasma lipoprotein particl...	10	1	0.14	1
GO:0071345	cellular response to cytokine stimulus	92	1	1.29	1
GO:0051246	regulation of protein metabolic process	403	4	5.67	1
GO:0051641	cellular localization	435	8	6.12	1
GO:0051247	positive regulation of protein metabolic...	247	2	3.48	1
GO:0099173	postsynapse organization	15	2	0.21	1
GO:0051248	negative regulation of protein metabolic...	156	2	2.2	1
GO:0030595	leukocyte chemotaxis	18	1	0.25	1
GO:0099177	regulation of trans-synaptic signaling	38	2	0.53	1
GO:0048856	anatomical structure development	589	10	8.29	1
GO:0016192	vesicle-mediated transport	234	2	3.29	1
GO:0045445	myoblast differentiation	9	1	0.13	1
GO:0048858	cell projection morphogenesis	49	2	0.69	1
GO:0060429	epithelium development	92	3	1.29	1
GO:0051234	establishment of localization	637	10	8.96	1
GO:0008652	cellular amino acid biosynthetic process	21	1	0.3	1
GO:0051235	maintenance of location	44	3	0.62	1
GO:0051236	establishment of RNA localization	37	1	0.52	1
GO:0060828	regulation of canonical Wnt signaling pa...	16	1	0.23	1
GO:0000910	cytokinesis	26	1	0.37	1
GO:0006626	protein targeting to mitochondrion	28	1	0.39	1
GO:0051239	regulation of multicellular organismal p...	308	4	4.33	1
GO:0007275	multicellular organism development	539	7	7.59	1
GO:0007276	gamete generation	64	1	0.9	1
GO:0042060	wound healing	33	1	0.46	1
GO:0032535	regulation of cellular component size	38	1	0.53	1
GO:0006629	lipid metabolic process	191	4	2.69	1
GO:0044092	negative regulation of molecular functio...	135	2	1.9	1
GO:0044093	positive regulation of molecular functio...	207	2	2.91	1
GO:0042063	gliogenesis	25	1	0.35	1
GO:0045833	negative regulation of lipid metabolic p...	15	1	0.21	1
GO:0008285	negative regulation of cell proliferatio...	81	1	1.14	1
GO:0001667	ameboidal-type cell migration	34	1	0.48	1
GO:0045834	positive regulation of lipid metabolic p...	23	1	0.32	1
GO:0008286	insulin receptor signaling pathway	10	1	0.14	1
GO:0009790	embryo development	127	2	1.79	1
GO:0048870	cell motility	128	3	1.8	1
GO:0009792	embryo development ending in birth or eg...	89	2	1.25	1
GO:0048872	homeostasis of number of cells	42	1	0.59	1
GO:0060047	heart contraction	14	1	0.2	1
GO:0061564	axon development	36	1	0.51	1
GO:0060048	cardiac muscle contraction	11	1	0.15	1
GO:0048878	chemical homeostasis	119	3	1.67	1
GO:0060840	artery development	6	1	0.08	1
GO:0001655	urogenital system development	36	1	0.51	1
GO:0010467	gene expression	786	9	11.06	1
GO:0030162	regulation of proteolysis	118	1	1.66	1
GO:0006641	triglyceride metabolic process	11	1	0.15	1
GO:0010469	regulation of signaling receptor activit...	10	1	0.14	1
GO:0030163	protein catabolic process	181	1	2.55	1
GO:0043062	extracellular structure organization	22	2	0.31	1
GO:0046434	organophosphate catabolic process	39	1	0.55	1
GO:0006644	phospholipid metabolic process	59	2	0.83	1
GO:0030168	platelet activation	8	1	0.11	1
GO:0043067	regulation of programmed cell death	228	2	3.21	1
GO:0007215	glutamate receptor signaling pathway	6	1	0.08	1
GO:0007610	behavior	63	2	0.89	1
GO:0043069	negative regulation of programmed cell d...	129	2	1.82	1
GO:0007611	learning or memory	24	2	0.34	1
GO:0090066	regulation of anatomical structure size	48	1	0.68	1
GO:0007613	memory	14	2	0.2	1
GO:0018193	peptidyl-amino acid modification	195	3	2.74	1
GO:0048015	phosphatidylinositol-mediated signaling	16	2	0.23	1
GO:0046839	phospholipid dephosphorylation	7	1	0.1	1
GO:0019538	protein metabolic process	882	10	12.41	1
GO:0019932	second-messenger-mediated signaling	35	2	0.49	1
GO:0032101	regulation of response to external stimu...	83	1	1.17	1
GO:0048017	inositol lipid-mediated signaling	17	2	0.24	1
GO:0080134	regulation of response to stress	191	2	2.69	1
GO:0032102	negative regulation of response to exter...	36	1	0.51	1
GO:0080135	regulation of cellular response to stres...	116	1	1.63	1
GO:0032501	multicellular organismal process	691	10	9.72	1
GO:0016567	protein ubiquitination	136	2	1.91	1
GO:0032502	developmental process	645	10	9.08	1
GO:0051208	sequestering of calcium ion	9	1	0.13	1
GO:0048812	neuron projection morphogenesis	48	2	0.68	1
GO:0071702	organic substance transport	411	7	5.78	1
GO:1901605	alpha-amino acid metabolic process	40	1	0.56	1
GO:0051209	release of sequestered calcium ion into ...	8	1	0.11	1
GO:0048813	dendrite morphogenesis	17	1	0.24	1
GO:0051603	proteolysis involved in cellular protein...	151	1	2.12	1
GO:0071704	organic substance metabolic process	1580	21	22.24	1
GO:0032504	multicellular organism reproduction	70	1	0.99	1
GO:0048814	regulation of dendrite morphogenesis	13	1	0.18	1
GO:0006638	neutral lipid metabolic process	13	1	0.18	1
GO:0006639	acylglycerol metabolic process	13	1	0.18	1
GO:0071705	nitrogen compound transport	371	6	5.22	1
GO:0032506	cytokinetic process	8	1	0.11	1
GO:0042886	amide transport	331	5	4.66	1
GO:0032507	maintenance of protein location in cell	11	1	0.15	1
GO:0007249	I-kappaB kinase/NF-kappaB signaling	33	2	0.46	1
GO:0015980	energy derivation by oxidation of organi...	52	2	0.73	1
GO:0099537	trans-synaptic signaling	48	2	0.68	1
GO:0030182	neuron differentiation	123	3	1.73	1
GO:0008610	lipid biosynthetic process	94	2	1.32	1
GO:0002682	regulation of immune system process	176	1	2.48	1
GO:0008219	cell death	300	3	4.22	1
GO:0043085	positive regulation of catalytic activit...	164	1	2.31	1
GO:0043086	negative regulation of catalytic activit...	90	2	1.27	1
GO:0090087	regulation of peptide transport	94	1	1.32	1
GO:0044057	regulation of system process	43	1	0.61	1
GO:0010874	regulation of cholesterol efflux	5	1	0.07	1
GO:0050657	nucleic acid transport	36	1	0.51	1
GO:0010876	lipid localization	51	2	0.72	1
GO:0050658	RNA transport	36	1	0.51	1
GO:0030178	negative regulation of Wnt signaling pat...	12	1	0.17	1
GO:0060401	cytosolic calcium ion transport	11	1	0.15	1
GO:0000902	cell morphogenesis	81	3	1.14	1
GO:0060402	calcium ion transport into cytosol	10	1	0.14	1
GO:0000904	cell morphogenesis involved in different...	58	3	0.82	1
GO:0044085	cellular component biogenesis	508	6	7.15	1
GO:0044087	regulation of cellular component biogene...	122	2	1.72	1
GO:0044089	positive regulation of cellular componen...	67	1	0.94	1
GO:0071495	cellular response to endogenous stimulus	117	2	1.65	1
GO:0006605	protein targeting	58	1	0.82	1
GO:0016579	protein deubiquitination	24	1	0.34	1
GO:0070371	ERK1 and ERK2 cascade	33	1	0.46	1
GO:0044070	regulation of anion transport	13	1	0.18	1
GO:0034504	protein localization to nucleus	57	1	0.8	1
GO:0070372	regulation of ERK1 and ERK2 cascade	32	1	0.45	1
GO:0097553	calcium ion transmembrane import into cy...	10	1	0.14	1
GO:0016125	sterol metabolic process	21	1	0.3	1
GO:0016126	sterol biosynthetic process	13	1	0.18	1
GO:0050673	epithelial cell proliferation	40	1	0.56	1
GO:0030111	regulation of Wnt signaling pathway	20	1	0.28	1
GO:0045595	regulation of cell differentiation	183	3	2.58	1
GO:0045596	negative regulation of cell differentiat...	76	2	1.07	1
GO:0045597	positive regulation of cell differentiat...	98	1	1.38	1
GO:0050678	regulation of epithelial cell proliferat...	36	1	0.51	1
GO:0015918	sterol transport	12	1	0.17	1
GO:0007204	positive regulation of cytosolic calcium...	16	1	0.23	1
GO:0043410	positive regulation of MAPK cascade	51	2	0.72	1
GO:0007600	sensory perception	26	1	0.37	1
GO:0043412	macromolecule modification	615	9	8.65	1
GO:0030516	regulation of axon extension	13	1	0.18	1
GO:0033692	cellular polysaccharide biosynthetic pro...	8	1	0.11	1
GO:0036211	protein modification process	580	8	8.16	1
GO:2000112	regulation of cellular macromolecule bio...	479	7	6.74	1
GO:0043043	peptide biosynthetic process	145	2	2.04	1
GO:2000113	negative regulation of cellular macromol...	188	2	2.65	1
GO:0070727	cellular macromolecule localization	308	6	4.33	1
GO:0031667	response to nutrient levels	51	2	0.72	1
GO:0010033	response to organic substance	328	4	4.62	1
GO:1901360	organic cyclic compound metabolic proces...	897	9	12.62	1
GO:0009725	response to hormone	71	1	1	1
GO:0010035	response to inorganic substance	68	1	0.96	1
GO:1901362	organic cyclic compound biosynthetic pro...	555	6	7.81	1
GO:0019693	ribose phosphate metabolic process	96	1	1.35	1
GO:0010038	response to metal ion	36	1	0.51	1
GO:0006396	RNA processing	201	2	2.83	1
GO:0010039	response to iron ion	6	1	0.08	1
GO:0006397	mRNA processing	104	1	1.46	1
GO:0008202	steroid metabolic process	30	1	0.42	1
GO:0006793	phosphorus metabolic process	459	8	6.46	1
GO:0015931	nucleobase-containing compound transport	44	1	0.62	1
GO:0008203	cholesterol metabolic process	21	1	0.3	1
GO:0035239	tube morphogenesis	71	1	1	1
GO:0006796	phosphate-containing compound metabolic ...	453	8	6.38	1
GO:0009314	response to radiation	72	1	1.01	1
GO:0002237	response to molecule of bacterial origin	35	1	0.49	1
GO:2000145	regulation of cell motility	69	1	0.97	1
GO:2000146	negative regulation of cell motility	18	1	0.25	1
GO:0032268	regulation of cellular protein metabolic...	375	4	5.28	1
GO:0044419	interspecies interaction between organis...	61	2	0.86	1
GO:0032269	negative regulation of cellular protein ...	146	2	2.05	1
GO:0060996	dendritic spine development	12	2	0.17	1
GO:0060997	dendritic spine morphogenesis	6	1	0.08	1
GO:0044042	glucan metabolic process	11	1	0.15	1
GO:0060998	regulation of dendritic spine developmen...	10	2	0.14	1
GO:0043434	response to peptide hormone	40	1	0.56	1
GO:0009719	response to endogenous stimulus	138	3	1.94	1
GO:0043436	oxoacid metabolic process	168	1	2.36	1
GO:2001257	regulation of cation channel activity	12	1	0.17	1
GO:0097529	myeloid leukocyte migration	22	1	0.31	1
GO:0007399	nervous system development	206	3	2.9	1
GO:0010001	glial cell differentiation	21	1	0.3	1
GO:0046165	alcohol biosynthetic process	30	1	0.42	1
GO:0006360	transcription by RNA polymerase I	11	1	0.15	1
GO:0006364	rRNA processing	54	1	0.76	1
GO:1903362	regulation of cellular protein catabolic...	56	1	0.79	1
GO:0006366	transcription by RNA polymerase II	285	2	4.01	1
GO:0045185	maintenance of protein location	17	1	0.24	1
GO:0060560	developmental growth involved in morphog...	22	1	0.31	1
GO:0032270	positive regulation of cellular protein ...	226	2	3.18	1
GO:0030100	regulation of endocytosis	34	2	0.48	1
GO:0031623	receptor internalization	11	1	0.15	1
GO:0002209	behavioral defense response	5	1	0.07	1
GO:0034660	ncRNA metabolic process	128	1	1.8	1
GO:0015908	fatty acid transport	9	1	0.13	1
GO:0006351	transcription, DNA-templated	420	5	5.91	1
GO:0018130	heterocycle biosynthetic process	539	6	7.59	1
GO:0097530	granulocyte migration	15	1	0.21	1
GO:0032675	regulation of interleukin-6 production	13	1	0.18	1
GO:0043009	chordate embryonic development	87	2	1.22	1
GO:0031214	biomineral tissue development	13	1	0.18	1
GO:0006356	regulation of transcription by RNA polym...	10	1	0.14	1
GO:0000281	mitotic cytokinesis	12	1	0.17	1
GO:0006357	regulation of transcription by RNA polym...	265	2	3.73	1
GO:0043405	regulation of MAP kinase activity	34	1	0.48	1
GO:0098916	anterograde trans-synaptic signaling	47	2	0.66	1
GO:0006753	nucleoside phosphate metabolic process	119	1	1.67	1
GO:0043408	regulation of MAPK cascade	77	2	1.08	1
GO:0043409	negative regulation of MAPK cascade	18	1	0.25	1
GO:0140053	mitochondrial gene expression	37	1	0.52	1
GO:0090407	organophosphate biosynthetic process	102	2	1.44	1
GO:0071824	protein-DNA complex subunit organization	35	1	0.49	1
GO:0034654	nucleobase-containing compound biosynthe...	517	6	7.28	1
GO:0070302	regulation of stress-activated protein k...	32	1	0.45	1
GO:0071825	protein-lipid complex subunit organizati...	6	1	0.08	1
GO:0034655	nucleobase-containing compound catabolic...	97	1	1.37	1
GO:0070304	positive regulation of stress-activated ...	25	1	0.35	1
GO:0000271	polysaccharide biosynthetic process	9	1	0.13	1
GO:0033673	negative regulation of kinase activity	34	1	0.48	1
GO:0009303	rRNA transcription	8	1	0.11	1
GO:0044403	symbiont process	59	2	0.83	1
GO:0000278	mitotic cell cycle	147	1	2.07	1
GO:0009306	protein secretion	60	2	0.84	1
GO:0046174	polyol catabolic process	7	1	0.1	1
GO:0051716	cellular response to stimulus	766	14	10.78	1
GO:0008361	regulation of cell size	23	1	0.32	1
GO:0042592	homeostatic process	218	3	3.07	1
GO:0022898	regulation of transmembrane transporter ...	22	1	0.31	1
GO:0040011	locomotion	150	3	2.11	1
GO:0051341	regulation of oxidoreductase activity	15	1	0.21	1
GO:0045927	positive regulation of growth	38	1	0.53	1
GO:0002790	peptide secretion	63	2	0.89	1
GO:0042596	fear response	5	1	0.07	1
GO:0040012	regulation of locomotion	82	1	1.15	1
GO:0002791	regulation of peptide secretion	51	1	0.72	1
GO:0040013	negative regulation of locomotion	25	1	0.35	1
GO:0002792	negative regulation of peptide secretion	19	1	0.27	1
GO:0046578	regulation of Ras protein signal transdu...	21	1	0.3	1
GO:0051346	negative regulation of hydrolase activit...	44	1	0.62	1
GO:0051348	negative regulation of transferase activ...	42	1	0.59	1
GO:0019220	regulation of phosphate metabolic proces...	221	3	3.11	1
GO:0019222	regulation of metabolic process	850	14	11.96	1
GO:0010594	regulation of endothelial cell migration	17	1	0.24	1
GO:0071840	cellular component organization or bioge...	928	14	13.06	1
GO:0055092	sterol homeostasis	11	1	0.15	1
GO:0007389	pattern specification process	36	1	0.51	1
GO:0006325	chromatin organization	119	1	1.67	1
GO:0051336	regulation of hydrolase activity	132	1	1.86	1
GO:0034220	ion transmembrane transport	75	3	1.06	1
GO:0006725	cellular aromatic compound metabolic pro...	874	9	12.3	1
GO:0051338	regulation of transferase activity	137	1	1.93	1
GO:0006310	DNA recombination	54	1	0.76	1
GO:0008380	RNA splicing	82	1	1.15	1
GO:0045943	positive regulation of transcription by ...	8	1	0.11	1
GO:0050790	regulation of catalytic activity	265	2	3.73	1
GO:0048583	regulation of response to stimulus	446	7	6.28	1
GO:0019218	regulation of steroid metabolic process	11	1	0.15	1
GO:0050792	regulation of viral process	37	2	0.52	1
GO:0048584	positive regulation of response to stimu...	238	5	3.35	1
GO:0032635	interleukin-6 production	14	1	0.2	1
GO:0019219	regulation of nucleobase-containing comp...	497	6	6.99	1
GO:0050793	regulation of developmental process	257	3	3.62	1
GO:0048585	negative regulation of response to stimu...	199	2	2.8	1
GO:0050794	regulation of cellular process	1185	18	16.68	1
GO:0048588	developmental cell growth	24	1	0.34	1
GO:0048589	developmental growth	81	2	1.14	1
GO:0046916	cellular transition metal ion homeostasi...	19	1	0.27	1
GO:0009890	negative regulation of biosynthetic proc...	214	3	3.01	1
GO:0009891	positive regulation of biosynthetic proc...	290	3	4.08	1
GO:0009892	negative regulation of metabolic process	415	6	5.84	1
GO:0009893	positive regulation of metabolic process	512	4	7.21	1
GO:0045934	negative regulation of nucleobase-contai...	196	2	2.76	1
GO:0009894	regulation of catabolic process	163	1	2.29	1
GO:0045935	positive regulation of nucleobase-contai...	279	3	3.93	1
GO:0034613	cellular protein localization	305	6	4.29	1
GO:0045936	negative regulation of phosphate metabol...	73	2	1.03	1
GO:0009896	positive regulation of catabolic process	93	1	1.31	1
GO:0045937	positive regulation of phosphate metabol...	128	2	1.8	1
GO:0046942	carboxylic acid transport	28	1	0.39	1
GO:1990542	mitochondrial transmembrane transport	21	1	0.3	1
GO:0060541	respiratory system development	18	1	0.25	1
GO:0010562	positive regulation of phosphorus metabo...	128	2	1.8	1
GO:0010563	negative regulation of phosphorus metabo...	73	2	1.03	1
GO:0034641	cellular nitrogen compound metabolic pro...	1004	11	14.13	1
GO:0042157	lipoprotein metabolic process	28	1	0.39	1
GO:0034248	regulation of cellular amide metabolic p...	74	3	1.04	1
GO:0048522	positive regulation of cellular process	699	9	9.84	1
GO:0055065	metal ion homeostasis	56	3	0.79	1
GO:0048523	negative regulation of cellular process	601	9	8.46	1
GO:0051301	cell division	120	1	1.69	1
GO:0034645	cellular macromolecule biosynthetic proc...	671	8	9.44	1
GO:0023051	regulation of signaling	350	7	4.93	1
GO:0023052	signaling	548	10	7.71	1
GO:0006338	chromatin remodeling	25	1	0.35	1
GO:1990138	neuron projection extension	19	1	0.27	1
GO:1901700	response to oxygen-containing compound	181	2	2.55	1
GO:0019637	organophosphate metabolic process	185	3	2.6	1
GO:1901701	cellular response to oxygen-containing c...	139	2	1.96	1
GO:0012501	programmed cell death	288	2	4.05	1
GO:0023056	positive regulation of signaling	181	5	2.55	1
GO:0051702	interaction with symbiont	10	1	0.14	1
GO:0023057	negative regulation of signaling	161	3	2.27	1
GO:0051704	multi-organism process	211	4	2.97	1
GO:0010556	regulation of macromolecule biosynthetic...	492	7	6.92	1
GO:0051707	response to other organism	87	1	1.22	1
GO:0010557	positive regulation of macromolecule bio...	270	3	3.8	1
GO:0010558	negative regulation of macromolecule bio...	194	2	2.73	1
GO:0001775	cell activation	133	1	1.87	1
GO:0071804	cellular potassium ion transport	7	1	0.1	1
GO:0048514	blood vessel morphogenesis	50	1	0.7	1
GO:0001776	leukocyte homeostasis	15	1	0.21	1
GO:0071806	protein transmembrane transport	17	1	0.24	1
GO:0009064	glutamine family amino acid metabolic pr...	13	1	0.18	1
GO:0042981	regulation of apoptotic process	224	2	3.15	1
GO:0034637	cellular carbohydrate biosynthetic proce...	12	1	0.17	1
GO:0042982	amyloid precursor protein metabolic proc...	8	1	0.11	1
GO:0048518	positive regulation of biological proces...	774	10	10.89	1
GO:0050767	regulation of neurogenesis	84	2	1.18	1
GO:0010959	regulation of metal ion transport	30	1	0.42	1
GO:0048519	negative regulation of biological proces...	691	10	9.72	1
GO:0050768	negative regulation of neurogenesis	30	1	0.42	1
GO:0040007	growth	141	3	1.98	1
GO:0050769	positive regulation of neurogenesis	51	1	0.72	1
GO:0042987	amyloid precursor protein catabolic proc...	7	1	0.1	1
GO:0055080	cation homeostasis	66	3	0.93	1
GO:0055082	cellular chemical homeostasis	74	3	1.04	1
GO:0042176	regulation of protein catabolic process	80	1	1.13	1
GO:0055085	transmembrane transport	125	4	1.76	1
GO:0055086	nucleobase-containing small molecule met...	138	1	1.94	1
GO:0015672	monovalent inorganic cation transport	29	1	0.41	1
GO:0031399	regulation of protein modification proce...	242	2	3.41	1
GO:0002376	immune system process	297	3	4.18	1
GO:0055088	lipid homeostasis	20	1	0.28	1
GO:0090181	regulation of cholesterol metabolic proc...	7	1	0.1	1
GO:0009056	catabolic process	433	3	6.09	1
GO:0009057	macromolecule catabolic process	255	2	3.59	1
GO:0009058	biosynthetic process	879	11	12.37	1
GO:0009059	macromolecule biosynthetic process	683	8	9.61	1
GO:0055072	iron ion homeostasis	15	1	0.21	1
GO:0051093	negative regulation of developmental pro...	106	2	1.49	1
GO:0042127	regulation of cell proliferation	187	1	2.63	1
GO:0051094	positive regulation of developmental pro...	131	1	1.84	1
GO:0055074	calcium ion homeostasis	28	2	0.39	1
GO:0043170	macromolecule metabolic process	1323	18	18.62	1
GO:0055076	transition metal ion homeostasis	26	1	0.37	1
GO:0006304	DNA modification	20	1	0.28	1
GO:0048534	hematopoietic or lymphoid organ developm...	131	1	1.84	1
GO:0010975	regulation of neuron projection developm...	53	2	0.75	1
GO:0051098	regulation of binding	63	1	0.89	1
GO:0010976	positive regulation of neuron projection...	32	1	0.45	1
GO:0051099	positive regulation of binding	35	1	0.49	1
GO:0022414	reproductive process	121	1	1.7	1
GO:0046903	secretion	113	3	1.59	1
GO:0050789	regulation of biological process	1275	21	17.94	1
GO:0010522	regulation of calcium ion transport into...	7	1	0.1	1
GO:0046907	intracellular transport	296	2	4.17	1
GO:0070887	cellular response to chemical stimulus	320	5	4.5	1
GO:0034205	amyloid-beta formation	5	1	0.07	1
GO:0010921	regulation of phosphatase activity	15	1	0.21	1
GO:0050770	regulation of axonogenesis	20	1	0.28	1
GO:0014902	myotube differentiation	10	1	0.14	1
GO:0050772	positive regulation of axonogenesis	11	1	0.15	1
GO:0043122	regulation of I-kappaB kinase/NF-kappaB ...	27	2	0.38	1
GO:0050773	regulation of dendrite development	19	2	0.27	1
GO:0009888	tissue development	160	5	2.25	1
GO:0009889	regulation of biosynthetic process	528	7	7.43	1
GO:0050776	regulation of immune response	107	1	1.51	1
GO:0023014	signal transduction by protein phosphory...	84	2	1.18	1
GO:0043523	regulation of neuron apoptotic process	45	1	0.63	1
GO:0098660	inorganic ion transmembrane transport	51	2	0.72	1
GO:0097659	nucleic acid-templated transcription	421	5	5.92	1
GO:0061640	cytoskeleton-dependent cytokinesis	14	1	0.2	1
GO:0043112	receptor metabolic process	26	2	0.37	1
GO:0050727	regulation of inflammatory response	40	1	0.56	1
GO:0006091	generation of precursor metabolites and ...	73	2	1.03	1
GO:0072594	establishment of protein localization to...	87	2	1.22	1
GO:0010941	regulation of cell death	243	3	3.42	1
GO:0098655	cation transmembrane transport	52	3	0.73	1
GO:0098657	import into cell	90	2	1.27	1
GO:0009410	response to xenobiotic stimulus	26	2	0.37	1

## Sheet: Sheet3
LPS_Slingshot_GO_PseudotimeDE_Monocle3-DE
GO.ID	Term	Annotated	Significant	Expected	weight01Fisher
GO:0006954	inflammatory response	106	54	17.36	3e-06
GO:0032729	positive regulation of interferon-gamma production	15	10	2.46	1.7e-05
GO:0030593	neutrophil chemotaxis	21	13	3.44	6.8e-05
GO:0050766	positive regulation of phagocytosis	14	10	2.29	7.7e-05
GO:0008217	regulation of blood pressure	20	10	3.27	7.8e-05
GO:0032760	positive regulation of tumor necrosis factor production	20	11	3.27	8.2e-05
GO:0001774	microglial cell activation	12	10	1.96	0.00011
GO:0010743	regulation of macrophage derived foam cell differentiation	5	5	0.82	0.00012
GO:0032722	positive regulation of chemokine production	12	8	1.96	0.00013
GO:0007204	positive regulation of cytosolic calcium ion concentration	27	13	4.42	0.00015
GO:0045087	innate immune response	118	47	19.32	0.00016
GO:0032757	positive regulation of interleukin-8 production	10	7	1.64	0.00023
GO:0032755	positive regulation of interleukin-6 production	19	10	3.11	0.00028
GO:0009612	response to mechanical stimulus	13	8	2.13	0.00029
GO:0071407	cellular response to organic cyclic compound	59	22	9.66	0.00037
GO:0002827	positive regulation of T-helper 1 type immune response	8	6	1.31	0.00039
GO:0070098	chemokine-mediated signaling pathway	8	6	1.31	0.00039
GO:0009617	response to bacterium	80	39	13.1	0.00039
GO:0032496	response to lipopolysaccharide	45	22	7.37	0.00049
GO:0001816	cytokine production	108	47	17.68	0.00053
GO:0006955	immune response	202	75	33.08	0.00054
GO:0042108	positive regulation of cytokine biosynthetic process	14	8	2.29	0.00058
GO:0043372	positive regulation of CD4-positive, alpha-beta T cell differentiation	6	5	0.98	0.0006
GO:0006953	acute-phase response	6	5	0.98	0.0006
GO:0061844	antimicrobial humoral immune response mediated by antimicrobial peptide	6	5	0.98	0.0006
GO:0045907	positive regulation of vasoconstriction	6	5	0.98	0.0006
GO:2000679	positive regulation of transcription regulatory region DNA binding	6	5	0.98	0.0006
GO:0032928	regulation of superoxide anion generation	6	5	0.98	0.0006
GO:0071222	cellular response to lipopolysaccharide	31	14	5.08	0.00075
GO:1900182	positive regulation of protein localization to nucleus	14	7	2.29	0.001
GO:2001244	positive regulation of intrinsic apoptotic signaling pathway	19	9	3.11	0.00154
GO:0002250	adaptive immune response	64	25	10.48	0.00179
GO:0042743	hydrogen peroxide metabolic process	7	5	1.15	0.00181
GO:0001890	placenta development	16	6	2.62	0.00182
GO:0015909	long-chain fatty acid transport	13	7	2.13	0.00209
GO:0043407	negative regulation of MAP kinase activity	13	7	2.13	0.00209
GO:1901224	positive regulation of NIK/NF-kappaB signaling	13	7	2.13	0.00209
GO:0002548	monocyte chemotaxis	10	7	1.64	0.00302
GO:0031623	receptor internalization	11	6	1.8	0.00306
GO:0051883	killing of cells in other organism involved in symbiotic interaction	5	4	0.82	0.00309
GO:0046006	regulation of activated T cell proliferation	5	4	0.82	0.00309
GO:2001280	positive regulation of unsaturated fatty acid biosynthetic process	5	4	0.82	0.00309
GO:0032309	icosanoid secretion	5	4	0.82	0.00309
GO:0150078	positive regulation of neuroinflammatory response	5	4	0.82	0.00309
GO:0030194	positive regulation of blood coagulation	5	4	0.82	0.00309
GO:0008347	glial cell migration	5	4	0.82	0.00309
GO:0071634	regulation of transforming growth factor beta production	5	4	0.82	0.00309
GO:0042095	interferon-gamma biosynthetic process	5	4	0.82	0.00309
GO:0006956	complement activation	5	4	0.82	0.00309
GO:0070252	actin-mediated cell contraction	5	4	0.82	0.00309
GO:0045622	regulation of T-helper cell differentiation	5	4	0.82	0.00309
GO:0002507	tolerance induction	5	4	0.82	0.00309
GO:0002675	positive regulation of acute inflammatory response	5	4	0.82	0.00309
GO:0031392	regulation of prostaglandin biosynthetic process	5	4	0.82	0.00309
GO:1903978	regulation of microglial cell activation	5	4	0.82	0.00309
GO:1903427	negative regulation of reactive oxygen species biosynthetic process	5	4	0.82	0.00309
GO:0007186	G protein-coupled receptor signaling pathway	56	26	9.17	0.00318
GO:0006631	fatty acid metabolic process	67	20	10.97	0.00336
GO:0051607	defense response to virus	36	13	5.89	0.0035
GO:0048661	positive regulation of smooth muscle cell proliferation	14	7	2.29	0.0036
GO:0043902	positive regulation of multi-organism process	34	10	5.57	0.00361
GO:0080090	regulation of primary metabolic process	785	141	128.54	0.00387
GO:0042742	defense response to bacterium	25	12	4.09	0.00391
GO:0032675	regulation of interleukin-6 production	22	13	3.6	0.00413
GO:0050829	defense response to Gram-negative bacterium	8	5	1.31	0.00418
GO:2000243	positive regulation of reproductive process	8	5	1.31	0.00418
GO:0050796	regulation of insulin secretion	20	10	3.27	0.00422
GO:0071496	cellular response to external stimulus	41	11	6.71	0.0043
GO:0050732	negative regulation of peptidyl-tyrosine phosphorylation	13	6	2.13	0.00432
GO:0046605	regulation of centrosome cycle	10	5	1.64	0.00433
GO:0050729	positive regulation of inflammatory response	25	15	4.09	0.00529
GO:0050727	regulation of inflammatory response	56	28	9.17	0.00682
GO:0050715	positive regulation of cytokine secretion	19	8	3.11	0.00685
GO:0043410	positive regulation of MAPK cascade	58	20	9.5	0.00749
GO:2000379	positive regulation of reactive oxygen species metabolic process	22	11	3.6	0.00781
GO:0071347	cellular response to interleukin-1	12	6	1.96	0.00799
GO:0045453	bone resorption	13	6	2.13	0.008
GO:0002429	immune response-activating cell surface receptor signaling pathway	28	8	4.58	0.00804
GO:0001885	endothelial cell development	6	4	0.98	0.00807
GO:0048247	lymphocyte chemotaxis	6	4	0.98	0.00807
GO:0001937	negative regulation of endothelial cell proliferation	6	4	0.98	0.00807
GO:0033238	regulation of cellular amine metabolic process	6	4	0.98	0.00807
GO:0097178	ruffle assembly	6	4	0.98	0.00807
GO:0050922	negative regulation of chemotaxis	6	4	0.98	0.00807
GO:0032965	regulation of collagen biosynthetic process	6	4	0.98	0.00807
GO:0048754	branching morphogenesis of an epithelial tube	9	5	1.47	0.00816
GO:0033138	positive regulation of peptidyl-serine phosphorylation	16	7	2.62	0.0089
GO:0035690	cellular response to drug	49	15	8.02	0.00974
GO:0006898	receptor-mediated endocytosis	30	14	4.91	0.01066
GO:0030154	cell differentiation	429	88	70.25	0.01077
GO:0008360	regulation of cell shape	13	6	2.13	0.0114
GO:0042102	positive regulation of T cell proliferation	13	6	2.13	0.0114
GO:0034097	response to cytokine	127	42	20.8	0.01147
GO:0001818	negative regulation of cytokine production	36	14	5.89	0.01293
GO:0001894	tissue homeostasis	23	11	3.77	0.01356
GO:0071346	cellular response to interferon-gamma	15	7	2.46	0.01397
GO:0018198	peptidyl-cysteine modification	10	5	1.64	0.01415
GO:0098659	inorganic cation import across plasma membrane	10	5	1.64	0.01415
GO:0030073	insulin secretion	25	13	4.09	0.01459
GO:0034341	response to interferon-gamma	19	10	3.11	0.01481
GO:0008277	regulation of G protein-coupled receptor signaling pathway	18	9	2.95	0.0149
GO:0002768	immune response-regulating cell surface receptor signaling pathway	32	11	5.24	0.01493
GO:0032970	regulation of actin filament-based process	33	10	5.4	0.01506
GO:0051851	modification by host of symbiont morphology or physiology	14	6	2.29	0.01517
GO:0045132	meiotic chromosome segregation	9	5	1.47	0.01519
GO:0120032	regulation of plasma membrane bounded cell projection assembly	23	7	3.77	0.01522
GO:0043903	regulation of symbiosis, encompassing mutualism through parasitism	42	10	6.88	0.01523
GO:0034142	toll-like receptor 4 signaling pathway	9	4	1.47	0.0153
GO:0030522	intracellular receptor signaling pathway	21	9	3.44	0.016
GO:0006816	calcium ion transport	40	12	6.55	0.01602
GO:0006911	phagocytosis, engulfment	12	7	1.96	0.01608
GO:0001525	angiogenesis	50	17	8.19	0.01618
GO:1901216	positive regulation of neuron death	27	8	4.42	0.0163
GO:0002446	neutrophil mediated immunity	7	4	1.15	0.01641
GO:0000470	maturation of LSU-rRNA	7	4	1.15	0.01641
GO:0007200	phospholipase C-activating G protein-coupled receptor signaling pathway	7	4	1.15	0.01641
GO:0070192	chromosome organization involved in meiotic cell cycle	7	4	1.15	0.01641
GO:0010718	positive regulation of epithelial to mesenchymal transition	7	4	1.15	0.01641
GO:0014009	glial cell proliferation	7	4	1.15	0.01641
GO:0042737	drug catabolic process	14	6	2.29	0.01724
GO:0030336	negative regulation of cell migration	22	8	3.6	0.01846
GO:0043547	positive regulation of GTPase activity	30	8	4.91	0.01866
GO:0006909	phagocytosis	35	19	5.73	0.02021
GO:0000082	G1/S transition of mitotic cell cycle	36	12	5.89	0.02184
GO:0045766	positive regulation of angiogenesis	19	7	3.11	0.02236
GO:0071356	cellular response to tumor necrosis factor	17	6	2.78	0.02252
GO:0006879	cellular iron ion homeostasis	11	5	1.8	0.02252
GO:0042531	positive regulation of tyrosine phosphorylation of STAT protein	11	5	1.8	0.02252
GO:0050805	negative regulation of synaptic transmission	11	5	1.8	0.02252
GO:0010976	positive regulation of neuron projection development	32	8	5.24	0.02263
GO:0045944	positive regulation of transcription by RNA polymerase II	173	38	28.33	0.02292
GO:0051173	positive regulation of nitrogen compound metabolic process	481	98	78.76	0.02382
GO:0001889	liver development	15	6	2.46	0.02487
GO:0120162	positive regulation of cold-induced thermogenesis	19	7	3.11	0.02517
GO:0050728	negative regulation of inflammatory response	19	7	3.11	0.02517
GO:1901566	organonitrogen compound biosynthetic process	318	51	52.07	0.02533
GO:0002696	positive regulation of leukocyte activation	59	21	9.66	0.02542
GO:1990266	neutrophil migration	25	15	4.09	0.02549
GO:0072503	cellular divalent inorganic cation homeostasis	44	18	7.2	0.0255
GO:0007159	leukocyte cell-cell adhesion	38	16	6.22	0.02564
GO:0006644	phospholipid metabolic process	66	20	10.81	0.02571
GO:0046883	regulation of hormone secretion	26	13	4.26	0.02579
GO:0002292	T cell differentiation involved in immune response	13	8	2.13	0.02618
GO:0031343	positive regulation of cell killing	14	8	2.29	0.0262
GO:0070371	ERK1 and ERK2 cascade	36	11	5.89	0.02628
GO:0045428	regulation of nitric oxide biosynthetic process	14	7	2.29	0.02634
GO:0033045	regulation of sister chromatid segregation	18	7	2.95	0.02643
GO:0001912	positive regulation of leukocyte mediated cytotoxicity	12	6	1.96	0.02643
GO:0042246	tissue regeneration	7	5	1.15	0.02646
GO:0051899	membrane depolarization	9	5	1.47	0.0265
GO:0003015	heart process	18	6	2.95	0.02656
GO:0014015	positive regulation of gliogenesis	9	4	1.47	0.02664
GO:0097194	execution phase of apoptosis	11	4	1.8	0.02668
GO:0019080	viral gene expression	13	4	2.13	0.02673
GO:0032411	positive regulation of transporter activity	11	3	1.8	0.02682
GO:0000187	activation of MAPK activity	17	6	2.78	0.0285
GO:0006826	iron ion transport	8	4	1.31	0.02863
GO:0042832	defense response to protozoan	8	4	1.31	0.02863
GO:0001676	long-chain fatty acid metabolic process	8	4	1.31	0.02863
GO:0045840	positive regulation of mitotic nuclear division	8	4	1.31	0.02863
GO:0045600	positive regulation of fat cell differentiation	8	4	1.31	0.02863
GO:0060395	SMAD protein signal transduction	8	4	1.31	0.02863
GO:0043032	positive regulation of macrophage activation	8	4	1.31	0.02863
GO:0072091	regulation of stem cell proliferation	8	4	1.31	0.02863
GO:0090263	positive regulation of canonical Wnt signaling pathway	8	4	1.31	0.02863
GO:0051188	cofactor biosynthetic process	52	9	8.51	0.02919
GO:0009888	tissue development	173	46	28.33	0.02988
GO:0008283	cell proliferation	234	64	38.32	0.03162
GO:0009615	response to virus	42	17	6.88	0.0318
GO:0002526	acute inflammatory response	16	11	2.62	0.03222
GO:0009967	positive regulation of signal transduction	192	62	31.44	0.03266
GO:0048771	tissue remodeling	22	10	3.6	0.03268
GO:1903531	negative regulation of secretion by cell	22	10	3.6	0.03268
GO:0060485	mesenchyme development	23	10	3.77	0.03272
GO:0034614	cellular response to reactive oxygen species	31	11	5.08	0.03279
GO:0002690	positive regulation of leukocyte chemotaxis	14	8	2.29	0.03284
GO:0002262	myeloid cell homeostasis	25	9	4.09	0.03303
GO:0071214	cellular response to abiotic stimulus	39	11	6.39	0.03309
GO:0010638	positive regulation of organelle organization	98	20	16.05	0.03323
GO:0030168	platelet activation	13	6	2.13	0.03327
GO:0006576	cellular biogenic amine metabolic process	12	5	1.96	0.03347
GO:0045429	positive regulation of nitric oxide biosynthetic process	12	5	1.96	0.03354
GO:0001960	negative regulation of cytokine-mediated signaling pathway	12	5	1.96	0.03354
GO:0015893	drug transport	19	6	3.11	0.03359
GO:0009438	methylglyoxal metabolic process	5	3	0.82	0.03367
GO:0001765	membrane raft assembly	5	3	0.82	0.03367
GO:2001170	negative regulation of ATP biosynthetic process	5	3	0.82	0.03367
GO:0006821	chloride transport	5	3	0.82	0.03367
GO:0002455	humoral immune response mediated by circulating immunoglobulin	5	3	0.82	0.03367
GO:0022612	gland morphogenesis	5	3	0.82	0.03367
GO:0045123	cellular extravasation	5	3	0.82	0.03367
GO:0006525	arginine metabolic process	5	3	0.82	0.03367
GO:0043403	skeletal muscle tissue regeneration	5	3	0.82	0.03367
GO:0007252	I-kappaB phosphorylation	5	3	0.82	0.03367
GO:0060688	regulation of morphogenesis of a branching structure	5	3	0.82	0.03367
GO:0002295	T-helper cell lineage commitment	5	3	0.82	0.03367
GO:0045745	positive regulation of G protein-coupled receptor signaling pathway	5	3	0.82	0.03367
GO:0010759	positive regulation of macrophage chemotaxis	5	3	0.82	0.03367
GO:0031649	heat generation	5	3	0.82	0.03367
GO:0002755	MyD88-dependent toll-like receptor signaling pathway	5	3	0.82	0.03367
GO:0002756	MyD88-independent toll-like receptor signaling pathway	5	3	0.82	0.03367
GO:0014002	astrocyte development	5	3	0.82	0.03367
GO:0010888	negative regulation of lipid storage	5	3	0.82	0.03367
GO:0051953	negative regulation of amine transport	5	3	0.82	0.03367
GO:2000191	regulation of fatty acid transport	5	3	0.82	0.03367
GO:0046185	aldehyde catabolic process	5	3	0.82	0.03367
GO:0090025	regulation of monocyte chemotaxis	5	3	0.82	0.03367
GO:0014911	positive regulation of smooth muscle cell migration	5	3	0.82	0.03367
GO:0031018	endocrine pancreas development	5	3	0.82	0.03367
GO:0001954	positive regulation of cell-matrix adhesion	5	3	0.82	0.03367
GO:0010575	positive regulation of vascular endothelial growth factor production	5	3	0.82	0.03367
GO:0045672	positive regulation of osteoclast differentiation	5	3	0.82	0.03367
GO:0071071	regulation of phospholipid biosynthetic process	5	3	0.82	0.03367
GO:0001916	positive regulation of T cell mediated cytotoxicity	5	3	0.82	0.03367
GO:0003151	outflow tract morphogenesis	5	3	0.82	0.03367
GO:0045649	regulation of macrophage differentiation	5	3	0.82	0.03367
GO:0045604	regulation of epidermal cell differentiation	5	3	0.82	0.03367
GO:0010656	negative regulation of muscle cell apoptotic process	5	3	0.82	0.03367
GO:0021591	ventricular system development	5	3	0.82	0.03367
GO:0099170	postsynaptic modulation of chemical synaptic transmission	5	3	0.82	0.03367
GO:0032695	negative regulation of interleukin-12 production	5	3	0.82	0.03367
GO:0017001	antibiotic catabolic process	5	3	0.82	0.03367
GO:0045064	T-helper 2 cell differentiation	5	3	0.82	0.03367
GO:0071360	cellular response to exogenous dsRNA	5	3	0.82	0.03367
GO:0045986	negative regulation of smooth muscle contraction	5	3	0.82	0.03367
GO:0071385	cellular response to glucocorticoid stimulus	5	3	0.82	0.03367
GO:0042417	dopamine metabolic process	5	3	0.82	0.03367
GO:0043011	myeloid dendritic cell differentiation	5	3	0.82	0.03367
GO:0045933	positive regulation of muscle contraction	5	3	0.82	0.03367
GO:0060100	positive regulation of phagocytosis, engulfment	5	3	0.82	0.03367
GO:0071470	cellular response to osmotic stress	5	3	0.82	0.03367
GO:0019430	removal of superoxide radicals	5	3	0.82	0.03367
GO:0045342	MHC class II biosynthetic process	5	3	0.82	0.03367
GO:0031294	lymphocyte costimulation	5	3	0.82	0.03367
GO:0001666	response to hypoxia	37	9	6.06	0.03376
GO:0031345	negative regulation of cell projection organization	20	5	3.27	0.03377
GO:0009605	response to external stimulus	265	99	43.39	0.03822
GO:0010038	response to metal ion	37	12	6.06	0.04371
GO:0097164	ammonium ion metabolic process	27	11	4.42	0.04442
GO:0019233	sensory perception of pain	15	6	2.46	0.04462
GO:0016525	negative regulation of angiogenesis	9	4	1.47	0.04501
GO:0045806	negative regulation of endocytosis	9	4	1.47	0.04501
GO:0030216	keratinocyte differentiation	9	4	1.47	0.04501
GO:0007062	sister chromatid cohesion	9	4	1.47	0.04501
GO:0034123	positive regulation of toll-like receptor signaling pathway	9	4	1.47	0.04501
GO:0045665	negative regulation of neuron differentiation	24	6	3.93	0.04518
GO:0046474	glycerophospholipid biosynthetic process	26	6	4.26	0.0453
GO:0042127	regulation of cell proliferation	196	55	32.09	0.05179
GO:0071396	cellular response to lipid	68	26	11.13	0.05256
GO:0070374	positive regulation of ERK1 and ERK2 cascade	22	7	3.6	0.05493
GO:0008285	negative regulation of cell proliferation	90	25	14.74	0.05598
GO:0007268	chemical synaptic transmission	52	16	8.51	0.0571
GO:0045786	negative regulation of cell cycle	82	18	13.43	0.05823
GO:0030316	osteoclast differentiation	20	7	3.27	0.05859
GO:0021700	developmental maturation	23	7	3.77	0.05879
GO:0038083	peptidyl-tyrosine autophosphorylation	6	3	0.98	0.05927
GO:1903204	negative regulation of oxidative stress-induced neuron death	6	3	0.98	0.05927
GO:0001508	action potential	6	3	0.98	0.05927
GO:1902042	negative regulation of extrinsic apoptotic signaling pathway via death domain receptors	6	3	0.98	0.05927
GO:0031670	cellular response to nutrient	6	3	0.98	0.05927
GO:0031641	regulation of myelination	6	3	0.98	0.05927
GO:0002753	cytoplasmic pattern recognition receptor signaling pathway	6	3	0.98	0.05927
GO:0002724	regulation of T cell cytokine production	6	3	0.98	0.05927
GO:0006089	lactate metabolic process	6	3	0.98	0.05927
GO:0050710	negative regulation of cytokine secretion	6	3	0.98	0.05927
GO:0032743	positive regulation of interleukin-2 production	6	3	0.98	0.05927
GO:0032733	positive regulation of interleukin-10 production	6	3	0.98	0.05927
GO:0090023	positive regulation of neutrophil chemotaxis	6	3	0.98	0.05927
GO:0009620	response to fungus	6	3	0.98	0.05927
GO:0098661	inorganic anion transmembrane transport	6	3	0.98	0.05927
GO:0001963	synaptic transmission, dopaminergic	6	3	0.98	0.05927
GO:0048662	negative regulation of smooth muscle cell proliferation	6	3	0.98	0.05927
GO:0060349	bone morphogenesis	6	3	0.98	0.05927
GO:0032660	regulation of interleukin-17 production	6	3	0.98	0.05927
GO:0035774	positive regulation of insulin secretion involved in cellular response to glucose stimulus	6	3	0.98	0.05927
GO:0032616	interleukin-13 production	6	3	0.98	0.05927
GO:0072604	interleukin-6 secretion	6	3	0.98	0.05927
GO:0042475	odontogenesis of dentin-containing tooth	6	3	0.98	0.05927
GO:0051148	negative regulation of muscle cell differentiation	6	3	0.98	0.05927
GO:0097242	amyloid-beta clearance	6	3	0.98	0.05927
GO:1904646	cellular response to amyloid-beta	6	3	0.98	0.05927
GO:0050931	pigment cell differentiation	6	3	0.98	0.05927
GO:0050906	detection of stimulus involved in sensory perception	6	3	0.98	0.05927
GO:0061035	regulation of cartilage development	6	3	0.98	0.05927
GO:0034122	negative regulation of toll-like receptor signaling pathway	6	3	0.98	0.05927
GO:0034138	toll-like receptor 3 signaling pathway	6	3	0.98	0.05927
GO:0050808	synapse organization	31	7	5.08	0.0593
GO:0046718	viral entry into host cell	13	4	2.13	0.05932
GO:0042177	negative regulation of protein catabolic process	24	5	3.93	0.05964
GO:0051092	positive regulation of NF-kappaB transcription factor activity	18	6	2.95	0.05996
GO:0032091	negative regulation of protein binding	18	6	2.95	0.05996
GO:0006401	RNA catabolic process	56	8	9.17	0.06055
GO:0032101	regulation of response to external stimulus	108	46	17.68	0.0622
GO:0050731	positive regulation of peptidyl-tyrosine phosphorylation	28	11	4.58	0.06345
GO:0048585	negative regulation of response to stimulus	219	55	35.86	0.06501
GO:0051050	positive regulation of transport	126	39	20.63	0.06555
GO:0031663	lipopolysaccharide-mediated signaling pathway	10	4	1.64	0.06558
GO:0031397	negative regulation of protein ubiquitination	10	4	1.64	0.06558
GO:0034308	primary alcohol metabolic process	10	4	1.64	0.06558
GO:0006935	chemotaxis	59	28	9.66	0.06573
GO:0098542	defense response to other organism	66	29	10.81	0.06576
GO:0051171	regulation of nitrogen compound metabolic process	766	137	125.43	0.06649
GO:0019221	cytokine-mediated signaling pathway	59	24	9.66	0.06725
GO:0050867	positive regulation of cell activation	62	23	10.15	0.0676
GO:0050663	cytokine secretion	31	15	5.08	0.06864
GO:0002460	adaptive immune response based on somatic recombination of immune receptors built from immunoglobulin superfamily domains	50	18	8.19	0.06866
GO:0045089	positive regulation of innate immune response	44	17	7.2	0.06867
GO:0001909	leukocyte mediated cytotoxicity	25	12	4.09	0.06934
GO:0002687	positive regulation of leukocyte migration	18	10	2.95	0.06964
GO:0006801	superoxide metabolic process	13	9	2.13	0.0697
GO:0042129	regulation of T cell proliferation	22	10	3.6	0.06986
GO:0006809	nitric oxide biosynthetic process	17	9	2.78	0.06992
GO:0070555	response to interleukin-1	15	8	2.46	0.07015
GO:0014812	muscle cell migration	8	5	1.31	0.07079
GO:0002763	positive regulation of myeloid leukocyte differentiation	8	5	1.31	0.07079
GO:0045682	regulation of epidermis development	8	5	1.31	0.07079
GO:0061448	connective tissue development	27	8	4.42	0.07082
GO:0007188	adenylate cyclase-modulating G protein-coupled receptor signaling pathway	10	5	1.64	0.0709
GO:0002718	regulation of cytokine production involved in immune response	13	5	2.13	0.07107
GO:0035637	multicellular organismal signaling	8	4	1.31	0.07113
GO:0032481	positive regulation of type I interferon production	10	4	1.64	0.07125
GO:1902930	regulation of alcohol biosynthetic process	10	4	1.64	0.07125
GO:0043502	regulation of muscle adaptation	10	4	1.64	0.07125
GO:0043507	positive regulation of JUN kinase activity	12	4	1.96	0.07136
GO:0006473	protein acetylation	49	10	8.02	0.07137
GO:0048813	dendrite morphogenesis	19	5	3.11	0.07141
GO:0035456	response to interferon-beta	8	3	1.31	0.07148
GO:1902175	regulation of oxidative stress-induced intrinsic apoptotic signaling pathway	8	3	1.31	0.07148
GO:0032355	response to estradiol	9	3	1.47	0.07153
GO:1903792	negative regulation of anion transport	10	3	1.64	0.07159
GO:0050954	sensory perception of mechanical stimulus	10	3	1.64	0.07159
GO:0097553	calcium ion transmembrane import into cytosol	11	3	1.8	0.07165
GO:0032370	positive regulation of lipid transport	11	3	1.8	0.07165
GO:0032507	maintenance of protein location in cell	12	3	1.96	0.0717
GO:0042267	natural killer cell mediated cytotoxicity	12	3	1.96	0.0717
GO:0017144	drug metabolic process	112	34	18.34	0.07178
GO:0007169	transmembrane receptor protein tyrosine kinase signaling pathway	43	12	7.04	0.07439
GO:0043123	positive regulation of I-kappaB kinase/NF-kappaB signaling	24	7	3.93	0.08344
GO:0008284	positive regulation of cell proliferation	103	31	16.87	0.08656
GO:0009725	response to hormone	81	21	13.26	0.08795
GO:0043388	positive regulation of DNA binding	13	8	2.13	0.08911
GO:0006342	chromatin silencing	20	7	3.27	0.08912
GO:0051897	positive regulation of protein kinase B signaling	11	4	1.8	0.09018
GO:2001238	positive regulation of extrinsic apoptotic signaling pathway	11	4	1.8	0.09018
GO:0001570	vasculogenesis	11	4	1.8	0.09018
GO:1905515	non-motile cilium assembly	11	4	1.8	0.09018
GO:0007292	female gamete generation	14	5	2.29	0.09092
GO:0090100	positive regulation of transmembrane receptor protein serine/threonine kinase signaling pathway	15	5	2.46	0.09101
GO:2000027	regulation of animal organ morphogenesis	7	3	1.15	0.09141
GO:0002474	antigen processing and presentation of peptide antigen via MHC class I	7	3	1.15	0.09141
GO:2001240	negative regulation of extrinsic apoptotic signaling pathway in absence of ligand	7	3	1.15	0.09141
GO:0007189	adenylate cyclase-activating G protein-coupled receptor signaling pathway	7	3	1.15	0.09141
GO:1903793	positive regulation of anion transport	7	3	1.15	0.09141
GO:0071539	protein localization to centrosome	7	3	1.15	0.09141
GO:0014068	positive regulation of phosphatidylinositol 3-kinase signaling	7	3	1.15	0.09141
GO:0046475	glycerophospholipid catabolic process	7	3	1.15	0.09141
GO:0035307	positive regulation of protein dephosphorylation	7	3	1.15	0.09141
GO:0007589	body fluid secretion	7	3	1.15	0.09141
GO:0032891	negative regulation of organic acid transport	7	3	1.15	0.09141
GO:0045662	negative regulation of myoblast differentiation	7	3	1.15	0.09141
GO:0002577	regulation of antigen processing and presentation	7	3	1.15	0.09141
GO:0030857	negative regulation of epithelial cell differentiation	7	3	1.15	0.09141
GO:0030879	mammary gland development	7	3	1.15	0.09141
GO:0015807	L-amino acid transport	7	3	1.15	0.09141
GO:0032508	DNA duplex unwinding	7	3	1.15	0.09141
GO:0006334	nucleosome assembly	7	3	1.15	0.09141
GO:1904888	cranial skeletal system development	7	3	1.15	0.09141
GO:0033233	regulation of protein sumoylation	7	3	1.15	0.09141
GO:0031338	regulation of vesicle fusion	7	3	1.15	0.09141
GO:0042130	negative regulation of T cell proliferation	7	3	1.15	0.09141
GO:0006270	DNA replication initiation	7	3	1.15	0.09141
GO:0006271	DNA strand elongation involved in DNA replication	7	3	1.15	0.09141
GO:0006767	water-soluble vitamin metabolic process	7	3	1.15	0.09141
GO:0055081	anion homeostasis	7	3	1.15	0.09141
GO:0090279	regulation of calcium ion import	7	3	1.15	0.09141
GO:0010628	positive regulation of gene expression	293	56	47.98	0.09694
GO:0016192	vesicle-mediated transport	244	52	39.95	0.10343
GO:0009968	negative regulation of signal transduction	162	37	26.53	0.1056
GO:0007009	plasma membrane organization	16	5	2.62	0.10615
GO:0006749	glutathione metabolic process	16	5	2.62	0.10615
GO:0031328	positive regulation of cellular biosynthetic process	305	64	49.94	0.10683
GO:2000026	regulation of multicellular organismal development	218	55	35.7	0.11164
GO:0051259	protein complex oligomerization	103	23	16.87	0.11481
GO:0008654	phospholipid biosynthetic process	38	10	6.22	0.11697
GO:0060326	cell chemotaxis	44	25	7.2	0.11828
GO:0051130	positive regulation of cellular component organization	166	40	27.18	0.12075
GO:0044057	regulation of system process	54	21	8.84	0.12098
GO:0030030	cell projection organization	147	35	24.07	0.12194
GO:0001933	negative regulation of protein phosphorylation	63	20	10.32	0.12284
GO:0050877	nervous system process	79	21	12.94	0.12379
GO:0070838	divalent metal ion transport	56	17	9.17	0.12397
GO:0050870	positive regulation of T cell activation	28	12	4.58	0.12425
GO:0010565	regulation of cellular ketone metabolic process	25	9	4.09	0.1257
GO:0014013	regulation of gliogenesis	14	7	2.29	0.12582
GO:0008625	extrinsic apoptotic signaling pathway via death domain receptors	14	7	2.29	0.12582
GO:0043588	skin development	21	8	3.44	0.1259
GO:0071322	cellular response to carbohydrate stimulus	22	8	3.6	0.126
GO:0031529	ruffle organization	10	6	1.64	0.12603
GO:0048762	mesenchymal cell differentiation	18	7	2.95	0.1262
GO:0043330	response to exogenous dsRNA	9	5	1.47	0.12651
GO:0006940	regulation of smooth muscle contraction	9	5	1.47	0.12651
GO:0031016	pancreas development	9	5	1.47	0.12651
GO:0071560	cellular response to transforming growth factor beta stimulus	28	8	4.58	0.12656
GO:1902041	regulation of extrinsic apoptotic signaling pathway via death domain receptors	10	5	1.64	0.1266
GO:0061178	regulation of insulin secretion involved in cellular response to glucose stimulus	10	5	1.64	0.1266
GO:0003006	developmental process involved in reproduction	66	14	10.81	0.12667
GO:0071375	cellular response to peptide hormone stimulus	33	10	5.4	0.12683
GO:0032956	regulation of actin cytoskeleton organization	29	7	4.75	0.12723
GO:0030534	adult behavior	20	5	3.27	0.12754
GO:0070206	protein trimerization	11	3	1.8	0.12784
GO:0055088	lipid homeostasis	24	7	3.93	0.12801
GO:0007219	Notch signaling pathway	13	5	2.13	0.12817
GO:0046488	phosphatidylinositol metabolic process	28	5	4.58	0.1283
GO:0071453	cellular response to oxygen levels	22	4	3.6	0.12831
GO:0030041	actin filament polymerization	18	3	2.95	0.1285
GO:0045055	regulated exocytosis	20	3	3.27	0.1287
GO:0021537	telencephalon development	18	5	2.95	0.1288
GO:0022411	cellular component disassembly	67	13	10.97	0.12881
GO:0015931	nucleobase-containing compound transport	46	7	7.53	0.12885
GO:0019722	calcium-mediated signaling	25	6	4.09	0.12891
GO:0007229	integrin-mediated signaling pathway	8	3	1.31	0.12908
GO:0043276	anoikis	8	3	1.31	0.12908
GO:0043277	apoptotic cell clearance	8	3	1.31	0.12908
GO:0002230	positive regulation of defense response to virus by host	8	3	1.31	0.12908
GO:0050873	brown fat cell differentiation	8	3	1.31	0.12908
GO:0010522	regulation of calcium ion transport into cytosol	8	3	1.31	0.12908
GO:0010543	regulation of platelet activation	8	3	1.31	0.12908
GO:0061515	myeloid cell development	8	3	1.31	0.12908
GO:0043043	peptide biosynthetic process	133	20	21.78	0.12965
GO:0035556	intracellular signal transduction	352	88	57.64	0.13835
GO:0002376	immune system process	344	107	56.33	0.13944
GO:0010033	response to organic substance	358	86	58.62	0.1428
GO:0043154	negative regulation of cysteine-type endopeptidase activity involved in apoptotic process	13	4	2.13	0.15011
GO:0042632	cholesterol homeostasis	13	4	2.13	0.15011
GO:0042398	cellular modified amino acid biosynthetic process	13	4	2.13	0.15011
GO:0001817	regulation of cytokine production	98	42	16.05	0.15281
GO:0008219	cell death	311	67	50.92	0.15643
GO:0007155	cell adhesion	96	32	15.72	0.15656
GO:0032147	activation of protein kinase activity	40	12	6.55	0.15672
GO:0051046	regulation of secretion	91	31	14.9	0.15712
GO:0009891	positive regulation of biosynthetic process	309	65	50.6	0.15724
GO:0030595	leukocyte chemotaxis	38	22	6.22	0.1574
GO:1901701	cellular response to oxygen-containing compound	154	48	25.22	0.15779
GO:0051172	negative regulation of nitrogen compound metabolic process	334	66	54.69	0.15866
GO:0042110	T cell activation	69	23	11.3	0.15907
GO:0072358	cardiovascular system development	71	23	11.63	0.15921
GO:0032635	interleukin-6 production	25	15	4.09	0.15949
GO:0032680	regulation of tumor necrosis factor production	29	14	4.75	0.16019
GO:0022409	positive regulation of cell-cell adhesion	30	14	4.91	0.16025
GO:0002221	pattern recognition receptor signaling pathway	31	14	5.08	0.16032
GO:0061900	glial cell activation	13	11	2.13	0.16037
GO:0002793	positive regulation of peptide secretion	38	15	6.22	0.16037
GO:0050764	regulation of phagocytosis	15	11	2.46	0.1605
GO:0050730	regulation of peptidyl-tyrosine phosphorylation	40	15	6.55	0.16051
GO:0050878	regulation of body fluid levels	34	14	5.57	0.16053
GO:1903039	positive regulation of leukocyte cell-cell adhesion	29	13	4.75	0.16061
GO:1903409	reactive oxygen species biosynthetic process	23	12	3.77	0.16062
GO:0070661	leukocyte proliferation	48	16	7.86	0.16063
GO:0050707	regulation of cytokine secretion	26	12	4.26	0.16083
GO:0042063	gliogenesis	33	13	5.4	0.16088
GO:0090257	regulation of muscle system process	30	12	4.91	0.1611
GO:2001057	reactive nitrogen species metabolic process	18	10	2.95	0.16113
GO:0042107	cytokine metabolic process	23	10	3.77	0.16147
GO:1901652	response to peptide	56	15	9.17	0.16161
GO:0120035	regulation of plasma membrane bounded cell projection organization	75	18	12.28	0.16164
GO:0006936	muscle contraction	27	10	4.42	0.16174
GO:0002825	regulation of T-helper 1 type immune response	9	7	1.47	0.16178
GO:0032774	RNA biosynthetic process	436	76	71.39	0.16182
GO:0032946	positive regulation of mononuclear cell proliferation	22	9	3.6	0.16182
GO:0061458	reproductive system development	43	12	7.04	0.16199
GO:0002366	leukocyte activation involved in immune response	37	11	6.06	0.162
GO:0150077	regulation of neuroinflammatory response	7	6	1.15	0.16206
GO:0090322	regulation of superoxide metabolic process	7	6	1.15	0.16206
GO:0002703	regulation of leukocyte mediated immunity	39	11	6.39	0.16214
GO:0009743	response to carbohydrate	36	10	5.89	0.16236
GO:1905517	macrophage migration	12	6	1.96	0.1624
GO:0031640	killing of cells of other organism	6	5	0.98	0.16241
GO:0046456	icosanoid biosynthetic process	6	5	0.98	0.16241
GO:0050798	activated T cell proliferation	6	5	0.98	0.16241
GO:1990845	adaptive thermogenesis	31	9	5.08	0.16244
GO:1903428	positive regulation of reactive oxygen species biosynthetic process	13	6	2.13	0.16247
GO:0030193	regulation of blood coagulation	13	6	2.13	0.16247
GO:0048002	antigen processing and presentation of peptide antigen	13	6	2.13	0.16247
GO:0052547	regulation of peptidase activity	50	12	8.19	0.16247
GO:0043271	negative regulation of ion transport	26	8	4.26	0.16252
GO:1902883	negative regulation of response to oxidative stress	14	6	2.29	0.16254
GO:0120039	plasma membrane bounded cell projection morphogenesis	51	12	8.35	0.16254
GO:1903052	positive regulation of proteolysis involved in cellular protein catabolic process	35	9	5.73	0.16271
GO:0006639	acylglycerol metabolic process	17	6	2.78	0.16274
GO:0031667	response to nutrient levels	54	12	8.84	0.16275
GO:0035303	regulation of dephosphorylation	24	7	3.93	0.1628
GO:0071451	cellular response to superoxide	6	4	0.98	0.16283
GO:1903202	negative regulation of oxidative stress-induced cell death	13	5	2.13	0.16289
GO:0090022	regulation of neutrophil chemotaxis	7	4	1.15	0.1629
GO:0032653	regulation of interleukin-10 production	7	4	1.15	0.1629
GO:1904645	response to amyloid-beta	7	4	1.15	0.1629
GO:0046888	negative regulation of hormone secretion	8	4	1.31	0.16297
GO:0016358	dendrite development	28	7	4.58	0.16308
GO:0042633	hair cycle	10	4	1.64	0.1631
GO:2001056	positive regulation of cysteine-type endopeptidase activity	23	6	3.77	0.16315
GO:1904035	regulation of epithelial cell apoptotic process	11	4	1.8	0.16317
GO:2000278	regulation of DNA biosynthetic process	24	6	3.93	0.16322
GO:1905819	negative regulation of chromosome separation	12	4	1.96	0.16324
GO:1902100	negative regulation of metaphase/anaphase transition of cell cycle	12	4	1.96	0.16324
GO:0044344	cellular response to fibroblast growth factor stimulus	6	3	0.98	0.16325
GO:1905898	positive regulation of response to endoplasmic reticulum stress	7	3	1.15	0.16332
GO:0042698	ovulation cycle	7	3	1.15	0.16332
GO:0019674	NAD metabolic process	7	3	1.15	0.16332
GO:0002504	antigen processing and presentation of peptide or polysaccharide antigen via MHC class II	7	3	1.15	0.16332
GO:0003254	regulation of membrane depolarization	7	3	1.15	0.16332
GO:0032611	interleukin-1 beta production	7	3	1.15	0.16332
GO:1902229	regulation of intrinsic apoptotic signaling pathway in response to DNA damage	7	3	1.15	0.16332
GO:0090278	negative regulation of peptide hormone secretion	7	3	1.15	0.16332
GO:0042113	B cell activation	45	9	7.37	0.1634
GO:0098727	maintenance of cell number	27	6	4.42	0.16343
GO:0008154	actin polymerization or depolymerization	21	5	3.44	0.16344
GO:1905268	negative regulation of chromatin organization	9	3	1.47	0.16345
GO:0032608	interferon-beta production	9	3	1.47	0.16345
GO:0044703	multi-organism reproductive process	84	15	13.75	0.16357
GO:0006885	regulation of pH	17	4	2.78	0.16358
GO:0010921	regulation of phosphatase activity	18	4	2.95	0.16365
GO:1901984	negative regulation of protein acetylation	6	2	0.98	0.16367
GO:0060840	artery development	6	2	0.98	0.16367
GO:0035987	endodermal cell differentiation	6	2	0.98	0.16367
GO:0030104	water homeostasis	6	2	0.98	0.16367
GO:0051937	catecholamine transport	6	2	0.98	0.16367
GO:0039694	viral RNA genome replication	6	2	0.98	0.16367
GO:0022898	regulation of transmembrane transporter activity	25	5	4.09	0.16371
GO:0022904	respiratory electron transport chain	13	3	2.13	0.16373
GO:0032231	regulation of actin filament bundle assembly	7	2	1.15	0.16374
GO:0071616	acyl-CoA biosynthetic process	7	2	1.15	0.16374
GO:0051788	response to misfolded protein	7	2	1.15	0.16374
GO:0033013	tetrapyrrole metabolic process	14	3	2.29	0.1638
GO:2000144	positive regulation of DNA-templated transcription, initiation	8	2	1.31	0.1638
GO:1903959	regulation of anion transmembrane transport	8	2	1.31	0.1638
GO:0030278	regulation of ossification	21	4	3.44	0.16386
GO:0035725	sodium ion transmembrane transport	9	2	1.47	0.16387
GO:0034440	lipid oxidation	22	4	3.6	0.16393
GO:0019359	nicotinamide nucleotide biosynthetic process	10	2	1.64	0.16394
GO:0030148	sphingolipid biosynthetic process	11	2	1.8	0.16401
GO:0009117	nucleotide metabolic process	111	18	18.18	0.16419
GO:0048638	regulation of developmental growth	38	6	6.22	0.16419
GO:0010769	regulation of cell morphogenesis involved in differentiation	35	5	5.73	0.16441
GO:1903509	liposaccharide metabolic process	21	2	3.44	0.1647
GO:0017157	regulation of exocytosis	23	2	3.77	0.16484
GO:1903829	positive regulation of cellular protein localization	45	11	7.37	0.16905
GO:0051881	regulation of mitochondrial membrane potential	20	6	3.27	0.16996
GO:0007519	skeletal muscle tissue development	20	6	3.27	0.16996
GO:0016311	dephosphorylation	58	12	9.5	0.17015
GO:0051260	protein homooligomerization	67	16	10.97	0.17106
GO:0030163	protein catabolic process	186	32	30.46	0.17107
GO:0030968	endoplasmic reticulum unfolded protein response	9	3	1.47	0.17112
GO:0048147	negative regulation of fibroblast proliferation	9	3	1.47	0.17112
GO:1903727	positive regulation of phospholipid metabolic process	9	3	1.47	0.17112
GO:0045744	negative regulation of G protein-coupled receptor signaling pathway	9	3	1.47	0.17112
GO:0009581	detection of external stimulus	9	3	1.47	0.17112
GO:0009582	detection of abiotic stimulus	9	3	1.47	0.17112
GO:0003333	amino acid transmembrane transport	9	3	1.47	0.17112
GO:1903573	negative regulation of response to endoplasmic reticulum stress	9	3	1.47	0.17112
GO:0002888	positive regulation of myeloid leukocyte mediated immunity	9	3	1.47	0.17112
GO:0070266	necroptotic process	9	3	1.47	0.17112
GO:0050853	B cell receptor signaling pathway	9	3	1.47	0.17112
GO:0007566	embryo implantation	9	3	1.47	0.17112
GO:0001961	positive regulation of cytokine-mediated signaling pathway	9	3	1.47	0.17112
GO:0001942	hair follicle development	9	3	1.47	0.17112
GO:0043627	response to estrogen	9	3	1.47	0.17112
GO:0097755	positive regulation of blood vessel diameter	9	3	1.47	0.17112
GO:0055013	cardiac muscle cell development	9	3	1.47	0.17112
GO:0050778	positive regulation of immune response	94	37	15.39	0.17369
GO:0048878	chemical homeostasis	140	42	22.92	0.17545
GO:0000165	MAPK cascade	97	32	15.88	0.17815
GO:0007166	cell surface receptor signaling pathway	261	70	42.74	0.18038
GO:0009611	response to wounding	47	19	7.7	0.18228
GO:0030099	myeloid cell differentiation	70	21	11.46	0.18364
GO:0051091	positive regulation of DNA-binding transcription factor activity	37	11	6.06	0.18365
GO:0006919	activation of cysteine-type endopeptidase activity involved in apoptotic process	14	4	2.29	0.1845
GO:0045860	positive regulation of protein kinase activity	65	19	10.64	0.18461
GO:0032870	cellular response to hormone stimulus	59	17	9.66	0.18546
GO:0098662	inorganic cation transmembrane transport	54	15	8.84	0.18643
GO:0032436	positive regulation of proteasomal ubiquitin-dependent protein catabolic process	24	6	3.93	0.18728
GO:0032963	collagen metabolic process	12	6	1.96	0.1882
GO:0002711	positive regulation of T cell mediated immunity	10	5	1.64	0.18874
GO:0001913	T cell mediated cytotoxicity	11	5	1.8	0.18887
GO:0032024	positive regulation of insulin secretion	11	5	1.8	0.18887
GO:0045930	negative regulation of mitotic cell cycle	42	10	6.88	0.18891
GO:0007015	actin filament organization	36	9	5.89	0.18893
GO:0010595	positive regulation of endothelial cell migration	13	5	2.13	0.18913
GO:0001503	ossification	29	7	4.75	0.18962
GO:0006814	sodium ion transport	17	5	2.78	0.18965
GO:0090288	negative regulation of cellular response to growth factor stimulus	11	4	1.8	0.18967
GO:0030301	cholesterol transport	15	4	2.46	0.19019
GO:0051017	actin filament bundle assembly	15	4	2.46	0.19019
GO:0008585	female gonad development	15	4	2.46	0.19019
GO:0042306	regulation of protein import into nucleus	10	3	1.64	0.19034
GO:0034394	protein localization to cell surface	10	3	1.64	0.19034
GO:0007266	Rho protein signal transduction	17	4	2.78	0.19046
GO:0006383	transcription by RNA polymerase III	11	3	1.8	0.19047
GO:0051193	regulation of cofactor metabolic process	11	3	1.8	0.19047
GO:1904064	positive regulation of cation transmembrane transport	11	3	1.8	0.19047
GO:0021954	central nervous system neuron development	5	2	0.82	0.19049
GO:0034105	positive regulation of tissue remodeling	5	2	0.82	0.19049
GO:1904037	positive regulation of epithelial cell apoptotic process	5	2	0.82	0.19049
GO:0016556	mRNA modification	5	2	0.82	0.19049
GO:0014888	striated muscle adaptation	5	2	0.82	0.19049
GO:0006882	cellular zinc ion homeostasis	5	2	0.82	0.19049
GO:0010457	centriole-centriole cohesion	5	2	0.82	0.19049
GO:2001258	negative regulation of cation channel activity	5	2	0.82	0.19049
GO:0045143	homologous chromosome segregation	5	2	0.82	0.19049
GO:0002437	inflammatory response to antigenic stimulus	5	2	0.82	0.19049
GO:0060586	multicellular organismal iron ion homeostasis	5	2	0.82	0.19049
GO:0046931	pore complex assembly	5	2	0.82	0.19049
GO:0006536	glutamate metabolic process	5	2	0.82	0.19049
GO:0032461	positive regulation of protein oligomerization	5	2	0.82	0.19049
GO:0032462	regulation of protein homooligomerization	5	2	0.82	0.19049
GO:1903232	melanosome assembly	5	2	0.82	0.19049
GO:0010155	regulation of proton transport	5	2	0.82	0.19049
GO:0033081	regulation of T cell differentiation in thymus	5	2	0.82	0.19049
GO:0042532	negative regulation of tyrosine phosphorylation of STAT protein	5	2	0.82	0.19049
GO:0061337	cardiac conduction	5	2	0.82	0.19049
GO:1904357	negative regulation of telomere maintenance via telomere lengthening	5	2	0.82	0.19049
GO:0001662	behavioral fear response	5	2	0.82	0.19049
GO:0043266	regulation of potassium ion transport	5	2	0.82	0.19049
GO:0045776	negative regulation of blood pressure	5	2	0.82	0.19049
GO:0045724	positive regulation of cilium assembly	5	2	0.82	0.19049
GO:0071577	zinc ion transmembrane transport	5	2	0.82	0.19049
GO:0010799	regulation of peptidyl-threonine phosphorylation	5	2	0.82	0.19049
GO:0048713	regulation of oligodendrocyte differentiation	5	2	0.82	0.19049
GO:0031646	positive regulation of neurological system process	5	2	0.82	0.19049
GO:0046464	acylglycerol catabolic process	5	2	0.82	0.19049
GO:0045815	positive regulation of gene expression, epigenetic	5	2	0.82	0.19049
GO:0044319	wound healing, spreading of cells	5	2	0.82	0.19049
GO:1902931	negative regulation of alcohol biosynthetic process	5	2	0.82	0.19049
GO:0018149	peptide cross-linking	5	2	0.82	0.19049
GO:0071609	chemokine (C-C motif) ligand 5 production	5	2	0.82	0.19049
GO:0098586	cellular response to virus	5	2	0.82	0.19049
GO:0033363	secretory granule organization	5	2	0.82	0.19049
GO:0032770	positive regulation of monooxygenase activity	5	2	0.82	0.19049
GO:0045589	regulation of regulatory T cell differentiation	5	2	0.82	0.19049
GO:0006999	nuclear pore organization	5	2	0.82	0.19049
GO:0051974	negative regulation of telomerase activity	5	2	0.82	0.19049
GO:0032735	positive regulation of interleukin-12 production	5	2	0.82	0.19049
GO:0060969	negative regulation of gene silencing	5	2	0.82	0.19049
GO:2000178	negative regulation of neural precursor cell proliferation	5	2	0.82	0.19049
GO:0060976	coronary vasculature development	5	2	0.82	0.19049
GO:0043551	regulation of phosphatidylinositol 3-kinase activity	5	2	0.82	0.19049
GO:0010517	regulation of phospholipase activity	5	2	0.82	0.19049
GO:0001946	lymphangiogenesis	5	2	0.82	0.19049
GO:2000249	regulation of actin cytoskeleton reorganization	5	2	0.82	0.19049
GO:0033198	response to ATP	5	2	0.82	0.19049
GO:0008216	spermidine metabolic process	5	2	0.82	0.19049
GO:0003279	cardiac septum development	5	2	0.82	0.19049
GO:0051339	regulation of lyase activity	5	2	0.82	0.19049
GO:0015802	basic amino acid transport	5	2	0.82	0.19049
GO:0072529	pyrimidine-containing compound catabolic process	5	2	0.82	0.19049
GO:0060333	interferon-gamma-mediated signaling pathway	5	2	0.82	0.19049
GO:0006301	postreplication repair	5	2	0.82	0.19049
GO:0045063	T-helper 1 cell differentiation	5	2	0.82	0.19049
GO:0035767	endothelial cell chemotaxis	5	2	0.82	0.19049
GO:0045076	regulation of interleukin-2 biosynthetic process	5	2	0.82	0.19049
GO:0021532	neural tube patterning	5	2	0.82	0.19049
GO:0051445	regulation of meiotic cell cycle	5	2	0.82	0.19049
GO:0046834	lipid phosphorylation	5	2	0.82	0.19049
GO:0070527	platelet aggregation	5	2	0.82	0.19049
GO:1900449	regulation of glutamate receptor signaling pathway	5	2	0.82	0.19049
GO:0002066	columnar/cuboidal epithelial cell development	5	2	0.82	0.19049
GO:0035886	vascular smooth muscle cell differentiation	5	2	0.82	0.19049
GO:0042446	hormone biosynthetic process	5	2	0.82	0.19049
GO:0042430	indole-containing compound metabolic process	5	2	0.82	0.19049
GO:0046579	positive regulation of Ras protein signal transduction	5	2	0.82	0.19049
GO:0042402	cellular biogenic amine catabolic process	5	2	0.82	0.19049
GO:0008593	regulation of Notch signaling pathway	5	2	0.82	0.19049
GO:0032094	response to food	5	2	0.82	0.19049
GO:1905330	regulation of morphogenesis of an epithelium	5	2	0.82	0.19049
GO:0000096	sulfur amino acid metabolic process	5	2	0.82	0.19049
GO:0008543	fibroblast growth factor receptor signaling pathway	5	2	0.82	0.19049
GO:0097202	activation of cysteine-type endopeptidase activity	5	2	0.82	0.19049
GO:0050996	positive regulation of lipid catabolic process	5	2	0.82	0.19049
GO:0010922	positive regulation of phosphatase activity	5	2	0.82	0.19049
GO:0043921	modulation by host of viral transcription	5	2	0.82	0.19049
GO:0046640	regulation of alpha-beta T cell proliferation	5	2	0.82	0.19049
GO:0046636	negative regulation of alpha-beta T cell activation	5	2	0.82	0.19049
GO:0050918	positive chemotaxis	5	2	0.82	0.19049
GO:0036230	granulocyte activation	5	2	0.82	0.19049
GO:0034114	regulation of heterotypic cell-cell adhesion	5	2	0.82	0.19049
GO:0046902	regulation of mitochondrial membrane permeability	12	3	1.96	0.1906
GO:0006479	protein methylation	32	6	5.24	0.19083
GO:0048278	vesicle docking	14	3	2.29	0.19087
GO:2001252	positive regulation of chromosome organization	39	6	6.39	0.19176
GO:0048872	homeostasis of number of cells	44	12	7.2	0.21234
GO:0065008	regulation of biological quality	462	111	75.65	0.21406
GO:0071236	cellular response to antibiotic	31	8	5.08	0.21453
GO:0031532	actin cytoskeleton reorganization	15	5	2.46	0.21499
GO:0043648	dicarboxylic acid metabolic process	15	5	2.46	0.21499
GO:0043967	histone H4 acetylation	18	5	2.95	0.21555
GO:0070301	cellular response to hydrogen peroxide	21	5	3.44	0.21612
GO:0071248	cellular response to metal ion	15	4	2.46	0.21614
GO:1901264	carbohydrate derivative transport	16	4	2.62	0.21633
GO:1900087	positive regulation of G1/S transition of mitotic cell cycle	10	3	1.64	0.21635
GO:0030224	monocyte differentiation	10	3	1.64	0.21635
GO:0008361	regulation of cell size	23	5	3.77	0.2165
GO:0010629	negative regulation of gene expression	258	42	42.25	0.22271
GO:0051241	negative regulation of multicellular organismal process	147	41	24.07	0.22404
GO:0031401	positive regulation of protein modification process	180	51	29.47	0.23402
GO:0030308	negative regulation of cell growth	26	6	4.26	0.24345
GO:0042493	response to drug	93	25	15.23	0.24598
GO:0042326	negative regulation of phosphorylation	71	22	11.63	0.24646
GO:0033674	positive regulation of kinase activity	71	21	11.63	0.24749
GO:0007346	regulation of mitotic cell cycle	89	22	14.57	0.24944
GO:0097191	extrinsic apoptotic signaling pathway	41	14	6.71	0.24971
GO:0006366	transcription by RNA polymerase II	295	54	48.3	0.25075
GO:0010720	positive regulation of cell development	60	15	9.82	0.25183
GO:0050804	modulation of chemical synaptic transmission	43	12	7.04	0.25208
GO:0098656	anion transmembrane transport	26	9	4.26	0.25233
GO:0071363	cellular response to growth factor stimulus	52	13	8.51	0.25255
GO:0043122	regulation of I-kappaB kinase/NF-kappaB signaling	30	9	4.91	0.25298
GO:0006950	response to stress	541	141	88.58	0.25331
GO:0001952	regulation of cell-matrix adhesion	11	5	1.8	0.2539
GO:0090287	regulation of cellular response to growth factor stimulus	27	7	4.42	0.25451
GO:0051606	detection of stimulus	15	5	2.46	0.25456
GO:0006261	DNA-dependent DNA replication	34	8	5.57	0.25466
GO:2000177	regulation of neural precursor cell proliferation	11	4	1.8	0.25491
GO:0071466	cellular response to xenobiotic stimulus	17	4	2.78	0.25589
GO:0051452	intracellular pH reduction	11	3	1.8	0.25591
GO:0046580	negative regulation of Ras protein signal transduction	11	3	1.8	0.25591
GO:0006836	neurotransmitter transport	24	5	3.93	0.25604
GO:0007569	cell aging	24	5	3.93	0.25604
GO:0048839	inner ear development	12	3	1.96	0.25608
GO:0006734	NADH metabolic process	6	2	0.98	0.2561
GO:1900745	positive regulation of p38MAPK cascade	6	2	0.98	0.2561
GO:0007338	single fertilization	6	2	0.98	0.2561
GO:0045471	response to ethanol	6	2	0.98	0.2561
GO:0002495	antigen processing and presentation of peptide antigen via MHC class II	6	2	0.98	0.2561
GO:0032365	intracellular lipid transport	6	2	0.98	0.2561
GO:0043496	regulation of protein homodimerization activity	6	2	0.98	0.2561
GO:0002478	antigen processing and presentation of exogenous peptide antigen	6	2	0.98	0.2561
GO:0000381	regulation of alternative mRNA splicing, via spliceosome	6	2	0.98	0.2561
GO:0022602	ovulation cycle process	6	2	0.98	0.2561
GO:0035914	skeletal muscle cell differentiation	6	2	0.98	0.2561
GO:0006658	phosphatidylserine metabolic process	6	2	0.98	0.2561
GO:0070373	negative regulation of ERK1 and ERK2 cascade	6	2	0.98	0.2561
GO:0070498	interleukin-1-mediated signaling pathway	6	2	0.98	0.2561
GO:1903580	positive regulation of ATP metabolic process	6	2	0.98	0.2561
GO:1901299	negative regulation of hydrogen peroxide-mediated programmed cell death	6	2	0.98	0.2561
GO:0051955	regulation of amino acid transport	6	2	0.98	0.2561
GO:0090050	positive regulation of cell migration involved in sprouting angiogenesis	6	2	0.98	0.2561
GO:0045579	positive regulation of B cell differentiation	6	2	0.98	0.2561
GO:0051973	positive regulation of telomerase activity	6	2	0.98	0.2561
GO:0002828	regulation of type 2 immune response	6	2	0.98	0.2561
GO:1904294	positive regulation of ERAD pathway	6	2	0.98	0.2561
GO:0051930	regulation of sensory perception of pain	6	2	0.98	0.2561
GO:0051900	regulation of mitochondrial depolarization	6	2	0.98	0.2561
GO:0010569	regulation of double-strand break repair via homologous recombination	6	2	0.98	0.2561
GO:0045620	negative regulation of lymphocyte differentiation	6	2	0.98	0.2561
GO:0045647	negative regulation of erythrocyte differentiation	6	2	0.98	0.2561
GO:2000272	negative regulation of signaling receptor activity	6	2	0.98	0.2561
GO:0045601	regulation of endothelial cell differentiation	6	2	0.98	0.2561
GO:0010665	regulation of cardiac muscle cell apoptotic process	6	2	0.98	0.2561
GO:0051354	negative regulation of oxidoreductase activity	6	2	0.98	0.2561
GO:0030850	prostate gland development	6	2	0.98	0.2561
GO:0010677	negative regulation of cellular carbohydrate metabolic process	6	2	0.98	0.2561
GO:0010613	positive regulation of cardiac muscle hypertrophy	6	2	0.98	0.2561
GO:0033143	regulation of intracellular steroid hormone receptor signaling pathway	6	2	0.98	0.2561
GO:0015800	acidic amino acid transport	6	2	0.98	0.2561
GO:0003206	cardiac chamber morphogenesis	6	2	0.98	0.2561
GO:0032651	regulation of interleukin-1 beta production	6	2	0.98	0.2561
GO:0044766	multi-organism transport	6	2	0.98	0.2561
GO:0090382	phagosome maturation	6	2	0.98	0.2561
GO:0030512	negative regulation of transforming growth factor beta receptor signaling pathway	6	2	0.98	0.2561
GO:0002090	regulation of receptor internalization	6	2	0.98	0.2561
GO:0042454	ribonucleoside catabolic process	6	2	0.98	0.2561
GO:0002089	lens morphogenesis in camera-type eye	6	2	0.98	0.2561
GO:1902230	negative regulation of intrinsic apoptotic signaling pathway in response to DNA damage	6	2	0.98	0.2561
GO:0008584	male gonad development	6	2	0.98	0.2561
GO:0060135	maternal process involved in female pregnancy	6	2	0.98	0.2561
GO:0042182	ketone catabolic process	6	2	0.98	0.2561
GO:0035518	histone H2A monoubiquitination	6	2	0.98	0.2561
GO:0043984	histone H4-K16 acetylation	6	2	0.98	0.2561
GO:0090183	regulation of kidney development	6	2	0.98	0.2561
GO:0046676	negative regulation of insulin secretion	6	2	0.98	0.2561
GO:0010939	regulation of necrotic cell death	6	2	0.98	0.2561
GO:0019432	triglyceride biosynthetic process	6	2	0.98	0.2561
GO:0061099	negative regulation of protein tyrosine kinase activity	6	2	0.98	0.2561
GO:0031116	positive regulation of microtubule polymerization	6	2	0.98	0.2561
GO:0032958	inositol phosphate biosynthetic process	6	2	0.98	0.2561
GO:2001022	positive regulation of response to DNA damage stimulus	21	4	3.44	0.25656
GO:0010507	negative regulation of autophagy	18	3	2.95	0.25707
GO:0002683	negative regulation of immune system process	81	19	13.26	0.25747
GO:0006469	negative regulation of protein kinase activity	38	12	6.22	0.25753
GO:0051289	protein homotetramerization	16	4	2.62	0.25947
GO:0006605	protein targeting	54	6	8.84	0.26005
GO:0046889	positive regulation of lipid biosynthetic process	20	7	3.27	0.2603
GO:0042552	myelination	17	6	2.78	0.26098
GO:0045824	negative regulation of innate immune response	11	3	1.8	0.26367
GO:1902904	negative regulation of supramolecular fiber organization	11	3	1.8	0.26367
GO:0051494	negative regulation of cytoskeleton organization	11	3	1.8	0.26367
GO:0007094	mitotic spindle assembly checkpoint	11	3	1.8	0.26367
GO:1901655	cellular response to ketone	11	3	1.8	0.26367
GO:0006289	nucleotide-excision repair	11	3	1.8	0.26367
GO:0007507	heart development	61	14	9.99	0.26816
GO:0045937	positive regulation of phosphate metabolic process	152	52	24.89	0.28089
GO:0098657	import into cell	101	37	16.54	0.28623
GO:1901564	organonitrogen compound metabolic process	1053	183	172.42	0.28838
GO:0055082	cellular chemical homeostasis	89	30	14.57	0.28999
GO:0032880	regulation of protein localization	135	37	22.11	0.29017
GO:0016043	cellular component organization	853	150	139.67	0.29026
GO:0040017	positive regulation of locomotion	51	21	8.35	0.29216
GO:0006875	cellular metal ion homeostasis	59	22	9.66	0.29236
GO:2000147	positive regulation of cell motility	49	20	8.02	0.29265
GO:0034220	ion transmembrane transport	87	26	14.25	0.29268
GO:0071621	granulocyte chemotaxis	26	16	4.26	0.2929
GO:0051336	regulation of hydrolase activity	137	32	22.43	0.29413
GO:0009890	negative regulation of biosynthetic process	231	47	37.82	0.29415
GO:0071219	cellular response to molecule of bacterial origin	33	15	5.4	0.2944
GO:0048514	blood vessel morphogenesis	60	19	9.82	0.29463
GO:0055074	calcium ion homeostasis	39	15	6.39	0.29508
GO:0032649	regulation of interferon-gamma production	17	11	2.78	0.29542
GO:0062012	regulation of small molecule metabolic process	66	18	10.81	0.29604
GO:1904951	positive regulation of establishment of protein localization	61	17	9.99	0.29618
GO:0048660	regulation of smooth muscle cell proliferation	19	10	3.11	0.29635
GO:0035821	modification of morphology or physiology of other organism	20	10	3.27	0.29646
GO:1901699	cellular response to nitrogen compound	70	18	11.46	0.29651
GO:0032637	interleukin-8 production	15	9	2.46	0.2966
GO:0030335	positive regulation of cell migration	47	19	7.7	0.29666
GO:0002286	T cell activation involved in immune response	16	9	2.62	0.29671
GO:0015908	fatty acid transport	17	9	2.78	0.29683
GO:0010605	negative regulation of macromolecule metabolic process	378	67	61.89	0.29706
GO:0000724	double-strand break repair via homologous recombination	23	6	3.77	0.29721
GO:1901222	regulation of NIK/NF-kappaB signaling	15	8	2.46	0.2973
GO:0001959	regulation of cytokine-mediated signaling pathway	23	9	3.77	0.29751
GO:0051817	modification of morphology or physiology of other organism involved in symbiotic interaction	17	8	2.78	0.29753
GO:0061041	regulation of wound healing	18	8	2.95	0.29765
GO:0044281	small molecule metabolic process	327	58	53.54	0.29768
GO:2000241	regulation of reproductive process	19	8	3.11	0.29776
GO:0019730	antimicrobial humoral response	8	6	1.31	0.29791
GO:0030856	regulation of epithelial cell differentiation	15	7	2.46	0.29801
GO:0046635	positive regulation of alpha-beta T cell activation	9	6	1.47	0.29803
GO:0002367	cytokine production involved in immune response	17	7	2.78	0.29824
GO:0043030	regulation of macrophage activation	11	6	1.8	0.29826
GO:0019932	second-messenger-mediated signaling	42	11	6.88	0.29828
GO:0007187	G protein-coupled receptor signaling pathway, coupled to cyclic nucleotide second messenger	12	6	1.96	0.29837
GO:0098739	import across plasma membrane	12	6	1.96	0.29837
GO:0015698	inorganic anion transport	12	6	1.96	0.29837
GO:1903507	negative regulation of nucleic acid-templated transcription	166	31	27.18	0.29837
GO:0046677	response to antibiotic	43	11	7.04	0.29839
GO:0046427	positive regulation of JAK-STAT cascade	13	6	2.13	0.29848
GO:0002673	regulation of acute inflammatory response	7	5	1.15	0.2985
GO:0090303	positive regulation of wound healing	7	5	1.15	0.2985
GO:0051961	negative regulation of nervous system development	33	9	5.4	0.29866
GO:0031589	cell-substrate adhesion	27	8	4.42	0.29868
GO:0019217	regulation of fatty acid metabolic process	21	7	3.44	0.2987
GO:1905897	regulation of response to endoplasmic reticulum stress	16	6	2.62	0.29883
GO:0045446	endothelial cell differentiation	11	5	1.8	0.29896
GO:1901343	negative regulation of vasculature development	11	5	1.8	0.29896
GO:0045923	positive regulation of fatty acid metabolic process	11	5	1.8	0.29896
GO:1903725	regulation of phospholipid metabolic process	13	5	2.13	0.29919
GO:0001773	myeloid dendritic cell activation	7	4	1.15	0.2992
GO:1990748	cellular detoxification	7	4	1.15	0.2992
GO:0048812	neuron projection morphogenesis	50	11	8.19	0.29921
GO:0031644	regulation of neurological system process	14	5	2.29	0.2993
GO:0043534	blood vessel endothelial cell migration	14	5	2.29	0.2993
GO:0002369	T cell cytokine production	8	4	1.31	0.29932
GO:1903203	regulation of oxidative stress-induced neuron death	8	4	1.31	0.29932
GO:1901991	negative regulation of mitotic cell cycle phase transition	33	8	5.4	0.29937
GO:2001239	regulation of extrinsic apoptotic signaling pathway in absence of ligand	9	4	1.47	0.29943
GO:0032872	regulation of stress-activated MAPK cascade	35	8	5.73	0.2996
GO:0048667	cell morphogenesis involved in neuron differentiation	48	10	7.86	0.29969
GO:0044706	multi-multicellular organism process	18	5	2.95	0.29976
GO:1903362	regulation of cellular protein catabolic process	61	12	9.99	0.29977
GO:0043535	regulation of blood vessel endothelial cell migration	12	4	1.96	0.29977
GO:0006333	chromatin assembly or disassembly	12	4	1.96	0.29977
GO:0032623	interleukin-2 production	13	4	2.13	0.29989
GO:0032438	melanosome organization	7	3	1.15	0.2999
GO:0033555	multicellular organismal response to stress	7	3	1.15	0.2999
GO:0034113	heterotypic cell-cell adhesion	7	3	1.15	0.2999
GO:0007611	learning or memory	26	6	4.26	0.29998
GO:0051784	negative regulation of nuclear division	14	4	2.29	0.3
GO:0045646	regulation of erythrocyte differentiation	8	3	1.31	0.30002
GO:0043536	positive regulation of blood vessel endothelial cell migration	8	3	1.31	0.30002
GO:0009056	catabolic process	431	72	70.57	0.3001
GO:0043489	RNA stabilization	9	3	1.47	0.30013
GO:0038066	p38MAPK cascade	9	3	1.47	0.30013
GO:1900077	negative regulation of cellular response to insulin stimulus	9	3	1.47	0.30013
GO:0003300	cardiac muscle hypertrophy	9	3	1.47	0.30013
GO:0060047	heart contraction	16	4	2.62	0.30023
GO:0072527	pyrimidine-containing compound metabolic process	12	3	1.96	0.30048
GO:0033619	membrane protein proteolysis	7	2	1.15	0.3006
GO:0033003	regulation of mast cell activation	7	2	1.15	0.3006
GO:0060193	positive regulation of lipase activity	7	2	1.15	0.3006
GO:0055017	cardiac muscle tissue growth	7	2	1.15	0.3006
GO:0033344	cholesterol efflux	8	2	1.31	0.30072
GO:1902186	regulation of viral release from host cell	8	2	1.31	0.30072
GO:0097581	lamellipodium organization	9	2	1.47	0.30083
GO:0072350	tricarboxylic acid metabolic process	10	2	1.64	0.30095
GO:0033173	calcineurin-NFAT signaling cascade	10	2	1.64	0.30095
GO:0046031	ADP metabolic process	11	2	1.8	0.30106
GO:0000460	maturation of 5.8S rRNA	11	2	1.8	0.30106
GO:0030282	bone mineralization	11	2	1.8	0.30106
GO:0002381	immunoglobulin production involved in immunoglobulin mediated immune response	12	2	1.96	0.30118
GO:0001838	embryonic epithelial tube formation	12	2	1.96	0.30118
GO:0044088	regulation of vacuole organization	12	2	1.96	0.30118
GO:0009855	determination of bilateral symmetry	13	2	2.13	0.30129
GO:1901616	organic hydroxy compound catabolic process	13	2	2.13	0.30129
GO:0016126	sterol biosynthetic process	14	2	2.29	0.30141
GO:0098876	vesicle-mediated transport to the plasma membrane	21	3	3.44	0.30151
GO:1901292	nucleoside phosphate catabolic process	28	4	4.58	0.30162
GO:0008064	regulation of actin polymerization or depolymerization	16	2	2.62	0.30164
GO:0042157	lipoprotein metabolic process	30	4	4.91	0.30185
GO:1903363	negative regulation of cellular protein catabolic process	18	2	2.95	0.30187
GO:0031327	negative regulation of cellular biosynthetic process	219	43	35.86	0.30216
GO:0051252	regulation of RNA metabolic process	452	73	74.01	0.30219
GO:0035601	protein deacylation	21	2	3.44	0.30222
GO:0045595	regulation of cell differentiation	196	47	32.09	0.30403
GO:0071417	cellular response to organonitrogen compound	63	15	10.32	0.30653
GO:0098609	cell-cell adhesion	58	22	9.5	0.30797
GO:0032869	cellular response to insulin stimulus	25	7	4.09	0.30927
GO:0051240	positive regulation of multicellular organismal process	200	63	32.75	0.3095
GO:0006260	DNA replication	57	12	9.33	0.30959
GO:0042060	wound healing	40	17	6.55	0.31053
GO:0044272	sulfur compound biosynthetic process	19	5	3.11	0.31079
GO:0006413	translational initiation	28	6	4.58	0.31149
GO:0051592	response to calcium ion	12	3	1.96	0.31206
GO:0046928	regulation of neurotransmitter secretion	12	3	1.96	0.31206
GO:0071695	anatomical structure maturation	12	3	1.96	0.31206
GO:2000134	negative regulation of G1/S transition of mitotic cell cycle	12	3	1.96	0.31206
GO:0097327	response to antineoplastic agent	12	3	1.96	0.31206
GO:0045071	negative regulation of viral genome replication	12	3	1.96	0.31206
GO:0060341	regulation of cellular localization	116	26	18.99	0.31439
GO:0006351	transcription, DNA-templated	433	74	70.9	0.31875
GO:0055114	oxidation-reduction process	148	24	24.23	0.319
GO:0050768	negative regulation of neurogenesis	31	8	5.08	0.31951
GO:0045165	cell fate commitment	20	6	3.27	0.31976
GO:0051701	interaction with host	27	7	4.42	0.31992
GO:0008630	intrinsic apoptotic signaling pathway in response to DNA damage	22	6	3.6	0.32014
GO:0043524	negative regulation of neuron apoptotic process	23	5	3.77	0.32037
GO:0009755	hormone-mediated signaling pathway	15	4	2.46	0.32115
GO:0021987	cerebral cortex development	7	2	1.15	0.32197
GO:0048477	oogenesis	7	2	1.15	0.32197
GO:0006835	dicarboxylic acid transport	7	2	1.15	0.32197
GO:0008037	cell recognition	7	2	1.15	0.32197
GO:0045124	regulation of bone resorption	7	2	1.15	0.32197
GO:0000387	spliceosomal snRNP assembly	7	2	1.15	0.32197
GO:0048255	mRNA stabilization	7	2	1.15	0.32197
GO:0060612	adipose tissue development	7	2	1.15	0.32197
GO:0043279	response to alkaloid	7	2	1.15	0.32197
GO:0046320	regulation of fatty acid oxidation	7	2	1.15	0.32197
GO:0032212	positive regulation of telomere maintenance via telomerase	7	2	1.15	0.32197
GO:0045844	positive regulation of striated muscle tissue development	7	2	1.15	0.32197
GO:0055117	regulation of cardiac muscle contraction	7	2	1.15	0.32197
GO:0032728	positive regulation of interferon-beta production	7	2	1.15	0.32197
GO:0006998	nuclear envelope organization	7	2	1.15	0.32197
GO:0010824	regulation of centrosome duplication	7	2	1.15	0.32197
GO:0045668	negative regulation of osteoblast differentiation	7	2	1.15	0.32197
GO:0045687	positive regulation of glial cell differentiation	7	2	1.15	0.32197
GO:2000242	negative regulation of reproductive process	7	2	1.15	0.32197
GO:0031952	regulation of protein autophosphorylation	7	2	1.15	0.32197
GO:0010676	positive regulation of cellular carbohydrate metabolic process	7	2	1.15	0.32197
GO:0031935	regulation of chromatin silencing	7	2	1.15	0.32197
GO:0009067	aspartate family amino acid biosynthetic process	7	2	1.15	0.32197
GO:0060359	response to ammonium ion	7	2	1.15	0.32197
GO:0003231	cardiac ventricle development	7	2	1.15	0.32197
GO:0050999	regulation of nitric-oxide synthase activity	7	2	1.15	0.32197
GO:0046627	negative regulation of insulin receptor signaling pathway	7	2	1.15	0.32197
GO:0061098	positive regulation of protein tyrosine kinase activity	7	2	1.15	0.32197
GO:0043491	protein kinase B signaling	32	6	5.24	0.32208
GO:0048524	positive regulation of viral process	20	3	3.27	0.3233
GO:0009062	fatty acid catabolic process	23	3	3.77	0.32389
GO:0044248	cellular catabolic process	396	64	64.84	0.32435
GO:1903008	organelle disassembly	26	3	4.26	0.32447
GO:0019439	aromatic compound catabolic process	100	15	16.37	0.3247
GO:0046777	protein autophosphorylation	40	10	6.55	0.32985
GO:0043161	proteasome-mediated ubiquitin-dependent protein catabolic process	102	18	16.7	0.3356
GO:0015711	organic anion transport	61	19	9.99	0.33814
GO:0007613	memory	18	4	2.95	0.33907
GO:0042981	regulation of apoptotic process	230	49	37.66	0.3421
GO:0048468	cell development	207	40	33.89	0.35146
GO:0051716	cellular response to stimulus	803	178	131.49	0.35271
GO:0007399	nervous system development	211	39	34.55	0.35435
GO:0006575	cellular modified amino acid metabolic process	35	10	5.73	0.35512
GO:0042593	glucose homeostasis	31	9	5.08	0.35568
GO:0001764	neuron migration	13	3	2.13	0.36064
GO:0048167	regulation of synaptic plasticity	13	3	2.13	0.36064
GO:0048863	stem cell differentiation	13	3	2.13	0.36064
GO:0051187	cofactor catabolic process	13	3	2.13	0.36064
GO:0032088	negative regulation of NF-kappaB transcription factor activity	13	3	2.13	0.36064
GO:0009267	cellular response to starvation	26	5	4.26	0.36085
GO:0051028	mRNA transport	27	4	4.42	0.36274
GO:0065003	protein-containing complex assembly	289	47	47.32	0.36281
GO:0019725	cellular homeostasis	111	34	18.18	0.36545
GO:0005975	carbohydrate metabolic process	88	11	14.41	0.36776
GO:0045597	positive regulation of cell differentiation	105	29	17.19	0.37103
GO:0045807	positive regulation of endocytosis	30	14	4.91	0.37513
GO:0080135	regulation of cellular response to stress	121	28	19.81	0.37593
GO:0043065	positive regulation of apoptotic process	108	27	17.68	0.37982
GO:0030307	positive regulation of cell growth	27	5	4.42	0.37995
GO:2001234	negative regulation of apoptotic signaling pathway	44	11	7.2	0.38213
GO:0043087	regulation of GTPase activity	41	10	6.71	0.38281
GO:0042542	response to hydrogen peroxide	29	7	4.75	0.3842
GO:0007179	transforming growth factor beta receptor signaling pathway	24	6	3.93	0.38444
GO:0021953	central nervous system neuron differentiation	13	4	2.13	0.38471
GO:0065004	protein-DNA complex assembly	28	6	4.58	0.38531

## Sheet: Sheet4
LPS_Slingshot_GO_Monocle3-DE_PseudotimeDE
GO.ID	Term	Annotated	Significant	Expected	weight01Fisher
GO:0050830	defense response to Gram-positive bacter...	13	5	0.75	0.00052
GO:0032922	circadian regulation of gene expression	7	3	0.4	0.00548
GO:0051092	positive regulation of NF-kappaB transcr...	22	5	1.26	0.00694
GO:0043029	T cell homeostasis	8	3	0.46	0.0084
GO:0048536	spleen development	8	3	0.46	0.0084
GO:0032482	Rab protein signal transduction	17	4	0.98	0.01383
GO:0032729	positive regulation of interferon-gamma ...	17	4	0.98	0.01383
GO:0070374	positive regulation of ERK1 and ERK2 cas...	26	5	1.49	0.01441
GO:0031663	lipopolysaccharide-mediated signaling pa...	12	3	0.69	0.02787
GO:0006303	double-strand break repair via nonhomolo...	10	3	0.57	0.02896
GO:0014013	regulation of gliogenesis	14	3	0.8	0.02905
GO:0001522	pseudouridine synthesis	5	2	0.29	0.02924
GO:0018279	protein N-linked glycosylation via aspar...	5	2	0.29	0.02924
GO:1900024	regulation of substrate adhesion-depende...	5	2	0.29	0.02924
GO:0043094	cellular metabolic compound salvage	5	2	0.29	0.02924
GO:0032760	positive regulation of tumor necrosis fa...	23	4	1.32	0.03942
GO:0072659	protein localization to plasma membrane	35	5	2.01	0.04178
GO:1903307	positive regulation of regulated secreto...	6	2	0.34	0.04223
GO:0046641	positive regulation of alpha-beta T cell...	6	2	0.34	0.04223
GO:0033260	nuclear DNA replication	6	2	0.34	0.04223
GO:0002335	mature B cell differentiation	6	2	0.34	0.04223
GO:0051984	positive regulation of chromosome segreg...	6	2	0.34	0.04223
GO:0016571	histone methylation	28	3	1.61	0.04237
GO:0050715	positive regulation of cytokine secretio...	24	4	1.38	0.04526
GO:0002682	regulation of immune system process	214	21	12.3	0.05398
GO:0060548	negative regulation of cell death	158	12	9.08	0.05588
GO:0050671	positive regulation of lymphocyte prolif...	26	6	1.49	0.05599
GO:0022610	biological adhesion	102	10	5.86	0.0561
GO:1901992	positive regulation of mitotic cell cycl...	17	3	0.98	0.05661
GO:0030888	regulation of B cell proliferation	18	4	1.03	0.05663
GO:0046632	alpha-beta T cell differentiation	19	4	1.09	0.05666
GO:0090382	phagosome maturation	7	2	0.4	0.05693
GO:0045668	negative regulation of osteoblast differ...	7	2	0.4	0.05693
GO:0009069	serine family amino acid metabolic proce...	7	2	0.4	0.05693
GO:0000096	sulfur amino acid metabolic process	7	2	0.4	0.05693
GO:0050922	negative regulation of chemotaxis	7	2	0.4	0.05693
GO:0030317	flagellated sperm motility	7	2	0.4	0.05693
GO:0000027	ribosomal large subunit assembly	7	2	0.4	0.05693
GO:0010939	regulation of necrotic cell death	7	2	0.4	0.05693
GO:0002753	cytoplasmic pattern recognition receptor...	7	2	0.4	0.05693
GO:0046006	regulation of activated T cell prolifera...	7	2	0.4	0.05693
GO:0000387	spliceosomal snRNP assembly	7	2	0.4	0.05693
GO:0033047	regulation of mitotic sister chromatid s...	15	3	0.86	0.05698
GO:0051304	chromosome separation	15	3	0.86	0.05698
GO:0046622	positive regulation of organ growth	6	2	0.34	0.05718
GO:0072678	T cell migration	6	2	0.34	0.05718
GO:0036037	CD8-positive, alpha-beta T cell activati...	6	2	0.34	0.05718
GO:0060420	regulation of heart growth	7	2	0.4	0.0572
GO:0032653	regulation of interleukin-10 production	8	2	0.46	0.05723
GO:0060760	positive regulation of response to cytok...	11	2	0.63	0.0573
GO:0016070	RNA metabolic process	641	38	36.84	0.05735
GO:0043506	regulation of JUN kinase activity	14	2	0.8	0.05737
GO:0002702	positive regulation of production of mol...	18	2	1.03	0.05746
GO:0032774	RNA biosynthetic process	438	23	25.17	0.05903
GO:0070555	response to interleukin-1	17	3	0.98	0.0699
GO:0007059	chromosome segregation	52	6	2.99	0.07171
GO:0050868	negative regulation of T cell activation	16	3	0.92	0.0726
GO:0033143	regulation of intracellular steroid horm...	8	2	0.46	0.0731
GO:0006040	amino sugar metabolic process	8	2	0.46	0.0731
GO:0032743	positive regulation of interleukin-2 pro...	8	2	0.46	0.0731
GO:0043032	positive regulation of macrophage activa...	8	2	0.46	0.0731
GO:0002833	positive regulation of response to bioti...	8	2	0.46	0.0731
GO:0006629	lipid metabolic process	202	10	11.61	0.07627
GO:0051291	protein heterooligomerization	26	4	1.49	0.07973
GO:0051301	cell division	104	10	5.98	0.08812
GO:0035690	cellular response to drug	53	6	3.05	0.08849
GO:0042273	ribosomal large subunit biogenesis	16	4	0.92	0.08874
GO:0042542	response to hydrogen peroxide	32	4	1.84	0.08976
GO:0006099	tricarboxylic acid cycle	9	2	0.52	0.09053
GO:0043279	response to alkaloid	9	2	0.52	0.09053
GO:0045840	positive regulation of mitotic nuclear d...	9	2	0.52	0.09053
GO:0042102	positive regulation of T cell proliferat...	16	4	0.92	0.10684
GO:0071236	cellular response to antibiotic	33	4	1.9	0.10812
GO:0032946	positive regulation of mononuclear cell ...	28	7	1.61	0.10813
GO:0034502	protein localization to chromosome	18	3	1.03	0.10831
GO:1901653	cellular response to peptide	44	4	2.53	0.10896
GO:0007094	mitotic spindle assembly checkpoint	10	2	0.57	0.10903
GO:0045740	positive regulation of DNA replication	10	2	0.57	0.10903
GO:1902622	regulation of neutrophil migration	10	2	0.57	0.10903
GO:0045927	positive regulation of growth	39	6	2.24	0.1094
GO:0002685	regulation of leukocyte migration	31	5	1.78	0.10983
GO:0061136	regulation of proteasomal protein catabo...	51	6	2.93	0.10994
GO:0008104	protein localization	443	26	25.46	0.11039
GO:1904951	positive regulation of establishment of ...	67	6	3.85	0.11066
GO:0051961	negative regulation of nervous system de...	33	4	1.9	0.11071
GO:0070542	response to fatty acid	7	2	0.4	0.11111
GO:0043549	regulation of kinase activity	131	9	7.53	0.11118
GO:0043489	RNA stabilization	9	2	0.52	0.1112
GO:0050764	regulation of phagocytosis	15	2	0.86	0.11147
GO:0002040	sprouting angiogenesis	15	2	0.86	0.11147
GO:0060537	muscle tissue development	37	3	2.13	0.11167
GO:0097529	myeloid leukocyte migration	44	3	2.53	0.11199
GO:0017144	drug metabolic process	122	11	7.01	0.11316
GO:0032755	positive regulation of interleukin-6 pro...	21	3	1.21	0.11594
GO:0000724	double-strand break repair via homologou...	21	3	1.21	0.11594
GO:0018198	peptidyl-cysteine modification	11	2	0.63	0.12842
GO:0019933	cAMP-mediated signaling	11	2	0.63	0.12842
GO:0031397	negative regulation of protein ubiquitin...	11	2	0.63	0.12842
GO:0006955	immune response	219	16	12.59	0.14454
GO:0010033	response to organic substance	370	23	21.26	0.14761
GO:0046330	positive regulation of JNK cascade	25	3	1.44	0.14808
GO:0007626	locomotory behavior	27	3	1.55	0.14828
GO:0030890	positive regulation of B cell proliferat...	12	2	0.69	0.14852
GO:0006506	GPI anchor biosynthetic process	12	2	0.69	0.14852
GO:0045429	positive regulation of nitric oxide bios...	12	2	0.69	0.14852
GO:0042775	mitochondrial ATP synthesis coupled elec...	12	2	0.69	0.14852
GO:0032649	regulation of interferon-gamma productio...	20	5	1.15	0.15942
GO:0050870	positive regulation of T cell activation	30	5	1.72	0.16005
GO:0051052	regulation of DNA metabolic process	84	8	4.83	0.1601
GO:0031329	regulation of cellular catabolic process	146	11	8.39	0.16069
GO:0060284	regulation of cell development	98	8	5.63	0.161
GO:0006402	mRNA catabolic process	51	5	2.93	0.16137
GO:0006399	tRNA metabolic process	54	5	3.1	0.16156
GO:0050869	negative regulation of B cell activation	8	2	0.46	0.16198
GO:0043372	positive regulation of CD4-positive, alp...	8	2	0.46	0.16198
GO:0016180	snRNA processing	9	2	0.52	0.16204
GO:0000460	maturation of 5.8S rRNA	11	2	0.63	0.16216
GO:0032814	regulation of natural killer cell activa...	12	2	0.69	0.16223
GO:1901222	regulation of NIK/NF-kappaB signaling	17	2	0.98	0.16254
GO:0033002	muscle cell proliferation	24	2	1.38	0.16299
GO:1903530	regulation of secretion by cell	94	6	5.4	0.16302
GO:0007178	transmembrane receptor protein serine/th...	31	2	1.78	0.16343
GO:0045184	establishment of protein localization	353	19	20.29	0.16547
GO:0051247	positive regulation of protein metabolic...	275	14	15.8	0.166
GO:0007052	mitotic spindle organization	22	3	1.26	0.16828
GO:0060048	cardiac muscle contraction	13	2	0.75	0.16921
GO:0032436	positive regulation of proteasomal ubiqu...	25	3	1.44	0.17042
GO:0006914	autophagy	87	5	5	0.17169
GO:0032722	positive regulation of chemokine product...	14	2	0.8	0.19035
GO:0008284	positive regulation of cell proliferatio...	110	13	6.32	0.19582
GO:0002460	adaptive immune response based on somati...	55	7	3.16	0.20662
GO:0019752	carboxylic acid metabolic process	169	13	9.71	0.20722
GO:0000278	mitotic cell cycle	144	11	8.28	0.20795
GO:0045088	regulation of innate immune response	60	6	3.45	0.20843
GO:0032675	regulation of interleukin-6 production	25	4	1.44	0.20844
GO:0050920	regulation of chemotaxis	30	4	1.72	0.20884
GO:0018108	peptidyl-tyrosine phosphorylation	48	5	2.76	0.20887
GO:0000723	telomere maintenance	20	3	1.15	0.20944
GO:0046395	carboxylic acid catabolic process	43	4	2.47	0.20988
GO:0060359	response to ammonium ion	9	2	0.52	0.20995
GO:0034142	toll-like receptor 4 signaling pathway	10	2	0.57	0.21003
GO:0045661	regulation of myoblast differentiation	12	2	0.69	0.21019
GO:0032481	positive regulation of type I interferon...	13	2	0.75	0.21027
GO:0002312	B cell activation involved in immune res...	14	2	0.8	0.21035
GO:0043523	regulation of neuron apoptotic process	49	4	2.82	0.21036
GO:0032677	regulation of interleukin-8 production	15	2	0.86	0.21043
GO:0051348	negative regulation of transferase activ...	50	4	2.87	0.21044
GO:0000086	G2/M transition of mitotic cell cycle	18	2	1.03	0.21066
GO:0044782	cilium organization	37	3	2.13	0.21079
GO:0006355	regulation of transcription, DNA-templat...	414	22	23.79	0.21105
GO:0034250	positive regulation of cellular amide me...	26	2	1.49	0.2113
GO:0034765	regulation of ion transmembrane transpor...	44	3	2.53	0.21135
GO:0030335	positive regulation of cell migration	48	4	2.76	0.21157
GO:0043632	modification-dependent macromolecule cat...	140	7	8.05	0.21358
GO:0042886	amide transport	345	18	19.83	0.2151
GO:0006811	ion transport	182	7	10.46	0.2172
GO:0065003	protein-containing complex assembly	293	23	16.84	0.2193
GO:0010629	negative regulation of gene expression	259	16	14.89	0.22099
GO:0030307	positive regulation of cell growth	29	3	1.67	0.23065
GO:0090329	regulation of DNA-dependent DNA replicat...	16	2	0.92	0.2335
GO:1903169	regulation of calcium ion transmembrane ...	16	2	0.92	0.2335
GO:0045454	cell redox homeostasis	16	2	0.92	0.2335
GO:0006259	DNA metabolic process	173	14	9.94	0.25053
GO:0016073	snRNA metabolic process	14	3	0.8	0.25394
GO:0050793	regulation of developmental process	283	18	16.26	0.25451
GO:2000279	negative regulation of DNA biosynthetic ...	10	2	0.57	0.2552
GO:0006418	tRNA aminoacylation for protein translat...	17	2	0.98	0.25531
GO:0007286	spermatid development	17	2	0.98	0.25531
GO:0090398	cellular senescence	17	2	0.98	0.25531
GO:0001913	T cell mediated cytotoxicity	12	2	0.69	0.25539
GO:0045859	regulation of protein kinase activity	117	8	6.72	0.25541
GO:0050778	positive regulation of immune response	100	7	5.75	0.25545
GO:0009066	aspartate family amino acid metabolic pr...	13	2	0.75	0.25548
GO:0042093	T-helper cell differentiation	13	2	0.75	0.25548
GO:0032388	positive regulation of intracellular tra...	31	3	1.78	0.25553
GO:0008585	female gonad development	15	2	0.86	0.25567
GO:0002532	production of molecular mediator involve...	16	2	0.92	0.25576
GO:0006775	fat-soluble vitamin metabolic process	5	1	0.29	0.25636
GO:0000492	box C/D snoRNP assembly	5	1	0.29	0.25636
GO:0034162	toll-like receptor 9 signaling pathway	5	1	0.29	0.25636
GO:0010875	positive regulation of cholesterol efflu...	5	1	0.29	0.25636
GO:0034154	toll-like receptor 7 signaling pathway	5	1	0.29	0.25636
GO:1904467	regulation of tumor necrosis factor secr...	5	1	0.29	0.25636
GO:0070886	positive regulation of calcineurin-NFAT ...	5	1	0.29	0.25636
GO:0034141	positive regulation of toll-like recepto...	5	1	0.29	0.25636
GO:0009110	vitamin biosynthetic process	5	1	0.29	0.25636
GO:0034145	positive regulation of toll-like recepto...	5	1	0.29	0.25636
GO:0034134	toll-like receptor 2 signaling pathway	5	1	0.29	0.25636
GO:0007063	regulation of sister chromatid cohesion	5	1	0.29	0.25636
GO:0007064	mitotic sister chromatid cohesion	5	1	0.29	0.25636
GO:2000341	regulation of chemokine (C-X-C motif) li...	5	1	0.29	0.25636
GO:0007019	microtubule depolymerization	5	1	0.29	0.25636
GO:2001032	regulation of double-strand break repair...	5	1	0.29	0.25636
GO:0045624	positive regulation of T-helper cell dif...	5	1	0.29	0.25636
GO:0150078	positive regulation of neuroinflammatory...	5	1	0.29	0.25636
GO:0006086	acetyl-CoA biosynthetic process from pyr...	5	1	0.29	0.25636
GO:0030889	negative regulation of B cell proliferat...	5	1	0.29	0.25636
GO:0001656	metanephros development	5	1	0.29	0.25636
GO:1903978	regulation of microglial cell activation	5	1	0.29	0.25636
GO:0031126	snoRNA 3'-end processing	5	1	0.29	0.25636
GO:2000404	regulation of T cell migration	5	1	0.29	0.25636
GO:0031111	negative regulation of microtubule polym...	5	1	0.29	0.25636
GO:0071242	cellular response to ammonium ion	5	1	0.29	0.25636
GO:0045351	type I interferon biosynthetic process	5	1	0.29	0.25636
GO:0010677	negative regulation of cellular carbohyd...	5	1	0.29	0.25636
GO:0030574	collagen catabolic process	5	1	0.29	0.25636
GO:0043248	proteasome assembly	5	1	0.29	0.25636
GO:0042219	cellular modified amino acid catabolic p...	5	1	0.29	0.25636
GO:0032727	positive regulation of interferon-alpha ...	5	1	0.29	0.25636
GO:0032731	positive regulation of interleukin-1 bet...	5	1	0.29	0.25636
GO:0000722	telomere maintenance via recombination	5	1	0.29	0.25636
GO:0061028	establishment of endothelial barrier	5	1	0.29	0.25636
GO:0010464	regulation of mesenchymal cell prolifera...	5	1	0.29	0.25636
GO:0032873	negative regulation of stress-activated ...	5	1	0.29	0.25636
GO:0018027	peptidyl-lysine dimethylation	5	1	0.29	0.25636
GO:2000757	negative regulation of peptidyl-lysine a...	5	1	0.29	0.25636
GO:0010457	centriole-centriole cohesion	5	1	0.29	0.25636
GO:0045123	cellular extravasation	5	1	0.29	0.25636
GO:0061512	protein localization to cilium	5	1	0.29	0.25636
GO:0001954	positive regulation of cell-matrix adhes...	5	1	0.29	0.25636
GO:0033005	positive regulation of mast cell activat...	5	1	0.29	0.25636
GO:0032835	glomerulus development	5	1	0.29	0.25636
GO:0001974	blood vessel remodeling	5	1	0.29	0.25636
GO:0000054	ribosomal subunit export from nucleus	5	1	0.29	0.25636
GO:0055070	copper ion homeostasis	5	1	0.29	0.25636
GO:0034508	centromere complex assembly	5	1	0.29	0.25636
GO:0055023	positive regulation of cardiac muscle ti...	5	1	0.29	0.25636
GO:0045292	mRNA cis splicing, via spliceosome	5	1	0.29	0.25636
GO:0048713	regulation of oligodendrocyte differenti...	5	1	0.29	0.25636
GO:0016075	rRNA catabolic process	5	1	0.29	0.25636
GO:0043552	positive regulation of phosphatidylinosi...	5	1	0.29	0.25636
GO:1903078	positive regulation of protein localizat...	5	1	0.29	0.25636
GO:0021532	neural tube patterning	5	1	0.29	0.25636
GO:0070198	protein localization to chromosome, telo...	5	1	0.29	0.25636
GO:0070199	establishment of protein localization to...	5	1	0.29	0.25636
GO:0043516	regulation of DNA damage response, signa...	5	1	0.29	0.25636
GO:2001185	regulation of CD8-positive, alpha-beta T...	5	1	0.29	0.25636
GO:0042558	pteridine-containing compound metabolic ...	5	1	0.29	0.25636
GO:0048873	homeostasis of number of cells within a ...	5	1	0.29	0.25636
GO:0016556	mRNA modification	5	1	0.29	0.25636
GO:0072606	interleukin-8 secretion	5	1	0.29	0.25636
GO:1901880	negative regulation of protein depolymer...	5	1	0.29	0.25636
GO:0033617	mitochondrial respiratory chain complex ...	5	1	0.29	0.25636
GO:0006983	ER overload response	5	1	0.29	0.25636
GO:0007131	reciprocal meiotic recombination	5	1	0.29	0.25636
GO:1903523	negative regulation of blood circulation	5	1	0.29	0.25636
GO:0048010	vascular endothelial growth factor recep...	5	1	0.29	0.25636
GO:0048011	neurotrophin TRK receptor signaling path...	5	1	0.29	0.25636
GO:0045776	negative regulation of blood pressure	5	1	0.29	0.25636
GO:0050755	chemokine metabolic process	5	1	0.29	0.25636
GO:0045745	positive regulation of G protein-coupled...	5	1	0.29	0.25636
GO:0071398	cellular response to fatty acid	5	1	0.29	0.25636
GO:0045899	positive regulation of RNA polymerase II...	5	1	0.29	0.25636
GO:0050706	regulation of interleukin-1 beta secreti...	5	1	0.29	0.25636
GO:0015693	magnesium ion transport	5	1	0.29	0.25636
GO:0071320	cellular response to cAMP	5	1	0.29	0.25636
GO:0044342	type B pancreatic cell proliferation	5	1	0.29	0.25636
GO:0050856	regulation of T cell receptor signaling ...	5	1	0.29	0.25636
GO:0050858	negative regulation of antigen receptor-...	5	1	0.29	0.25636
GO:0003009	skeletal muscle contraction	5	1	0.29	0.25636
GO:0034427	nuclear-transcribed mRNA catabolic proce...	5	1	0.29	0.25636
GO:0051974	negative regulation of telomerase activi...	5	1	0.29	0.25636
GO:0030219	megakaryocyte differentiation	5	1	0.29	0.25636
GO:0098789	pre-mRNA cleavage required for polyadeny...	5	1	0.29	0.25636
GO:0051937	catecholamine transport	5	1	0.29	0.25636
GO:0043300	regulation of leukocyte degranulation	5	1	0.29	0.25636
GO:0000902	cell morphogenesis	79	5	4.54	0.25679
GO:0007018	microtubule-based movement	30	2	1.72	0.25707
GO:0001933	negative regulation of protein phosphory...	65	4	3.74	0.25736
GO:0006164	purine nucleotide biosynthetic process	51	3	2.93	0.25742
GO:0031398	positive regulation of protein ubiquitin...	31	3	1.78	0.26213
GO:0010628	positive regulation of gene expression	300	15	17.24	0.27577
GO:0007517	muscle organ development	33	3	1.9	0.27678
GO:0000209	protein polyubiquitination	44	4	2.53	0.27694
GO:0005975	carbohydrate metabolic process	89	3	5.11	0.28609
GO:0006793	phosphorus metabolic process	501	32	28.79	0.29336
GO:0045931	positive regulation of mitotic cell cycl...	29	5	1.67	0.29421
GO:0001776	leukocyte homeostasis	17	4	0.98	0.29481
GO:0042327	positive regulation of phosphorylation	144	11	8.28	0.29517
GO:0007093	mitotic cell cycle checkpoint	26	4	1.49	0.29576
GO:0006275	regulation of DNA replication	28	4	1.61	0.29597
GO:0006479	protein methylation	34	4	1.95	0.2966
GO:0006661	phosphatidylinositol biosynthetic proces...	18	3	1.03	0.29677
GO:0045055	regulated exocytosis	23	3	1.32	0.29729
GO:0051123	RNA polymerase II preinitiation complex ...	12	2	0.69	0.29798
GO:1901799	negative regulation of proteasomal prote...	16	2	0.92	0.2984
GO:0006304	DNA modification	17	2	0.98	0.29851
GO:0002698	negative regulation of immune effector p...	18	2	1.03	0.29861
GO:0043484	regulation of RNA splicing	19	2	1.09	0.29872
GO:0031124	mRNA 3'-end processing	19	2	1.09	0.29872
GO:0016064	immunoglobulin mediated immune response	19	2	1.09	0.29872
GO:0042326	negative regulation of phosphorylation	73	5	4.2	0.29891
GO:0009791	post-embryonic development	19	2	1.09	0.29899
GO:0090314	positive regulation of protein targeting...	6	1	0.34	0.29918
GO:0006734	NADH metabolic process	6	1	0.34	0.29918
GO:0071402	cellular response to lipoprotein particl...	6	1	0.34	0.29918
GO:0042307	positive regulation of protein import in...	6	1	0.34	0.29918
GO:0045687	positive regulation of glial cell differ...	6	1	0.34	0.29918
GO:0043928	exonucleolytic nuclear-transcribed mRNA ...	6	1	0.34	0.29918
GO:0030850	prostate gland development	6	1	0.34	0.29918
GO:0009215	purine deoxyribonucleoside triphosphate ...	6	1	0.34	0.29918
GO:0000132	establishment of mitotic spindle orienta...	6	1	0.34	0.29918
GO:0031935	regulation of chromatin silencing	6	1	0.34	0.29918
GO:0070536	protein K63-linked deubiquitination	6	1	0.34	0.29918
GO:1902992	negative regulation of amyloid precursor...	6	1	0.34	0.29918
GO:0030521	androgen receptor signaling pathway	6	1	0.34	0.29918
GO:0000245	spliceosomal complex assembly	6	1	0.34	0.29918
GO:0035162	embryonic hemopoiesis	6	1	0.34	0.29918
GO:1903204	negative regulation of oxidative stress-...	6	1	0.34	0.29918
GO:0008347	glial cell migration	6	1	0.34	0.29918
GO:2000234	positive regulation of rRNA processing	6	1	0.34	0.29918
GO:0045191	regulation of isotype switching	6	1	0.34	0.29918
GO:0071827	plasma lipoprotein particle organization	6	1	0.34	0.29918
GO:0044818	mitotic G2/M transition checkpoint	6	1	0.34	0.29918
GO:0071028	nuclear mRNA surveillance	6	1	0.34	0.29918
GO:0099072	regulation of postsynaptic membrane neur...	6	1	0.34	0.29918
GO:0055094	response to lipoprotein particle	6	1	0.34	0.29918
GO:0050918	positive chemotaxis	6	1	0.34	0.29918
GO:0060997	dendritic spine morphogenesis	6	1	0.34	0.29918
GO:0060976	coronary vasculature development	6	1	0.34	0.29918
GO:0003231	cardiac ventricle development	6	1	0.34	0.29918
GO:0017001	antibiotic catabolic process	6	1	0.34	0.29918
GO:0090050	positive regulation of cell migration in...	6	1	0.34	0.29918
GO:0010922	positive regulation of phosphatase activ...	6	1	0.34	0.29918
GO:0003206	cardiac chamber morphogenesis	6	1	0.34	0.29918
GO:0090025	regulation of monocyte chemotaxis	6	1	0.34	0.29918
GO:0097428	protein maturation by iron-sulfur cluste...	6	1	0.34	0.29918
GO:0060100	positive regulation of phagocytosis, eng...	6	1	0.34	0.29918
GO:0070131	positive regulation of mitochondrial tra...	6	1	0.34	0.29918
GO:0022602	ovulation cycle process	6	1	0.34	0.29918
GO:1902003	regulation of amyloid-beta formation	6	1	0.34	0.29918
GO:0002755	MyD88-dependent toll-like receptor signa...	6	1	0.34	0.29918
GO:0043687	post-translational protein modification	6	1	0.34	0.29918
GO:1904666	regulation of ubiquitin protein ligase a...	6	1	0.34	0.29918
GO:0035886	vascular smooth muscle cell differentiat...	6	1	0.34	0.29918
GO:0001765	membrane raft assembly	6	1	0.34	0.29918
GO:0071392	cellular response to estradiol stimulus	6	1	0.34	0.29918
GO:0031670	cellular response to nutrient	6	1	0.34	0.29918
GO:0031641	regulation of myelination	6	1	0.34	0.29918
GO:0048512	circadian behavior	6	1	0.34	0.29918
GO:0046834	lipid phosphorylation	6	1	0.34	0.29918
GO:0010799	regulation of peptidyl-threonine phospho...	6	1	0.34	0.29918
GO:0006271	DNA strand elongation involved in DNA re...	6	1	0.34	0.29918
GO:0045063	T-helper 1 cell differentiation	6	1	0.34	0.29918
GO:0002823	negative regulation of adaptive immune r...	6	1	0.34	0.29918
GO:0030261	chromosome condensation	6	1	0.34	0.29918
GO:0034472	snRNA 3'-end processing	6	1	0.34	0.29918
GO:0051973	positive regulation of telomerase activi...	6	1	0.34	0.29918
GO:0097202	activation of cysteine-type endopeptidas...	6	1	0.34	0.29918
GO:0043303	mast cell degranulation	6	1	0.34	0.29918
GO:0071470	cellular response to osmotic stress	6	1	0.34	0.29918
GO:0051099	positive regulation of binding	41	3	2.36	0.29921
GO:0009611	response to wounding	48	2	2.76	0.30182
GO:0006470	protein dephosphorylation	34	3	1.95	0.31022
GO:0007623	circadian rhythm	33	6	1.9	0.33239
GO:0010243	response to organonitrogen compound	119	10	6.84	0.33414
GO:0042255	ribosome assembly	14	3	0.8	0.33632
GO:0042177	negative regulation of protein catabolic...	26	3	1.49	0.33772
GO:0006403	RNA localization	45	4	2.59	0.33789
GO:0050768	negative regulation of neurogenesis	31	3	1.78	0.3383
GO:0030010	establishment of cell polarity	14	2	0.8	0.33835
GO:2000573	positive regulation of DNA biosynthetic ...	14	2	0.8	0.33835
GO:0000956	nuclear-transcribed mRNA catabolic proce...	32	3	1.84	0.33842
GO:0032103	positive regulation of response to exter...	50	4	2.87	0.33848
GO:0009410	response to xenobiotic stimulus	22	2	1.26	0.33928
GO:0009151	purine deoxyribonucleotide metabolic pro...	7	1	0.4	0.33956
GO:0042454	ribonucleoside catabolic process	7	1	0.4	0.33956
GO:0031442	positive regulation of mRNA 3'-end proce...	7	1	0.4	0.33956
GO:0008584	male gonad development	7	1	0.4	0.33956
GO:0008589	regulation of smoothened signaling pathw...	7	1	0.4	0.33956
GO:0002639	positive regulation of immunoglobulin pr...	7	1	0.4	0.33956
GO:0030879	mammary gland development	7	1	0.4	0.33956
GO:0009226	nucleotide-sugar biosynthetic process	7	1	0.4	0.33956
GO:0010613	positive regulation of cardiac muscle hy...	7	1	0.4	0.33956
GO:0032212	positive regulation of telomere maintena...	7	1	0.4	0.33956
GO:0046456	icosanoid biosynthetic process	7	1	0.4	0.33956
GO:0014009	glial cell proliferation	7	1	0.4	0.33956
GO:2000107	negative regulation of leukocyte apoptot...	7	1	0.4	0.33956
GO:0045471	response to ethanol	7	1	0.4	0.33956
GO:0032733	positive regulation of interleukin-10 pr...	7	1	0.4	0.33956
GO:0048255	mRNA stabilization	7	1	0.4	0.33956
GO:0046129	purine ribonucleoside biosynthetic proce...	7	1	0.4	0.33956
GO:0045954	positive regulation of natural killer ce...	7	1	0.4	0.33956
GO:0045132	meiotic chromosome segregation	7	1	0.4	0.33956
GO:0060993	kidney morphogenesis	7	1	0.4	0.33956
GO:0001914	regulation of T cell mediated cytotoxici...	7	1	0.4	0.33956
GO:0006474	N-terminal protein amino acid acetylatio...	7	1	0.4	0.33956
GO:0010927	cellular component assembly involved in ...	7	1	0.4	0.33956
GO:0038083	peptidyl-tyrosine autophosphorylation	7	1	0.4	0.33956
GO:0009620	response to fungus	7	1	0.4	0.33956
GO:0031572	G2 DNA damage checkpoint	7	1	0.4	0.33956
GO:1903580	positive regulation of ATP metabolic pro...	7	1	0.4	0.33956
GO:0032660	regulation of interleukin-17 production	7	1	0.4	0.33956
GO:0002726	positive regulation of T cell cytokine p...	7	1	0.4	0.33956
GO:0090503	RNA phosphodiester bond hydrolysis, exon...	7	1	0.4	0.33956
GO:0050710	negative regulation of cytokine secretio...	7	1	0.4	0.33956
GO:0002701	negative regulation of production of mol...	7	1	0.4	0.33956
GO:0070232	regulation of T cell apoptotic process	7	1	0.4	0.33956
GO:0048538	thymus development	7	1	0.4	0.33956
GO:0070207	protein homotrimerization	7	1	0.4	0.33956
GO:0002021	response to dietary excess	7	1	0.4	0.33956
GO:0051926	negative regulation of calcium ion trans...	7	1	0.4	0.33956
GO:0071480	cellular response to gamma radiation	7	1	0.4	0.33956
GO:0070646	protein modification by small protein re...	29	2	1.67	0.3401
GO:0050890	cognition	34	2	1.95	0.34069
GO:0097435	supramolecular fiber organization	61	3	3.51	0.34184
GO:0009615	response to virus	46	2	2.64	0.3421
GO:0045165	cell fate commitment	21	2	1.21	0.34226
GO:0050728	negative regulation of inflammatory resp...	21	2	1.21	0.34226
GO:0001775	cell activation	162	18	9.31	0.35851
GO:0006974	cellular response to DNA damage stimulus	155	10	8.91	0.36235
GO:0006364	rRNA processing	57	6	3.28	0.36627
GO:0030334	regulation of cell migration	82	9	4.71	0.3692
GO:0030217	T cell differentiation	51	6	2.93	0.37202
GO:0006796	phosphate-containing compound metabolic ...	495	31	28.45	0.37225
GO:1903047	mitotic cell cycle process	116	9	6.67	0.37356
GO:0018205	peptidyl-lysine modification	77	6	4.43	0.37532
GO:0007569	cell aging	25	3	1.44	0.37539
GO:0042133	neurotransmitter metabolic process	25	3	1.44	0.37539
GO:1903829	positive regulation of cellular protein ...	47	4	2.7	0.37596
GO:0007584	response to nutrient	14	2	0.8	0.3762
GO:0006970	response to osmotic stress	14	2	0.8	0.3762
GO:0051341	regulation of oxidoreductase activity	18	2	1.03	0.3767
GO:1901215	negative regulation of neuron death	36	3	2.07	0.37677
GO:0007249	I-kappaB kinase/NF-kappaB signaling	39	3	2.24	0.37715
GO:0045665	negative regulation of neuron differenti...	24	2	1.38	0.37745
GO:0097755	positive regulation of blood vessel diam...	8	1	0.46	0.37763
GO:0051290	protein heterotetramerization	8	1	0.46	0.37763
GO:0043457	regulation of cellular respiration	8	1	0.46	0.37763
GO:0000466	maturation of 5.8S rRNA from tricistroni...	8	1	0.46	0.37763
GO:0090303	positive regulation of wound healing	8	1	0.46	0.37763
GO:0008037	cell recognition	8	1	0.46	0.37763
GO:0045662	negative regulation of myoblast differen...	8	1	0.46	0.37763
GO:0043968	histone H2A acetylation	8	1	0.46	0.37763
GO:1900744	regulation of p38MAPK cascade	8	1	0.46	0.37763
GO:0046320	regulation of fatty acid oxidation	8	1	0.46	0.37763
GO:0044273	sulfur compound catabolic process	8	1	0.46	0.37763
GO:0042130	negative regulation of T cell proliferat...	8	1	0.46	0.37763
GO:0006515	protein quality control for misfolded or...	8	1	0.46	0.37763
GO:0014068	positive regulation of phosphatidylinosi...	8	1	0.46	0.37763
GO:0051898	negative regulation of protein kinase B ...	8	1	0.46	0.37763
GO:0030511	positive regulation of transforming grow...	8	1	0.46	0.37763
GO:0007628	adult walking behavior	8	1	0.46	0.37763
GO:0044773	mitotic DNA damage checkpoint	8	1	0.46	0.37763
GO:0009067	aspartate family amino acid biosynthetic...	8	1	0.46	0.37763
GO:0002437	inflammatory response to antigenic stimu...	8	1	0.46	0.37763
GO:2000243	positive regulation of reproductive proc...	8	1	0.46	0.37763
GO:0048247	lymphocyte chemotaxis	8	1	0.46	0.37763
GO:0042733	embryonic digit morphogenesis	8	1	0.46	0.37763
GO:0045910	negative regulation of DNA recombination	8	1	0.46	0.37763
GO:0042832	defense response to protozoan	8	1	0.46	0.37763
GO:0072604	interleukin-6 secretion	8	1	0.46	0.37763
GO:0006111	regulation of gluconeogenesis	8	1	0.46	0.37763
GO:0045736	negative regulation of cyclin-dependent ...	8	1	0.46	0.37763
GO:0002707	negative regulation of lymphocyte mediat...	8	1	0.46	0.37763
GO:0006284	base-excision repair	8	1	0.46	0.37763
GO:0010758	regulation of macrophage chemotaxis	8	1	0.46	0.37763
GO:0002827	positive regulation of T-helper 1 type i...	8	1	0.46	0.37763
GO:0001843	neural tube closure	8	1	0.46	0.37763
GO:1903008	organelle disassembly	27	2	1.55	0.37783
GO:0016042	lipid catabolic process	50	2	2.87	0.38075
GO:0018193	peptidyl-amino acid modification	209	18	12.01	0.38468
GO:0008361	regulation of cell size	24	2	1.38	0.40545
GO:0071897	DNA biosynthetic process	34	5	1.95	0.40753
GO:0016999	antibiotic metabolic process	24	4	1.38	0.40854
GO:0010564	regulation of cell cycle process	102	8	5.86	0.40956
GO:0006261	DNA-dependent DNA replication	32	4	1.84	0.4096
GO:0006611	protein export from nucleus	28	3	1.61	0.41141
GO:0045577	regulation of B cell differentiation	9	1	0.52	0.41351
GO:0008053	mitochondrial fusion	9	1	0.52	0.41351
GO:0090312	positive regulation of protein deacetyla...	9	1	0.52	0.41351
GO:0008088	axo-dendritic transport	9	1	0.52	0.41351
GO:0000469	cleavage involved in rRNA processing	9	1	0.52	0.41351
GO:0070059	intrinsic apoptotic signaling pathway in...	9	1	0.52	0.41351
GO:0042476	odontogenesis	9	1	0.52	0.41351
GO:0031122	cytoplasmic microtubule organization	9	1	0.52	0.41351
GO:1901976	regulation of cell cycle checkpoint	9	1	0.52	0.41351
GO:0007605	sensory perception of sound	9	1	0.52	0.41351
GO:0016226	iron-sulfur cluster assembly	9	1	0.52	0.41351
GO:0032720	negative regulation of tumor necrosis fa...	9	1	0.52	0.41351
GO:0032728	positive regulation of interferon-beta p...	9	1	0.52	0.41351
GO:0060337	type I interferon signaling pathway	9	1	0.52	0.41351
GO:0009083	branched-chain amino acid catabolic proc...	9	1	0.52	0.41351
GO:0050994	regulation of lipid catabolic process	9	1	0.52	0.41351
GO:0009566	fertilization	9	1	0.52	0.41351
GO:0045943	positive regulation of transcription by ...	9	1	0.52	0.41351
GO:0002931	response to ischemia	9	1	0.52	0.41351
GO:2000781	positive regulation of double-strand bre...	9	1	0.52	0.41351
GO:0032816	positive regulation of natural killer ce...	9	1	0.52	0.41351
GO:0006306	DNA methylation	9	1	0.52	0.41351
GO:0048754	branching morphogenesis of an epithelial...	9	1	0.52	0.41351
GO:0055013	cardiac muscle cell development	9	1	0.52	0.41351
GO:0048747	muscle fiber development	9	1	0.52	0.41351
GO:0006471	protein ADP-ribosylation	9	1	0.52	0.41351
GO:0032526	response to retinoic acid	9	1	0.52	0.41351
GO:0002230	positive regulation of defense response ...	9	1	0.52	0.41351
GO:0060236	regulation of mitotic spindle organizati...	9	1	0.52	0.41351
GO:0045744	negative regulation of G protein-coupled...	9	1	0.52	0.41351
GO:0007229	integrin-mediated signaling pathway	9	1	0.52	0.41351
GO:0003073	regulation of systemic arterial blood pr...	9	1	0.52	0.41351
GO:0002888	positive regulation of myeloid leukocyte...	9	1	0.52	0.41351
GO:0002082	regulation of oxidative phosphorylation	9	1	0.52	0.41351
GO:0030216	keratinocyte differentiation	9	1	0.52	0.41351
GO:0035556	intracellular signal transduction	363	23	20.86	0.41931
GO:0043123	positive regulation of I-kappaB kinase/N...	25	2	1.44	0.42588
GO:0043524	negative regulation of neuron apoptotic ...	25	2	1.44	0.42588
GO:0006260	DNA replication	54	7	3.1	0.43877
GO:0006508	proteolysis	276	13	15.86	0.43981
GO:0009636	response to toxic substance	56	6	3.22	0.44154
GO:2000379	positive regulation of reactive oxygen s...	23	3	1.32	0.4443
GO:0030183	B cell differentiation	24	3	1.38	0.44444
GO:0009100	glycoprotein metabolic process	48	4	2.76	0.44535
GO:1900182	positive regulation of protein localizat...	16	2	0.92	0.44576
GO:0045638	negative regulation of myeloid cell diff...	26	2	1.49	0.44596
GO:0032869	cellular response to insulin stimulus	26	2	1.49	0.44596
GO:0000079	regulation of cyclin-dependent protein s...	18	2	1.03	0.44604
GO:0070098	chemokine-mediated signaling pathway	10	1	0.57	0.44734
GO:0032435	negative regulation of proteasomal ubiqu...	10	1	0.57	0.44734
GO:0001541	ovarian follicle development	10	1	0.57	0.44734
GO:0000184	nuclear-transcribed mRNA catabolic proce...	10	1	0.57	0.44734
GO:0051781	positive regulation of cell division	10	1	0.57	0.44734
GO:0097006	regulation of plasma lipoprotein particl...	10	1	0.57	0.44734
GO:1900087	positive regulation of G1/S transition o...	10	1	0.57	0.44734
GO:1900015	regulation of cytokine production involv...	10	1	0.57	0.44734
GO:0042771	intrinsic apoptotic signaling pathway in...	10	1	0.57	0.44734
GO:0001961	positive regulation of cytokine-mediated...	10	1	0.57	0.44734
GO:0001938	positive regulation of endothelial cell ...	10	1	0.57	0.44734
GO:0019229	regulation of vasoconstriction	10	1	0.57	0.44734
GO:0007188	adenylate cyclase-modulating G protein-c...	10	1	0.57	0.44734
GO:0051353	positive regulation of oxidoreductase ac...	10	1	0.57	0.44734
GO:0034394	protein localization to cell surface	10	1	0.57	0.44734
GO:0070266	necroptotic process	10	1	0.57	0.44734
GO:0007257	activation of JUN kinase activity	10	1	0.57	0.44734
GO:0043392	negative regulation of DNA binding	10	1	0.57	0.44734
GO:0051952	regulation of amine transport	10	1	0.57	0.44734
GO:1901655	cellular response to ketone	10	1	0.57	0.44734
GO:0043330	response to exogenous dsRNA	10	1	0.57	0.44734
GO:0006732	coenzyme metabolic process	63	4	3.62	0.44747
GO:0071902	positive regulation of protein serine/th...	40	2	2.3	0.44912
GO:0009790	embryo development	127	6	7.3	0.45173
GO:0044403	symbiont process	67	2	3.85	0.45295
GO:0009892	negative regulation of metabolic process	433	30	24.89	0.46485
GO:0071495	cellular response to endogenous stimulus	123	11	7.07	0.46986
GO:0007275	multicellular organism development	570	32	32.76	0.47178
GO:0006486	protein glycosylation	26	3	1.49	0.47637
GO:0007507	heart development	62	6	3.56	0.4769
GO:0018107	peptidyl-threonine phosphorylation	17	2	0.98	0.47759
GO:0070301	cellular response to hydrogen peroxide	23	2	1.32	0.47846
GO:0009306	protein secretion	77	5	4.43	0.47872
GO:1905515	non-motile cilium assembly	11	1	0.63	0.47924
GO:0007031	peroxisome organization	11	1	0.63	0.47924
GO:0042407	cristae formation	11	1	0.63	0.47924
GO:0006805	xenobiotic metabolic process	11	1	0.63	0.47924
GO:1902904	negative regulation of supramolecular fi...	11	1	0.63	0.47924
GO:0032757	positive regulation of interleukin-8 pro...	11	1	0.63	0.47924
GO:0046148	pigment biosynthetic process	11	1	0.63	0.47924
GO:0043001	Golgi to plasma membrane protein transpo...	11	1	0.63	0.47924
GO:0010923	negative regulation of phosphatase activ...	11	1	0.63	0.47924
GO:0006904	vesicle docking involved in exocytosis	11	1	0.63	0.47924
GO:0051452	intracellular pH reduction	11	1	0.63	0.47924
GO:0045824	negative regulation of innate immune res...	11	1	0.63	0.47924
GO:0050853	B cell receptor signaling pathway	11	1	0.63	0.47924
GO:0030282	bone mineralization	11	1	0.63	0.47924
GO:0045860	positive regulation of protein kinase ac...	68	4	3.91	0.47996
GO:0007030	Golgi organization	28	2	1.61	0.4849
GO:0070372	regulation of ERK1 and ERK2 cascade	38	6	2.18	0.50012
GO:0006915	apoptotic process	300	18	17.24	0.50201
GO:0090068	positive regulation of cell cycle proces...	38	5	2.18	0.50276
GO:0050731	positive regulation of peptidyl-tyrosine...	29	2	1.67	0.50373
GO:0050821	protein stabilization	29	2	1.67	0.50373
GO:0046488	phosphatidylinositol metabolic process	30	4	1.72	0.50419
GO:0007610	behavior	66	6	3.79	0.50431
GO:0010035	response to inorganic substance	75	6	4.31	0.50567
GO:0010212	response to ionizing radiation	25	2	1.44	0.50865
GO:0090287	regulation of cellular response to growt...	27	2	1.55	0.50895
GO:0060041	retina development in camera-type eye	12	1	0.69	0.5093
GO:0007080	mitotic metaphase plate congression	12	1	0.69	0.5093
GO:0070534	protein K63-linked ubiquitination	12	1	0.69	0.5093
GO:0036474	cell death in response to hydrogen perox...	12	1	0.69	0.5093
GO:0051897	positive regulation of protein kinase B ...	12	1	0.69	0.5093
GO:2000134	negative regulation of G1/S transition o...	12	1	0.69	0.5093
GO:1904063	negative regulation of cation transmembr...	12	1	0.69	0.5093
GO:0097194	execution phase of apoptosis	12	1	0.69	0.5093
GO:2001252	positive regulation of chromosome organi...	40	3	2.3	0.52044
GO:0031400	negative regulation of protein modificat...	94	8	5.4	0.53127
GO:0051347	positive regulation of transferase activ...	93	7	5.34	0.53385
GO:0071363	cellular response to growth factor stimu...	53	4	3.05	0.53578
GO:0044272	sulfur compound biosynthetic process	21	2	1.21	0.53622
GO:0045766	positive regulation of angiogenesis	21	2	1.21	0.53622
GO:0051302	regulation of cell division	23	2	1.32	0.53652
GO:0050730	regulation of peptidyl-tyrosine phosphor...	42	3	2.41	0.53677
GO:0051028	mRNA transport	27	2	1.55	0.53713
GO:1901606	alpha-amino acid catabolic process	13	1	0.75	0.53764
GO:0043473	pigmentation	13	1	0.75	0.53764
GO:0015914	phospholipid transport	13	1	0.75	0.53764
GO:0008360	regulation of cell shape	13	1	0.75	0.53764
GO:0045453	bone resorption	13	1	0.75	0.53764
GO:0048024	regulation of mRNA splicing, via spliceo...	13	1	0.75	0.53764
GO:0031623	receptor internalization	13	1	0.75	0.53764
GO:0042632	cholesterol homeostasis	13	1	0.75	0.53764
GO:0043388	positive regulation of DNA binding	13	1	0.75	0.53764
GO:0042398	cellular modified amino acid biosyntheti...	13	1	0.75	0.53764
GO:0016485	protein processing	41	3	2.36	0.53836
GO:0009749	response to glucose	31	2	1.78	0.54005
GO:0002250	adaptive immune response	70	8	4.02	0.55395
GO:0071396	cellular response to lipid	74	8	4.25	0.55458
GO:0009617	response to bacterium	87	8	5	0.55662
GO:0006310	DNA recombination	51	5	2.93	0.55928
GO:0050852	T cell receptor signaling pathway	19	2	1.09	0.56245
GO:0051259	protein complex oligomerization	107	7	6.15	0.56258
GO:0046128	purine ribonucleoside metabolic process	21	2	1.21	0.56276
GO:0061912	selective autophagy	14	1	0.8	0.56436
GO:0043407	negative regulation of MAP kinase activi...	14	1	0.8	0.56436
GO:0016925	protein sumoylation	14	1	0.8	0.56436
GO:1901224	positive regulation of NIK/NF-kappaB sig...	14	1	0.8	0.56436
GO:0072523	purine-containing compound catabolic pro...	14	1	0.8	0.56436
GO:0097306	cellular response to alcohol	14	1	0.8	0.56436
GO:0006406	mRNA export from nucleus	14	1	0.8	0.56436
GO:1902017	regulation of cilium assembly	14	1	0.8	0.56436
GO:0007292	female gamete generation	14	1	0.8	0.56436
GO:0031644	regulation of neurological system proces...	14	1	0.8	0.56436
GO:0001889	liver development	14	1	0.8	0.56436
GO:0051187	cofactor catabolic process	14	1	0.8	0.56436
GO:0001525	angiogenesis	53	3	3.05	0.56503
GO:0007399	nervous system development	210	11	12.07	0.56809
GO:0006888	ER to Golgi vesicle-mediated transport	33	2	1.9	0.57451
GO:0043066	negative regulation of apoptotic process	139	9	7.99	0.57886
GO:0000226	microtubule cytoskeleton organization	82	8	4.71	0.58077
GO:0015031	protein transport	337	17	19.37	0.58395
GO:0006497	protein lipidation	27	3	1.55	0.58599
GO:0045596	negative regulation of cell differentiat...	84	6	4.83	0.5867
GO:0006909	phagocytosis	36	3	2.07	0.58739
GO:0046496	nicotinamide nucleotide metabolic proces...	22	2	1.26	0.58793
GO:0007186	G protein-coupled receptor signaling pat...	59	4	3.39	0.58876
GO:0007029	endoplasmic reticulum organization	15	1	0.86	0.58954
GO:0042147	retrograde transport, endosome to Golgi	15	1	0.86	0.58954
GO:0042108	positive regulation of cytokine biosynth...	15	1	0.86	0.58954
GO:0006639	acylglycerol metabolic process	15	1	0.86	0.58954
GO:0008333	endosome to lysosome transport	15	1	0.86	0.58954
GO:0042737	drug catabolic process	15	1	0.86	0.58954
GO:0031099	regeneration	15	1	0.86	0.58954
GO:0006400	tRNA modification	15	1	0.86	0.58954
GO:0030198	extracellular matrix organization	15	1	0.86	0.58954
GO:0043648	dicarboxylic acid metabolic process	15	1	0.86	0.58954
GO:0048661	positive regulation of smooth muscle cel...	15	1	0.86	0.58954
GO:0006897	endocytosis	93	4	5.34	0.59368
GO:0007417	central nervous system development	77	3	4.43	0.59386
GO:0031327	negative regulation of cellular biosynth...	216	9	12.41	0.59993
GO:0042742	defense response to bacterium	29	6	1.67	0.60156
GO:0046777	protein autophosphorylation	42	3	2.41	0.60467
GO:0043902	positive regulation of multi-organism pr...	35	2	2.01	0.60706
GO:0006575	cellular modified amino acid metabolic p...	35	2	2.01	0.60706
GO:0042981	regulation of apoptotic process	242	15	13.91	0.61037
GO:0051726	regulation of cell cycle	167	10	9.6	0.61242
GO:0002690	positive regulation of leukocyte chemota...	16	1	0.92	0.61327
GO:0033077	T cell differentiation in thymus	16	1	0.92	0.61327
GO:0019915	lipid storage	16	1	0.92	0.61327
GO:0010977	negative regulation of neuron projection...	16	1	0.92	0.61327
GO:0071356	cellular response to tumor necrosis fact...	16	1	0.92	0.61327
GO:0071346	cellular response to interferon-gamma	16	1	0.92	0.61327
GO:0043065	positive regulation of apoptotic process	112	5	6.44	0.61607
GO:0043604	amide biosynthetic process	161	7	9.25	0.62
GO:0071407	cellular response to organic cyclic comp...	61	6	3.51	0.62711
GO:0008380	RNA splicing	80	6	4.6	0.63183
GO:0043967	histone H4 acetylation	17	1	0.98	0.63565
GO:0033138	positive regulation of peptidyl-serine p...	17	1	0.98	0.63565
GO:0050680	negative regulation of epithelial cell p...	17	1	0.98	0.63565
GO:0016239	positive regulation of macroautophagy	17	1	0.98	0.63565
GO:0006635	fatty acid beta-oxidation	17	1	0.98	0.63565
GO:0031047	gene silencing by RNA	17	1	0.98	0.63565
GO:0006446	regulation of translational initiation	17	1	0.98	0.63565
GO:0071456	cellular response to hypoxia	17	1	0.98	0.63565
GO:0030036	actin cytoskeleton organization	60	3	3.45	0.63697
GO:0051241	negative regulation of multicellular org...	147	10	8.45	0.6452
GO:0071417	cellular response to organonitrogen comp...	65	6	3.74	0.65037
GO:0006886	intracellular protein transport	195	10	11.21	0.65101
GO:0006814	sodium ion transport	18	1	1.03	0.65673
GO:0030041	actin filament polymerization	18	1	1.03	0.65673
GO:0062014	negative regulation of small molecule me...	18	1	1.03	0.65673
GO:0042752	regulation of circadian rhythm	18	1	1.03	0.65673
GO:0048705	skeletal system morphogenesis	18	1	1.03	0.65673
GO:0030218	erythrocyte differentiation	18	1	1.03	0.65673
GO:0030855	epithelial cell differentiation	53	3	3.05	0.65678
GO:0030154	cell differentiation	440	25	25.29	0.6585
GO:0051091	positive regulation of DNA-binding trans...	41	6	2.36	0.66634
GO:0048523	negative regulation of cellular process	624	33	35.86	0.6672
GO:0007049	cell cycle	285	19	16.38	0.6676
GO:0008033	tRNA processing	34	2	1.95	0.67624
GO:0000422	autophagy of mitochondrion	19	1	1.09	0.67661
GO:0043966	histone H3 acetylation	19	1	1.09	0.67661
GO:0010507	negative regulation of autophagy	19	1	1.09	0.67661
GO:0006513	protein monoubiquitination	19	1	1.09	0.67661
GO:0006937	regulation of muscle contraction	19	1	1.09	0.67661
GO:0030902	hindbrain development	19	1	1.09	0.67661
GO:0007033	vacuole organization	46	2	2.64	0.67812
GO:0008285	negative regulation of cell proliferatio...	88	5	5.06	0.67908
GO:0007165	signal transduction	579	30	33.28	0.68795
GO:0050729	positive regulation of inflammatory resp...	25	2	1.44	0.69343
GO:0006606	protein import into nucleus	31	2	1.78	0.69436
GO:0018130	heterocycle biosynthetic process	553	32	31.78	0.69449
GO:0001666	response to hypoxia	37	2	2.13	0.69529
GO:0051881	regulation of mitochondrial membrane pot...	20	1	1.15	0.69534
GO:0046916	cellular transition metal ion homeostasi...	20	1	1.15	0.69534
GO:0061351	neural precursor cell proliferation	20	1	1.15	0.69534
GO:2001244	positive regulation of intrinsic apoptot...	20	1	1.15	0.69534
GO:0007050	cell cycle arrest	21	1	1.21	0.71299
GO:0051225	spindle assembly	21	1	1.21	0.71299
GO:0006694	steroid biosynthetic process	21	1	1.21	0.71299
GO:0030316	osteoclast differentiation	21	1	1.21	0.71299
GO:0043525	positive regulation of neuron apoptotic ...	21	1	1.21	0.71299
GO:0006959	humoral immune response	21	1	1.21	0.71299
GO:0010770	positive regulation of cell morphogenesi...	21	1	1.21	0.71299
GO:0007098	centrosome cycle	27	2	1.55	0.72777
GO:1901362	organic cyclic compound biosynthetic pro...	570	33	32.76	0.72839
GO:0043010	camera-type eye development	34	2	1.95	0.72883
GO:0060560	developmental growth involved in morphog...	22	1	1.26	0.72963
GO:1990830	cellular response to leukemia inhibitory...	22	1	1.26	0.72963
GO:0030336	negative regulation of cell migration	22	1	1.26	0.72963
GO:0034968	histone lysine methylation	22	1	1.26	0.72963
GO:0000122	negative regulation of transcription by ...	124	6	7.13	0.72968
GO:0070925	organelle assembly	128	8	7.36	0.74279
GO:1901136	carbohydrate derivative catabolic proces...	32	2	1.84	0.74407
GO:0001818	negative regulation of cytokine producti...	37	2	2.13	0.75946
GO:0046425	regulation of JAK-STAT cascade	24	1	1.38	0.76009
GO:0032092	positive regulation of protein binding	24	1	1.38	0.76009
GO:0030433	ubiquitin-dependent ERAD pathway	24	1	1.38	0.76009
GO:0032147	activation of protein kinase activity	43	2	2.47	0.76034
GO:0009967	positive regulation of signal transducti...	200	12	11.49	0.77162
GO:0031647	regulation of protein stability	54	3	3.1	0.7732
GO:0009145	purine nucleoside triphosphate biosynthe...	25	1	1.44	0.77401
GO:0043433	negative regulation of DNA-binding trans...	25	1	1.44	0.77401
GO:0035264	multicellular organism growth	25	1	1.44	0.77401
GO:0018105	peptidyl-serine phosphorylation	48	2	2.76	0.77483
GO:0006397	mRNA processing	103	6	5.92	0.78575
GO:0006869	lipid transport	53	2	3.05	0.7885
GO:0009168	purine ribonucleoside monophosphate bios...	27	1	1.55	0.7995
GO:0007611	learning or memory	27	1	1.55	0.7995
GO:0000045	autophagosome assembly	27	1	1.55	0.7995
GO:0032956	regulation of actin cytoskeleton organiz...	29	1	1.67	0.82213
GO:0006468	protein phosphorylation	268	17	15.4	0.82692
GO:0045444	fat cell differentiation	30	1	1.72	0.83248
GO:0006605	protein targeting	57	2	3.28	0.83372
GO:0006412	translation	133	5	7.64	0.83692
GO:0009108	coenzyme biosynthetic process	39	2	2.24	0.84107
GO:0042593	glucose homeostasis	31	1	1.78	0.84223
GO:0051093	negative regulation of developmental pro...	118	8	6.78	0.84697
GO:0000398	mRNA splicing, via spliceosome	59	4	3.39	0.84835
GO:0007283	spermatogenesis	50	3	2.87	0.84938
GO:0048568	embryonic organ development	38	2	2.18	0.85004
GO:0016310	phosphorylation	338	21	19.43	0.8545
GO:0034622	cellular protein-containing complex asse...	166	14	9.54	0.8566
GO:0016570	histone modification	92	6	5.29	0.85673
GO:0010976	positive regulation of neuron projection...	33	1	1.9	0.86006
GO:1901701	cellular response to oxygen-containing c...	159	11	9.14	0.86236
GO:0045926	negative regulation of growth	34	1	1.95	0.86822
GO:0042493	response to drug	99	10	5.69	0.87255
GO:0009411	response to UV	35	1	2.01	0.8759
GO:0051260	protein homooligomerization	69	3	3.97	0.87988
GO:0007169	transmembrane receptor protein tyrosine ...	46	3	2.64	0.88047
GO:0046394	carboxylic acid biosynthetic process	63	3	3.62	0.88232
GO:0045893	positive regulation of transcription, DN...	241	9	13.85	0.88496
GO:0061564	axon development	37	1	2.13	0.88995
GO:0009152	purine ribonucleotide biosynthetic proce...	46	2	2.64	0.89544
GO:1901617	organic hydroxy compound biosynthetic pr...	38	1	2.18	0.89637
GO:0007265	Ras protein signal transduction	57	5	3.28	0.90309
GO:0010038	response to metal ion	41	1	2.36	0.91349
GO:0055074	calcium ion homeostasis	41	1	2.36	0.91349
GO:0043087	regulation of GTPase activity	42	1	2.41	0.91855
GO:0050804	modulation of chemical synaptic transmis...	42	1	2.41	0.91855
GO:0043161	proteasome-mediated ubiquitin-dependent ...	101	6	5.8	0.92533
GO:0045087	innate immune response	124	8	7.13	0.92858
GO:0048646	anatomical structure formation involved ...	118	6	6.78	0.93095
GO:0072594	establishment of protein localization to...	85	4	4.89	0.94553
GO:0007005	mitochondrion organization	112	4	6.44	0.95328
GO:0055114	oxidation-reduction process	149	6	8.56	0.96164
GO:1902532	negative regulation of intracellular sig...	85	3	4.89	0.96679
GO:0045944	positive regulation of transcription by ...	172	6	9.89	0.96685
GO:0016032	viral process	57	1	3.28	0.9671
GO:0001701	in utero embryonic development	61	1	3.51	0.97419
GO:0061024	membrane organization	126	4	7.24	0.98761
GO:0009968	negative regulation of signal transducti...	160	3	9.2	1
GO:0031330	negative regulation of cellular cataboli...	49	5	2.82	1
GO:0031331	positive regulation of cellular cataboli...	85	4	4.89	1
GO:0042310	vasoconstriction	12	1	0.69	1
GO:0031334	positive regulation of protein complex a...	38	1	2.18	1
GO:0043491	protein kinase B signaling	33	2	1.9	1
GO:0097756	negative regulation of blood vessel diam...	12	1	0.69	1
GO:0009199	ribonucleoside triphosphate metabolic pr...	54	2	3.1	1
GO:0045576	mast cell activation	9	1	0.52	1
GO:0048608	reproductive structure development	42	3	2.41	1
GO:0048609	multicellular organismal reproductive pr...	74	4	4.25	1
GO:0016311	dephosphorylation	61	5	3.51	1
GO:0051100	negative regulation of binding	31	1	1.78	1
GO:0051101	regulation of DNA binding	23	2	1.32	1
GO:1903320	regulation of protein modification by sm...	52	5	2.99	1
GO:0006725	cellular aromatic compound metabolic pro...	876	53	50.34	1
GO:0044419	interspecies interaction between organis...	70	2	4.02	1
GO:1903321	negative regulation of protein modificat...	14	2	0.8	1
GO:1903322	positive regulation of protein modificat...	36	3	2.07	1
GO:0034976	response to endoplasmic reticulum stress	52	2	2.99	1
GO:0022402	cell cycle process	190	13	10.92	1
GO:0000491	small nucleolar ribonucleoprotein comple...	5	1	0.29	1
GO:0002573	myeloid leukocyte differentiation	41	1	2.36	1
GO:0009987	cellular process	2053	123	117.99	1
GO:0022406	membrane docking	19	1	1.09	1
GO:0022407	regulation of cell-cell adhesion	50	7	2.87	1
GO:0022408	negative regulation of cell-cell adhesio...	24	3	1.38	1
GO:0022409	positive regulation of cell-cell adhesio...	33	5	1.9	1
GO:0042330	taxis	65	4	3.74	1
GO:1903311	regulation of mRNA metabolic process	45	2	2.59	1
GO:1903312	negative regulation of mRNA metabolic pr...	13	1	0.75	1
GO:0002520	immune system development	162	13	9.31	1
GO:1903313	positive regulation of mRNA metabolic pr...	20	1	1.15	1
GO:1905037	autophagosome organization	27	1	1.55	1
GO:0002521	leukocyte differentiation	101	8	5.8	1
GO:0061919	process utilizing autophagic mechanism	87	5	5	1
GO:0070897	transcription preinitiation complex asse...	13	2	0.75	1
GO:0033993	response to lipid	103	9	5.92	1
GO:1901605	alpha-amino acid metabolic process	39	3	2.24	1
GO:0010874	regulation of cholesterol efflux	5	1	0.29	1
GO:0097720	calcineurin-mediated signaling	10	1	0.57	1
GO:0016331	morphogenesis of embryonic epithelium	15	1	0.86	1
GO:0009161	ribonucleoside monophosphate metabolic p...	52	3	2.99	1
GO:1901607	alpha-amino acid biosynthetic process	20	1	1.15	1
GO:0010876	lipid localization	61	3	3.51	1
GO:0097722	sperm motility	7	2	0.4	1
GO:0009163	nucleoside biosynthetic process	7	1	0.4	1
GO:0009164	nucleoside catabolic process	8	1	0.46	1
GO:0009165	nucleotide biosynthetic process	57	3	3.28	1
GO:0090311	regulation of protein deacetylation	13	1	0.75	1
GO:0009167	purine ribonucleoside monophosphate meta...	52	3	2.99	1
GO:0090313	regulation of protein targeting to membr...	9	1	0.52	1
GO:0090316	positive regulation of intracellular pro...	26	2	1.49	1
GO:0043467	regulation of generation of precursor me...	23	1	1.32	1
GO:0009150	purine ribonucleotide metabolic process	87	4	5	1
GO:0006733	oxidoreduction coenzyme metabolic proces...	26	2	1.49	1
GO:0051293	establishment of spindle localization	8	1	0.46	1
GO:0051294	establishment of spindle orientation	7	1	0.4	1
GO:0009913	epidermal cell differentiation	15	1	0.86	1
GO:0009156	ribonucleoside monophosphate biosyntheti...	27	1	1.55	1
GO:0032479	regulation of type I interferon producti...	14	2	0.8	1
GO:0010810	regulation of cell-substrate adhesion	17	2	0.98	1
GO:0010811	positive regulation of cell-substrate ad...	8	1	0.46	1
GO:0002548	monocyte chemotaxis	11	1	0.63	1
GO:0042306	regulation of protein import into nucleu...	11	1	0.63	1
GO:1902369	negative regulation of RNA catabolic pro...	10	2	0.57	1
GO:0097746	regulation of blood vessel diameter	17	1	0.98	1
GO:0002534	cytokine production involved in inflamma...	11	1	0.63	1
GO:0046660	female sex differentiation	16	2	0.92	1
GO:0046661	male sex differentiation	10	1	0.57	1
GO:0043487	regulation of RNA stability	21	2	1.21	1
GO:0060047	heart contraction	16	2	0.92	1
GO:0043488	regulation of mRNA stability	19	1	1.09	1
GO:0019538	protein metabolic process	900	51	51.72	1
GO:0034121	regulation of toll-like receptor signali...	18	1	1.03	1
GO:0034123	positive regulation of toll-like recepto...	12	1	0.69	1
GO:0007091	metaphase/anaphase transition of mitotic...	14	2	0.8	1
GO:0001562	response to protozoan	8	1	0.46	1
GO:0104004	cellular response to environmental stimu...	40	2	2.3	1
GO:0072175	epithelial tube formation	13	1	0.75	1
GO:0001568	blood vessel development	68	3	3.91	1
GO:0032418	lysosome localization	11	1	0.63	1
GO:0046651	lymphocyte proliferation	51	9	2.93	1
GO:0008015	blood circulation	45	3	2.59	1
GO:0010833	telomere maintenance via telomere length...	12	1	0.69	1
GO:2000377	regulation of reactive oxygen species me...	36	3	2.07	1
GO:0061900	glial cell activation	13	1	0.75	1
GO:0051261	protein depolymerization	12	1	0.69	1
GO:0051262	protein tetramerization	29	1	1.67	1
GO:0009123	nucleoside monophosphate metabolic proce...	54	3	3.1	1
GO:0009124	nucleoside monophosphate biosynthetic pr...	28	1	1.61	1
GO:0009126	purine nucleoside monophosphate metaboli...	52	3	2.99	1
GO:0009127	purine nucleoside monophosphate biosynth...	27	1	1.55	1
GO:1903305	regulation of regulated secretory pathwa...	15	2	0.86	1
GO:0032446	protein modification by small protein co...	159	9	9.14	1
GO:0001558	regulation of cell growth	61	3	3.51	1
GO:0070884	regulation of calcineurin-NFAT signaling...	8	1	0.46	1
GO:0070887	cellular response to chemical stimulus	366	22	21.03	1
GO:0046683	response to organophosphorus	14	1	0.8	1
GO:1902373	negative regulation of mRNA catabolic pr...	8	1	0.46	1
GO:0034143	regulation of toll-like receptor 4 signa...	6	1	0.34	1
GO:0051250	negative regulation of lymphocyte activa...	26	4	1.49	1
GO:0051251	positive regulation of lymphocyte activa...	50	8	2.87	1
GO:0051252	regulation of RNA metabolic process	457	25	26.26	1
GO:0051253	negative regulation of RNA metabolic pro...	179	9	10.29	1
GO:0051254	positive regulation of RNA metabolic pro...	259	10	14.89	1
GO:0043410	positive regulation of MAPK cascade	63	7	3.62	1
GO:0032434	regulation of proteasomal ubiquitin-depe...	36	4	2.07	1
GO:0061138	morphogenesis of a branching epithelium	10	1	0.57	1
GO:0009116	nucleoside metabolic process	32	2	1.84	1
GO:0043412	macromolecule modification	640	41	36.78	1
GO:0009117	nucleotide metabolic process	116	6	6.67	1
GO:0043413	macromolecule glycosylation	26	3	1.49	1
GO:0090304	nucleic acid metabolic process	737	46	42.36	1
GO:0051258	protein polymerization	34	1	1.95	1
GO:0043414	macromolecule methylation	50	4	2.87	1
GO:0009119	ribonucleoside metabolic process	24	2	1.38	1
GO:0090305	nucleic acid phosphodiester bond hydroly...	30	2	1.72	1
GO:0046677	response to antibiotic	47	7	2.7	1
GO:0009141	nucleoside triphosphate metabolic proces...	59	3	3.39	1
GO:0009142	nucleoside triphosphate biosynthetic pro...	26	1	1.49	1
GO:0007062	sister chromatid cohesion	9	1	0.52	1
GO:0009144	purine nucleoside triphosphate metabolic...	58	3	3.33	1
GO:0034138	toll-like receptor 3 signaling pathway	8	1	0.46	1
GO:0034139	regulation of toll-like receptor 3 signa...	5	1	0.29	1
GO:0046620	regulation of organ growth	12	3	0.69	1
GO:0006892	post-Golgi vesicle-mediated transport	24	1	1.38	1
GO:0051270	regulation of cellular component movemen...	93	9	5.34	1
GO:0006893	Golgi to plasma membrane transport	19	1	1.09	1
GO:0018196	peptidyl-asparagine modification	6	2	0.34	1
GO:0007051	spindle organization	34	4	1.95	1
GO:0051271	negative regulation of cellular componen...	22	1	1.26	1
GO:0051272	positive regulation of cellular componen...	53	4	3.05	1
GO:2001056	positive regulation of cysteine-type end...	25	1	1.44	1
GO:0032990	cell part morphogenesis	58	1	3.33	1
GO:2001057	reactive nitrogen species metabolic proc...	18	2	1.03	1
GO:0006898	receptor-mediated endocytosis	33	1	1.9	1
GO:0051276	chromosome organization	189	12	10.86	1
GO:0043434	response to peptide hormone	46	2	2.64	1
GO:0043436	oxoacid metabolic process	174	13	10	1
GO:0098876	vesicle-mediated transport to the plasma...	21	1	1.21	1
GO:0033157	regulation of intracellular protein tran...	42	2	2.41	1
GO:0071166	ribonucleoprotein complex localization	20	2	1.15	1
GO:1905521	regulation of macrophage migration	9	1	0.52	1
GO:0051222	positive regulation of protein transport	65	5	3.74	1
GO:0051223	regulation of protein transport	106	5	6.09	1
GO:0051224	negative regulation of protein transport	31	1	1.78	1
GO:0070085	glycosylation	27	3	1.55	1
GO:0019692	deoxyribose phosphate metabolic process	11	1	0.63	1
GO:0019693	ribose phosphate metabolic process	92	4	5.29	1
GO:0007088	regulation of mitotic nuclear division	26	3	1.49	1
GO:0002694	regulation of leukocyte activation	95	16	5.46	1
GO:0046640	regulation of alpha-beta T cell prolifer...	8	2	0.46	1
GO:0060562	epithelial tube morphogenesis	25	2	1.44	1
GO:0002695	negative regulation of leukocyte activat...	30	4	1.72	1
GO:0002696	positive regulation of leukocyte activat...	63	10	3.62	1
GO:0002697	regulation of immune effector process	64	8	3.68	1
GO:0070848	response to growth factor	54	4	3.1	1
GO:0002699	positive regulation of immune effector p...	40	5	2.3	1
GO:0034101	erythrocyte homeostasis	21	1	1.21	1
GO:0042451	purine nucleoside biosynthetic process	7	1	0.4	1
GO:0046649	lymphocyte activation	118	15	6.78	1
GO:0042455	ribonucleoside biosynthetic process	7	1	0.4	1
GO:1901360	organic cyclic compound metabolic proces...	900	55	51.72	1
GO:1901361	organic cyclic compound catabolic proces...	107	7	6.15	1
GO:1905517	macrophage migration	13	1	0.75	1
GO:0098813	nuclear chromosome segregation	43	4	2.47	1
GO:0046631	alpha-beta T cell activation	28	5	1.61	1
GO:0033173	calcineurin-NFAT signaling cascade	10	1	0.57	1
GO:0070838	divalent metal ion transport	58	3	3.33	1
GO:0046633	alpha-beta T cell proliferation	8	2	0.46	1
GO:0046634	regulation of alpha-beta T cell activati...	17	3	0.98	1
GO:2001020	regulation of response to DNA damage sti...	43	2	2.47	1
GO:0046635	positive regulation of alpha-beta T cell...	13	3	0.75	1
GO:0010594	regulation of endothelial cell migration	19	1	1.09	1
GO:2001022	positive regulation of response to DNA d...	21	1	1.21	1
GO:0010595	positive regulation of endothelial cell ...	12	1	0.69	1
GO:0046637	regulation of alpha-beta T cell differen...	10	2	0.57	1
GO:0051240	positive regulation of multicellular org...	211	13	12.13	1
GO:0009101	glycoprotein biosynthetic process	38	3	2.18	1
GO:0046638	positive regulation of alpha-beta T cell...	8	2	0.46	1
GO:0043401	steroid hormone mediated signaling pathw...	10	2	0.57	1
GO:0051246	regulation of protein metabolic process	434	27	24.94	1
GO:0032963	collagen metabolic process	12	1	0.69	1
GO:0016458	gene silencing	37	2	2.13	1
GO:0022900	electron transport chain	13	2	0.75	1
GO:0045664	regulation of neuron differentiation	66	3	3.79	1
GO:0035601	protein deacylation	22	1	1.26	1
GO:0051248	negative regulation of protein metabolic...	170	11	9.77	1
GO:0010001	glial cell differentiation	24	1	1.38	1
GO:0051249	regulation of lymphocyte activation	76	14	4.37	1
GO:0043405	regulation of MAP kinase activity	43	2	2.47	1
GO:0045666	positive regulation of neuron differenti...	38	1	2.18	1
GO:0043406	positive regulation of MAP kinase activi...	30	1	1.72	1
GO:0030705	cytoskeleton-dependent intracellular tra...	25	1	1.44	1
GO:0045667	regulation of osteoblast differentiation	13	2	0.75	1
GO:0006090	pyruvate metabolic process	15	1	0.86	1
GO:0022904	respiratory electron transport chain	13	2	0.75	1
GO:0006091	generation of precursor metabolites and ...	64	3	3.68	1
GO:0043408	regulation of MAPK cascade	94	8	5.4	1
GO:0071173	spindle assembly checkpoint	10	2	0.57	1
GO:0043409	negative regulation of MAPK cascade	24	1	1.38	1
GO:0071174	mitotic spindle checkpoint	10	2	0.57	1
GO:0006094	gluconeogenesis	11	1	0.63	1
GO:0007010	cytoskeleton organization	140	11	8.05	1
GO:0016482	cytosolic transport	25	1	1.44	1
GO:0051234	establishment of localization	666	33	38.28	1
GO:0007015	actin filament organization	35	1	2.01	1
GO:0051235	maintenance of location	45	1	2.59	1
GO:0051236	establishment of RNA localization	38	3	2.18	1
GO:0007017	microtubule-based process	109	9	6.26	1
GO:0051239	regulation of multicellular organismal p...	351	22	20.17	1
GO:0031440	regulation of mRNA 3'-end processing	11	1	0.63	1
GO:0050691	regulation of defense response to virus ...	12	1	0.69	1
GO:0150063	visual system development	38	2	2.18	1
GO:0007041	lysosomal transport	21	1	1.21	1
GO:0006885	regulation of pH	17	1	0.98	1
GO:0006887	exocytosis	44	3	2.53	1
GO:0016477	cell migration	144	9	8.28	1
GO:0045685	regulation of glial cell differentiation	7	1	0.4	1

## Sheet: Sheet5
LPS_Monocle3-PI_GO_PseudotimeDE_tradeSeq
GO.ID	Term	Annotated	Significant	Expected	weight01Fisher
GO:0031623	receptor internalization	11	6	1.88	0.00074
GO:0072659	protein localization to plasma membrane	37	13	6.34	0.00243
GO:0006270	DNA replication initiation	10	6	1.71	0.00276
GO:0043370	regulation of CD4-positive, alpha-beta T cell differentiation	5	4	0.86	0.00368
GO:0006555	methionine metabolic process	5	4	0.86	0.00368
GO:0043101	purine-containing compound salvage	5	4	0.86	0.00368
GO:2000679	positive regulation of transcription regulatory region DNA binding	5	4	0.86	0.00368
GO:0030261	chromosome condensation	9	5	1.54	0.00497
GO:0019080	viral gene expression	14	5	2.4	0.005
GO:0046129	purine ribonucleoside biosynthetic process	9	4	1.54	0.005
GO:1900182	positive regulation of protein localization to nucleus	13	6	2.23	0.00514
GO:0010038	response to metal ion	36	11	6.17	0.00749
GO:0002250	adaptive immune response	61	22	10.45	0.00812
GO:0006821	chloride transport	6	4	1.03	0.00955
GO:0035924	cellular response to vascular endothelial growth factor stimulus	6	4	1.03	0.00955
GO:0002673	regulation of acute inflammatory response	6	4	1.03	0.00955
GO:0017001	antibiotic catabolic process	6	4	1.03	0.00955
GO:2000516	positive regulation of CD4-positive, alpha-beta T cell activation	6	4	1.03	0.00955
GO:0006366	transcription by RNA polymerase II	285	44	48.84	0.01096
GO:0051289	protein homotetramerization	20	8	3.43	0.01292
GO:0008360	regulation of cell shape	13	6	2.23	0.01424
GO:0042129	regulation of T cell proliferation	22	10	3.77	0.01698
GO:0032729	positive regulation of interferon-gamma production	10	5	1.71	0.01716
GO:0034637	cellular carbohydrate biosynthetic process	12	4	2.06	0.01749
GO:0120032	regulation of plasma membrane bounded cell projection assembly	21	5	3.6	0.01756
GO:0017144	drug metabolic process	115	37	19.71	0.01935
GO:0030316	osteoclast differentiation	18	5	3.08	0.01944
GO:0007015	actin filament organization	34	7	5.83	0.01956
GO:1901655	cellular response to ketone	14	6	2.4	0.02139
GO:0006909	phagocytosis	27	11	4.63	0.02625
GO:0000082	G1/S transition of mitotic cell cycle	35	11	6	0.02661
GO:0050731	positive regulation of peptidyl-tyrosine phosphorylation	25	8	4.28	0.02695
GO:0010976	positive regulation of neuron projection development	32	8	5.48	0.02727
GO:0002253	activation of immune response	52	13	8.91	0.02895
GO:0022904	respiratory electron transport chain	17	7	2.91	0.02896
GO:0033238	regulation of cellular amine metabolic process	7	5	1.2	0.029
GO:0042246	tissue regeneration	7	5	1.2	0.029
GO:0010771	negative regulation of cell morphogenesis involved in differentiation	7	4	1.2	0.02914
GO:0001912	positive regulation of leukocyte mediated cytotoxicity	10	4	1.71	0.02922
GO:0007178	transmembrane receptor protein serine/threonine kinase signaling pathway	29	7	4.97	0.02925
GO:0071496	cellular response to external stimulus	37	7	6.34	0.02945
GO:0051173	positive regulation of nitrogen compound metabolic process	459	76	78.65	0.03005
GO:0051301	cell division	120	28	20.56	0.03125
GO:0019538	protein metabolic process	882	144	151.14	0.03126
GO:0000187	activation of MAPK activity	17	6	2.91	0.03331
GO:0033143	regulation of intracellular steroid hormone receptor signaling pathway	8	4	1.37	0.03343
GO:0046676	negative regulation of insulin secretion	8	4	1.37	0.03343
GO:0046173	polyol biosynthetic process	15	6	2.57	0.03778
GO:0008217	regulation of blood pressure	15	5	2.57	0.03803
GO:0046474	glycerophospholipid biosynthetic process	27	7	4.63	0.03805
GO:0009438	methylglyoxal metabolic process	5	3	0.86	0.03811
GO:0042743	hydrogen peroxide metabolic process	5	3	0.86	0.03811
GO:0001885	endothelial cell development	5	3	0.86	0.03811
GO:0002455	humoral immune response mediated by circulating immunoglobulin	5	3	0.86	0.03811
GO:0043403	skeletal muscle tissue regeneration	5	3	0.86	0.03811
GO:0006691	leukotriene metabolic process	5	3	0.86	0.03811
GO:0002183	cytoplasmic translational initiation	5	3	0.86	0.03811
GO:0001504	neurotransmitter uptake	5	3	0.86	0.03811
GO:0032225	regulation of synaptic transmission, dopaminergic	5	3	0.86	0.03811
GO:0014032	neural crest cell development	5	3	0.86	0.03811
GO:0060038	cardiac muscle cell proliferation	5	3	0.86	0.03811
GO:0042069	regulation of catecholamine metabolic process	5	3	0.86	0.03811
GO:0002861	regulation of inflammatory response to antigenic stimulus	5	3	0.86	0.03811
GO:0000768	syncytium formation by plasma membrane fusion	5	3	0.86	0.03811
GO:0046185	aldehyde catabolic process	5	3	0.86	0.03811
GO:0000727	double-strand break repair via break-induced replication	5	3	0.86	0.03811
GO:0014910	regulation of smooth muscle cell migration	5	3	0.86	0.03811
GO:0001954	positive regulation of cell-matrix adhesion	5	3	0.86	0.03811
GO:0071941	nitrogen cycle metabolic process	5	3	0.86	0.03811
GO:0042417	dopamine metabolic process	5	3	0.86	0.03811
GO:0060100	positive regulation of phagocytosis, engulfment	5	3	0.86	0.03811
GO:0071470	cellular response to osmotic stress	5	3	0.86	0.03811
GO:0006268	DNA unwinding involved in DNA replication	5	3	0.86	0.03811
GO:0006898	receptor-mediated endocytosis	28	12	4.8	0.0385
GO:0070301	cellular response to hydrogen peroxide	22	6	3.77	0.04037
GO:0032981	mitochondrial respiratory chain complex I assembly	16	6	2.74	0.04212
GO:0042493	response to drug	94	26	16.11	0.04979
GO:2000134	negative regulation of G1/S transition of mitotic cell cycle	14	5	2.4	0.05215
GO:0008037	cell recognition	9	4	1.54	0.05221
GO:0043279	response to alkaloid	9	4	1.54	0.05221
GO:0018198	peptidyl-cysteine modification	9	4	1.54	0.05221
GO:0061178	regulation of insulin secretion involved in cellular response to glucose stimulus	9	4	1.54	0.05221
GO:0002711	positive regulation of T cell mediated immunity	9	4	1.54	0.05221
GO:0006998	nuclear envelope organization	9	4	1.54	0.05221
GO:0009612	response to mechanical stimulus	9	4	1.54	0.05221
GO:0009067	aspartate family amino acid biosynthetic process	9	4	1.54	0.05221
GO:0006749	glutathione metabolic process	17	6	2.91	0.05601
GO:0042737	drug catabolic process	13	5	2.23	0.05626
GO:0035690	cellular response to drug	48	14	8.23	0.06099
GO:0006955	immune response	168	41	28.79	0.06218
GO:0001913	T cell mediated cytotoxicity	12	6	2.06	0.06584
GO:0048713	regulation of oligodendrocyte differentiation	6	3	1.03	0.06666
GO:0031641	regulation of myelination	6	3	1.03	0.06666
GO:0006089	lactate metabolic process	6	3	1.03	0.06666
GO:0050710	negative regulation of cytokine secretion	6	3	1.03	0.06666
GO:0060976	coronary vasculature development	6	3	1.03	0.06666
GO:0001914	regulation of T cell mediated cytotoxicity	6	3	1.03	0.06666
GO:0032653	regulation of interleukin-10 production	6	3	1.03	0.06666
GO:1901570	fatty acid derivative biosynthetic process	6	3	1.03	0.06666
GO:0035886	vascular smooth muscle cell differentiation	6	3	1.03	0.06666
GO:0051155	positive regulation of striated muscle cell differentiation	6	3	1.03	0.06666
GO:0051148	negative regulation of muscle cell differentiation	6	3	1.03	0.06666
GO:0006103	2-oxoglutarate metabolic process	6	3	1.03	0.06666
GO:0097202	activation of cysteine-type endopeptidase activity	6	3	1.03	0.06666
GO:0046640	regulation of alpha-beta T cell proliferation	6	3	1.03	0.06666
GO:0019400	alditol metabolic process	6	3	1.03	0.06666
GO:0071402	cellular response to lipoprotein particle stimulus	6	3	1.03	0.06666
GO:0031126	snoRNA 3'-end processing	6	3	1.03	0.06666
GO:0055094	response to lipoprotein particle	6	3	1.03	0.06666
GO:0055023	positive regulation of cardiac muscle tissue growth	6	3	1.03	0.06666
GO:0006816	calcium ion transport	35	7	6	0.06707
GO:1901216	positive regulation of neuron death	24	5	4.11	0.06711
GO:0009617	response to bacterium	57	16	9.77	0.07331
GO:0006260	DNA replication	61	16	10.45	0.07366
GO:0044281	small molecule metabolic process	339	70	58.09	0.07367
GO:0045931	positive regulation of mitotic cell cycle	30	10	5.14	0.07412
GO:0030522	intracellular receptor signaling pathway	20	8	3.43	0.07428
GO:0050728	negative regulation of inflammatory response	19	7	3.26	0.07488
GO:0032880	regulation of protein localization	128	30	21.93	0.07547
GO:1902600	proton transmembrane transport	10	4	1.71	0.07558
GO:0050830	defense response to Gram-positive bacterium	10	4	1.71	0.07558
GO:0044773	mitotic DNA damage checkpoint	10	4	1.71	0.07558
GO:0034308	primary alcohol metabolic process	10	4	1.71	0.07558
GO:0006284	base-excision repair	10	4	1.71	0.07558
GO:0044272	sulfur compound biosynthetic process	20	6	3.43	0.07565
GO:0009411	response to UV	38	9	6.51	0.0757
GO:0032649	regulation of interferon-gamma production	13	7	2.23	0.07675
GO:0002768	immune response-regulating cell surface receptor signaling pathway	31	10	5.31	0.07677
GO:0043094	cellular metabolic compound salvage	8	6	1.37	0.0768
GO:0002437	inflammatory response to antigenic stimulus	8	5	1.37	0.07716
GO:0051961	negative regulation of nervous system development	33	9	5.65	0.07725
GO:0006720	isoprenoid metabolic process	17	6	2.91	0.07734
GO:0033233	regulation of protein sumoylation	8	4	1.37	0.07751
GO:0035556	intracellular signal transduction	321	57	55.01	0.07758
GO:0050673	epithelial cell proliferation	40	9	6.85	0.07767
GO:0002286	T cell activation involved in immune response	11	4	1.88	0.07769
GO:0046902	regulation of mitochondrial membrane permeability	13	4	2.23	0.07781
GO:2001239	regulation of extrinsic apoptotic signaling pathway in absence of ligand	8	3	1.37	0.07786
GO:0007188	adenylate cyclase-modulating G protein-coupled receptor signaling pathway	8	3	1.37	0.07786
GO:0035456	response to interferon-beta	8	3	1.37	0.07786
GO:0070555	response to interleukin-1	10	3	1.71	0.07798
GO:0048585	negative regulation of response to stimulus	199	35	34.1	0.07813
GO:0008284	positive regulation of cell proliferation	99	27	16.96	0.08628
GO:0051187	cofactor catabolic process	15	5	2.57	0.09813
GO:0016485	protein processing	44	12	7.54	0.09983
GO:0046394	carboxylic acid biosynthetic process	62	14	10.62	0.10122
GO:0051188	cofactor biosynthetic process	55	12	9.42	0.10171
GO:0010243	response to organonitrogen compound	115	22	19.71	0.10187
GO:2000379	positive regulation of reactive oxygen species metabolic process	16	5	2.74	0.10191
GO:0071466	cellular response to xenobiotic stimulus	18	5	3.08	0.10212
GO:0006734	NADH metabolic process	7	3	1.2	0.10219
GO:0006826	iron ion transport	7	3	1.2	0.10219
GO:0006801	superoxide metabolic process	7	3	1.2	0.10219
GO:2000008	regulation of protein localization to cell surface	7	3	1.2	0.10219
GO:0002474	antigen processing and presentation of peptide antigen via MHC class I	7	3	1.2	0.10219
GO:0001523	retinoid metabolic process	7	3	1.2	0.10219
GO:0070373	negative regulation of ERK1 and ERK2 cascade	7	3	1.2	0.10219
GO:0048754	branching morphogenesis of an epithelial tube	7	3	1.2	0.10219
GO:0045840	positive regulation of mitotic nuclear division	7	3	1.2	0.10219
GO:0010883	regulation of lipid storage	7	3	1.2	0.10219
GO:0032722	positive regulation of chemokine production	7	3	1.2	0.10219
GO:0031016	pancreas development	7	3	1.2	0.10219
GO:0010569	regulation of double-strand break repair via homologous recombination	7	3	1.2	0.10219
GO:0060395	SMAD protein signal transduction	7	3	1.2	0.10219
GO:0030889	negative regulation of B cell proliferation	7	3	1.2	0.10219
GO:0010613	positive regulation of cardiac muscle hypertrophy	7	3	1.2	0.10219
GO:0015807	L-amino acid transport	7	3	1.2	0.10219
GO:0042130	negative regulation of T cell proliferation	7	3	1.2	0.10219
GO:2001234	negative regulation of apoptotic signaling pathway	41	8	7.03	0.10269
GO:0050808	synapse organization	30	6	5.14	0.10276
GO:0006099	tricarboxylic acid cycle	11	4	1.88	0.10327
GO:0048661	positive regulation of smooth muscle cell proliferation	11	4	1.88	0.10327
GO:0032526	response to retinoic acid	11	4	1.88	0.10327
GO:0042102	positive regulation of T cell proliferation	11	4	1.88	0.10327
GO:0071407	cellular response to organic cyclic compound	53	16	9.08	0.11133
GO:0007186	G protein-coupled receptor signaling pathway	43	13	7.37	0.11774
GO:0071222	cellular response to lipopolysaccharide	25	8	4.28	0.12215
GO:1901565	organonitrogen compound catabolic process	232	36	39.75	0.13012
GO:0043043	peptide biosynthetic process	145	32	24.85	0.13475
GO:0045582	positive regulation of T cell differentiation	12	4	2.06	0.13486
GO:0030030	cell projection organization	142	30	24.33	0.13567
GO:0071214	cellular response to abiotic stimulus	39	11	6.68	0.13659
GO:0043410	positive regulation of MAPK cascade	51	13	8.74	0.13662
GO:0071383	cellular response to steroid hormone stimulus	14	6	2.4	0.13703
GO:0045844	positive regulation of striated muscle tissue development	10	5	1.71	0.13722
GO:0002429	immune response-activating cell surface receptor signaling pathway	28	8	4.8	0.13726
GO:0051348	negative regulation of transferase activity	42	10	7.2	0.13749
GO:0060359	response to ammonium ion	9	4	1.54	0.1377
GO:0006935	chemotaxis	40	9	6.85	0.13788
GO:0019395	fatty acid oxidation	24	6	4.11	0.13803
GO:0006412	translation	141	30	24.16	0.13808
GO:0001837	epithelial to mesenchymal transition	13	4	2.23	0.1381
GO:0042168	heme metabolic process	13	4	2.23	0.1381
GO:0001936	regulation of endothelial cell proliferation	14	4	2.4	0.1382
GO:0010565	regulation of cellular ketone metabolic process	21	5	3.6	0.13832
GO:0045453	bone resorption	10	3	1.71	0.13839
GO:0090398	cellular senescence	18	4	3.08	0.13861
GO:0031345	negative regulation of cell projection organization	19	4	3.26	0.13871
GO:0051480	regulation of cytosolic calcium ion concentration	20	4	3.43	0.13881
GO:0072001	renal system development	31	5	5.31	0.13933
GO:0034765	regulation of ion transmembrane transport	37	5	6.34	0.13995
GO:0043648	dicarboxylic acid metabolic process	17	7	2.91	0.14148
GO:0009410	response to xenobiotic stimulus	26	8	4.46	0.14191
GO:0031329	regulation of cellular catabolic process	140	19	23.99	0.14229
GO:0051402	neuron apoptotic process	53	12	9.08	0.14239
GO:0001894	tissue homeostasis	18	6	3.08	0.14242
GO:0071229	cellular response to acid chemical	23	6	3.94	0.1431
GO:1901701	cellular response to oxygen-containing compound	139	33	23.82	0.14318
GO:0016525	negative regulation of angiogenesis	8	3	1.37	0.14345
GO:0000387	spliceosomal snRNP assembly	8	3	1.37	0.14345
GO:0007229	integrin-mediated signaling pathway	8	3	1.37	0.14345
GO:0000132	establishment of mitotic spindle orientation	8	3	1.37	0.14345
GO:0046605	regulation of centrosome cycle	8	3	1.37	0.14345
GO:0008630	intrinsic apoptotic signaling pathway in response to DNA damage	21	5	3.6	0.14363
GO:0000956	nuclear-transcribed mRNA catabolic process	34	7	5.83	0.14381
GO:0045665	negative regulation of neuron differentiation	23	5	3.94	0.1439
GO:1903008	organelle disassembly	27	4	4.63	0.14526
GO:0051291	protein heterooligomerization	25	7	4.28	0.15102
GO:0071417	cellular response to organonitrogen compound	61	13	10.45	0.15119
GO:0045727	positive regulation of translation	23	6	3.94	0.15178
GO:0042127	regulation of cell proliferation	187	46	32.04	0.1556
GO:0030154	cell differentiation	411	70	70.43	0.15719
GO:0032543	mitochondrial translation	31	7	5.31	0.16175
GO:0007166	cell surface receptor signaling pathway	239	48	40.95	0.1634
GO:0002376	immune system process	297	60	50.89	0.16745
GO:0001817	regulation of cytokine production	78	22	13.37	0.16802
GO:0001816	cytokine production	84	23	14.39	0.16802
GO:1903047	mitotic cell cycle process	121	28	20.73	0.16855
GO:0032502	developmental process	645	116	110.53	0.16874
GO:0042110	T cell activation	63	17	10.8	0.16907
GO:0007159	leukocyte cell-cell adhesion	34	12	5.83	0.16911
GO:0008219	cell death	300	56	51.41	0.16958
GO:0097327	response to antineoplastic agent	13	4	2.23	0.1698
GO:0042398	cellular modified amino acid biosynthetic process	13	4	2.23	0.1698
GO:2001242	regulation of intrinsic apoptotic signaling pathway	36	10	6.17	0.1701
GO:2001056	positive regulation of cysteine-type endopeptidase activity	25	8	4.28	0.17015
GO:0090278	negative regulation of peptide hormone secretion	9	5	1.54	0.17027
GO:0001101	response to acid chemical	34	9	5.83	0.17037
GO:0031343	positive regulation of cell killing	11	5	1.88	0.17041
GO:0046632	alpha-beta T cell differentiation	11	5	1.88	0.17041
GO:0033045	regulation of sister chromatid segregation	17	6	2.91	0.17042
GO:0022409	positive regulation of cell-cell adhesion	23	7	3.94	0.17043
GO:0046622	positive regulation of organ growth	7	4	1.2	0.17054
GO:1905477	positive regulation of protein localization to membrane	13	5	2.23	0.17055
GO:0032946	positive regulation of mononuclear cell proliferation	19	6	3.26	0.17056
GO:0006665	sphingolipid metabolic process	20	6	3.43	0.17063
GO:0006040	amino sugar metabolic process	9	4	1.54	0.17068
GO:0001935	endothelial cell proliferation	15	5	2.57	0.17069
GO:0070371	ERK1 and ERK2 cascade	33	8	5.65	0.17072
GO:0033047	regulation of mitotic sister chromatid segregation	16	5	2.74	0.17076
GO:0098727	maintenance of cell number	28	7	4.8	0.17078
GO:0007215	glutamate receptor signaling pathway	6	3	1.03	0.17088
GO:0000154	rRNA modification	6	3	1.03	0.17088
GO:0070664	negative regulation of leukocyte proliferation	12	4	2.06	0.17089
GO:0050671	positive regulation of lymphocyte proliferation	18	5	3.08	0.1709
GO:0098876	vesicle-mediated transport to the plasma membrane	24	6	4.11	0.17092
GO:0051899	membrane depolarization	7	3	1.2	0.17095
GO:0099116	tRNA 5'-end processing	7	3	1.2	0.17095
GO:0032675	regulation of interleukin-6 production	13	4	2.23	0.17097
GO:0050920	regulation of chemotaxis	19	5	3.26	0.17098
GO:0040013	negative regulation of locomotion	25	6	4.28	0.17099
GO:0120039	plasma membrane bounded cell projection morphogenesis	49	10	8.4	0.17103
GO:0032680	regulation of tumor necrosis factor production	20	5	3.43	0.17105
GO:0070085	glycosylation	32	7	5.48	0.17107
GO:0042633	hair cycle	9	3	1.54	0.1711
GO:0007091	metaphase/anaphase transition of mitotic cell cycle	15	4	2.57	0.17111
GO:0045576	mast cell activation	10	3	1.71	0.17117
GO:0002758	innate immune response-activating signal transduction	22	5	3.77	0.17119
GO:0045055	regulated exocytosis	22	5	3.77	0.17119
GO:1903202	negative regulation of oxidative stress-induced cell death	11	3	1.88	0.17124
GO:0043506	regulation of JUN kinase activity	11	3	1.88	0.17124
GO:2000278	regulation of DNA biosynthetic process	23	5	3.94	0.17126
GO:0060840	artery development	6	2	1.03	0.1713
GO:1905521	regulation of macrophage migration	6	2	1.03	0.1713
GO:0046466	membrane lipid catabolic process	6	2	1.03	0.1713
GO:0061614	pri-miRNA transcription by RNA polymerase II	6	2	1.03	0.1713
GO:1902229	regulation of intrinsic apoptotic signaling pathway in response to DNA damage	6	2	1.03	0.1713
GO:0030148	sphingolipid biosynthetic process	12	3	2.06	0.17131
GO:0009145	purine nucleoside triphosphate biosynthetic process	24	5	4.11	0.17133
GO:0009200	deoxyribonucleoside triphosphate metabolic process	7	2	1.2	0.17137
GO:0014015	positive regulation of gliogenesis	7	2	1.2	0.17137
GO:0042987	amyloid precursor protein catabolic process	7	2	1.2	0.17137
GO:1901888	regulation of cell junction assembly	7	2	1.2	0.17137
GO:0050878	regulation of body fluid levels	25	5	4.28	0.1714
GO:0043299	leukocyte degranulation	8	2	1.37	0.17144
GO:2000144	positive regulation of DNA-templated transcription, initiation	8	2	1.37	0.17144
GO:0046822	regulation of nucleocytoplasmic transport	14	3	2.4	0.17145
GO:0002366	leukocyte activation involved in immune response	32	6	5.48	0.17149
GO:1903428	positive regulation of reactive oxygen species biosynthetic process	9	2	1.54	0.17151
GO:0003015	heart process	15	3	2.57	0.17152
GO:1901652	response to peptide	50	9	8.57	0.17153
GO:1990845	adaptive thermogenesis	27	5	4.63	0.17155
GO:0032411	positive regulation of transporter activity	10	2	1.71	0.17158
GO:0046365	monosaccharide catabolic process	10	2	1.71	0.17158
GO:2001057	reactive nitrogen species metabolic process	10	2	1.71	0.17158
GO:0002761	regulation of myeloid leukocyte differentiation	17	3	2.91	0.17167
GO:0043269	regulation of ion transport	54	9	9.25	0.17182
GO:0072523	purine-containing compound catabolic process	14	2	2.4	0.17187
GO:0071396	cellular response to lipid	62	20	10.62	0.1723
GO:0043170	macromolecule metabolic process	1323	221	226.71	0.17733
GO:0080090	regulation of primary metabolic process	760	116	130.23	0.18045
GO:0043087	regulation of GTPase activity	41	10	7.03	0.18754
GO:0009168	purine ribonucleoside monophosphate biosynthetic process	28	7	4.8	0.18832
GO:0090200	positive regulation of release of cytochrome c from mitochondria	9	3	1.54	0.18907
GO:0006879	cellular iron ion homeostasis	9	3	1.54	0.18907
GO:0001843	neural tube closure	9	3	1.54	0.18907
GO:0031663	lipopolysaccharide-mediated signaling pathway	9	3	1.54	0.18907
GO:0002720	positive regulation of cytokine production involved in immune response	9	3	1.54	0.18907
GO:0050853	B cell receptor signaling pathway	9	3	1.54	0.18907
GO:0031397	negative regulation of protein ubiquitination	9	3	1.54	0.18907
GO:0006120	mitochondrial electron transport, NADH to ubiquinone	9	3	1.54	0.18907
GO:0032024	positive regulation of insulin secretion	9	3	1.54	0.18907
GO:0050994	regulation of lipid catabolic process	9	3	1.54	0.18907
GO:0065004	protein-DNA complex assembly	28	6	4.8	0.18932
GO:0030902	hindbrain development	19	4	3.26	0.18978
GO:0009605	response to external stimulus	217	51	37.18	0.19406
GO:0065003	protein-containing complex assembly	304	62	52.09	0.19549
GO:0006259	DNA metabolic process	184	40	31.53	0.19884
GO:0016999	antibiotic metabolic process	25	12	4.28	0.19988
GO:0055114	oxidation-reduction process	161	37	27.59	0.20194
GO:0045786	negative regulation of cell cycle	83	19	14.22	0.20218
GO:0006091	generation of precursor metabolites and energy	73	17	12.51	0.20243
GO:0045930	negative regulation of mitotic cell cycle	44	12	7.54	0.2025
GO:0006911	phagocytosis, engulfment	10	5	1.71	0.20348
GO:0006261	DNA-dependent DNA replication	35	9	6	0.2037
GO:0007268	chemical synaptic transmission	47	11	8.05	0.20373
GO:0034394	protein localization to cell surface	12	5	2.06	0.20376
GO:0022008	neurogenesis	153	29	26.22	0.2038
GO:0006282	regulation of DNA repair	27	7	4.63	0.20421
GO:0071363	cellular response to growth factor stimulus	52	13	8.91	0.20424
GO:1900015	regulation of cytokine production involved in inflammatory response	10	4	1.71	0.20429
GO:0006479	protein methylation	34	8	5.83	0.20437
GO:1990138	neuron projection extension	19	5	3.26	0.20473
GO:0046148	pigment biosynthetic process	14	4	2.4	0.20484
GO:0016556	mRNA modification	5	2	0.86	0.20522
GO:0014888	striated muscle adaptation	5	2	0.86	0.20522
GO:0002347	response to tumor cell	5	2	0.86	0.20522
GO:0006882	cellular zinc ion homeostasis	5	2	0.86	0.20522
GO:0046040	IMP metabolic process	5	2	0.86	0.20522
GO:0071242	cellular response to ammonium ion	5	2	0.86	0.20522
GO:0009112	nucleobase metabolic process	5	2	0.86	0.20522
GO:0043470	regulation of carbohydrate catabolic process	5	2	0.86	0.20522
GO:0001835	blastocyst hatching	5	2	0.86	0.20522
GO:0002446	neutrophil mediated immunity	5	2	0.86	0.20522
GO:0038083	peptidyl-tyrosine autophosphorylation	5	2	0.86	0.20522
GO:0046931	pore complex assembly	5	2	0.86	0.20522
GO:0006536	glutamate metabolic process	5	2	0.86	0.20522
GO:0000305	response to oxygen radical	5	2	0.86	0.20522
GO:0042559	pteridine-containing compound biosynthetic process	5	2	0.86	0.20522
GO:1903204	negative regulation of oxidative stress-induced neuron death	5	2	0.86	0.20522
GO:0000470	maturation of LSU-rRNA	5	2	0.86	0.20522
GO:0006688	glycosphingolipid biosynthetic process	5	2	0.86	0.20522
GO:1904357	negative regulation of telomere maintenance via telomere lengthening	5	2	0.86	0.20522
GO:0001662	behavioral fear response	5	2	0.86	0.20522
GO:0031579	membrane raft organization	5	2	0.86	0.20522
GO:0046348	amino sugar catabolic process	5	2	0.86	0.20522
GO:0031670	cellular response to nutrient	5	2	0.86	0.20522
GO:0070192	chromosome organization involved in meiotic cell cycle	5	2	0.86	0.20522
GO:0010712	regulation of collagen metabolic process	5	2	0.86	0.20522
GO:0010718	positive regulation of epithelial to mesenchymal transition	5	2	0.86	0.20522
GO:0016973	poly(A)+ mRNA export from nucleus	5	2	0.86	0.20522
GO:0002724	regulation of T cell cytokine production	5	2	0.86	0.20522
GO:1902969	mitotic DNA replication	5	2	0.86	0.20522
GO:0050771	negative regulation of axonogenesis	5	2	0.86	0.20522
GO:0044319	wound healing, spreading of cells	5	2	0.86	0.20522
GO:1900024	regulation of substrate adhesion-dependent cell spreading	5	2	0.86	0.20522
GO:0044344	cellular response to fibroblast growth factor stimulus	5	2	0.86	0.20522
GO:1900016	negative regulation of cytokine production involved in inflammatory response	5	2	0.86	0.20522
GO:1990126	retrograde transport, endosome to plasma membrane	5	2	0.86	0.20522
GO:0098586	cellular response to virus	5	2	0.86	0.20522
GO:0032757	positive regulation of interleukin-8 production	5	2	0.86	0.20522
GO:0032743	positive regulation of interleukin-2 production	5	2	0.86	0.20522
GO:0051974	negative regulation of telomerase activity	5	2	0.86	0.20522
GO:0009620	response to fungus	5	2	0.86	0.20522
GO:0006924	activation-induced cell death of T cells	5	2	0.86	0.20522
GO:0031076	embryonic camera-type eye development	5	2	0.86	0.20522
GO:0045682	regulation of epidermis development	5	2	0.86	0.20522
GO:0001911	negative regulation of leukocyte mediated cytotoxicity	5	2	0.86	0.20522
GO:2000243	positive regulation of reproductive process	5	2	0.86	0.20522
GO:2000249	regulation of actin cytoskeleton reorganization	5	2	0.86	0.20522
GO:1990748	cellular detoxification	5	2	0.86	0.20522
GO:1904705	regulation of vascular smooth muscle cell proliferation	5	2	0.86	0.20522
GO:0003279	cardiac septum development	5	2	0.86	0.20522
GO:0044275	cellular carbohydrate catabolic process	5	2	0.86	0.20522
GO:0006336	DNA replication-independent nucleosome assembly	5	2	0.86	0.20522
GO:0006301	postreplication repair	5	2	0.86	0.20522
GO:0045063	T-helper 1 cell differentiation	5	2	0.86	0.20522
GO:0032660	regulation of interleukin-17 production	5	2	0.86	0.20522
GO:0021532	neural tube patterning	5	2	0.86	0.20522
GO:0033235	positive regulation of protein sumoylation	5	2	0.86	0.20522
GO:0048010	vascular endothelial growth factor receptor signaling pathway	5	2	0.86	0.20522
GO:0007042	lysosomal lumen acidification	5	2	0.86	0.20522
GO:1900449	regulation of glutamate receptor signaling pathway	5	2	0.86	0.20522
GO:0042475	odontogenesis of dentin-containing tooth	5	2	0.86	0.20522
GO:1902254	negative regulation of intrinsic apoptotic signaling pathway by p53 class mediator	5	2	0.86	0.20522
GO:0008593	regulation of Notch signaling pathway	5	2	0.86	0.20522
GO:0034312	diol biosynthetic process	5	2	0.86	0.20522
GO:0032094	response to food	5	2	0.86	0.20522
GO:0034349	glial cell apoptotic process	5	2	0.86	0.20522
GO:1902235	regulation of endoplasmic reticulum stress-induced intrinsic apoptotic signaling pathway	5	2	0.86	0.20522
GO:1904646	cellular response to amyloid-beta	5	2	0.86	0.20522
GO:0010971	positive regulation of G2/M transition of mitotic cell cycle	5	2	0.86	0.20522
GO:0090151	establishment of protein localization to mitochondrial membrane	5	2	0.86	0.20522
GO:0043921	modulation by host of viral transcription	5	2	0.86	0.20522
GO:1905476	negative regulation of protein localization to membrane	5	2	0.86	0.20522
GO:0031167	rRNA methylation	5	2	0.86	0.20522
GO:0050931	pigment cell differentiation	5	2	0.86	0.20522
GO:1901071	glucosamine-containing compound metabolic process	5	2	0.86	0.20522
GO:0090266	regulation of mitotic cell cycle spindle assembly checkpoint	5	2	0.86	0.20522
GO:0008277	regulation of G protein-coupled receptor signaling pathway	12	3	2.06	0.20538
GO:0046395	carboxylic acid catabolic process	42	8	7.2	0.20549
GO:0007007	inner mitochondrial membrane organization	16	3	2.74	0.20593
GO:0042177	negative regulation of protein catabolic process	23	4	3.94	0.2061
GO:0061564	axon development	36	6	6.17	0.20629
GO:2001252	positive regulation of chromosome organization	39	6	6.68	0.20671
GO:2001244	positive regulation of intrinsic apoptotic signaling pathway	14	4	2.4	0.20746
GO:0050729	positive regulation of inflammatory response	14	4	2.4	0.20746
GO:0006919	activation of cysteine-type endopeptidase activity involved in apoptotic process	14	4	2.4	0.20746
GO:0051091	positive regulation of DNA-binding transcription factor activity	35	9	6	0.21297
GO:0050852	T cell receptor signaling pathway	19	5	3.26	0.21487
GO:0043524	negative regulation of neuron apoptotic process	24	6	4.11	0.21729
GO:0048872	homeostasis of number of cells	42	10	7.2	0.23589
GO:0007059	chromosome segregation	55	12	9.42	0.23615
GO:0030900	forebrain development	27	7	4.63	0.23641
GO:0030218	erythrocyte differentiation	17	5	2.91	0.23676
GO:0045087	innate immune response	90	19	15.42	0.23699
GO:0006515	protein quality control for misfolded or incompletely synthesized proteins	10	3	1.71	0.2377
GO:0043113	receptor clustering	10	3	1.71	0.2377
GO:2000177	regulation of neural precursor cell proliferation	10	3	1.71	0.2377
GO:0097194	execution phase of apoptosis	10	3	1.71	0.2377
GO:0071345	cellular response to cytokine stimulus	92	17	15.76	0.23776
GO:0015893	drug transport	17	4	2.91	0.23794
GO:0043902	positive regulation of multi-organism process	29	5	4.97	0.23919
GO:0043547	positive regulation of GTPase activity	29	7	4.97	0.24634
GO:0065008	regulation of biological quality	435	84	74.54	0.26414
GO:0007346	regulation of mitotic cell cycle	90	23	15.42	0.26763
GO:0006886	intracellular protein transport	197	33	33.76	0.26946
GO:0010720	positive regulation of cell development	60	15	10.28	0.27065
GO:0000723	telomere maintenance	23	8	3.94	0.27137
GO:0051260	protein homooligomerization	70	19	12	0.27155
GO:2000377	regulation of reactive oxygen species metabolic process	29	8	4.97	0.27241
GO:0042775	mitochondrial ATP synthesis coupled electron transport	15	5	2.57	0.27302
GO:0044743	protein transmembrane import into intracellular organelle	14	4	2.4	0.27386
GO:0043122	regulation of I-kappaB kinase/NF-kappaB signaling	27	6	4.63	0.27409
GO:0044270	cellular nitrogen compound catabolic process	103	19	17.65	0.27409
GO:0046700	heterocycle catabolic process	103	19	17.65	0.27409
GO:2001022	positive regulation of response to DNA damage stimulus	22	5	3.77	0.27423
GO:0007338	single fertilization	6	2	1.03	0.27449
GO:0045471	response to ethanol	6	2	1.03	0.27449
GO:0043330	response to exogenous dsRNA	6	2	1.03	0.27449
GO:0046033	AMP metabolic process	6	2	1.03	0.27449
GO:0002478	antigen processing and presentation of exogenous peptide antigen	6	2	1.03	0.27449
GO:0000381	regulation of alternative mRNA splicing, via spliceosome	6	2	1.03	0.27449
GO:0045132	meiotic chromosome segregation	6	2	1.03	0.27449
GO:0003014	renal system process	6	2	1.03	0.27449
GO:0071709	membrane assembly	6	2	1.03	0.27449
GO:0006677	glycosylceramide metabolic process	6	2	1.03	0.27449
GO:0001656	metanephros development	6	2	1.03	0.27449
GO:0031529	ruffle organization	6	2	1.03	0.27449
GO:0001682	tRNA 5'-leader removal	6	2	1.03	0.27449
GO:0043248	proteasome assembly	6	2	1.03	0.27449
GO:0014068	positive regulation of phosphatidylinositol 3-kinase signaling	6	2	1.03	0.27449
GO:0070198	protein localization to chromosome, telomeric region	6	2	1.03	0.27449
GO:0006047	UDP-N-acetylglucosamine metabolic process	6	2	1.03	0.27449
GO:1903580	positive regulation of ATP metabolic process	6	2	1.03	0.27449
GO:0045579	positive regulation of B cell differentiation	6	2	1.03	0.27449
GO:0051973	positive regulation of telomerase activity	6	2	1.03	0.27449
GO:0010830	regulation of myotube differentiation	6	2	1.03	0.27449
GO:0051937	catecholamine transport	6	2	1.03	0.27449
GO:0031061	negative regulation of histone methylation	6	2	1.03	0.27449
GO:0018279	protein N-linked glycosylation via asparagine	6	2	1.03	0.27449
GO:0051900	regulation of mitochondrial depolarization	6	2	1.03	0.27449
GO:0045600	positive regulation of fat cell differentiation	6	2	1.03	0.27449
GO:0097345	mitochondrial outer membrane permeabilization	6	2	1.03	0.27449
GO:0030857	negative regulation of epithelial cell differentiation	6	2	1.03	0.27449
GO:0051384	response to glucocorticoid	6	2	1.03	0.27449
GO:1903078	positive regulation of protein localization to plasma membrane	6	2	1.03	0.27449
GO:1904888	cranial skeletal system development	6	2	1.03	0.27449
GO:0003206	cardiac chamber morphogenesis	6	2	1.03	0.27449
GO:0032651	regulation of interleukin-1 beta production	6	2	1.03	0.27449
GO:0030521	androgen receptor signaling pathway	6	2	1.03	0.27449
GO:0090382	phagosome maturation	6	2	1.03	0.27449
GO:0007076	mitotic chromosome condensation	6	2	1.03	0.27449
GO:0042454	ribonucleoside catabolic process	6	2	1.03	0.27449
GO:0044818	mitotic G2/M transition checkpoint	6	2	1.03	0.27449
GO:0008584	male gonad development	6	2	1.03	0.27449
GO:0042182	ketone catabolic process	6	2	1.03	0.27449
GO:0072091	regulation of stem cell proliferation	6	2	1.03	0.27449
GO:0035518	histone H2A monoubiquitination	6	2	1.03	0.27449
GO:0034475	U4 snRNA 3'-end processing	6	2	1.03	0.27449
GO:0006271	DNA strand elongation involved in DNA replication	6	2	1.03	0.27449
GO:0090279	regulation of calcium ion import	6	2	1.03	0.27449
GO:0034113	heterotypic cell-cell adhesion	6	2	1.03	0.27449
GO:0006744	ubiquinone biosynthetic process	6	2	1.03	0.27449
GO:0048489	synaptic vesicle transport	18	4	3.08	0.27455
GO:0090100	positive regulation of transmembrane receptor protein serine/threonine kinase signaling pathway	13	3	2.23	0.27469
GO:0051588	regulation of neurotransmitter transport	16	3	2.74	0.27521
GO:0010507	negative regulation of autophagy	18	3	3.08	0.27556
GO:0072330	monocarboxylic acid biosynthetic process	36	6	6.17	0.27565
GO:0009967	positive regulation of signal transduction	167	37	28.62	0.27635
GO:1903364	positive regulation of cellular protein catabolic process	35	5	6	0.2765
GO:0030308	negative regulation of cell growth	26	6	4.46	0.27907
GO:0008654	phospholipid biosynthetic process	38	10	6.51	0.2849
GO:0001525	angiogenesis	42	9	7.2	0.28718
GO:0051302	regulation of cell division	25	6	4.28	0.28769
GO:0098656	anion transmembrane transport	22	5	3.77	0.28796
GO:0045824	negative regulation of innate immune response	11	3	1.88	0.28811
GO:0090317	negative regulation of intracellular protein transport	11	3	1.88	0.28811
GO:0031333	negative regulation of protein complex assembly	11	3	1.88	0.28811
GO:0043001	Golgi to plasma membrane protein transport	11	3	1.88	0.28811
GO:0006289	nucleotide-excision repair	11	3	1.88	0.28811
GO:0051092	positive regulation of NF-kappaB transcription factor activity	16	4	2.74	0.28843
GO:0051607	defense response to virus	28	5	4.8	0.29012
GO:0008285	negative regulation of cell proliferation	81	16	13.88	0.29043
GO:0044237	cellular metabolic process	1580	277	270.75	0.3024
GO:0051716	cellular response to stimulus	766	141	131.26	0.30429
GO:0030155	regulation of cell adhesion	64	20	10.97	0.3075
GO:1901135	carbohydrate derivative metabolic process	199	42	34.1	0.308
GO:0002460	adaptive immune response based on somatic recombination of immune receptors built from immunoglobulin superfamily domains	47	15	8.05	0.30901
GO:0071310	cellular response to organic substance	252	49	43.18	0.30946
GO:0022407	regulation of cell-cell adhesion	41	13	7.03	0.3097
GO:0044770	cell cycle phase transition	81	19	13.88	0.31024
GO:0001909	leukocyte mediated cytotoxicity	22	9	3.77	0.31024
GO:0030073	insulin secretion	20	8	3.43	0.3107
GO:0002819	regulation of adaptive immune response	28	9	4.8	0.31095
GO:0019827	stem cell population maintenance	27	6	4.63	0.31135
GO:0002822	regulation of adaptive immune response based on somatic recombination of immune receptors built from immunoglobulin superfamily domains	26	8	4.46	0.31141
GO:0002824	positive regulation of adaptive immune response based on somatic recombination of immune receptors built from immunoglobulin superfamily domains	17	6	2.91	0.31173
GO:0006644	phospholipid metabolic process	59	13	10.11	0.31184
GO:0046677	response to antibiotic	42	10	7.2	0.31191
GO:0014812	muscle cell migration	7	4	1.2	0.31194
GO:0001963	synaptic transmission, dopaminergic	7	4	1.2	0.31194
GO:0072350	tricarboxylic acid metabolic process	13	5	2.23	0.31195
GO:0006584	catecholamine metabolic process	8	4	1.37	0.31205
GO:0043628	ncRNA 3'-end processing	14	5	2.4	0.31207
GO:1903038	negative regulation of leukocyte cell-cell adhesion	14	5	2.4	0.31207
GO:0051050	positive regulation of transport	108	21	18.51	0.3121
GO:0001838	embryonic epithelial tube formation	15	5	2.57	0.31219
GO:1901343	negative regulation of vasculature development	10	4	1.71	0.31229
GO:0003300	cardiac muscle hypertrophy	10	4	1.71	0.31229
GO:0040001	establishment of mitotic spindle localization	10	4	1.71	0.31229
GO:0043502	regulation of muscle adaptation	10	4	1.71	0.31229
GO:0050900	leukocyte migration	29	7	4.97	0.31246
GO:0002718	regulation of cytokine production involved in immune response	12	4	2.06	0.31252
GO:0051153	regulation of striated muscle cell differentiation	12	4	2.06	0.31252
GO:1901657	glycosyl compound metabolic process	36	8	6.17	0.31259
GO:1903203	regulation of oxidative stress-induced neuron death	7	3	1.2	0.31262
GO:0043534	blood vessel endothelial cell migration	13	4	2.23	0.31264
GO:0042267	natural killer cell mediated cytotoxicity	13	4	2.23	0.31264
GO:2000147	positive regulation of cell motility	37	8	6.34	0.31271
GO:0043489	RNA stabilization	9	3	1.54	0.31286
GO:0070542	response to fatty acid	9	3	1.54	0.31286
GO:1901658	glycosyl compound catabolic process	9	3	1.54	0.31286
GO:0034502	protein localization to chromosome	21	5	3.6	0.3129
GO:0046128	purine ribonucleoside metabolic process	21	5	3.6	0.3129
GO:0045089	positive regulation of innate immune response	34	7	5.83	0.31305
GO:0043535	regulation of blood vessel endothelial cell migration	11	3	1.88	0.3131
GO:0006333	chromatin assembly or disassembly	11	3	1.88	0.3131
GO:0009185	ribonucleoside diphosphate metabolic process	17	4	2.91	0.31311
GO:0051817	modification of morphology or physiology of other organism involved in symbiotic interaction	12	3	2.06	0.31321
GO:0046031	ADP metabolic process	12	3	2.06	0.31321
GO:0000460	maturation of 5.8S rRNA	12	3	2.06	0.31321
GO:0034341	response to interferon-gamma	12	3	2.06	0.31321
GO:0001959	regulation of cytokine-mediated signaling pathway	18	4	3.08	0.31323
GO:0033003	regulation of mast cell activation	7	2	1.2	0.31331
GO:0035306	positive regulation of dephosphorylation	7	2	1.2	0.31331
GO:0050850	positive regulation of calcium-mediated signaling	7	2	1.2	0.31331
GO:0010522	regulation of calcium ion transport into cytosol	7	2	1.2	0.31331
GO:0045646	regulation of erythrocyte differentiation	7	2	1.2	0.31331
GO:0007062	sister chromatid cohesion	7	2	1.2	0.31331
GO:1902175	regulation of oxidative stress-induced intrinsic apoptotic signaling pathway	7	2	1.2	0.31331
GO:0034142	toll-like receptor 4 signaling pathway	7	2	1.2	0.31331
GO:0050867	positive regulation of cell activation	48	9	8.23	0.31333
GO:0009262	deoxyribonucleotide metabolic process	13	3	2.23	0.31333
GO:0070227	lymphocyte apoptotic process	13	3	2.23	0.31333
GO:0009064	glutamine family amino acid metabolic process	13	3	2.23	0.31333
GO:1904951	positive regulation of establishment of protein localization	54	10	9.25	0.31335
GO:0035050	embryonic heart tube development	8	2	1.37	0.31343
GO:0032481	positive regulation of type I interferon production	8	2	1.37	0.31343
GO:0045923	positive regulation of fatty acid metabolic process	8	2	1.37	0.31343
GO:0009855	determination of bilateral symmetry	14	3	2.4	0.31345
GO:0097581	lamellipodium organization	9	2	1.54	0.31355
GO:1990928	response to amino acid starvation	9	2	1.54	0.31355
GO:0030326	embryonic limb morphogenesis	9	2	1.54	0.31355
GO:0046427	positive regulation of JAK-STAT cascade	9	2	1.54	0.31355
GO:0050954	sensory perception of mechanical stimulus	9	2	1.54	0.31355
GO:0099504	synaptic vesicle cycle	21	4	3.6	0.31359
GO:0070646	protein modification by small protein removal	33	6	5.65	0.31363
GO:0043903	regulation of symbiosis, encompassing mutualism through parasitism	39	7	6.68	0.31365
GO:0097553	calcium ion transmembrane import into cytosol	10	2	1.71	0.31367
GO:0033173	calcineurin-NFAT signaling cascade	10	2	1.71	0.31367
GO:1904064	positive regulation of cation transmembrane transport	10	2	1.71	0.31367
GO:0051058	negative regulation of small GTPase mediated signal transduction	11	2	1.88	0.31378
GO:0032507	maintenance of protein location in cell	11	2	1.88	0.31378
GO:0034333	adherens junction assembly	11	2	1.88	0.31378
GO:0061448	connective tissue development	23	4	3.94	0.31383
GO:1901292	nucleoside phosphate catabolic process	29	5	4.97	0.31385
GO:2001023	regulation of response to drug	12	2	2.06	0.3139
GO:0006639	acylglycerol metabolic process	13	2	2.23	0.31402
GO:0002040	sprouting angiogenesis	13	2	2.23	0.31402
GO:0019319	hexose biosynthetic process	14	2	2.4	0.31414
GO:0035303	regulation of dephosphorylation	20	3	3.43	0.31416
GO:0032984	protein-containing complex disassembly	31	4	5.31	0.31478
GO:1903507	negative regulation of nucleic acid-templated transcription	154	19	26.39	0.31929
GO:0051726	regulation of cell cycle	166	34	28.45	0.32225
GO:0006979	response to oxidative stress	82	19	14.05	0.32363
GO:0045454	cell redox homeostasis	17	4	2.91	0.33048
GO:0006342	chromatin silencing	17	4	2.91	0.33048
GO:0006418	tRNA aminoacylation for protein translation	17	4	2.91	0.33048
GO:0006446	regulation of translational initiation	17	4	2.91	0.33048
GO:0043604	amide biosynthetic process	169	37	28.96	0.33437
GO:0098609	cell-cell adhesion	53	17	9.08	0.33496
GO:0000902	cell morphogenesis	81	20	13.88	0.33702
GO:0005975	carbohydrate metabolic process	95	18	16.28	0.338
GO:0001889	liver development	12	3	2.06	0.3392
GO:0043154	negative regulation of cysteine-type endopeptidase activity involved in apoptotic process	12	3	2.06	0.3392
GO:0071695	anatomical structure maturation	12	3	2.06	0.3392
GO:0032760	positive regulation of tumor necrosis factor production	12	3	2.06	0.3392
GO:0032755	positive regulation of interleukin-6 production	12	3	2.06	0.3392
GO:0045071	negative regulation of viral genome replication	12	3	2.06	0.3392
GO:0046034	ATP metabolic process	45	11	7.71	0.34047
GO:0009060	aerobic respiration	18	6	3.08	0.34094
GO:0007219	Notch signaling pathway	12	4	2.06	0.34208
GO:0060548	negative regulation of cell death	141	26	24.16	0.34213
GO:0050768	negative regulation of neurogenesis	30	7	5.14	0.34217
GO:0007623	circadian rhythm	33	7	5.65	0.34277
GO:0006637	acyl-CoA metabolic process	16	4	2.74	0.34288
GO:0034097	response to cytokine	104	19	17.82	0.34296
GO:0019439	aromatic compound catabolic process	104	19	17.82	0.34296
GO:0021537	telencephalon development	17	4	2.91	0.34308
GO:0031644	regulation of neurological system process	12	3	2.06	0.34325
GO:0008283	cell proliferation	224	54	38.38	0.3433
GO:0021987	cerebral cortex development	7	2	1.2	0.34341
GO:0006829	zinc ion transport	7	2	1.2	0.34341
GO:0048255	mRNA stabilization	7	2	1.2	0.34341
GO:0031572	G2 DNA damage checkpoint	7	2	1.2	0.34341
GO:0030488	tRNA methylation	7	2	1.2	0.34341
GO:0033962	cytoplasmic mRNA processing body assembly	7	2	1.2	0.34341
GO:0016075	rRNA catabolic process	7	2	1.2	0.34341
GO:0043276	anoikis	7	2	1.2	0.34341
GO:0046320	regulation of fatty acid oxidation	7	2	1.2	0.34341
GO:2000378	negative regulation of reactive oxygen species metabolic process	7	2	1.2	0.34341
GO:0097035	regulation of membrane lipid distribution	7	2	1.2	0.34341
GO:0032212	positive regulation of telomere maintenance via telomerase	7	2	1.2	0.34341
GO:1903579	negative regulation of ATP metabolic process	7	2	1.2	0.34341
GO:0030216	keratinocyte differentiation	7	2	1.2	0.34341
GO:0050873	brown fat cell differentiation	7	2	1.2	0.34341
GO:0098659	inorganic cation import across plasma membrane	7	2	1.2	0.34341
GO:0043550	regulation of lipid kinase activity	7	2	1.2	0.34341
GO:0008299	isoprenoid biosynthetic process	7	2	1.2	0.34341
GO:2000273	positive regulation of signaling receptor activity	7	2	1.2	0.34341
GO:2000242	negative regulation of reproductive process	7	2	1.2	0.34341
GO:0010676	positive regulation of cellular carbohydrate metabolic process	7	2	1.2	0.34341
GO:1905953	negative regulation of lipid localization	7	2	1.2	0.34341
GO:0003231	cardiac ventricle development	7	2	1.2	0.34341
GO:0032655	regulation of interleukin-12 production	7	2	1.2	0.34341
GO:0009953	dorsal/ventral pattern formation	7	2	1.2	0.34341
GO:0090314	positive regulation of protein targeting to membrane	7	2	1.2	0.34341
GO:0071398	cellular response to fatty acid	7	2	1.2	0.34341
GO:0034427	nuclear-transcribed mRNA catabolic process, exonucleolytic, 3'-5'	7	2	1.2	0.34341
GO:0061098	positive regulation of protein tyrosine kinase activity	7	2	1.2	0.34341
GO:0034123	positive regulation of toll-like receptor signaling pathway	7	2	1.2	0.34341
GO:0061912	selective autophagy	15	3	2.57	0.34385
GO:0006403	RNA localization	44	6	7.54	0.34618
GO:0048193	Golgi vesicle transport	81	11	13.88	0.34784
GO:0044257	cellular protein catabolic process	163	23	27.93	0.35055
GO:0009890	negative regulation of biosynthetic process	214	30	36.67	0.35293
GO:0042752	regulation of circadian rhythm	18	4	3.08	0.37282
GO:0030336	negative regulation of cell migration	18	4	3.08	0.37282
GO:0007049	cell cycle	296	56	50.72	0.37492
GO:0042981	regulation of apoptotic process	224	43	38.38	0.3833
GO:0006575	cellular modified amino acid metabolic process	35	10	6	0.38482
GO:1990542	mitochondrial transmembrane transport	21	5	3.6	0.38901
GO:0030335	positive regulation of cell migration	35	7	6	0.38965
GO:0022411	cellular component disassembly	64	10	10.97	0.39285
GO:0007155	cell adhesion	90	26	15.42	0.39678
GO:0006914	autophagy	86	10	14.74	0.39908
GO:0031327	negative regulation of cellular biosynthetic process	203	27	34.79	0.40483
GO:1903829	positive regulation of cellular protein localization	46	12	7.88	0.4055
GO:0080135	regulation of cellular response to stress	116	23	19.88	0.40671
GO:0045666	positive regulation of neuron differentiation	40	10	6.85	0.40679
GO:0045807	positive regulation of endocytosis	23	7	3.94	0.40692
GO:0042542	response to hydrogen peroxide	30	8	5.14	0.40717
GO:0016032	viral process	53	11	9.08	0.40838
GO:0007584	response to nutrient	13	4	2.23	0.4086
GO:0051881	regulation of mitochondrial membrane potential	19	5	3.26	0.40863
GO:0034599	cellular response to oxidative stress	56	13	9.6	0.40972
GO:0070979	protein K11-linked ubiquitination	8	2	1.37	0.41007
GO:0043457	regulation of cellular respiration	8	2	1.37	0.41007
GO:0038066	p38MAPK cascade	8	2	1.37	0.41007
GO:0009226	nucleotide-sugar biosynthetic process	8	2	1.37	0.41007
GO:0000338	protein deneddylation	8	2	1.37	0.41007
GO:0048147	negative regulation of fibroblast proliferation	8	2	1.37	0.41007
GO:0045736	negative regulation of cyclin-dependent protein serine/threonine kinase activity	8	2	1.37	0.41007
GO:0030150	protein import into mitochondrial matrix	8	2	1.37	0.41007
GO:0003333	amino acid transmembrane transport	8	2	1.37	0.41007
GO:0060993	kidney morphogenesis	8	2	1.37	0.41007
GO:0002833	positive regulation of response to biotic stimulus	8	2	1.37	0.41007
GO:0048565	digestive tract development	8	2	1.37	0.41007
GO:0001961	positive regulation of cytokine-mediated signaling pathway	8	2	1.37	0.41007
GO:0048538	thymus development	8	2	1.37	0.41007
GO:0045669	positive regulation of osteoblast differentiation	8	2	1.37	0.41007
GO:0050805	negative regulation of synaptic transmission	8	2	1.37	0.41007
GO:0070207	protein homotrimerization	8	2	1.37	0.41007
GO:0071028	nuclear mRNA surveillance	8	2	1.37	0.41007
GO:0001942	hair follicle development	8	2	1.37	0.41007
GO:0045639	positive regulation of myeloid cell differentiation	8	2	1.37	0.41007
GO:0002690	positive regulation of leukocyte chemotaxis	8	2	1.37	0.41007
GO:0048641	regulation of skeletal muscle tissue development	8	2	1.37	0.41007
GO:0035282	segmentation	8	2	1.37	0.41007
GO:0051353	positive regulation of oxidoreductase activity	8	2	1.37	0.41007
GO:0044273	sulfur compound catabolic process	8	2	1.37	0.41007
GO:0060337	type I interferon signaling pathway	8	2	1.37	0.41007
GO:0002062	chondrocyte differentiation	8	2	1.37	0.41007
GO:0002082	regulation of oxidative phosphorylation	8	2	1.37	0.41007
GO:0045954	positive regulation of natural killer cell mediated cytotoxicity	8	2	1.37	0.41007
GO:0051290	protein heterotetramerization	8	2	1.37	0.41007
GO:0043928	exonucleolytic nuclear-transcribed mRNA catabolic process involved in deadenylation-dependent decay	8	2	1.37	0.41007
GO:0042108	positive regulation of cytokine biosynthetic process	8	2	1.37	0.41007
GO:0000038	very long-chain fatty acid metabolic process	8	2	1.37	0.41007
GO:0009311	oligosaccharide metabolic process	8	2	1.37	0.41007
GO:0055013	cardiac muscle cell development	8	2	1.37	0.41007
GO:0050804	modulation of chemical synaptic transmission	38	7	6.51	0.41026
GO:0031047	gene silencing by RNA	18	3	3.08	0.41099
GO:0090287	regulation of cellular response to growth factor stimulus	24	4	4.11	0.41103
GO:0044248	cellular catabolic process	399	67	68.37	0.41317
GO:0030307	positive regulation of cell growth	28	6	4.8	0.41405
GO:0070374	positive regulation of ERK1 and ERK2 cascade	19	4	3.26	0.41494
GO:0009968	negative regulation of signal transduction	148	23	25.36	0.41876
GO:0050776	regulation of immune response	107	28	18.34	0.42295
GO:0051247	positive regulation of protein metabolic process	247	49	42.33	0.42529
GO:0019637	organophosphate metabolic process	185	38	31.7	0.42579
GO:1903531	negative regulation of secretion by cell	22	10	3.77	0.42621
GO:0042325	regulation of phosphorylation	197	39	33.76	0.42675
GO:0046651	lymphocyte proliferation	44	13	7.54	0.42684
GO:0042180	cellular ketone metabolic process	37	11	6.34	0.42754
GO:0051130	positive regulation of cellular component organization	157	31	26.9	0.42787
GO:0048522	positive regulation of cellular process	699	123	119.78	0.42794
GO:0010952	positive regulation of peptidase activity	29	9	4.97	0.4281
GO:0002237	response to molecule of bacterial origin	35	10	6	0.42812
GO:0002699	positive regulation of immune effector process	35	10	6	0.42812
GO:0006793	phosphorus metabolic process	459	82	78.65	0.42818
GO:1901137	carbohydrate derivative biosynthetic process	118	24	20.22	0.42821
GO:0043408	regulation of MAPK cascade	77	17	13.19	0.42824
GO:0048660	regulation of smooth muscle cell proliferation	15	6	2.57	0.42863
GO:2000145	regulation of cell motility	69	15	11.82	0.4288
GO:0000302	response to reactive oxygen species	40	10	6.85	0.42886
GO:0048738	cardiac muscle tissue development	17	6	2.91	0.42893
GO:0014013	regulation of gliogenesis	12	5	2.06	0.42905
GO:0009653	anatomical structure morphogenesis	235	43	40.27	0.42906
GO:0016331	morphogenesis of embryonic epithelium	18	6	3.08	0.42907
GO:0046165	alcohol biosynthetic process	30	8	5.14	0.42911
GO:0098542	defense response to other organism	48	11	8.23	0.42917
GO:0050766	positive regulation of phagocytosis	8	4	1.37	0.42933
GO:0010811	positive regulation of cell-substrate adhesion	8	4	1.37	0.42933
GO:0032508	DNA duplex unwinding	8	4	1.37	0.42933
GO:0071322	cellular response to carbohydrate stimulus	20	6	3.43	0.42937
GO:0034250	positive regulation of cellular amide metabolic process	26	7	4.46	0.42939
GO:0009615	response to virus	33	8	5.65	0.42956
GO:0032642	regulation of chemokine production	10	4	1.71	0.42962
GO:0090559	regulation of membrane permeability	16	5	2.74	0.42964
GO:0097192	extrinsic apoptotic signaling pathway in absence of ligand	11	4	1.88	0.42977
GO:0002685	regulation of leukocyte migration	17	5	2.91	0.42979
GO:0035295	tube development	88	17	15.08	0.4299
GO:1903321	negative regulation of protein modification by small protein conjugation or removal	12	4	2.06	0.42991
GO:0006066	alcohol metabolic process	59	12	10.11	0.42994
GO:0021915	neural tube development	19	5	3.26	0.43008
GO:0046661	male sex differentiation	9	3	1.54	0.43033
GO:0090313	regulation of protein targeting to membrane	10	3	1.71	0.43048
GO:0042269	regulation of natural killer cell mediated cytotoxicity	11	3	1.88	0.43062
GO:0010594	regulation of endothelial cell migration	17	4	2.91	0.43065
GO:0016571	histone methylation	29	6	4.97	0.43069
GO:0043069	negative regulation of programmed cell death	129	23	22.11	0.4308
GO:0034968	histone lysine methylation	24	5	4.11	0.43082
GO:0031330	negative regulation of cellular catabolic process	48	9	8.23	0.43091
GO:0035051	cardiocyte differentiation	13	3	2.23	0.43092
GO:0044728	DNA methylation or demethylation	13	3	2.23	0.43092
GO:0006754	ATP biosynthetic process	19	4	3.26	0.43094
GO:0016358	dendrite development	26	5	4.46	0.43111
GO:0030193	regulation of blood coagulation	9	2	1.54	0.43118
GO:0006084	acetyl-CoA metabolic process	9	2	1.54	0.43118
GO:0008625	extrinsic apoptotic signaling pathway via death domain receptors	9	2	1.54	0.43118
GO:0072332	intrinsic apoptotic signaling pathway by p53 class mediator	15	3	2.57	0.43121
GO:0032956	regulation of actin cytoskeleton organization	27	5	4.63	0.43126
GO:1903725	regulation of phospholipid metabolic process	10	2	1.71	0.43133
GO:0002275	myeloid cell activation involved in immune response	10	2	1.71	0.43133
GO:0008286	insulin receptor signaling pathway	10	2	1.71	0.43133
GO:0097300	programmed necrotic cell death	10	2	1.71	0.43133
GO:0050685	positive regulation of mRNA processing	10	2	1.71	0.43133
GO:0009394	2'-deoxyribonucleotide metabolic process	10	2	1.71	0.43133
GO:0071453	cellular response to oxygen levels	22	4	3.77	0.43138
GO:0046488	phosphatidylinositol metabolic process	28	5	4.8	0.43141
GO:1902808	positive regulation of cell cycle G1/S phase transition	11	2	1.88	0.43148
GO:0072384	organelle transport along microtubule	11	2	1.88	0.43148
GO:0050807	regulation of synapse organization	17	3	2.91	0.4315
GO:0030534	adult behavior	18	3	3.08	0.43165
GO:0071560	cellular response to transforming growth factor beta stimulus	24	4	4.11	0.43168
GO:1903169	regulation of calcium ion transmembrane transport	13	2	2.23	0.43177
GO:0031032	actomyosin structure organization	13	2	2.23	0.43177
GO:0005996	monosaccharide metabolic process	48	8	8.23	0.43178
GO:0060070	canonical Wnt signaling pathway	19	3	3.26	0.4318
GO:0061025	membrane fusion	21	3	3.6	0.43209
GO:0030041	actin filament polymerization	17	2	2.91	0.43236
GO:0018209	peptidyl-serine modification	47	7	8.05	0.4325
GO:0044271	cellular nitrogen compound biosynthetic process	676	115	115.84	0.43278
GO:0031175	neuron projection development	90	20	15.42	0.43289
GO:0000724	double-strand break repair via homologous recombination	26	9	4.46	0.43313
GO:0030036	actin cytoskeleton organization	57	12	9.77	0.43701
GO:0090630	activation of GTPase activity	14	3	2.4	0.43981
GO:0097306	cellular response to alcohol	14	3	2.4	0.43981
GO:0060255	regulation of macromolecule metabolic process	769	115	131.77	0.45251
GO:0007169	transmembrane receptor protein tyrosine kinase signaling pathway	40	9	6.85	0.45322
GO:0006081	cellular aldehyde metabolic process	15	6	2.57	0.46912
GO:0006970	response to osmotic stress	14	5	2.4	0.47027
GO:0030258	lipid modification	40	9	6.85	0.47087
GO:0016042	lipid catabolic process	48	10	8.23	0.47138
GO:0042273	ribosomal large subunit biogenesis	14	4	2.4	0.47164
GO:0065002	intracellular protein transmembrane transport	17	4	2.91	0.47235
GO:0008361	regulation of cell size	23	5	3.94	0.47239
GO:0001933	negative regulation of protein phosphorylation	53	10	9.08	0.47258
GO:0050679	positive regulation of epithelial cell proliferation	19	4	3.26	0.47282
GO:0051897	positive regulation of protein kinase B signaling	9	2	1.54	0.47321
GO:0070936	protein K48-linked ubiquitination	9	2	1.54	0.47321
GO:2001238	positive regulation of extrinsic apoptotic signaling pathway	9	2	1.54	0.47321
GO:0001570	vasculogenesis	9	2	1.54	0.47321
GO:0007257	activation of JUN kinase activity	9	2	1.54	0.47321
GO:0045773	positive regulation of axon extension	9	2	1.54	0.47321
GO:0048704	embryonic skeletal system morphogenesis	9	2	1.54	0.47321
GO:0002707	negative regulation of lymphocyte mediated immunity	9	2	1.54	0.47321
GO:0030224	monocyte differentiation	9	2	1.54	0.47321
GO:0030890	positive regulation of B cell proliferation	9	2	1.54	0.47321
GO:0016226	iron-sulfur cluster assembly	9	2	1.54	0.47321
GO:0071479	cellular response to ionizing radiation	9	2	1.54	0.47321
GO:0051781	positive regulation of cell division	9	2	1.54	0.47321
GO:0006783	heme biosynthetic process	9	2	1.54	0.47321
GO:0043967	histone H4 acetylation	16	3	2.74	0.47349
GO:0055088	lipid homeostasis	20	3	3.43	0.47444
GO:0015711	organic anion transport	50	8	8.57	0.47465
GO:0034976	response to endoplasmic reticulum stress	47	7	8.05	0.47532
GO:0007005	mitochondrion organization	121	26	20.73	0.47912
GO:0009952	anterior/posterior pattern specification	20	4	3.43	0.4877
GO:0006469	negative regulation of protein kinase activity	32	6	5.48	0.4878
GO:0120162	positive regulation of cold-induced thermogenesis	15	3	2.57	0.48795
GO:0032482	Rab protein signal transduction	15	3	2.57	0.48795
GO:0033077	T cell differentiation in thymus	15	3	2.57	0.48795
GO:0030198	extracellular matrix organization	15	3	2.57	0.48795
GO:0032091	negative regulation of protein binding	15	3	2.57	0.48795
GO:0000209	protein polyubiquitination	41	9	7.03	0.49358
GO:0043123	positive regulation of I-kappaB kinase/NF-kappaB signaling	21	4	3.6	0.49683
GO:0034644	cellular response to UV	21	4	3.6	0.49683
GO:0019752	carboxylic acid metabolic process	162	38	27.76	0.51869
GO:0051259	protein complex oligomerization	105	25	17.99	0.52211
GO:0050778	positive regulation of immune response	77	20	13.19	0.52243
GO:0050709	negative regulation of protein secretion	18	8	3.08	0.52438
GO:0072593	reactive oxygen species metabolic process	38	11	6.51	0.52476
GO:0044255	cellular lipid metabolic process	150	30	25.7	0.52477
GO:0009611	response to wounding	39	11	6.68	0.52492
GO:0050790	regulation of catalytic activity	265	49	45.41	0.52532
GO:0009066	aspartate family amino acid metabolic process	14	6	2.4	0.52564
GO:0002526	acute inflammatory response	10	5	1.71	0.52594
GO:0030099	myeloid cell differentiation	63	14	10.8	0.52597
GO:0045860	positive regulation of protein kinase activity	59	13	10.11	0.52627
GO:0035148	tube formation	19	6	3.26	0.52645
GO:0018108	peptidyl-tyrosine phosphorylation	38	9	6.51	0.52668
GO:0016064	immunoglobulin mediated immune response	17	5	2.91	0.52708
GO:0016052	carbohydrate catabolic process	23	6	3.94	0.5271
GO:0001841	neural tube formation	13	4	2.23	0.52738
GO:0061061	muscle structure development	55	11	9.42	0.52755
GO:0033260	nuclear DNA replication	9	3	1.54	0.52768
GO:0043029	T cell homeostasis	9	3	1.54	0.52768
GO:0021700	developmental maturation	21	5	3.6	0.52773
GO:0043523	regulation of neuron apoptotic process	45	9	7.71	0.52783
GO:0009566	fertilization	10	3	1.71	0.52784
GO:0014902	myotube differentiation	10	3	1.71	0.52784
GO:1901661	quinone metabolic process	10	3	1.71	0.52784
GO:0001818	negative regulation of cytokine production	31	9	5.31	0.52785
GO:0006865	amino acid transport	16	4	2.74	0.52786
GO:0007160	cell-matrix adhesion	16	4	2.74	0.52786
GO:0097529	myeloid leukocyte migration	22	5	3.77	0.52789
GO:0000077	DNA damage checkpoint	22	5	3.77	0.52789
GO:0032206	positive regulation of telomere maintenance	11	3	1.88	0.528
GO:0030856	regulation of epithelial cell differentiation	11	3	1.88	0.528
GO:0050921	positive regulation of chemotaxis	12	3	2.06	0.52816
GO:0006401	RNA catabolic process	59	11	10.11	0.52821
GO:0030516	regulation of axon extension	13	3	2.23	0.52832
GO:0061041	regulation of wound healing	13	3	2.23	0.52832
GO:1903426	regulation of reactive oxygen species biosynthetic process	13	3	2.23	0.52832
GO:0006413	translational initiation	30	8	5.14	0.5284
GO:0009101	glycoprotein biosynthetic process	43	8	7.37	0.52846
GO:0034764	positive regulation of transmembrane transport	14	3	2.4	0.52849
GO:0048278	vesicle docking	14	3	2.4	0.52849
GO:0030071	regulation of mitotic metaphase/anaphase transition	14	3	2.4	0.52849
GO:0002695	negative regulation of leukocyte activation	26	5	4.46	0.52854
GO:0033059	cellular pigmentation	9	2	1.54	0.52862
GO:0045995	regulation of embryonic development	9	2	1.54	0.52862
GO:0006164	purine nucleotide biosynthetic process	50	9	8.57	0.52865
GO:0030278	regulation of ossification	21	4	3.6	0.52868
GO:0010595	positive regulation of endothelial cell migration	10	2	1.71	0.52878
GO:0051193	regulation of cofactor metabolic process	10	2	1.71	0.52878
GO:0098660	inorganic ion transmembrane transport	51	9	8.74	0.52881
GO:0031098	stress-activated protein kinase signaling cascade	40	7	6.85	0.52892
GO:0007612	learning	11	2	1.88	0.52895
GO:0006399	tRNA metabolic process	58	10	9.94	0.52901
GO:1904019	epithelial cell apoptotic process	12	2	2.06	0.52911
GO:0043086	negative regulation of catalytic activity	90	15	15.42	0.52948
GO:0007266	Rho protein signal transduction	15	2	2.57	0.52959
GO:0006997	nucleus organization	25	7	4.28	0.5296
GO:0060326	cell chemotaxis	22	3	3.77	0.52979
GO:0010822	positive regulation of mitochondrion organization	19	5	3.26	0.53001
GO:0006352	DNA-templated transcription, initiation	27	3	4.63	0.5306
GO:0001501	skeletal system development	39	5	6.68	0.53067
GO:0050658	RNA transport	36	4	6.17	0.53113
GO:1901361	organic cyclic compound catabolic process	107	19	18.34	0.53155
GO:2001169	regulation of ATP biosynthetic process	10	2	1.71	0.53209
GO:0003073	regulation of systemic arterial blood pressure	10	2	1.71	0.53209
GO:0007127	meiosis I	10	2	1.71	0.53209
GO:0000184	nuclear-transcribed mRNA catabolic process, nonsense-mediated decay	10	2	1.71	0.53209
GO:0006096	glycolytic process	10	2	1.71	0.53209
GO:0051085	chaperone cofactor-dependent protein refolding	10	2	1.71	0.53209
GO:0034605	cellular response to heat	10	2	1.71	0.53209
GO:0006904	vesicle docking involved in exocytosis	10	2	1.71	0.53209
GO:0001938	positive regulation of endothelial cell proliferation	10	2	1.71	0.53209
GO:0006383	transcription by RNA polymerase III	10	2	1.71	0.53209
GO:2000781	positive regulation of double-strand break repair	10	2	1.71	0.53209
GO:0006306	DNA methylation	10	2	1.71	0.53209
GO:0015696	ammonium transport	10	2	1.71	0.53209
GO:0071346	cellular response to interferon-gamma	10	2	1.71	0.53209
GO:0051865	protein autoubiquitination	16	3	2.74	0.534
GO:0018107	peptidyl-threonine phosphorylation	16	3	2.74	0.534
GO:0001666	response to hypoxia	34	6	5.83	0.53415
GO:0006606	protein import into nucleus	30	5	5.14	0.5367
GO:0010558	negative regulation of macromolecule biosynthetic process	194	25	33.24	0.53747
GO:0007283	spermatogenesis	51	7	8.74	0.54472
GO:0006974	cellular response to DNA damage stimulus	162	34	27.76	0.55973
GO:0016192	vesicle-mediated transport	234	42	40.1	0.5693
GO:0032102	negative regulation of response to external stimulus	36	10	6.17	0.57084
GO:0097164	ammonium ion metabolic process	22	6	3.77	0.57376
GO:0006470	protein dephosphorylation	33	5	5.65	0.57494
GO:0030324	lung development	17	3	2.91	0.57761
GO:0048813	dendrite morphogenesis	17	3	2.91	0.57761
GO:0042147	retrograde transport, endosome to Golgi	17	3	2.91	0.57761
GO:0032869	cellular response to insulin stimulus	23	5	3.94	0.58495
GO:0045944	positive regulation of transcription by RNA polymerase II	162	27	27.76	0.58561
GO:0010823	negative regulation of mitochondrion organization	16	3	2.74	0.58611
GO:0006631	fatty acid metabolic process	57	10	9.77	0.58615
GO:0021953	central nervous system neuron differentiation	11	2	1.88	0.58631
GO:0051592	response to calcium ion	11	2	1.88	0.58631
GO:0006805	xenobiotic metabolic process	11	2	1.88	0.58631
GO:0032456	endocytic recycling	11	2	1.88	0.58631
GO:0060048	cardiac muscle contraction	11	2	1.88	0.58631
GO:0033138	positive regulation of peptidyl-serine phosphorylation	11	2	1.88	0.58631
GO:0046513	ceramide biosynthetic process	11	2	1.88	0.58631
GO:0045165	cell fate commitment	17	3	2.91	0.58635
GO:0006281	DNA repair	109	22	18.68	0.58709
GO:0008643	carbohydrate transport	22	3	3.77	0.58759
GO:0043254	regulation of protein complex assembly	62	9	10.62	0.58887
GO:0006325	chromatin organization	119	17	20.39	0.5916
GO:0010629	negative regulation of gene expression	249	33	42.67	0.59559
GO:0009790	embryo development	127	14	21.76	0.59814
GO:0042327	positive regulation of phosphorylation	117	27	20.05	0.60264
GO:0042098	T cell proliferation	27	11	4.63	0.60347
GO:0044772	mitotic cell cycle phase transition	72	18	12.34	0.60408
GO:0032501	multicellular organismal process	691	122	118.41	0.60505
GO:0033554	cellular response to stress	326	60	55.86	0.60518
GO:0050769	positive regulation of neurogenesis	51	13	8.74	0.60553
GO:0043388	positive regulation of DNA binding	10	5	1.71	0.60656
GO:1901605	alpha-amino acid metabolic process	40	10	6.85	0.60666
GO:0015698	inorganic anion transport	11	5	1.88	0.60673
GO:0033674	positive regulation of kinase activity	64	14	10.97	0.60675
GO:0007010	cytoskeleton organization	142	27	24.33	0.60704
GO:1901699	cellular response to nitrogen compound	66	14	11.31	0.60709
GO:0006836	neurotransmitter transport	26	7	4.46	0.60727
GO:0034614	cellular response to reactive oxygen species	27	7	4.63	0.60744
GO:0060429	epithelium development	92	18	15.76	0.60753
GO:0006959	humoral immune response	10	4	1.71	0.60754
GO:0050868	negative regulation of T cell activation	12	4	2.06	0.60788
GO:0007162	negative regulation of cell adhesion	24	6	4.11	0.60793
GO:0048588	developmental cell growth	24	6	4.11	0.60793
GO:0008544	epidermis development	24	6	4.11	0.60793
GO:0043280	positive regulation of cysteine-type endopeptidase activity involved in apoptotic process	19	5	3.26	0.60807
GO:0002274	myeloid leukocyte activation	25	6	4.28	0.60809
GO:1902107	positive regulation of leukocyte differentiation	20	5	3.43	0.60824
GO:1901653	cellular response to peptide	38	8	6.51	0.60831
GO:0001568	blood vessel development	56	11	9.6	0.60839
GO:0050714	positive regulation of protein secretion	27	6	4.63	0.60843
GO:0070059	intrinsic apoptotic signaling pathway in response to endoplasmic reticulum stress	10	3	1.71	0.60852
GO:0000904	cell morphogenesis involved in differentiation	58	11	9.94	0.60873
GO:0007517	muscle organ development	29	6	4.97	0.60877
GO:0009913	epidermal cell differentiation	12	3	2.06	0.60886
GO:0007569	cell aging	24	5	4.11	0.60891
GO:0045765	regulation of angiogenesis	30	6	5.14	0.60894
GO:0042035	regulation of cytokine biosynthetic process	13	3	2.23	0.60903
GO:0042326	negative regulation of phosphorylation	60	11	10.28	0.60907
GO:0009165	nucleotide biosynthetic process	55	10	9.42	0.60922
GO:0061077	chaperone-mediated protein folding	15	3	2.57	0.60936
GO:0001503	ossification	27	5	4.63	0.60942
GO:0097191	extrinsic apoptotic signaling pathway	33	6	5.65	0.60945
GO:0000466	maturation of 5.8S rRNA from tricistronic rRNA transcript (SSU-rRNA, 5.8S rRNA, LSU-rRNA)	10	2	1.71	0.6095
GO:0016073	snRNA metabolic process	16	3	2.74	0.60953
GO:0071108	protein K48-linked deubiquitination	5	1	0.86	0.60964

## Sheet: Sheet6
LPS_Monocle3-PI_GO_tradeSeq_PseudotimeDE
GO.ID	Term	Annotated	Significant	Expected	weight01Fisher
GO:0007616	long-term memory	5	2	0.07	0.0019
GO:0014066	regulation of phosphatidylinositol 3-kin...	11	2	0.15	0.0098
GO:0048167	regulation of synaptic plasticity	11	2	0.15	0.0098
GO:0050806	positive regulation of synaptic transmis...	12	2	0.17	0.0116
GO:0099536	synaptic signaling	50	3	0.7	0.0269
GO:0043123	positive regulation of I-kappaB kinase/N...	21	2	0.3	0.0342
GO:0017038	protein import	47	3	0.66	0.0399
GO:0097061	dendritic spine organization	9	2	0.13	0.0405
GO:0030031	cell projection assembly	50	2	0.7	0.0412
GO:0051651	maintenance of location in cell	15	2	0.21	0.0538
GO:0099175	regulation of postsynapse organization	11	2	0.15	0.0667
GO:0046164	alcohol catabolic process	12	2	0.17	0.0667
GO:0034249	negative regulation of cellular amide me...	27	2	0.38	0.0671
GO:0045184	establishment of protein localization	342	6	4.81	0.0679
GO:1902003	regulation of amyloid-beta formation	5	1	0.07	0.0685
GO:1902992	negative regulation of amyloid precursor...	5	1	0.07	0.0685
GO:0055117	regulation of cardiac muscle contraction	5	1	0.07	0.0685
GO:1900449	regulation of glutamate receptor signali...	5	1	0.07	0.0685
GO:0019068	virion assembly	5	1	0.07	0.0685
GO:0071281	cellular response to iron ion	5	1	0.07	0.0685
GO:0051984	positive regulation of chromosome segreg...	5	1	0.07	0.0685
GO:0050999	regulation of nitric-oxide synthase acti...	5	1	0.07	0.0685
GO:0006541	glutamine metabolic process	5	1	0.07	0.0685
GO:0065005	protein-lipid complex assembly	5	1	0.07	0.0685
GO:0035510	DNA dealkylation	5	1	0.07	0.0685
GO:0051279	regulation of release of sequestered cal...	5	1	0.07	0.0685
GO:0030195	negative regulation of blood coagulation	5	1	0.07	0.0685
GO:0001662	behavioral fear response	5	1	0.07	0.0685
GO:0061952	midbody abscission	5	1	0.07	0.0685
GO:0048844	artery morphogenesis	5	1	0.07	0.0685
GO:0010875	positive regulation of cholesterol efflu...	5	1	0.07	0.0685
GO:0035640	exploration behavior	5	1	0.07	0.0685
GO:1903793	positive regulation of anion transport	5	1	0.07	0.0685
GO:0060999	positive regulation of dendritic spine d...	5	1	0.07	0.0685
GO:0071827	plasma lipoprotein particle organization	5	1	0.07	0.0685
GO:0045540	regulation of cholesterol biosynthetic p...	5	1	0.07	0.0685
GO:0033619	membrane protein proteolysis	5	1	0.07	0.0685
GO:0055081	anion homeostasis	5	1	0.07	0.0685
GO:0006301	postreplication repair	5	1	0.07	0.0685
GO:0000768	syncytium formation by plasma membrane f...	5	1	0.07	0.0685
GO:0034381	plasma lipoprotein particle clearance	5	1	0.07	0.0685
GO:0002090	regulation of receptor internalization	5	1	0.07	0.0685
GO:0071545	inositol phosphate catabolic process	5	1	0.07	0.0685
GO:1901838	positive regulation of transcription of ...	5	1	0.07	0.0685
GO:0048286	lung alveolus development	5	1	0.07	0.0685
GO:0051128	regulation of cellular component organiz...	325	5	4.57	0.0696
GO:0006874	cellular calcium ion homeostasis	27	2	0.38	0.08
GO:0097755	positive regulation of blood vessel diam...	6	1	0.08	0.0816
GO:0032459	regulation of protein oligomerization	6	1	0.08	0.0816
GO:0070536	protein K63-linked deubiquitination	6	1	0.08	0.0816
GO:0051148	negative regulation of muscle cell diffe...	6	1	0.08	0.0816
GO:0032801	receptor catabolic process	6	1	0.08	0.0816
GO:0061001	regulation of dendritic spine morphogene...	6	1	0.08	0.0816
GO:0046033	AMP metabolic process	6	1	0.08	0.0816
GO:0007601	visual perception	6	1	0.08	0.0816
GO:0033299	secretion of lysosomal enzymes	6	1	0.08	0.0816
GO:0010830	regulation of myotube differentiation	6	1	0.08	0.0816
GO:2001259	positive regulation of cation channel ac...	6	1	0.08	0.0816
GO:0055094	response to lipoprotein particle	6	1	0.08	0.0816
GO:0071402	cellular response to lipoprotein particl...	6	1	0.08	0.0816
GO:0010543	regulation of platelet activation	6	1	0.08	0.0816
GO:1904888	cranial skeletal system development	6	1	0.08	0.0816
GO:0071466	cellular response to xenobiotic stimulus	18	2	0.25	0.0923
GO:0048524	positive regulation of viral process	19	2	0.27	0.0923
GO:0060548	negative regulation of cell death	141	3	1.98	0.0942
GO:0002021	response to dietary excess	7	1	0.1	0.0946
GO:0070584	mitochondrion morphogenesis	7	1	0.1	0.0946
GO:0005978	glycogen biosynthetic process	7	1	0.1	0.0946
GO:0099072	regulation of postsynaptic membrane neur...	7	1	0.1	0.0946
GO:0034446	substrate adhesion-dependent cell spread...	7	1	0.1	0.0946
GO:0046856	phosphatidylinositol dephosphorylation	7	1	0.1	0.0946
GO:0015909	long-chain fatty acid transport	7	1	0.1	0.0946
GO:0043407	negative regulation of MAP kinase activi...	7	1	0.1	0.0946
GO:0045910	negative regulation of DNA recombination	7	1	0.1	0.0946
GO:0071805	potassium ion transmembrane transport	7	1	0.1	0.0946
GO:0009069	serine family amino acid metabolic proce...	7	1	0.1	0.0946
GO:0046503	glycerolipid catabolic process	7	1	0.1	0.0946
GO:2000273	positive regulation of signaling recepto...	7	1	0.1	0.0946
GO:0046626	regulation of insulin receptor signaling...	7	1	0.1	0.0946
GO:0006826	iron ion transport	7	1	0.1	0.0946
GO:0090207	regulation of triglyceride metabolic pro...	8	1	0.11	0.1073
GO:0050805	negative regulation of synaptic transmis...	8	1	0.11	0.1073
GO:0030593	neutrophil chemotaxis	8	1	0.11	0.1073
GO:0030150	protein import into mitochondrial matrix	8	1	0.11	0.1073
GO:0043044	ATP-dependent chromatin remodeling	8	1	0.11	0.1073
GO:0051353	positive regulation of oxidoreductase ac...	8	1	0.11	0.1073
GO:0048536	spleen development	8	1	0.11	0.1073
GO:0045661	regulation of myoblast differentiation	8	1	0.11	0.1073
GO:0120034	positive regulation of plasma membrane b...	8	1	0.11	0.1073
GO:0043279	response to alkaloid	9	1	0.13	0.1199
GO:0045773	positive regulation of axon extension	9	1	0.13	0.1199
GO:0007187	G protein-coupled receptor signaling pat...	9	1	0.13	0.1199
GO:1902904	negative regulation of supramolecular fi...	9	1	0.13	0.1199
GO:0030282	bone mineralization	9	1	0.13	0.1199
GO:0010923	negative regulation of phosphatase activ...	9	1	0.13	0.1199
GO:0072595	maintenance of protein localization in o...	9	1	0.13	0.1199
GO:0006879	cellular iron ion homeostasis	9	1	0.13	0.1199
GO:0051668	localization within membrane	20	2	0.28	0.1292
GO:0042632	cholesterol homeostasis	10	1	0.14	0.1324
GO:0021782	glial cell development	10	1	0.14	0.1324
GO:0043113	receptor clustering	10	1	0.14	0.1324
GO:0051055	negative regulation of lipid biosyntheti...	10	1	0.14	0.1324
GO:0051851	modification by host of symbiont morphol...	10	1	0.14	0.1324
GO:1901361	organic cyclic compound catabolic proces...	107	2	1.51	0.1338
GO:0019216	regulation of lipid metabolic process	51	2	0.72	0.1429
GO:0035023	regulation of Rho protein signal transdu...	11	1	0.15	0.1446
GO:0006805	xenobiotic metabolic process	11	1	0.15	0.1446
GO:0070988	demethylation	11	1	0.15	0.1446
GO:0000413	protein peptidyl-prolyl isomerization	11	1	0.15	0.1446
GO:0003158	endothelium development	11	1	0.15	0.1446
GO:0048706	embryonic skeletal system development	11	1	0.15	0.1446
GO:0050905	neuromuscular process	11	1	0.15	0.1446
GO:0090090	negative regulation of canonical Wnt sig...	11	1	0.15	0.1446
GO:0007492	endoderm development	11	1	0.15	0.1446
GO:0043535	regulation of blood vessel endothelial c...	11	1	0.15	0.1446
GO:0006898	receptor-mediated endocytosis	28	2	0.39	0.1534
GO:1902117	positive regulation of organelle assembl...	12	1	0.17	0.1567
GO:1903902	positive regulation of viral life cycle	12	1	0.17	0.1567
GO:0031532	actin cytoskeleton reorganization	12	1	0.17	0.1567
GO:0002260	lymphocyte homeostasis	12	1	0.17	0.1567
GO:0019935	cyclic-nucleotide-mediated signaling	12	1	0.17	0.1567
GO:0032755	positive regulation of interleukin-6 pro...	12	1	0.17	0.1567
GO:1902017	regulation of cilium assembly	12	1	0.17	0.1567
GO:0034728	nucleosome organization	12	1	0.17	0.1567
GO:0006869	lipid transport	42	2	0.59	0.1659
GO:0030490	maturation of SSU-rRNA	13	1	0.18	0.1687
GO:0007584	response to nutrient	13	1	0.18	0.1687
GO:0044728	DNA methylation or demethylation	13	1	0.18	0.1687
GO:0014074	response to purine-containing compound	13	1	0.18	0.1687
GO:0050680	negative regulation of epithelial cell p...	13	1	0.18	0.1687
GO:0031175	neuron projection development	90	3	1.27	0.1758
GO:0009967	positive regulation of signal transducti...	167	5	2.35	0.1774
GO:0070838	divalent metal ion transport	49	2	0.69	0.1779
GO:0001936	regulation of endothelial cell prolifera...	14	1	0.2	0.1804
GO:0046889	positive regulation of lipid biosyntheti...	14	1	0.2	0.1804
GO:0015914	phospholipid transport	14	1	0.2	0.1804
GO:0009066	aspartate family amino acid metabolic pr...	14	1	0.2	0.1804
GO:0051216	cartilage development	15	1	0.21	0.192
GO:0030198	extracellular matrix organization	15	1	0.21	0.192
GO:0019915	lipid storage	15	1	0.21	0.192
GO:0010977	negative regulation of neuron projection...	15	1	0.21	0.192
GO:0007029	endoplasmic reticulum organization	15	1	0.21	0.192
GO:0060348	bone development	16	1	0.23	0.2035
GO:0062014	negative regulation of small molecule me...	16	1	0.23	0.2035
GO:0042133	neurotransmitter metabolic process	16	1	0.23	0.2035
GO:0051865	protein autoubiquitination	16	1	0.23	0.2035
GO:0010468	regulation of gene expression	537	9	7.56	0.21
GO:0070972	protein localization to endoplasmic reti...	17	1	0.24	0.2147
GO:0009791	post-embryonic development	17	1	0.24	0.2147
GO:0001503	ossification	27	2	0.38	0.2207
GO:0006790	sulfur compound metabolic process	63	2	0.89	0.2217
GO:0030336	negative regulation of cell migration	18	1	0.25	0.2259
GO:0006513	protein monoubiquitination	18	1	0.25	0.2259
GO:0009060	aerobic respiration	18	1	0.25	0.2259
GO:0050709	negative regulation of protein secretion	18	1	0.25	0.2259
GO:0040008	regulation of growth	104	2	1.46	0.2272
GO:0021915	neural tube development	19	1	0.27	0.2368
GO:0070374	positive regulation of ERK1 and ERK2 cas...	19	1	0.27	0.2368
GO:0050728	negative regulation of inflammatory resp...	19	1	0.27	0.2368
GO:1903828	negative regulation of cellular protein ...	19	1	0.27	0.2368
GO:0032940	secretion by cell	107	3	1.51	0.2426
GO:0009952	anterior/posterior pattern specification	20	1	0.28	0.2477
GO:0046330	positive regulation of JNK cascade	20	1	0.28	0.2477
GO:0035265	organ growth	20	1	0.28	0.2477
GO:0098662	inorganic cation transmembrane transport	47	2	0.66	0.2541
GO:1901607	alpha-amino acid biosynthetic process	21	1	0.3	0.2583
GO:0051260	protein homooligomerization	70	2	0.99	0.2585
GO:0032092	positive regulation of protein binding	22	1	0.31	0.2689
GO:0007163	establishment or maintenance of cell pol...	22	1	0.31	0.2689
GO:0017148	negative regulation of translation	22	1	0.31	0.2689
GO:0019722	calcium-mediated signaling	22	1	0.31	0.2689
GO:0071417	cellular response to organonitrogen comp...	61	2	0.86	0.276
GO:0045807	positive regulation of endocytosis	23	1	0.32	0.2793
GO:0099003	vesicle-mediated transport in synapse	24	1	0.34	0.2895
GO:0043524	negative regulation of neuron apoptotic ...	24	1	0.34	0.2895
GO:0071222	cellular response to lipopolysaccharide	25	1	0.35	0.2996
GO:0051028	mRNA transport	26	1	0.37	0.3096
GO:0042158	lipoprotein biosynthetic process	27	1	0.38	0.3194
GO:0009168	purine ribonucleoside monophosphate bios...	28	1	0.39	0.3291
GO:0007626	locomotory behavior	28	1	0.39	0.3291
GO:0044262	cellular carbohydrate metabolic process	46	2	0.65	0.3416
GO:0006954	inflammatory response	70	2	0.99	0.3444
GO:0050866	negative regulation of cell activation	30	1	0.42	0.348
GO:0006606	protein import into nucleus	30	1	0.42	0.348
GO:0009451	RNA modification	30	1	0.42	0.348
GO:0032543	mitochondrial translation	31	1	0.44	0.3573
GO:0072001	renal system development	31	1	0.44	0.3573
GO:0016477	cell migration	117	3	1.65	0.3594
GO:0051262	protein tetramerization	32	1	0.45	0.3665
GO:0030258	lipid modification	40	2	0.56	0.3676
GO:0060341	regulation of cellular localization	114	3	1.6	0.3678
GO:0007165	signal transduction	521	10	7.33	0.369
GO:0007186	G protein-coupled receptor signaling pat...	43	2	0.61	0.3766
GO:0000956	nuclear-transcribed mRNA catabolic proce...	34	1	0.48	0.3844
GO:0010629	negative regulation of gene expression	249	4	3.5	0.3849
GO:1903364	positive regulation of cellular protein ...	35	1	0.49	0.3932
GO:0007568	aging	36	1	0.51	0.4019
GO:0008283	cell proliferation	224	2	3.15	0.4094
GO:0072659	protein localization to plasma membrane	37	1	0.52	0.4104
GO:0006457	protein folding	37	1	0.52	0.4104
GO:0008654	phospholipid biosynthetic process	38	1	0.53	0.4189
GO:0009411	response to UV	38	1	0.53	0.4189
GO:0022603	regulation of anatomical structure morph...	90	3	1.27	0.4226
GO:0033365	protein localization to organelle	161	4	2.27	0.4301
GO:0018212	peptidyl-tyrosine modification	40	1	0.56	0.4354
GO:0051649	establishment of localization in cell	342	4	4.81	0.4411
GO:0000209	protein polyubiquitination	41	1	0.58	0.4434
GO:0006417	regulation of translation	65	2	0.91	0.4524
GO:0006468	protein phosphorylation	232	4	3.26	0.4559
GO:0031503	protein-containing complex localization	44	1	0.62	0.467
GO:0019221	cytokine-mediated signaling pathway	44	1	0.62	0.467
GO:0018105	peptidyl-serine phosphorylation	44	1	0.62	0.467
GO:0045087	innate immune response	90	2	1.27	0.471
GO:0009152	purine ribonucleotide biosynthetic proce...	45	1	0.63	0.4747
GO:0045088	regulation of innate immune response	45	1	0.63	0.4747
GO:0061136	regulation of proteasomal protein catabo...	45	1	0.63	0.4747
GO:0030855	epithelial cell differentiation	46	1	0.65	0.4822
GO:0035690	cellular response to drug	48	1	0.68	0.4969
GO:0007283	spermatogenesis	51	1	0.72	0.5183
GO:0048871	multicellular organismal homeostasis	53	1	0.75	0.5321
GO:0071407	cellular response to organic cyclic comp...	53	1	0.75	0.5321
GO:0006355	regulation of transcription, DNA-templat...	396	5	5.57	0.5428
GO:1902532	negative regulation of intracellular sig...	76	2	1.07	0.5567
GO:0035556	intracellular signal transduction	321	7	4.52	0.5604
GO:0045893	positive regulation of transcription, DN...	226	3	3.18	0.5631
GO:0000398	mRNA splicing, via spliceosome	61	1	0.86	0.5834
GO:0001701	in utero embryonic development	62	1	0.87	0.5894
GO:0022402	cell cycle process	195	2	2.74	0.6053
GO:0051129	negative regulation of cellular componen...	93	2	1.31	0.6112
GO:0045862	positive regulation of proteolysis	66	1	0.93	0.6126
GO:0009887	animal organ morphogenesis	70	1	0.99	0.6346
GO:0015031	protein transport	325	5	4.57	0.6502
GO:0007417	central nervous system development	77	1	1.08	0.6701
GO:0006979	response to oxidative stress	82	1	1.15	0.6934
GO:0007010	cytoskeleton organization	142	2	2	0.7046
GO:0032787	monocarboxylic acid metabolic process	85	1	1.2	0.7066
GO:0030154	cell differentiation	411	7	5.78	0.7429
GO:0043066	negative regulation of apoptotic process	125	2	1.76	0.7615
GO:0048646	anatomical structure formation involved ...	108	2	1.52	0.7656
GO:0006281	DNA repair	109	2	1.53	0.7689
GO:0055114	oxidation-reduction process	161	3	2.27	0.7815
GO:0017144	drug metabolic process	115	2	1.62	0.7851
GO:0061024	membrane organization	121	2	1.7	0.8057
GO:0000122	negative regulation of transcription by ...	117	1	1.65	0.8173
GO:0048513	animal organ development	337	4	4.74	0.8495
GO:0045944	positive regulation of transcription by ...	162	1	2.28	0.9071
GO:0120036	plasma membrane bounded cell projection ...	136	4	1.91	1
GO:0010256	endomembrane system organization	71	1	1	1
GO:0120039	plasma membrane bounded cell projection ...	49	2	0.69	1
GO:0043269	regulation of ion transport	54	3	0.76	1
GO:0007049	cell cycle	296	2	4.17	1
GO:0061387	regulation of extent of cell growth	14	1	0.2	1
GO:0008015	blood circulation	38	2	0.53	1
GO:0006839	mitochondrial transport	49	1	0.69	1
GO:0008016	regulation of heart contraction	8	1	0.11	1
GO:0043254	regulation of protein complex assembly	62	1	0.87	1
GO:0071900	regulation of protein serine/threonine k...	60	1	0.84	1
GO:0016358	dendrite development	26	2	0.37	1
GO:0071901	negative regulation of protein serine/th...	17	1	0.24	1
GO:0050865	regulation of cell activation	86	1	1.21	1
GO:0009161	ribonucleoside monophosphate metabolic p...	56	1	0.79	1
GO:0044260	cellular macromolecule metabolic process	1166	17	16.41	1
GO:0009165	nucleotide biosynthetic process	55	1	0.77	1
GO:0090257	regulation of muscle system process	23	1	0.32	1
GO:0031098	stress-activated protein kinase signalin...	40	1	0.56	1
GO:0042274	ribosomal small subunit biogenesis	17	1	0.24	1
GO:0044264	cellular polysaccharide metabolic proces...	12	1	0.17	1
GO:0009167	purine ribonucleoside monophosphate meta...	56	1	0.79	1
GO:0044265	cellular macromolecule catabolic process	229	2	3.22	1
GO:1905952	regulation of lipid localization	16	1	0.23	1
GO:0044267	cellular protein metabolic process	817	10	11.5	1
GO:1905954	positive regulation of lipid localizatio...	11	1	0.15	1
GO:0009150	purine ribonucleotide metabolic process	91	1	1.28	1
GO:0009966	regulation of signal transduction	320	7	4.5	1
GO:0042221	response to chemical	445	7	6.26	1
GO:0072503	cellular divalent inorganic cation homeo...	32	2	0.45	1
GO:0048232	male gamete generation	51	1	0.72	1
GO:0009968	negative regulation of signal transducti...	148	2	2.08	1
GO:0009156	ribonucleoside monophosphate biosyntheti...	28	1	0.39	1
GO:0044255	cellular lipid metabolic process	150	3	2.11	1
GO:0072507	divalent inorganic cation homeostasis	34	2	0.48	1
GO:0006401	RNA catabolic process	59	1	0.83	1
GO:0044257	cellular protein catabolic process	163	1	2.29	1
GO:0006402	mRNA catabolic process	54	1	0.76	1
GO:0043270	positive regulation of ion transport	21	2	0.3	1
GO:0050880	regulation of blood vessel size	12	1	0.17	1
GO:0006403	RNA localization	44	1	0.62	1
GO:0035821	modification of morphology or physiology...	13	1	0.18	1
GO:0001816	cytokine production	84	1	1.18	1
GO:0001817	regulation of cytokine production	78	1	1.1	1
GO:0030323	respiratory tube development	17	1	0.24	1
GO:0001819	positive regulation of cytokine producti...	47	1	0.66	1
GO:0030324	lung development	17	1	0.24	1
GO:0048638	regulation of developmental growth	41	1	0.58	1
GO:0048639	positive regulation of developmental gro...	21	1	0.3	1
GO:1900076	regulation of cellular response to insul...	9	1	0.13	1
GO:0032496	response to lipopolysaccharide	32	1	0.45	1
GO:0044281	small molecule metabolic process	339	4	4.77	1
GO:0044282	small molecule catabolic process	76	2	1.07	1
GO:0070585	protein localization to mitochondrion	31	1	0.44	1
GO:0015711	organic anion transport	50	1	0.7	1
GO:0044283	small molecule biosynthetic process	133	2	1.87	1
GO:0006807	nitrogen compound metabolic process	1462	18	20.57	1
GO:0070588	calcium ion transmembrane transport	21	1	0.3	1
GO:0010628	positive regulation of gene expression	282	3	3.97	1
GO:0015718	monocarboxylic acid transport	10	1	0.14	1
GO:0007005	mitochondrion organization	121	2	1.7	1
GO:0050877	nervous system process	67	3	0.94	1
GO:0044270	cellular nitrogen compound catabolic pro...	103	1	1.45	1
GO:0050878	regulation of body fluid levels	25	1	0.35	1
GO:0009987	cellular process	2034	31	28.62	1
GO:0044271	cellular nitrogen compound biosynthetic ...	676	8	9.51	1
GO:0016310	phosphorylation	300	4	4.22	1
GO:0016311	dephosphorylation	54	2	0.76	1
GO:0007409	axonogenesis	31	1	0.44	1
GO:0003012	muscle system process	31	1	0.44	1
GO:0046390	ribose phosphate biosynthetic process	48	1	0.68	1
GO:0015748	organophosphate ester transport	19	1	0.27	1
GO:0003013	circulatory system process	39	2	0.55	1
GO:1905114	cell surface receptor signaling pathway ...	42	1	0.59	1
GO:0003015	heart process	15	1	0.21	1
GO:1902991	regulation of amyloid precursor protein ...	6	1	0.08	1
GO:0010243	response to organonitrogen compound	115	3	1.62	1
GO:0046394	carboxylic acid biosynthetic process	62	1	0.87	1
GO:0003018	vascular process in circulatory system	14	1	0.2	1
GO:0009123	nucleoside monophosphate metabolic proce...	58	1	0.82	1
GO:0009124	nucleoside monophosphate biosynthetic pr...	29	1	0.41	1
GO:0080090	regulation of primary metabolic process	760	10	10.7	1
GO:0009126	purine nucleoside monophosphate metaboli...	56	1	0.79	1
GO:0009127	purine nucleoside monophosphate biosynth...	28	1	0.39	1
GO:0010646	regulation of cell communication	348	7	4.9	1
GO:0010647	positive regulation of cell communicatio...	180	5	2.53	1
GO:0010648	negative regulation of cell communicatio...	161	3	2.27	1
GO:0050810	regulation of steroid biosynthetic proce...	7	1	0.1	1
GO:0070925	organelle assembly	122	1	1.72	1
GO:0034097	response to cytokine	104	1	1.46	1
GO:0098781	ncRNA transcription	12	1	0.17	1
GO:0030334	regulation of cell migration	64	1	0.9	1
GO:0048609	multicellular organismal reproductive pr...	69	1	0.97	1
GO:0050817	coagulation	14	1	0.2	1
GO:1900046	regulation of hemostasis	9	1	0.13	1
GO:0050818	regulation of coagulation	9	1	0.13	1
GO:1900047	negative regulation of hemostasis	5	1	0.07	1
GO:0010631	epithelial cell migration	26	1	0.37	1
GO:0050819	negative regulation of coagulation	5	1	0.07	1
GO:0010632	regulation of epithelial cell migration	20	1	0.28	1
GO:1901564	organonitrogen compound metabolic proces...	1055	12	14.85	1
GO:1901565	organonitrogen compound catabolic proces...	232	1	3.26	1
GO:0051169	nuclear transport	64	1	0.9	1
GO:1901566	organonitrogen compound biosynthetic pro...	334	5	4.7	1
GO:0043647	inositol phosphate metabolic process	12	1	0.17	1
GO:0009117	nucleotide metabolic process	117	1	1.65	1
GO:0051960	regulation of nervous system development	85	2	1.2	1
GO:0051961	negative regulation of nervous system de...	33	1	0.46	1
GO:0051962	positive regulation of nervous system de...	53	1	0.75	1
GO:0010638	positive regulation of organelle organiz...	94	1	1.32	1
GO:0006996	organelle organization	592	7	8.33	1
GO:0032868	response to insulin	28	1	0.39	1
GO:0032869	cellular response to insulin stimulus	23	1	0.32	1
GO:0098771	inorganic ion homeostasis	66	3	0.93	1
GO:0051153	regulation of striated muscle cell diffe...	12	1	0.17	1
GO:0044242	cellular lipid catabolic process	37	1	0.52	1
GO:0050435	amyloid-beta metabolic process	7	1	0.1	1
GO:0044248	cellular catabolic process	399	2	5.62	1
GO:0044249	cellular biosynthetic process	849	11	11.95	1
GO:0007596	blood coagulation	14	1	0.2	1
GO:0007599	hemostasis	14	1	0.2	1
GO:0032880	regulation of protein localization	128	2	1.8	1
GO:0044237	cellular metabolic process	1580	21	22.24	1
GO:0044238	primary metabolic process	1527	20	21.49	1
GO:0051983	regulation of chromosome segregation	18	1	0.25	1
GO:0006163	purine nucleotide metabolic process	98	1	1.38	1
GO:0097746	regulation of blood vessel diameter	12	1	0.17	1
GO:0051170	import into nucleus	32	1	0.45	1
GO:0006164	purine nucleotide biosynthetic process	50	1	0.7	1
GO:0030301	cholesterol transport	12	1	0.17	1
GO:0051171	regulation of nitrogen compound metaboli...	741	9	10.43	1
GO:0051172	negative regulation of nitrogen compound...	315	4	4.43	1
GO:0051173	positive regulation of nitrogen compound...	459	4	6.46	1
GO:0051174	regulation of phosphorus metabolic proce...	221	3	3.11	1
GO:0019058	viral life cycle	38	2	0.53	1
GO:0032870	cellular response to hormone stimulus	53	1	0.75	1
GO:1903169	regulation of calcium ion transmembrane ...	13	1	0.18	1
GO:0030307	positive regulation of cell growth	28	1	0.39	1
GO:0032872	regulation of stress-activated MAPK casc...	31	1	0.44	1
GO:0051179	localization	776	14	10.92	1
GO:1901575	organic substance catabolic process	367	3	5.16	1
GO:0072655	establishment of protein localization to...	31	1	0.44	1
GO:0010604	positive regulation of macromolecule met...	469	4	6.6	1
GO:1901576	organic substance biosynthetic process	868	11	12.22	1
GO:0032874	positive regulation of stress-activated ...	25	1	0.35	1
GO:0010605	negative regulation of macromolecule met...	365	5	5.14	1
GO:0072657	protein localization to membrane	78	2	1.1	1
GO:0010608	posttranscriptional regulation of gene e...	88	2	1.24	1
GO:0032879	regulation of localization	269	4	3.79	1
GO:0003002	regionalization	32	1	0.45	1
GO:0043207	response to external biotic stimulus	87	1	1.22	1
GO:0003008	system process	123	4	1.73	1
GO:1900006	positive regulation of dendrite developm...	12	1	0.17	1
GO:0043603	cellular amide metabolic process	216	3	3.04	1
GO:0006950	response to stress	498	4	7.01	1
GO:0043604	amide biosynthetic process	169	2	2.38	1
GO:0007166	cell surface receptor signaling pathway	239	4	3.36	1
GO:0006952	defense response	150	2	2.11	1
GO:0007167	enzyme linked receptor protein signaling...	69	1	0.97	1
GO:0140253	cell-cell fusion	5	1	0.07	1
GO:0007169	transmembrane receptor protein tyrosine ...	40	1	0.56	1
GO:0006955	immune response	168	2	2.36	1
GO:0071621	granulocyte chemotaxis	11	1	0.15	1
GO:0050801	ion homeostasis	72	3	1.01	1
GO:0051924	regulation of calcium ion transport	19	1	0.27	1
GO:0050803	regulation of synapse structure or activ...	17	2	0.24	1
GO:0032411	positive regulation of transporter activ...	10	1	0.14	1
GO:0050804	modulation of chemical synaptic transmis...	38	2	0.53	1
GO:0032412	regulation of ion transmembrane transpor...	22	1	0.31	1
GO:0032414	positive regulation of ion transmembrane...	9	1	0.13	1
GO:0005975	carbohydrate metabolic process	95	2	1.34	1
GO:0050807	regulation of synapse organization	17	2	0.24	1
GO:0005976	polysaccharide metabolic process	13	1	0.18	1
GO:0050808	synapse organization	30	2	0.42	1
GO:0042790	nucleolar large rRNA transcription by RN...	6	1	0.08	1
GO:0005977	glycogen metabolic process	11	1	0.15	1
GO:0007154	cell communication	564	10	7.94	1
GO:0007155	cell adhesion	90	1	1.27	1
GO:0071216	cellular response to biotic stimulus	34	1	0.48	1
GO:0071219	cellular response to molecule of bacteri...	26	1	0.37	1
GO:0034470	ncRNA processing	98	1	1.38	1
GO:1904950	negative regulation of establishment of ...	33	1	0.46	1
GO:1990778	protein localization to cell periphery	45	1	0.63	1
GO:0051146	striated muscle cell differentiation	24	1	0.34	1
GO:0032446	protein modification by small protein co...	151	2	2.12	1
GO:0051147	regulation of muscle cell differentiatio...	18	1	0.25	1
GO:0071241	cellular response to inorganic substance	15	1	0.21	1
GO:0046328	regulation of JNK cascade	24	1	0.34	1
GO:0043393	regulation of protein binding	38	1	0.53	1
GO:1902115	regulation of organelle assembly	38	1	0.53	1
GO:0008150	biological_process	2416	34	34	1
GO:0006974	cellular response to DNA damage stimulus	162	2	2.28	1
GO:0008152	metabolic process	1668	22	23.47	1
GO:0060326	cell chemotaxis	22	1	0.31	1
GO:0000018	regulation of DNA recombination	17	1	0.24	1
GO:0071248	cellular response to metal ion	13	1	0.18	1
GO:0051130	positive regulation of cellular componen...	157	2	2.21	1
GO:0006520	cellular amino acid metabolic process	61	1	0.86	1
GO:1901135	carbohydrate derivative metabolic proces...	199	1	2.8	1
GO:0033043	regulation of organelle organization	181	1	2.55	1
GO:1901137	carbohydrate derivative biosynthetic pro...	118	1	1.66	1
GO:1903522	regulation of blood circulation	12	1	0.17	1
GO:0000041	transition metal ion transport	17	1	0.24	1
GO:0045333	cellular respiration	40	1	0.56	1
GO:0061061	muscle structure development	55	1	0.77	1
GO:0198738	cell-cell signaling by wnt	36	1	0.51	1
GO:0006112	energy reserve metabolic process	11	1	0.15	1
GO:0006928	movement of cell or subcellular componen...	159	3	2.24	1
GO:0045732	positive regulation of protein catabolic...	51	1	0.72	1
GO:0001568	blood vessel development	56	1	0.79	1
GO:0033036	macromolecule localization	487	11	6.85	1
GO:0031400	negative regulation of protein modificat...	82	1	1.15	1
GO:0031401	positive regulation of protein modificat...	159	2	2.24	1
GO:0006518	peptide metabolic process	174	3	2.45	1
GO:0006913	nucleocytoplasmic transport	64	1	0.9	1
GO:0006915	apoptotic process	279	2	3.93	1
GO:1902531	regulation of intracellular signal trans...	204	5	2.87	1
GO:1902533	positive regulation of intracellular sig...	110	3	1.55	1
GO:0001558	regulation of cell growth	62	1	0.87	1
GO:1902930	regulation of alcohol biosynthetic proce...	7	1	0.1	1
GO:0015850	organic hydroxy compound transport	20	1	0.28	1
GO:0035150	regulation of tube size	12	1	0.17	1
GO:0006941	striated muscle contraction	14	1	0.2	1
GO:0010769	regulation of cell morphogenesis involve...	36	2	0.51	1
GO:0006942	regulation of striated muscle contractio...	7	1	0.1	1
GO:0019438	aromatic compound biosynthetic process	532	6	7.49	1
GO:0019439	aromatic compound catabolic process	104	1	1.46	1
GO:0006949	syncytium formation	5	1	0.07	1
GO:1903530	regulation of secretion by cell	77	1	1.08	1
GO:1903531	negative regulation of secretion by cell	22	1	0.31	1
GO:0016051	carbohydrate biosynthetic process	34	1	0.48	1
GO:0006139	nucleobase-containing compound metabolic...	845	9	11.89	1
GO:0016053	organic acid biosynthetic process	62	1	0.87	1
GO:0106118	regulation of sterol biosynthetic proces...	5	1	0.07	1
GO:0032409	regulation of transporter activity	23	1	0.32	1
GO:0016055	Wnt signaling pathway	36	1	0.51	1
GO:0006935	chemotaxis	40	1	0.56	1
GO:0006936	muscle contraction	20	1	0.28	1
GO:0006937	regulation of muscle contraction	14	1	0.2	1
GO:0009260	ribonucleotide biosynthetic process	45	1	0.63	1
GO:0000003	reproduction	122	1	1.72	1
GO:0065002	intracellular protein transmembrane tran...	17	1	0.24	1
GO:0065003	protein-containing complex assembly	304	3	4.28	1
GO:0010770	positive regulation of cell morphogenesi...	20	1	0.28	1
GO:0065007	biological regulation	1356	21	19.08	1
GO:0065008	regulation of biological quality	435	6	6.12	1
GO:0065009	regulation of molecular function	342	3	4.81	1
GO:0016070	RNA metabolic process	625	7	8.8	1
GO:0009250	glucan biosynthetic process	7	1	0.1	1
GO:1902903	regulation of supramolecular fiber organ...	30	1	0.42	1
GO:0016071	mRNA metabolic process	144	1	2.03	1
GO:0042325	regulation of phosphorylation	197	2	2.77	1
GO:0016072	rRNA metabolic process	61	1	0.86	1
GO:0046700	heterocycle catabolic process	103	1	1.45	1
GO:0042326	negative regulation of phosphorylation	60	1	0.84	1
GO:0050953	sensory perception of light stimulus	6	1	0.08	1
GO:0048731	system development	468	7	6.59	1
GO:0042327	positive regulation of phosphorylation	117	2	1.65	1
GO:0009653	anatomical structure morphogenesis	235	6	3.31	1
GO:0009259	ribonucleotide metabolic process	92	1	1.29	1
GO:0010720	positive regulation of cell development	60	1	0.84	1
GO:0010721	negative regulation of cell development	33	1	0.46	1
GO:1901293	nucleoside phosphate biosynthetic proces...	55	1	0.77	1
GO:0002520	immune system development	140	1	1.97	1
GO:0030029	actin filament-based process	58	1	0.82	1
GO:0022610	biological adhesion	90	1	1.27	1
GO:0071396	cellular response to lipid	62	1	0.87	1
GO:0044782	cilium organization	34	1	0.48	1
GO:0022613	ribonucleoprotein complex biogenesis	113	1	1.59	1
GO:1903900	regulation of viral life cycle	31	1	0.44	1
GO:0006508	proteolysis	276	2	3.88	1
GO:1903506	regulation of nucleic acid-templated tra...	397	5	5.59	1
GO:1903507	negative regulation of nucleic acid-temp...	154	1	2.17	1
GO:0061041	regulation of wound healing	13	1	0.18	1
GO:1901698	response to nitrogen compound	121	3	1.7	1
GO:0032990	cell part morphogenesis	55	3	0.77	1
GO:1903508	positive regulation of nucleic acid-temp...	226	3	3.18	1
GO:1901699	cellular response to nitrogen compound	66	2	0.93	1
GO:0061045	negative regulation of wound healing	6	1	0.08	1
GO:0045892	negative regulation of transcription, DN...	152	1	2.14	1
GO:2000026	regulation of multicellular organismal d...	198	2	2.79	1
GO:0062012	regulation of small molecule metabolic p...	59	1	0.83	1
GO:0001944	vasculature development	61	1	0.86	1
GO:0061448	connective tissue development	23	1	0.32	1
GO:0042330	taxis	40	1	0.56	1
GO:0015849	organic acid transport	28	1	0.39	1
GO:0001932	regulation of protein phosphorylation	175	2	2.46	1
GO:0001933	negative regulation of protein phosphory...	53	1	0.75	1
GO:0001934	positive regulation of protein phosphory...	110	2	1.55	1
GO:0001935	endothelial cell proliferation	15	1	0.21	1
GO:0016042	lipid catabolic process	48	1	0.68	1
GO:0046890	regulation of lipid biosynthetic process	25	1	0.35	1
GO:0016043	cellular component organization	875	13	12.31	1
GO:0033993	response to lipid	84	1	1.18	1
GO:0060491	regulation of cell projection assembly	21	1	0.3	1
GO:0030030	cell projection organization	142	5	2	1
GO:0015833	peptide transport	328	5	4.62	1
GO:0016049	cell growth	68	1	0.96	1
GO:0030036	actin cytoskeleton organization	57	1	0.8	1
GO:0008104	protein localization	434	9	6.11	1
GO:0009628	response to abiotic stimulus	142	1	2	1
GO:0006694	steroid biosynthetic process	20	1	0.28	1
GO:0016032	viral process	53	2	0.75	1
GO:0006695	cholesterol biosynthetic process	12	1	0.17	1
GO:0009611	response to wounding	39	1	0.55	1
GO:0009617	response to bacterium	57	1	0.8	1
GO:0051252	regulation of RNA metabolic process	437	5	6.15	1
GO:0051253	negative regulation of RNA metabolic pro...	169	1	2.38	1
GO:0051254	positive regulation of RNA metabolic pro...	243	3	3.42	1
GO:1901652	response to peptide	50	1	0.7	1
GO:1901653	cellular response to peptide	38	1	0.53	1
GO:0031589	cell-substrate adhesion	25	1	0.35	1
GO:0044743	protein transmembrane import into intrac...	14	1	0.2	1
GO:0051259	protein complex oligomerization	105	3	1.48	1
GO:0070646	protein modification by small protein re...	33	1	0.46	1
GO:0001501	skeletal system development	39	2	0.55	1
GO:0070647	protein modification by small protein co...	182	3	2.56	1
GO:0001505	regulation of neurotransmitter levels	35	1	0.49	1
GO:0000165	MAPK cascade	83	2	1.17	1
GO:0051282	regulation of sequestering of calcium io...	9	1	0.13	1
GO:0051283	negative regulation of sequestering of c...	9	1	0.13	1
GO:0045859	regulation of protein kinase activity	99	1	1.39	1
GO:0014065	phosphatidylinositol 3-kinase signaling	13	2	0.18	1
GO:0022604	regulation of cell morphogenesis	50	2	0.7	1
GO:0030001	metal ion transport	76	2	1.07	1
GO:0030003	cellular cation homeostasis	57	3	0.8	1
GO:0022607	cellular component assembly	438	5	6.16	1
GO:1902652	secondary alcohol metabolic process	21	1	0.3	1
GO:1902653	secondary alcohol biosynthetic process	12	1	0.17	1
GO:0051270	regulation of cellular component movemen...	75	1	1.06	1
GO:0072358	cardiovascular system development	61	1	0.86	1
GO:0051271	negative regulation of cellular componen...	18	1	0.25	1
GO:0072359	circulatory system development	100	1	1.41	1
GO:0033554	cellular response to stress	326	3	4.59	1
GO:0033555	multicellular organismal response to str...	6	1	0.08	1
GO:0032989	cellular component morphogenesis	94	4	1.32	1
GO:0071375	cellular response to peptide hormone sti...	29	1	0.41	1
GO:0051276	chromosome organization	196	1	2.76	1
GO:0097435	supramolecular fiber organization	60	1	0.84	1
GO:0051674	localization of cell	128	3	1.8	1
GO:1902680	positive regulation of RNA biosynthetic ...	227	3	3.19	1
GO:0090304	nucleic acid metabolic process	733	8	10.32	1
GO:0019953	sexual reproduction	71	1	1	1
GO:0006650	glycerophospholipid metabolic process	42	1	0.59	1
GO:0046483	heterocycle metabolic process	873	9	12.29	1
GO:0051223	regulation of protein transport	90	1	1.27	1
GO:0051224	negative regulation of protein transport	32	1	0.45	1
GO:0006259	DNA metabolic process	184	2	2.59	1
GO:0046486	glycerolipid metabolic process	51	2	0.72	1
GO:0046488	phosphatidylinositol metabolic process	28	1	0.39	1
GO:0007264	small GTPase mediated signal transductio...	60	1	0.84	1
GO:0007265	Ras protein signal transduction	49	1	0.69	1
GO:0007266	Rho protein signal transduction	15	1	0.21	1
GO:0007267	cell-cell signaling	108	3	1.52	1
GO:0007268	chemical synaptic transmission	47	2	0.66	1
GO:0070201	regulation of establishment of protein l...	95	1	1.34	1
GO:0071310	cellular response to organic substance	252	3	3.55	1
GO:0060070	canonical Wnt signaling pathway	19	1	0.27	1
GO:1901214	regulation of neuron death	56	1	0.79	1
GO:1901215	negative regulation of neuron death	33	1	0.46	1
GO:0042493	response to drug	94	1	1.32	1
GO:0050900	leukocyte migration	29	1	0.41	1
GO:0014070	response to organic cyclic compound	74	1	1.04	1
GO:1902679	negative regulation of RNA biosynthetic ...	154	1	2.17	1
GO:0048468	cell development	203	4	2.86	1
GO:0007254	JNK cascade	24	1	0.34	1
GO:0044703	multi-organism reproductive process	80	1	1.13	1
GO:1901615	organic hydroxy compound metabolic proce...	75	2	1.06	1
GO:1901616	organic hydroxy compound catabolic proce...	13	2	0.18	1
GO:2001141	regulation of RNA biosynthetic process	399	5	5.62	1
GO:1901617	organic hydroxy compound biosynthetic pr...	38	1	0.53	1
GO:0035295	tube development	88	3	1.24	1
GO:0035296	regulation of tube diameter	12	1	0.17	1
GO:0009605	response to external stimulus	217	3	3.05	1
GO:0048869	cellular developmental process	442	8	6.22	1
GO:0051240	positive regulation of multicellular org...	176	2	2.48	1
GO:0009607	response to biotic stimulus	96	1	1.35	1
GO:0051241	negative regulation of multicellular org...	132	1	1.86	1
GO:0010498	proteasomal protein catabolic process	109	1	1.53	1
GO:0030193	regulation of blood coagulation	9	1	0.13	1
GO:0097006	regulation of plasma lipoprotein particl...	10	1	0.14	1
GO:0071345	cellular response to cytokine stimulus	92	1	1.29	1
GO:0051246	regulation of protein metabolic process	403	4	5.67	1
GO:0051641	cellular localization	435	8	6.12	1
GO:0051247	positive regulation of protein metabolic...	247	2	3.48	1
GO:0099173	postsynapse organization	15	2	0.21	1
GO:0051248	negative regulation of protein metabolic...	156	2	2.2	1
GO:0030595	leukocyte chemotaxis	18	1	0.25	1
GO:0099177	regulation of trans-synaptic signaling	38	2	0.53	1
GO:0048856	anatomical structure development	589	10	8.29	1
GO:0016192	vesicle-mediated transport	234	2	3.29	1
GO:0045445	myoblast differentiation	9	1	0.13	1
GO:0048858	cell projection morphogenesis	49	2	0.69	1
GO:0060429	epithelium development	92	3	1.29	1
GO:0051234	establishment of localization	637	10	8.96	1
GO:0008652	cellular amino acid biosynthetic process	21	1	0.3	1
GO:0051235	maintenance of location	44	3	0.62	1
GO:0051236	establishment of RNA localization	37	1	0.52	1
GO:0060828	regulation of canonical Wnt signaling pa...	16	1	0.23	1
GO:0000910	cytokinesis	26	1	0.37	1
GO:0006626	protein targeting to mitochondrion	28	1	0.39	1
GO:0051239	regulation of multicellular organismal p...	308	4	4.33	1
GO:0007275	multicellular organism development	539	7	7.59	1
GO:0007276	gamete generation	64	1	0.9	1
GO:0042060	wound healing	33	1	0.46	1
GO:0032535	regulation of cellular component size	38	1	0.53	1
GO:0006629	lipid metabolic process	191	4	2.69	1
GO:0044092	negative regulation of molecular functio...	135	2	1.9	1
GO:0044093	positive regulation of molecular functio...	207	2	2.91	1
GO:0042063	gliogenesis	25	1	0.35	1
GO:0045833	negative regulation of lipid metabolic p...	15	1	0.21	1
GO:0008285	negative regulation of cell proliferatio...	81	1	1.14	1
GO:0001667	ameboidal-type cell migration	34	1	0.48	1
GO:0045834	positive regulation of lipid metabolic p...	23	1	0.32	1
GO:0008286	insulin receptor signaling pathway	10	1	0.14	1
GO:0009790	embryo development	127	2	1.79	1
GO:0048870	cell motility	128	3	1.8	1
GO:0009792	embryo development ending in birth or eg...	89	2	1.25	1
GO:0048872	homeostasis of number of cells	42	1	0.59	1
GO:0060047	heart contraction	14	1	0.2	1
GO:0061564	axon development	36	1	0.51	1
GO:0060048	cardiac muscle contraction	11	1	0.15	1
GO:0048878	chemical homeostasis	119	3	1.67	1
GO:0060840	artery development	6	1	0.08	1
GO:0001655	urogenital system development	36	1	0.51	1
GO:0010467	gene expression	786	9	11.06	1
GO:0030162	regulation of proteolysis	118	1	1.66	1
GO:0006641	triglyceride metabolic process	11	1	0.15	1
GO:0010469	regulation of signaling receptor activit...	10	1	0.14	1
GO:0030163	protein catabolic process	181	1	2.55	1
GO:0043062	extracellular structure organization	22	2	0.31	1
GO:0046434	organophosphate catabolic process	39	1	0.55	1
GO:0006644	phospholipid metabolic process	59	2	0.83	1
GO:0030168	platelet activation	8	1	0.11	1
GO:0043067	regulation of programmed cell death	228	2	3.21	1
GO:0007215	glutamate receptor signaling pathway	6	1	0.08	1
GO:0007610	behavior	63	2	0.89	1
GO:0043069	negative regulation of programmed cell d...	129	2	1.82	1
GO:0007611	learning or memory	24	2	0.34	1
GO:0090066	regulation of anatomical structure size	48	1	0.68	1
GO:0007613	memory	14	2	0.2	1
GO:0018193	peptidyl-amino acid modification	195	3	2.74	1
GO:0048015	phosphatidylinositol-mediated signaling	16	2	0.23	1
GO:0046839	phospholipid dephosphorylation	7	1	0.1	1
GO:0019538	protein metabolic process	882	10	12.41	1
GO:0019932	second-messenger-mediated signaling	35	2	0.49	1
GO:0032101	regulation of response to external stimu...	83	1	1.17	1
GO:0048017	inositol lipid-mediated signaling	17	2	0.24	1
GO:0080134	regulation of response to stress	191	2	2.69	1
GO:0032102	negative regulation of response to exter...	36	1	0.51	1
GO:0080135	regulation of cellular response to stres...	116	1	1.63	1
GO:0032501	multicellular organismal process	691	10	9.72	1
GO:0016567	protein ubiquitination	136	2	1.91	1
GO:0032502	developmental process	645	10	9.08	1
GO:0051208	sequestering of calcium ion	9	1	0.13	1
GO:0048812	neuron projection morphogenesis	48	2	0.68	1
GO:0071702	organic substance transport	411	7	5.78	1
GO:1901605	alpha-amino acid metabolic process	40	1	0.56	1
GO:0051209	release of sequestered calcium ion into ...	8	1	0.11	1
GO:0048813	dendrite morphogenesis	17	1	0.24	1
GO:0051603	proteolysis involved in cellular protein...	151	1	2.12	1
GO:0071704	organic substance metabolic process	1580	21	22.24	1
GO:0032504	multicellular organism reproduction	70	1	0.99	1
GO:0048814	regulation of dendrite morphogenesis	13	1	0.18	1
GO:0006638	neutral lipid metabolic process	13	1	0.18	1
GO:0006639	acylglycerol metabolic process	13	1	0.18	1
GO:0071705	nitrogen compound transport	371	6	5.22	1
GO:0032506	cytokinetic process	8	1	0.11	1
GO:0042886	amide transport	331	5	4.66	1
GO:0032507	maintenance of protein location in cell	11	1	0.15	1
GO:0007249	I-kappaB kinase/NF-kappaB signaling	33	2	0.46	1
GO:0015980	energy derivation by oxidation of organi...	52	2	0.73	1
GO:0099537	trans-synaptic signaling	48	2	0.68	1
GO:0030182	neuron differentiation	123	3	1.73	1
GO:0008610	lipid biosynthetic process	94	2	1.32	1
GO:0002682	regulation of immune system process	176	1	2.48	1
GO:0008219	cell death	300	3	4.22	1
GO:0043085	positive regulation of catalytic activit...	164	1	2.31	1
GO:0043086	negative regulation of catalytic activit...	90	2	1.27	1
GO:0090087	regulation of peptide transport	94	1	1.32	1
GO:0044057	regulation of system process	43	1	0.61	1
GO:0010874	regulation of cholesterol efflux	5	1	0.07	1
GO:0050657	nucleic acid transport	36	1	0.51	1
GO:0010876	lipid localization	51	2	0.72	1
GO:0050658	RNA transport	36	1	0.51	1
GO:0030178	negative regulation of Wnt signaling pat...	12	1	0.17	1
GO:0060401	cytosolic calcium ion transport	11	1	0.15	1
GO:0000902	cell morphogenesis	81	3	1.14	1
GO:0060402	calcium ion transport into cytosol	10	1	0.14	1
GO:0000904	cell morphogenesis involved in different...	58	3	0.82	1
GO:0044085	cellular component biogenesis	508	6	7.15	1
GO:0044087	regulation of cellular component biogene...	122	2	1.72	1
GO:0044089	positive regulation of cellular componen...	67	1	0.94	1
GO:0071495	cellular response to endogenous stimulus	117	2	1.65	1
GO:0006605	protein targeting	58	1	0.82	1
GO:0016579	protein deubiquitination	24	1	0.34	1
GO:0070371	ERK1 and ERK2 cascade	33	1	0.46	1
GO:0044070	regulation of anion transport	13	1	0.18	1
GO:0034504	protein localization to nucleus	57	1	0.8	1
GO:0070372	regulation of ERK1 and ERK2 cascade	32	1	0.45	1
GO:0097553	calcium ion transmembrane import into cy...	10	1	0.14	1
GO:0016125	sterol metabolic process	21	1	0.3	1
GO:0016126	sterol biosynthetic process	13	1	0.18	1
GO:0050673	epithelial cell proliferation	40	1	0.56	1
GO:0030111	regulation of Wnt signaling pathway	20	1	0.28	1
GO:0045595	regulation of cell differentiation	183	3	2.58	1
GO:0045596	negative regulation of cell differentiat...	76	2	1.07	1
GO:0045597	positive regulation of cell differentiat...	98	1	1.38	1
GO:0050678	regulation of epithelial cell proliferat...	36	1	0.51	1
GO:0015918	sterol transport	12	1	0.17	1
GO:0007204	positive regulation of cytosolic calcium...	16	1	0.23	1
GO:0043410	positive regulation of MAPK cascade	51	2	0.72	1
GO:0007600	sensory perception	26	1	0.37	1
GO:0043412	macromolecule modification	615	9	8.65	1
GO:0030516	regulation of axon extension	13	1	0.18	1
GO:0033692	cellular polysaccharide biosynthetic pro...	8	1	0.11	1
GO:0036211	protein modification process	580	8	8.16	1
GO:2000112	regulation of cellular macromolecule bio...	479	7	6.74	1
GO:0043043	peptide biosynthetic process	145	2	2.04	1
GO:2000113	negative regulation of cellular macromol...	188	2	2.65	1
GO:0070727	cellular macromolecule localization	308	6	4.33	1
GO:0031667	response to nutrient levels	51	2	0.72	1
GO:0010033	response to organic substance	328	4	4.62	1
GO:1901360	organic cyclic compound metabolic proces...	897	9	12.62	1
GO:0009725	response to hormone	71	1	1	1
GO:0010035	response to inorganic substance	68	1	0.96	1
GO:1901362	organic cyclic compound biosynthetic pro...	555	6	7.81	1
GO:0019693	ribose phosphate metabolic process	96	1	1.35	1
GO:0010038	response to metal ion	36	1	0.51	1
GO:0006396	RNA processing	201	2	2.83	1
GO:0010039	response to iron ion	6	1	0.08	1
GO:0006397	mRNA processing	104	1	1.46	1
GO:0008202	steroid metabolic process	30	1	0.42	1
GO:0006793	phosphorus metabolic process	459	8	6.46	1
GO:0015931	nucleobase-containing compound transport	44	1	0.62	1
GO:0008203	cholesterol metabolic process	21	1	0.3	1
GO:0035239	tube morphogenesis	71	1	1	1
GO:0006796	phosphate-containing compound metabolic ...	453	8	6.38	1
GO:0009314	response to radiation	72	1	1.01	1
GO:0002237	response to molecule of bacterial origin	35	1	0.49	1
GO:2000145	regulation of cell motility	69	1	0.97	1
GO:2000146	negative regulation of cell motility	18	1	0.25	1
GO:0032268	regulation of cellular protein metabolic...	375	4	5.28	1
GO:0044419	interspecies interaction between organis...	61	2	0.86	1
GO:0032269	negative regulation of cellular protein ...	146	2	2.05	1
GO:0060996	dendritic spine development	12	2	0.17	1
GO:0060997	dendritic spine morphogenesis	6	1	0.08	1
GO:0044042	glucan metabolic process	11	1	0.15	1
GO:0060998	regulation of dendritic spine developmen...	10	2	0.14	1
GO:0043434	response to peptide hormone	40	1	0.56	1
GO:0009719	response to endogenous stimulus	138	3	1.94	1
GO:0043436	oxoacid metabolic process	168	1	2.36	1
GO:2001257	regulation of cation channel activity	12	1	0.17	1
GO:0097529	myeloid leukocyte migration	22	1	0.31	1
GO:0007399	nervous system development	206	3	2.9	1
GO:0010001	glial cell differentiation	21	1	0.3	1
GO:0046165	alcohol biosynthetic process	30	1	0.42	1
GO:0006360	transcription by RNA polymerase I	11	1	0.15	1
GO:0006364	rRNA processing	54	1	0.76	1
GO:1903362	regulation of cellular protein catabolic...	56	1	0.79	1
GO:0006366	transcription by RNA polymerase II	285	2	4.01	1
GO:0045185	maintenance of protein location	17	1	0.24	1
GO:0060560	developmental growth involved in morphog...	22	1	0.31	1
GO:0032270	positive regulation of cellular protein ...	226	2	3.18	1
GO:0030100	regulation of endocytosis	34	2	0.48	1
GO:0031623	receptor internalization	11	1	0.15	1
GO:0002209	behavioral defense response	5	1	0.07	1
GO:0034660	ncRNA metabolic process	128	1	1.8	1
GO:0015908	fatty acid transport	9	1	0.13	1
GO:0006351	transcription, DNA-templated	420	5	5.91	1
GO:0018130	heterocycle biosynthetic process	539	6	7.59	1
GO:0097530	granulocyte migration	15	1	0.21	1
GO:0032675	regulation of interleukin-6 production	13	1	0.18	1
GO:0043009	chordate embryonic development	87	2	1.22	1
GO:0031214	biomineral tissue development	13	1	0.18	1
GO:0006356	regulation of transcription by RNA polym...	10	1	0.14	1
GO:0000281	mitotic cytokinesis	12	1	0.17	1
GO:0006357	regulation of transcription by RNA polym...	265	2	3.73	1
GO:0043405	regulation of MAP kinase activity	34	1	0.48	1
GO:0098916	anterograde trans-synaptic signaling	47	2	0.66	1
GO:0006753	nucleoside phosphate metabolic process	119	1	1.67	1
GO:0043408	regulation of MAPK cascade	77	2	1.08	1
GO:0043409	negative regulation of MAPK cascade	18	1	0.25	1
GO:0140053	mitochondrial gene expression	37	1	0.52	1
GO:0090407	organophosphate biosynthetic process	102	2	1.44	1
GO:0071824	protein-DNA complex subunit organization	35	1	0.49	1
GO:0034654	nucleobase-containing compound biosynthe...	517	6	7.28	1
GO:0070302	regulation of stress-activated protein k...	32	1	0.45	1
GO:0071825	protein-lipid complex subunit organizati...	6	1	0.08	1
GO:0034655	nucleobase-containing compound catabolic...	97	1	1.37	1
GO:0070304	positive regulation of stress-activated ...	25	1	0.35	1
GO:0000271	polysaccharide biosynthetic process	9	1	0.13	1
GO:0033673	negative regulation of kinase activity	34	1	0.48	1
GO:0009303	rRNA transcription	8	1	0.11	1
GO:0044403	symbiont process	59	2	0.83	1
GO:0000278	mitotic cell cycle	147	1	2.07	1
GO:0009306	protein secretion	60	2	0.84	1
GO:0046174	polyol catabolic process	7	1	0.1	1
GO:0051716	cellular response to stimulus	766	14	10.78	1
GO:0008361	regulation of cell size	23	1	0.32	1
GO:0042592	homeostatic process	218	3	3.07	1
GO:0022898	regulation of transmembrane transporter ...	22	1	0.31	1
GO:0040011	locomotion	150	3	2.11	1
GO:0051341	regulation of oxidoreductase activity	15	1	0.21	1
GO:0045927	positive regulation of growth	38	1	0.53	1
GO:0002790	peptide secretion	63	2	0.89	1
GO:0042596	fear response	5	1	0.07	1
GO:0040012	regulation of locomotion	82	1	1.15	1
GO:0002791	regulation of peptide secretion	51	1	0.72	1
GO:0040013	negative regulation of locomotion	25	1	0.35	1
GO:0002792	negative regulation of peptide secretion	19	1	0.27	1
GO:0046578	regulation of Ras protein signal transdu...	21	1	0.3	1
GO:0051346	negative regulation of hydrolase activit...	44	1	0.62	1
GO:0051348	negative regulation of transferase activ...	42	1	0.59	1
GO:0019220	regulation of phosphate metabolic proces...	221	3	3.11	1
GO:0019222	regulation of metabolic process	850	14	11.96	1
GO:0010594	regulation of endothelial cell migration	17	1	0.24	1
GO:0071840	cellular component organization or bioge...	928	14	13.06	1
GO:0055092	sterol homeostasis	11	1	0.15	1
GO:0007389	pattern specification process	36	1	0.51	1
GO:0006325	chromatin organization	119	1	1.67	1
GO:0051336	regulation of hydrolase activity	132	1	1.86	1
GO:0034220	ion transmembrane transport	75	3	1.06	1
GO:0006725	cellular aromatic compound metabolic pro...	874	9	12.3	1
GO:0051338	regulation of transferase activity	137	1	1.93	1
GO:0006310	DNA recombination	54	1	0.76	1
GO:0008380	RNA splicing	82	1	1.15	1
GO:0045943	positive regulation of transcription by ...	8	1	0.11	1
GO:0050790	regulation of catalytic activity	265	2	3.73	1
GO:0048583	regulation of response to stimulus	446	7	6.28	1
GO:0019218	regulation of steroid metabolic process	11	1	0.15	1
GO:0050792	regulation of viral process	37	2	0.52	1
GO:0048584	positive regulation of response to stimu...	238	5	3.35	1
GO:0032635	interleukin-6 production	14	1	0.2	1
GO:0019219	regulation of nucleobase-containing comp...	497	6	6.99	1
GO:0050793	regulation of developmental process	257	3	3.62	1
GO:0048585	negative regulation of response to stimu...	199	2	2.8	1
GO:0050794	regulation of cellular process	1185	18	16.68	1
GO:0048588	developmental cell growth	24	1	0.34	1
GO:0048589	developmental growth	81	2	1.14	1
GO:0046916	cellular transition metal ion homeostasi...	19	1	0.27	1
GO:0009890	negative regulation of biosynthetic proc...	214	3	3.01	1
GO:0009891	positive regulation of biosynthetic proc...	290	3	4.08	1
GO:0009892	negative regulation of metabolic process	415	6	5.84	1
GO:0009893	positive regulation of metabolic process	512	4	7.21	1
GO:0045934	negative regulation of nucleobase-contai...	196	2	2.76	1
GO:0009894	regulation of catabolic process	163	1	2.29	1
GO:0045935	positive regulation of nucleobase-contai...	279	3	3.93	1
GO:0034613	cellular protein localization	305	6	4.29	1
GO:0045936	negative regulation of phosphate metabol...	73	2	1.03	1
GO:0009896	positive regulation of catabolic process	93	1	1.31	1
GO:0045937	positive regulation of phosphate metabol...	128	2	1.8	1
GO:0046942	carboxylic acid transport	28	1	0.39	1
GO:1990542	mitochondrial transmembrane transport	21	1	0.3	1
GO:0060541	respiratory system development	18	1	0.25	1
GO:0010562	positive regulation of phosphorus metabo...	128	2	1.8	1
GO:0010563	negative regulation of phosphorus metabo...	73	2	1.03	1
GO:0034641	cellular nitrogen compound metabolic pro...	1004	11	14.13	1
GO:0042157	lipoprotein metabolic process	28	1	0.39	1
GO:0034248	regulation of cellular amide metabolic p...	74	3	1.04	1
GO:0048522	positive regulation of cellular process	699	9	9.84	1
GO:0055065	metal ion homeostasis	56	3	0.79	1
GO:0048523	negative regulation of cellular process	601	9	8.46	1
GO:0051301	cell division	120	1	1.69	1
GO:0034645	cellular macromolecule biosynthetic proc...	671	8	9.44	1
GO:0023051	regulation of signaling	350	7	4.93	1
GO:0023052	signaling	548	10	7.71	1
GO:0006338	chromatin remodeling	25	1	0.35	1
GO:1990138	neuron projection extension	19	1	0.27	1
GO:1901700	response to oxygen-containing compound	181	2	2.55	1
GO:0019637	organophosphate metabolic process	185	3	2.6	1
GO:1901701	cellular response to oxygen-containing c...	139	2	1.96	1
GO:0012501	programmed cell death	288	2	4.05	1
GO:0023056	positive regulation of signaling	181	5	2.55	1
GO:0051702	interaction with symbiont	10	1	0.14	1
GO:0023057	negative regulation of signaling	161	3	2.27	1
GO:0051704	multi-organism process	211	4	2.97	1
GO:0010556	regulation of macromolecule biosynthetic...	492	7	6.92	1
GO:0051707	response to other organism	87	1	1.22	1
GO:0010557	positive regulation of macromolecule bio...	270	3	3.8	1
GO:0010558	negative regulation of macromolecule bio...	194	2	2.73	1
GO:0001775	cell activation	133	1	1.87	1
GO:0071804	cellular potassium ion transport	7	1	0.1	1
GO:0048514	blood vessel morphogenesis	50	1	0.7	1
GO:0001776	leukocyte homeostasis	15	1	0.21	1
GO:0071806	protein transmembrane transport	17	1	0.24	1
GO:0009064	glutamine family amino acid metabolic pr...	13	1	0.18	1
GO:0042981	regulation of apoptotic process	224	2	3.15	1
GO:0034637	cellular carbohydrate biosynthetic proce...	12	1	0.17	1
GO:0042982	amyloid precursor protein metabolic proc...	8	1	0.11	1
GO:0048518	positive regulation of biological proces...	774	10	10.89	1
GO:0050767	regulation of neurogenesis	84	2	1.18	1
GO:0010959	regulation of metal ion transport	30	1	0.42	1
GO:0048519	negative regulation of biological proces...	691	10	9.72	1
GO:0050768	negative regulation of neurogenesis	30	1	0.42	1
GO:0040007	growth	141	3	1.98	1
GO:0050769	positive regulation of neurogenesis	51	1	0.72	1
GO:0042987	amyloid precursor protein catabolic proc...	7	1	0.1	1
GO:0055080	cation homeostasis	66	3	0.93	1
GO:0055082	cellular chemical homeostasis	74	3	1.04	1
GO:0042176	regulation of protein catabolic process	80	1	1.13	1
GO:0055085	transmembrane transport	125	4	1.76	1
GO:0055086	nucleobase-containing small molecule met...	138	1	1.94	1
GO:0015672	monovalent inorganic cation transport	29	1	0.41	1
GO:0031399	regulation of protein modification proce...	242	2	3.41	1
GO:0002376	immune system process	297	3	4.18	1
GO:0055088	lipid homeostasis	20	1	0.28	1
GO:0090181	regulation of cholesterol metabolic proc...	7	1	0.1	1
GO:0009056	catabolic process	433	3	6.09	1
GO:0009057	macromolecule catabolic process	255	2	3.59	1
GO:0009058	biosynthetic process	879	11	12.37	1
GO:0009059	macromolecule biosynthetic process	683	8	9.61	1
GO:0055072	iron ion homeostasis	15	1	0.21	1
GO:0051093	negative regulation of developmental pro...	106	2	1.49	1
GO:0042127	regulation of cell proliferation	187	1	2.63	1
GO:0051094	positive regulation of developmental pro...	131	1	1.84	1
GO:0055074	calcium ion homeostasis	28	2	0.39	1
GO:0043170	macromolecule metabolic process	1323	18	18.62	1
GO:0055076	transition metal ion homeostasis	26	1	0.37	1
GO:0006304	DNA modification	20	1	0.28	1
GO:0048534	hematopoietic or lymphoid organ developm...	131	1	1.84	1
GO:0010975	regulation of neuron projection developm...	53	2	0.75	1
GO:0051098	regulation of binding	63	1	0.89	1
GO:0010976	positive regulation of neuron projection...	32	1	0.45	1
GO:0051099	positive regulation of binding	35	1	0.49	1
GO:0022414	reproductive process	121	1	1.7	1
GO:0046903	secretion	113	3	1.59	1
GO:0050789	regulation of biological process	1275	21	17.94	1
GO:0010522	regulation of calcium ion transport into...	7	1	0.1	1
GO:0046907	intracellular transport	296	2	4.17	1
GO:0070887	cellular response to chemical stimulus	320	5	4.5	1
GO:0034205	amyloid-beta formation	5	1	0.07	1
GO:0010921	regulation of phosphatase activity	15	1	0.21	1
GO:0050770	regulation of axonogenesis	20	1	0.28	1
GO:0014902	myotube differentiation	10	1	0.14	1
GO:0050772	positive regulation of axonogenesis	11	1	0.15	1
GO:0043122	regulation of I-kappaB kinase/NF-kappaB ...	27	2	0.38	1
GO:0050773	regulation of dendrite development	19	2	0.27	1
GO:0009888	tissue development	160	5	2.25	1
GO:0009889	regulation of biosynthetic process	528	7	7.43	1
GO:0050776	regulation of immune response	107	1	1.51	1
GO:0023014	signal transduction by protein phosphory...	84	2	1.18	1
GO:0043523	regulation of neuron apoptotic process	45	1	0.63	1
GO:0098660	inorganic ion transmembrane transport	51	2	0.72	1
GO:0097659	nucleic acid-templated transcription	421	5	5.92	1
GO:0061640	cytoskeleton-dependent cytokinesis	14	1	0.2	1
GO:0043112	receptor metabolic process	26	2	0.37	1
GO:0050727	regulation of inflammatory response	40	1	0.56	1
GO:0006091	generation of precursor metabolites and ...	73	2	1.03	1
GO:0072594	establishment of protein localization to...	87	2	1.22	1
GO:0010941	regulation of cell death	243	3	3.42	1
GO:0098655	cation transmembrane transport	52	3	0.73	1
GO:0098657	import into cell	90	2	1.27	1
GO:0009410	response to xenobiotic stimulus	26	2	0.37	1

## Sheet: Sheet7
LPS_Monocle3-PI_GO_PseudotimeDE_Monocle3-DE
GO.ID	Term	Annotated	Significant	Expected	weight01Fisher
GO:0006954	inflammatory response	106	54	17.36	3e-06
GO:0032729	positive regulation of interferon-gamma production	15	10	2.46	1.7e-05
GO:0030593	neutrophil chemotaxis	21	13	3.44	6.8e-05
GO:0050766	positive regulation of phagocytosis	14	10	2.29	7.7e-05
GO:0008217	regulation of blood pressure	20	10	3.27	7.8e-05
GO:0032760	positive regulation of tumor necrosis factor production	20	11	3.27	8.2e-05
GO:0001774	microglial cell activation	12	10	1.96	0.00011
GO:0010743	regulation of macrophage derived foam cell differentiation	5	5	0.82	0.00012
GO:0032722	positive regulation of chemokine production	12	8	1.96	0.00013
GO:0007204	positive regulation of cytosolic calcium ion concentration	27	13	4.42	0.00015
GO:0045087	innate immune response	118	47	19.32	0.00016
GO:0032757	positive regulation of interleukin-8 production	10	7	1.64	0.00023
GO:0032755	positive regulation of interleukin-6 production	19	10	3.11	0.00028
GO:0009612	response to mechanical stimulus	13	8	2.13	0.00029
GO:0071407	cellular response to organic cyclic compound	59	22	9.66	0.00037
GO:0002827	positive regulation of T-helper 1 type immune response	8	6	1.31	0.00039
GO:0070098	chemokine-mediated signaling pathway	8	6	1.31	0.00039
GO:0009617	response to bacterium	80	39	13.1	0.00039
GO:0032496	response to lipopolysaccharide	45	22	7.37	0.00049
GO:0001816	cytokine production	108	47	17.68	0.00053
GO:0006955	immune response	202	75	33.08	0.00054
GO:0042108	positive regulation of cytokine biosynthetic process	14	8	2.29	0.00058
GO:0043372	positive regulation of CD4-positive, alpha-beta T cell differentiation	6	5	0.98	0.0006
GO:0006953	acute-phase response	6	5	0.98	0.0006
GO:0061844	antimicrobial humoral immune response mediated by antimicrobial peptide	6	5	0.98	0.0006
GO:0045907	positive regulation of vasoconstriction	6	5	0.98	0.0006
GO:2000679	positive regulation of transcription regulatory region DNA binding	6	5	0.98	0.0006
GO:0032928	regulation of superoxide anion generation	6	5	0.98	0.0006
GO:0071222	cellular response to lipopolysaccharide	31	14	5.08	0.00075
GO:1900182	positive regulation of protein localization to nucleus	14	7	2.29	0.001
GO:2001244	positive regulation of intrinsic apoptotic signaling pathway	19	9	3.11	0.00154
GO:0002250	adaptive immune response	64	25	10.48	0.00179
GO:0042743	hydrogen peroxide metabolic process	7	5	1.15	0.00181
GO:0001890	placenta development	16	6	2.62	0.00182
GO:0015909	long-chain fatty acid transport	13	7	2.13	0.00209
GO:0043407	negative regulation of MAP kinase activity	13	7	2.13	0.00209
GO:1901224	positive regulation of NIK/NF-kappaB signaling	13	7	2.13	0.00209
GO:0002548	monocyte chemotaxis	10	7	1.64	0.00302
GO:0031623	receptor internalization	11	6	1.8	0.00306
GO:0051883	killing of cells in other organism involved in symbiotic interaction	5	4	0.82	0.00309
GO:0046006	regulation of activated T cell proliferation	5	4	0.82	0.00309
GO:2001280	positive regulation of unsaturated fatty acid biosynthetic process	5	4	0.82	0.00309
GO:0032309	icosanoid secretion	5	4	0.82	0.00309
GO:0150078	positive regulation of neuroinflammatory response	5	4	0.82	0.00309
GO:0030194	positive regulation of blood coagulation	5	4	0.82	0.00309
GO:0008347	glial cell migration	5	4	0.82	0.00309
GO:0071634	regulation of transforming growth factor beta production	5	4	0.82	0.00309
GO:0042095	interferon-gamma biosynthetic process	5	4	0.82	0.00309
GO:0006956	complement activation	5	4	0.82	0.00309
GO:0070252	actin-mediated cell contraction	5	4	0.82	0.00309
GO:0045622	regulation of T-helper cell differentiation	5	4	0.82	0.00309
GO:0002507	tolerance induction	5	4	0.82	0.00309
GO:0002675	positive regulation of acute inflammatory response	5	4	0.82	0.00309
GO:0031392	regulation of prostaglandin biosynthetic process	5	4	0.82	0.00309
GO:1903978	regulation of microglial cell activation	5	4	0.82	0.00309
GO:1903427	negative regulation of reactive oxygen species biosynthetic process	5	4	0.82	0.00309
GO:0007186	G protein-coupled receptor signaling pathway	56	26	9.17	0.00318
GO:0006631	fatty acid metabolic process	67	20	10.97	0.00336
GO:0051607	defense response to virus	36	13	5.89	0.0035
GO:0048661	positive regulation of smooth muscle cell proliferation	14	7	2.29	0.0036
GO:0043902	positive regulation of multi-organism process	34	10	5.57	0.00361
GO:0080090	regulation of primary metabolic process	785	141	128.54	0.00387
GO:0042742	defense response to bacterium	25	12	4.09	0.00391
GO:0032675	regulation of interleukin-6 production	22	13	3.6	0.00413
GO:0050829	defense response to Gram-negative bacterium	8	5	1.31	0.00418
GO:2000243	positive regulation of reproductive process	8	5	1.31	0.00418
GO:0050796	regulation of insulin secretion	20	10	3.27	0.00422
GO:0071496	cellular response to external stimulus	41	11	6.71	0.0043
GO:0050732	negative regulation of peptidyl-tyrosine phosphorylation	13	6	2.13	0.00432
GO:0046605	regulation of centrosome cycle	10	5	1.64	0.00433
GO:0050729	positive regulation of inflammatory response	25	15	4.09	0.00529
GO:0050727	regulation of inflammatory response	56	28	9.17	0.00682
GO:0050715	positive regulation of cytokine secretion	19	8	3.11	0.00685
GO:0043410	positive regulation of MAPK cascade	58	20	9.5	0.00749
GO:2000379	positive regulation of reactive oxygen species metabolic process	22	11	3.6	0.00781
GO:0071347	cellular response to interleukin-1	12	6	1.96	0.00799
GO:0045453	bone resorption	13	6	2.13	0.008
GO:0002429	immune response-activating cell surface receptor signaling pathway	28	8	4.58	0.00804
GO:0001885	endothelial cell development	6	4	0.98	0.00807
GO:0048247	lymphocyte chemotaxis	6	4	0.98	0.00807
GO:0001937	negative regulation of endothelial cell proliferation	6	4	0.98	0.00807
GO:0033238	regulation of cellular amine metabolic process	6	4	0.98	0.00807
GO:0097178	ruffle assembly	6	4	0.98	0.00807
GO:0050922	negative regulation of chemotaxis	6	4	0.98	0.00807
GO:0032965	regulation of collagen biosynthetic process	6	4	0.98	0.00807
GO:0048754	branching morphogenesis of an epithelial tube	9	5	1.47	0.00816
GO:0033138	positive regulation of peptidyl-serine phosphorylation	16	7	2.62	0.0089
GO:0035690	cellular response to drug	49	15	8.02	0.00974
GO:0006898	receptor-mediated endocytosis	30	14	4.91	0.01066
GO:0030154	cell differentiation	429	88	70.25	0.01077
GO:0008360	regulation of cell shape	13	6	2.13	0.0114
GO:0042102	positive regulation of T cell proliferation	13	6	2.13	0.0114
GO:0034097	response to cytokine	127	42	20.8	0.01147
GO:0001818	negative regulation of cytokine production	36	14	5.89	0.01293
GO:0001894	tissue homeostasis	23	11	3.77	0.01356
GO:0071346	cellular response to interferon-gamma	15	7	2.46	0.01397
GO:0018198	peptidyl-cysteine modification	10	5	1.64	0.01415
GO:0098659	inorganic cation import across plasma membrane	10	5	1.64	0.01415
GO:0030073	insulin secretion	25	13	4.09	0.01459
GO:0034341	response to interferon-gamma	19	10	3.11	0.01481
GO:0008277	regulation of G protein-coupled receptor signaling pathway	18	9	2.95	0.0149
GO:0002768	immune response-regulating cell surface receptor signaling pathway	32	11	5.24	0.01493
GO:0032970	regulation of actin filament-based process	33	10	5.4	0.01506
GO:0051851	modification by host of symbiont morphology or physiology	14	6	2.29	0.01517
GO:0045132	meiotic chromosome segregation	9	5	1.47	0.01519
GO:0120032	regulation of plasma membrane bounded cell projection assembly	23	7	3.77	0.01522
GO:0043903	regulation of symbiosis, encompassing mutualism through parasitism	42	10	6.88	0.01523
GO:0034142	toll-like receptor 4 signaling pathway	9	4	1.47	0.0153
GO:0030522	intracellular receptor signaling pathway	21	9	3.44	0.016
GO:0006816	calcium ion transport	40	12	6.55	0.01602
GO:0006911	phagocytosis, engulfment	12	7	1.96	0.01608
GO:0001525	angiogenesis	50	17	8.19	0.01618
GO:1901216	positive regulation of neuron death	27	8	4.42	0.0163
GO:0002446	neutrophil mediated immunity	7	4	1.15	0.01641
GO:0000470	maturation of LSU-rRNA	7	4	1.15	0.01641
GO:0007200	phospholipase C-activating G protein-coupled receptor signaling pathway	7	4	1.15	0.01641
GO:0070192	chromosome organization involved in meiotic cell cycle	7	4	1.15	0.01641
GO:0010718	positive regulation of epithelial to mesenchymal transition	7	4	1.15	0.01641
GO:0014009	glial cell proliferation	7	4	1.15	0.01641
GO:0042737	drug catabolic process	14	6	2.29	0.01724
GO:0030336	negative regulation of cell migration	22	8	3.6	0.01846
GO:0043547	positive regulation of GTPase activity	30	8	4.91	0.01866
GO:0006909	phagocytosis	35	19	5.73	0.02021
GO:0000082	G1/S transition of mitotic cell cycle	36	12	5.89	0.02184
GO:0045766	positive regulation of angiogenesis	19	7	3.11	0.02236
GO:0071356	cellular response to tumor necrosis factor	17	6	2.78	0.02252
GO:0006879	cellular iron ion homeostasis	11	5	1.8	0.02252
GO:0042531	positive regulation of tyrosine phosphorylation of STAT protein	11	5	1.8	0.02252
GO:0050805	negative regulation of synaptic transmission	11	5	1.8	0.02252
GO:0010976	positive regulation of neuron projection development	32	8	5.24	0.02263
GO:0045944	positive regulation of transcription by RNA polymerase II	173	38	28.33	0.02292
GO:0051173	positive regulation of nitrogen compound metabolic process	481	98	78.76	0.02382
GO:0001889	liver development	15	6	2.46	0.02487
GO:0120162	positive regulation of cold-induced thermogenesis	19	7	3.11	0.02517
GO:0050728	negative regulation of inflammatory response	19	7	3.11	0.02517
GO:1901566	organonitrogen compound biosynthetic process	318	51	52.07	0.02533
GO:0002696	positive regulation of leukocyte activation	59	21	9.66	0.02542
GO:1990266	neutrophil migration	25	15	4.09	0.02549
GO:0072503	cellular divalent inorganic cation homeostasis	44	18	7.2	0.0255
GO:0007159	leukocyte cell-cell adhesion	38	16	6.22	0.02564
GO:0006644	phospholipid metabolic process	66	20	10.81	0.02571
GO:0046883	regulation of hormone secretion	26	13	4.26	0.02579
GO:0002292	T cell differentiation involved in immune response	13	8	2.13	0.02618
GO:0031343	positive regulation of cell killing	14	8	2.29	0.0262
GO:0070371	ERK1 and ERK2 cascade	36	11	5.89	0.02628
GO:0045428	regulation of nitric oxide biosynthetic process	14	7	2.29	0.02634
GO:0033045	regulation of sister chromatid segregation	18	7	2.95	0.02643
GO:0001912	positive regulation of leukocyte mediated cytotoxicity	12	6	1.96	0.02643
GO:0042246	tissue regeneration	7	5	1.15	0.02646
GO:0051899	membrane depolarization	9	5	1.47	0.0265
GO:0003015	heart process	18	6	2.95	0.02656
GO:0014015	positive regulation of gliogenesis	9	4	1.47	0.02664
GO:0097194	execution phase of apoptosis	11	4	1.8	0.02668
GO:0019080	viral gene expression	13	4	2.13	0.02673
GO:0032411	positive regulation of transporter activity	11	3	1.8	0.02682
GO:0000187	activation of MAPK activity	17	6	2.78	0.0285
GO:0006826	iron ion transport	8	4	1.31	0.02863
GO:0042832	defense response to protozoan	8	4	1.31	0.02863
GO:0001676	long-chain fatty acid metabolic process	8	4	1.31	0.02863
GO:0045840	positive regulation of mitotic nuclear division	8	4	1.31	0.02863
GO:0045600	positive regulation of fat cell differentiation	8	4	1.31	0.02863
GO:0060395	SMAD protein signal transduction	8	4	1.31	0.02863
GO:0043032	positive regulation of macrophage activation	8	4	1.31	0.02863
GO:0072091	regulation of stem cell proliferation	8	4	1.31	0.02863
GO:0090263	positive regulation of canonical Wnt signaling pathway	8	4	1.31	0.02863
GO:0051188	cofactor biosynthetic process	52	9	8.51	0.02919
GO:0009888	tissue development	173	46	28.33	0.02988
GO:0008283	cell proliferation	234	64	38.32	0.03162
GO:0009615	response to virus	42	17	6.88	0.0318
GO:0002526	acute inflammatory response	16	11	2.62	0.03222
GO:0009967	positive regulation of signal transduction	192	62	31.44	0.03266
GO:0048771	tissue remodeling	22	10	3.6	0.03268
GO:1903531	negative regulation of secretion by cell	22	10	3.6	0.03268
GO:0060485	mesenchyme development	23	10	3.77	0.03272
GO:0034614	cellular response to reactive oxygen species	31	11	5.08	0.03279
GO:0002690	positive regulation of leukocyte chemotaxis	14	8	2.29	0.03284
GO:0002262	myeloid cell homeostasis	25	9	4.09	0.03303
GO:0071214	cellular response to abiotic stimulus	39	11	6.39	0.03309
GO:0010638	positive regulation of organelle organization	98	20	16.05	0.03323
GO:0030168	platelet activation	13	6	2.13	0.03327
GO:0006576	cellular biogenic amine metabolic process	12	5	1.96	0.03347
GO:0045429	positive regulation of nitric oxide biosynthetic process	12	5	1.96	0.03354
GO:0001960	negative regulation of cytokine-mediated signaling pathway	12	5	1.96	0.03354
GO:0015893	drug transport	19	6	3.11	0.03359
GO:0009438	methylglyoxal metabolic process	5	3	0.82	0.03367
GO:0001765	membrane raft assembly	5	3	0.82	0.03367
GO:2001170	negative regulation of ATP biosynthetic process	5	3	0.82	0.03367
GO:0006821	chloride transport	5	3	0.82	0.03367
GO:0002455	humoral immune response mediated by circulating immunoglobulin	5	3	0.82	0.03367
GO:0022612	gland morphogenesis	5	3	0.82	0.03367
GO:0045123	cellular extravasation	5	3	0.82	0.03367
GO:0006525	arginine metabolic process	5	3	0.82	0.03367
GO:0043403	skeletal muscle tissue regeneration	5	3	0.82	0.03367
GO:0007252	I-kappaB phosphorylation	5	3	0.82	0.03367
GO:0060688	regulation of morphogenesis of a branching structure	5	3	0.82	0.03367
GO:0002295	T-helper cell lineage commitment	5	3	0.82	0.03367
GO:0045745	positive regulation of G protein-coupled receptor signaling pathway	5	3	0.82	0.03367
GO:0010759	positive regulation of macrophage chemotaxis	5	3	0.82	0.03367
GO:0031649	heat generation	5	3	0.82	0.03367
GO:0002755	MyD88-dependent toll-like receptor signaling pathway	5	3	0.82	0.03367
GO:0002756	MyD88-independent toll-like receptor signaling pathway	5	3	0.82	0.03367
GO:0014002	astrocyte development	5	3	0.82	0.03367
GO:0010888	negative regulation of lipid storage	5	3	0.82	0.03367
GO:0051953	negative regulation of amine transport	5	3	0.82	0.03367
GO:2000191	regulation of fatty acid transport	5	3	0.82	0.03367
GO:0046185	aldehyde catabolic process	5	3	0.82	0.03367
GO:0090025	regulation of monocyte chemotaxis	5	3	0.82	0.03367
GO:0014911	positive regulation of smooth muscle cell migration	5	3	0.82	0.03367
GO:0031018	endocrine pancreas development	5	3	0.82	0.03367
GO:0001954	positive regulation of cell-matrix adhesion	5	3	0.82	0.03367
GO:0010575	positive regulation of vascular endothelial growth factor production	5	3	0.82	0.03367
GO:0045672	positive regulation of osteoclast differentiation	5	3	0.82	0.03367
GO:0071071	regulation of phospholipid biosynthetic process	5	3	0.82	0.03367
GO:0001916	positive regulation of T cell mediated cytotoxicity	5	3	0.82	0.03367
GO:0003151	outflow tract morphogenesis	5	3	0.82	0.03367
GO:0045649	regulation of macrophage differentiation	5	3	0.82	0.03367
GO:0045604	regulation of epidermal cell differentiation	5	3	0.82	0.03367
GO:0010656	negative regulation of muscle cell apoptotic process	5	3	0.82	0.03367
GO:0021591	ventricular system development	5	3	0.82	0.03367
GO:0099170	postsynaptic modulation of chemical synaptic transmission	5	3	0.82	0.03367
GO:0032695	negative regulation of interleukin-12 production	5	3	0.82	0.03367
GO:0017001	antibiotic catabolic process	5	3	0.82	0.03367
GO:0045064	T-helper 2 cell differentiation	5	3	0.82	0.03367
GO:0071360	cellular response to exogenous dsRNA	5	3	0.82	0.03367
GO:0045986	negative regulation of smooth muscle contraction	5	3	0.82	0.03367
GO:0071385	cellular response to glucocorticoid stimulus	5	3	0.82	0.03367
GO:0042417	dopamine metabolic process	5	3	0.82	0.03367
GO:0043011	myeloid dendritic cell differentiation	5	3	0.82	0.03367
GO:0045933	positive regulation of muscle contraction	5	3	0.82	0.03367
GO:0060100	positive regulation of phagocytosis, engulfment	5	3	0.82	0.03367
GO:0071470	cellular response to osmotic stress	5	3	0.82	0.03367
GO:0019430	removal of superoxide radicals	5	3	0.82	0.03367
GO:0045342	MHC class II biosynthetic process	5	3	0.82	0.03367
GO:0031294	lymphocyte costimulation	5	3	0.82	0.03367
GO:0001666	response to hypoxia	37	9	6.06	0.03376
GO:0031345	negative regulation of cell projection organization	20	5	3.27	0.03377
GO:0009605	response to external stimulus	265	99	43.39	0.03822
GO:0010038	response to metal ion	37	12	6.06	0.04371
GO:0097164	ammonium ion metabolic process	27	11	4.42	0.04442
GO:0019233	sensory perception of pain	15	6	2.46	0.04462
GO:0016525	negative regulation of angiogenesis	9	4	1.47	0.04501
GO:0045806	negative regulation of endocytosis	9	4	1.47	0.04501
GO:0030216	keratinocyte differentiation	9	4	1.47	0.04501
GO:0007062	sister chromatid cohesion	9	4	1.47	0.04501
GO:0034123	positive regulation of toll-like receptor signaling pathway	9	4	1.47	0.04501
GO:0045665	negative regulation of neuron differentiation	24	6	3.93	0.04518
GO:0046474	glycerophospholipid biosynthetic process	26	6	4.26	0.0453
GO:0042127	regulation of cell proliferation	196	55	32.09	0.05179
GO:0071396	cellular response to lipid	68	26	11.13	0.05256
GO:0070374	positive regulation of ERK1 and ERK2 cascade	22	7	3.6	0.05493
GO:0008285	negative regulation of cell proliferation	90	25	14.74	0.05598
GO:0007268	chemical synaptic transmission	52	16	8.51	0.0571
GO:0045786	negative regulation of cell cycle	82	18	13.43	0.05823
GO:0030316	osteoclast differentiation	20	7	3.27	0.05859
GO:0021700	developmental maturation	23	7	3.77	0.05879
GO:0038083	peptidyl-tyrosine autophosphorylation	6	3	0.98	0.05927
GO:1903204	negative regulation of oxidative stress-induced neuron death	6	3	0.98	0.05927
GO:0001508	action potential	6	3	0.98	0.05927
GO:1902042	negative regulation of extrinsic apoptotic signaling pathway via death domain receptors	6	3	0.98	0.05927
GO:0031670	cellular response to nutrient	6	3	0.98	0.05927
GO:0031641	regulation of myelination	6	3	0.98	0.05927
GO:0002753	cytoplasmic pattern recognition receptor signaling pathway	6	3	0.98	0.05927
GO:0002724	regulation of T cell cytokine production	6	3	0.98	0.05927
GO:0006089	lactate metabolic process	6	3	0.98	0.05927
GO:0050710	negative regulation of cytokine secretion	6	3	0.98	0.05927
GO:0032743	positive regulation of interleukin-2 production	6	3	0.98	0.05927
GO:0032733	positive regulation of interleukin-10 production	6	3	0.98	0.05927
GO:0090023	positive regulation of neutrophil chemotaxis	6	3	0.98	0.05927
GO:0009620	response to fungus	6	3	0.98	0.05927
GO:0098661	inorganic anion transmembrane transport	6	3	0.98	0.05927
GO:0001963	synaptic transmission, dopaminergic	6	3	0.98	0.05927
GO:0048662	negative regulation of smooth muscle cell proliferation	6	3	0.98	0.05927
GO:0060349	bone morphogenesis	6	3	0.98	0.05927
GO:0032660	regulation of interleukin-17 production	6	3	0.98	0.05927
GO:0035774	positive regulation of insulin secretion involved in cellular response to glucose stimulus	6	3	0.98	0.05927
GO:0032616	interleukin-13 production	6	3	0.98	0.05927
GO:0072604	interleukin-6 secretion	6	3	0.98	0.05927
GO:0042475	odontogenesis of dentin-containing tooth	6	3	0.98	0.05927
GO:0051148	negative regulation of muscle cell differentiation	6	3	0.98	0.05927
GO:0097242	amyloid-beta clearance	6	3	0.98	0.05927
GO:1904646	cellular response to amyloid-beta	6	3	0.98	0.05927
GO:0050931	pigment cell differentiation	6	3	0.98	0.05927
GO:0050906	detection of stimulus involved in sensory perception	6	3	0.98	0.05927
GO:0061035	regulation of cartilage development	6	3	0.98	0.05927
GO:0034122	negative regulation of toll-like receptor signaling pathway	6	3	0.98	0.05927
GO:0034138	toll-like receptor 3 signaling pathway	6	3	0.98	0.05927
GO:0050808	synapse organization	31	7	5.08	0.0593
GO:0046718	viral entry into host cell	13	4	2.13	0.05932
GO:0042177	negative regulation of protein catabolic process	24	5	3.93	0.05964
GO:0051092	positive regulation of NF-kappaB transcription factor activity	18	6	2.95	0.05996
GO:0032091	negative regulation of protein binding	18	6	2.95	0.05996
GO:0006401	RNA catabolic process	56	8	9.17	0.06055
GO:0032101	regulation of response to external stimulus	108	46	17.68	0.0622
GO:0050731	positive regulation of peptidyl-tyrosine phosphorylation	28	11	4.58	0.06345
GO:0048585	negative regulation of response to stimulus	219	55	35.86	0.06501
GO:0051050	positive regulation of transport	126	39	20.63	0.06555
GO:0031663	lipopolysaccharide-mediated signaling pathway	10	4	1.64	0.06558
GO:0031397	negative regulation of protein ubiquitination	10	4	1.64	0.06558
GO:0034308	primary alcohol metabolic process	10	4	1.64	0.06558
GO:0006935	chemotaxis	59	28	9.66	0.06573
GO:0098542	defense response to other organism	66	29	10.81	0.06576
GO:0051171	regulation of nitrogen compound metabolic process	766	137	125.43	0.06649
GO:0019221	cytokine-mediated signaling pathway	59	24	9.66	0.06725
GO:0050867	positive regulation of cell activation	62	23	10.15	0.0676
GO:0050663	cytokine secretion	31	15	5.08	0.06864
GO:0002460	adaptive immune response based on somatic recombination of immune receptors built from immunoglobulin superfamily domains	50	18	8.19	0.06866
GO:0045089	positive regulation of innate immune response	44	17	7.2	0.06867
GO:0001909	leukocyte mediated cytotoxicity	25	12	4.09	0.06934
GO:0002687	positive regulation of leukocyte migration	18	10	2.95	0.06964
GO:0006801	superoxide metabolic process	13	9	2.13	0.0697
GO:0042129	regulation of T cell proliferation	22	10	3.6	0.06986
GO:0006809	nitric oxide biosynthetic process	17	9	2.78	0.06992
GO:0070555	response to interleukin-1	15	8	2.46	0.07015
GO:0014812	muscle cell migration	8	5	1.31	0.07079
GO:0002763	positive regulation of myeloid leukocyte differentiation	8	5	1.31	0.07079
GO:0045682	regulation of epidermis development	8	5	1.31	0.07079
GO:0061448	connective tissue development	27	8	4.42	0.07082
GO:0007188	adenylate cyclase-modulating G protein-coupled receptor signaling pathway	10	5	1.64	0.0709
GO:0002718	regulation of cytokine production involved in immune response	13	5	2.13	0.07107
GO:0035637	multicellular organismal signaling	8	4	1.31	0.07113
GO:0032481	positive regulation of type I interferon production	10	4	1.64	0.07125
GO:1902930	regulation of alcohol biosynthetic process	10	4	1.64	0.07125
GO:0043502	regulation of muscle adaptation	10	4	1.64	0.07125
GO:0043507	positive regulation of JUN kinase activity	12	4	1.96	0.07136
GO:0006473	protein acetylation	49	10	8.02	0.07137
GO:0048813	dendrite morphogenesis	19	5	3.11	0.07141
GO:0035456	response to interferon-beta	8	3	1.31	0.07148
GO:1902175	regulation of oxidative stress-induced intrinsic apoptotic signaling pathway	8	3	1.31	0.07148
GO:0032355	response to estradiol	9	3	1.47	0.07153
GO:1903792	negative regulation of anion transport	10	3	1.64	0.07159
GO:0050954	sensory perception of mechanical stimulus	10	3	1.64	0.07159
GO:0097553	calcium ion transmembrane import into cytosol	11	3	1.8	0.07165
GO:0032370	positive regulation of lipid transport	11	3	1.8	0.07165
GO:0032507	maintenance of protein location in cell	12	3	1.96	0.0717
GO:0042267	natural killer cell mediated cytotoxicity	12	3	1.96	0.0717
GO:0017144	drug metabolic process	112	34	18.34	0.07178
GO:0007169	transmembrane receptor protein tyrosine kinase signaling pathway	43	12	7.04	0.07439
GO:0043123	positive regulation of I-kappaB kinase/NF-kappaB signaling	24	7	3.93	0.08344
GO:0008284	positive regulation of cell proliferation	103	31	16.87	0.08656
GO:0009725	response to hormone	81	21	13.26	0.08795
GO:0043388	positive regulation of DNA binding	13	8	2.13	0.08911
GO:0006342	chromatin silencing	20	7	3.27	0.08912
GO:0051897	positive regulation of protein kinase B signaling	11	4	1.8	0.09018
GO:2001238	positive regulation of extrinsic apoptotic signaling pathway	11	4	1.8	0.09018
GO:0001570	vasculogenesis	11	4	1.8	0.09018
GO:1905515	non-motile cilium assembly	11	4	1.8	0.09018
GO:0007292	female gamete generation	14	5	2.29	0.09092
GO:0090100	positive regulation of transmembrane receptor protein serine/threonine kinase signaling pathway	15	5	2.46	0.09101
GO:2000027	regulation of animal organ morphogenesis	7	3	1.15	0.09141
GO:0002474	antigen processing and presentation of peptide antigen via MHC class I	7	3	1.15	0.09141
GO:2001240	negative regulation of extrinsic apoptotic signaling pathway in absence of ligand	7	3	1.15	0.09141
GO:0007189	adenylate cyclase-activating G protein-coupled receptor signaling pathway	7	3	1.15	0.09141
GO:1903793	positive regulation of anion transport	7	3	1.15	0.09141
GO:0071539	protein localization to centrosome	7	3	1.15	0.09141
GO:0014068	positive regulation of phosphatidylinositol 3-kinase signaling	7	3	1.15	0.09141
GO:0046475	glycerophospholipid catabolic process	7	3	1.15	0.09141
GO:0035307	positive regulation of protein dephosphorylation	7	3	1.15	0.09141
GO:0007589	body fluid secretion	7	3	1.15	0.09141
GO:0032891	negative regulation of organic acid transport	7	3	1.15	0.09141
GO:0045662	negative regulation of myoblast differentiation	7	3	1.15	0.09141
GO:0002577	regulation of antigen processing and presentation	7	3	1.15	0.09141
GO:0030857	negative regulation of epithelial cell differentiation	7	3	1.15	0.09141
GO:0030879	mammary gland development	7	3	1.15	0.09141
GO:0015807	L-amino acid transport	7	3	1.15	0.09141
GO:0032508	DNA duplex unwinding	7	3	1.15	0.09141
GO:0006334	nucleosome assembly	7	3	1.15	0.09141
GO:1904888	cranial skeletal system development	7	3	1.15	0.09141
GO:0033233	regulation of protein sumoylation	7	3	1.15	0.09141
GO:0031338	regulation of vesicle fusion	7	3	1.15	0.09141
GO:0042130	negative regulation of T cell proliferation	7	3	1.15	0.09141
GO:0006270	DNA replication initiation	7	3	1.15	0.09141
GO:0006271	DNA strand elongation involved in DNA replication	7	3	1.15	0.09141
GO:0006767	water-soluble vitamin metabolic process	7	3	1.15	0.09141
GO:0055081	anion homeostasis	7	3	1.15	0.09141
GO:0090279	regulation of calcium ion import	7	3	1.15	0.09141
GO:0010628	positive regulation of gene expression	293	56	47.98	0.09694
GO:0016192	vesicle-mediated transport	244	52	39.95	0.10343
GO:0009968	negative regulation of signal transduction	162	37	26.53	0.1056
GO:0007009	plasma membrane organization	16	5	2.62	0.10615
GO:0006749	glutathione metabolic process	16	5	2.62	0.10615
GO:0031328	positive regulation of cellular biosynthetic process	305	64	49.94	0.10683
GO:2000026	regulation of multicellular organismal development	218	55	35.7	0.11164
GO:0051259	protein complex oligomerization	103	23	16.87	0.11481
GO:0008654	phospholipid biosynthetic process	38	10	6.22	0.11697
GO:0060326	cell chemotaxis	44	25	7.2	0.11828
GO:0051130	positive regulation of cellular component organization	166	40	27.18	0.12075
GO:0044057	regulation of system process	54	21	8.84	0.12098
GO:0030030	cell projection organization	147	35	24.07	0.12194
GO:0001933	negative regulation of protein phosphorylation	63	20	10.32	0.12284
GO:0050877	nervous system process	79	21	12.94	0.12379
GO:0070838	divalent metal ion transport	56	17	9.17	0.12397
GO:0050870	positive regulation of T cell activation	28	12	4.58	0.12425
GO:0010565	regulation of cellular ketone metabolic process	25	9	4.09	0.1257
GO:0014013	regulation of gliogenesis	14	7	2.29	0.12582
GO:0008625	extrinsic apoptotic signaling pathway via death domain receptors	14	7	2.29	0.12582
GO:0043588	skin development	21	8	3.44	0.1259
GO:0071322	cellular response to carbohydrate stimulus	22	8	3.6	0.126
GO:0031529	ruffle organization	10	6	1.64	0.12603
GO:0048762	mesenchymal cell differentiation	18	7	2.95	0.1262
GO:0043330	response to exogenous dsRNA	9	5	1.47	0.12651
GO:0006940	regulation of smooth muscle contraction	9	5	1.47	0.12651
GO:0031016	pancreas development	9	5	1.47	0.12651
GO:0071560	cellular response to transforming growth factor beta stimulus	28	8	4.58	0.12656
GO:1902041	regulation of extrinsic apoptotic signaling pathway via death domain receptors	10	5	1.64	0.1266
GO:0061178	regulation of insulin secretion involved in cellular response to glucose stimulus	10	5	1.64	0.1266
GO:0003006	developmental process involved in reproduction	66	14	10.81	0.12667
GO:0071375	cellular response to peptide hormone stimulus	33	10	5.4	0.12683
GO:0032956	regulation of actin cytoskeleton organization	29	7	4.75	0.12723
GO:0030534	adult behavior	20	5	3.27	0.12754
GO:0070206	protein trimerization	11	3	1.8	0.12784
GO:0055088	lipid homeostasis	24	7	3.93	0.12801
GO:0007219	Notch signaling pathway	13	5	2.13	0.12817
GO:0046488	phosphatidylinositol metabolic process	28	5	4.58	0.1283
GO:0071453	cellular response to oxygen levels	22	4	3.6	0.12831
GO:0030041	actin filament polymerization	18	3	2.95	0.1285
GO:0045055	regulated exocytosis	20	3	3.27	0.1287
GO:0021537	telencephalon development	18	5	2.95	0.1288
GO:0022411	cellular component disassembly	67	13	10.97	0.12881
GO:0015931	nucleobase-containing compound transport	46	7	7.53	0.12885
GO:0019722	calcium-mediated signaling	25	6	4.09	0.12891
GO:0007229	integrin-mediated signaling pathway	8	3	1.31	0.12908
[truncated: 579 more rows]

## Sheet: Sheet8
LPS_Monocle3-PI_GO_Monocle3-DE_PseudotimeDE
[truncated: 1,001 more rows]

[truncated: 8 more sheets: Sheet9, Sheet10, Sheet11, Sheet12, Sheet13, Sheet14, Sheet15, Sheet16]
