# Supplementary material for: PseudotimeDE: inference of differential gene expression along cell pseudotime with well-calibrated p-values from single-cell RNA sequencing data
Source: Genome Biol. 2021 Apr 29;22:124. doi: 10.1186/s13059-021-02341-y (PMC8082818; doi:10.1186/s13059-021-02341-y)
Supplement: Supplementary file 3 — Additional file 3 Supplementary table 2. It includes enrichment analysis results of pancreatic beta cell maturation dataset. [file 13059_2021_2341_MOESM3_ESM.xlsx]

## Sheet: Sheet1
BETA_Slingshot_GO_PseudotimeDE_tradeSeq
GO.ID	Term	Annotated	Significant	Expected	weight01Fisher
GO:0001756	somitogenesis	22	19	10.31	0.00014
GO:0010470	regulation of gastrulation	13	12	6.09	0.00082
GO:0008360	regulation of cell shape	47	33	22.02	0.00097
GO:0000122	negative regulation of transcription by ...	252	146	118.07	0.00104
GO:0031398	positive regulation of protein ubiquitin...	44	27	20.62	0.00141
GO:0045747	positive regulation of Notch signaling p...	12	11	5.62	0.00162
GO:0006486	protein glycosylation	93	57	43.57	0.00221
GO:0035970	peptidyl-threonine dephosphorylation	11	10	5.15	0.00319
GO:0070979	protein K11-linked ubiquitination	11	10	5.15	0.00319
GO:0007212	dopamine receptor signaling pathway	11	10	5.15	0.00319
GO:0045746	negative regulation of Notch signaling p...	14	12	6.56	0.00326
GO:0008380	RNA splicing	110	71	51.54	0.00444
GO:0000904	cell morphogenesis involved in different...	243	133	113.85	0.00471
GO:0009791	post-embryonic development	50	33	23.43	0.00478
GO:0031018	endocrine pancreas development	13	12	6.09	0.0049
GO:0035909	aorta morphogenesis	7	7	3.28	0.00493
GO:0071276	cellular response to cadmium ion	7	7	3.28	0.00493
GO:0033962	cytoplasmic mRNA processing body assembl...	7	7	3.28	0.00493
GO:0006469	negative regulation of protein kinase ac...	75	43	35.14	0.00599
GO:0016925	protein sumoylation	21	16	9.84	0.00601
GO:0045070	positive regulation of viral genome repl...	13	11	6.09	0.00604
GO:0006457	protein folding	43	32	20.15	0.00736
GO:0045944	positive regulation of transcription by ...	348	192	163.05	0.00746
GO:0032092	positive regulation of protein binding	30	21	14.06	0.00872
GO:0098609	cell-cell adhesion	165	89	77.31	0.00975
GO:0048538	thymus development	20	15	9.37	0.01003
GO:1902532	negative regulation of intracellular sig...	202	119	94.64	0.01028
GO:2000649	regulation of sodium ion transmembrane t...	16	11	7.5	0.01054
GO:0039702	viral budding via host ESCRT complex	6	6	2.81	0.01054
GO:0030878	thyroid gland development	6	6	2.81	0.01054
GO:1900363	regulation of mRNA polyadenylation	6	6	2.81	0.01054
GO:0032464	positive regulation of protein homooligo...	6	6	2.81	0.01054
GO:0051573	negative regulation of histone H3-K9 met...	6	6	2.81	0.01054
GO:0090184	positive regulation of kidney developmen...	6	6	2.81	0.01054
GO:0000188	inactivation of MAPK activity	6	6	2.81	0.01054
GO:0030258	lipid modification	91	41	42.64	0.01067
GO:0060425	lung morphogenesis	17	13	7.97	0.01209
GO:0034394	protein localization to cell surface	22	15	10.31	0.0121
GO:0035307	positive regulation of protein dephospho...	15	11	7.03	0.01213
GO:0000578	embryonic axis specification	9	8	4.22	0.01214
GO:0033598	mammary gland epithelial cell proliferat...	9	8	4.22	0.01214
GO:0110110	positive regulation of animal organ morp...	17	13	7.97	0.01284
GO:0006909	phagocytosis	43	23	20.15	0.01295
GO:0000398	mRNA splicing, via spliceosome	69	45	32.33	0.0147
GO:0007411	axon guidance	53	34	24.83	0.01544
GO:0031641	regulation of myelination	14	11	6.56	0.01623
GO:0006888	ER to Golgi vesicle-mediated transport	37	25	17.34	0.01752
GO:0001764	neuron migration	58	36	27.17	0.01808
GO:0090090	negative regulation of canonical Wnt sig...	35	23	16.4	0.01884
GO:0042177	negative regulation of protein catabolic...	41	26	19.21	0.01983
GO:0006306	DNA methylation	19	13	8.9	0.02
GO:0045727	positive regulation of translation	43	25	20.15	0.02003
GO:0060999	positive regulation of dendritic spine d...	19	11	8.9	0.02013
GO:0022408	negative regulation of cell-cell adhesio...	45	22	21.08	0.0202
GO:0050772	positive regulation of axonogenesis	27	18	12.65	0.02137
GO:0048729	tissue morphogenesis	172	101	80.59	0.02169
GO:0043524	negative regulation of neuron apoptotic ...	39	25	18.27	0.02229
GO:0021587	cerebellum morphogenesis	17	12	7.97	0.02247
GO:0010656	negative regulation of muscle cell apopt...	16	11	7.5	0.02249
GO:0000289	nuclear-transcribed mRNA poly(A) tail sh...	5	5	2.34	0.02253
GO:1900040	regulation of interleukin-2 secretion	5	5	2.34	0.02253
GO:0060788	ectodermal placode formation	5	5	2.34	0.02253
GO:0030220	platelet formation	5	5	2.34	0.02253
GO:1905214	regulation of RNA binding	5	5	2.34	0.02253
GO:0050882	voluntary musculoskeletal movement	5	5	2.34	0.02253
GO:0030836	positive regulation of actin filament de...	5	5	2.34	0.02253
GO:0060669	embryonic placenta morphogenesis	5	5	2.34	0.02253
GO:1900451	positive regulation of glutamate recepto...	5	5	2.34	0.02253
GO:0051388	positive regulation of neurotrophin TRK ...	5	5	2.34	0.02253
GO:1900424	regulation of defense response to bacter...	5	5	2.34	0.02253
GO:0061469	regulation of type B pancreatic cell pro...	5	5	2.34	0.02253
GO:0048340	paraxial mesoderm morphogenesis	5	5	2.34	0.02253
GO:0031128	developmental induction	5	5	2.34	0.02253
GO:0009084	glutamine family amino acid biosynthetic...	5	5	2.34	0.02253
GO:0090009	primitive streak formation	5	5	2.34	0.02253
GO:0045292	mRNA cis splicing, via spliceosome	5	5	2.34	0.02253
GO:0048665	neuron fate specification	5	5	2.34	0.02253
GO:0042953	lipoprotein transport	5	5	2.34	0.02253
GO:0090309	positive regulation of methylation-depen...	5	5	2.34	0.02253
GO:1901838	positive regulation of transcription of ...	5	5	2.34	0.02253
GO:0090189	regulation of branching involved in uret...	5	5	2.34	0.02253
GO:0060349	bone morphogenesis	17	10	7.97	0.02256
GO:0006694	steroid biosynthetic process	43	22	20.15	0.02257
GO:1900117	regulation of execution phase of apoptos...	10	6	4.69	0.02259
GO:0019229	regulation of vasoconstriction	8	7	3.75	0.02331
GO:0060795	cell fate commitment involved in formati...	8	7	3.75	0.02331
GO:0051016	barbed-end actin filament capping	8	7	3.75	0.02331
GO:0061952	midbody abscission	8	7	3.75	0.02331
GO:0046513	ceramide biosynthetic process	23	15	10.78	0.02654
GO:0006351	transcription, DNA-templated	890	460	416.99	0.03124
GO:0034613	cellular protein localization	659	332	308.76	0.0335
GO:0021766	hippocampus development	15	11	7.03	0.03522
GO:0032496	response to lipopolysaccharide	51	27	23.9	0.03532
GO:0031047	gene silencing by RNA	32	19	14.99	0.03561
GO:0010765	positive regulation of sodium ion transp...	18	12	8.43	0.03565
GO:0042531	positive regulation of tyrosine phosphor...	10	8	4.69	0.03568
GO:0014068	positive regulation of phosphatidylinosi...	10	8	4.69	0.03568
GO:0009226	nucleotide-sugar biosynthetic process	10	8	4.69	0.03568
GO:1901362	organic cyclic compound biosynthetic pro...	1101	556	515.85	0.03975
GO:0006793	phosphorus metabolic process	970	492	454.48	0.04018
GO:0018130	heterocycle biosynthetic process	1070	538	501.33	0.04018
GO:0070373	negative regulation of ERK1 and ERK2 cas...	24	16	11.24	0.04022
GO:0046326	positive regulation of glucose import	17	12	7.97	0.04207
GO:0051345	positive regulation of hydrolase activit...	162	94	75.9	0.04268
GO:0061138	morphogenesis of a branching epithelium	50	31	23.43	0.04373
GO:0001837	epithelial to mesenchymal transition	38	24	17.8	0.04387
GO:0018023	peptidyl-lysine trimethylation	12	10	5.62	0.04405
GO:0060122	inner ear receptor cell stereocilium org...	15	10	7.03	0.04418
GO:0036065	fucosylation	7	6	3.28	0.04421
GO:0007289	spermatid nucleus differentiation	7	6	3.28	0.04421
GO:0016446	somatic hypermutation of immunoglobulin ...	7	6	3.28	0.04421
GO:0071542	dopaminergic neuron differentiation	7	6	3.28	0.04421
GO:0043949	regulation of cAMP-mediated signaling	7	6	3.28	0.04421
GO:0045721	negative regulation of gluconeogenesis	7	6	3.28	0.04421
GO:1903543	positive regulation of exosomal secretio...	7	6	3.28	0.04421
GO:2000648	positive regulation of stem cell prolife...	7	6	3.28	0.04421
GO:0001921	positive regulation of receptor recyclin...	7	6	3.28	0.04421
GO:0089718	amino acid import across plasma membrane	7	6	3.28	0.04421
GO:0021904	dorsal/ventral neural tube patterning	13	8	6.09	0.04429
GO:0045638	negative regulation of myeloid cell diff...	21	11	9.84	0.04436
GO:0002027	regulation of heart rate	17	9	7.97	0.04437
GO:0051091	positive regulation of DNA-binding trans...	67	35	31.39	0.04444
GO:0006641	triglyceride metabolic process	35	15	16.4	0.04461
GO:0065008	regulation of biological quality	1075	539	503.67	0.04487
GO:0045893	positive regulation of transcription, DN...	455	253	213.18	0.0459
GO:1900026	positive regulation of substrate adhesio...	12	9	5.62	0.04688
GO:0001707	mesoderm formation	12	9	5.62	0.04688
GO:2000736	regulation of stem cell differentiation	12	9	5.62	0.04688
GO:0043967	histone H4 acetylation	27	16	12.65	0.04689
GO:0070830	bicellular tight junction assembly	19	11	8.9	0.04705
GO:0044262	cellular carbohydrate metabolic process	107	62	50.13	0.04734
GO:2000146	negative regulation of cell motility	79	48	37.01	0.04742
GO:0051017	actin filament bundle assembly	59	36	27.64	0.04761
GO:0051494	negative regulation of cytoskeleton orga...	55	32	25.77	0.0478
GO:0048679	regulation of axon regeneration	10	9	4.69	0.04795
GO:0048708	astrocyte differentiation	15	11	7.03	0.04798
GO:0051569	regulation of histone H3-K4 methylation	11	9	5.15	0.04799
GO:1903036	positive regulation of response to wound...	14	10	6.56	0.04802
GO:1990748	cellular detoxification	10	8	4.69	0.04803
GO:0034315	regulation of Arp2/3 complex-mediated ac...	9	7	4.22	0.04807
GO:0050679	positive regulation of epithelial cell p...	33	21	15.46	0.0481
GO:0072673	lamellipodium morphogenesis	10	7	4.69	0.04811
GO:0002042	cell migration involved in sprouting ang...	15	9	7.03	0.04814
GO:0003401	axis elongation	9	6	4.22	0.04815
GO:0032387	negative regulation of intracellular tra...	24	13	11.24	0.04816
GO:0050732	negative regulation of peptidyl-tyrosine...	22	12	10.31	0.04816
GO:0008285	negative regulation of cell proliferatio...	165	88	77.31	0.04832
GO:0010976	positive regulation of neuron projection...	116	66	54.35	0.05378
GO:0042307	positive regulation of protein import in...	21	14	9.84	0.05406
GO:0009749	response to glucose	50	31	23.43	0.05612
GO:0001578	microtubule bundle formation	32	21	14.99	0.05638
GO:0006506	GPI anchor biosynthetic process	14	10	6.56	0.05681
GO:0030199	collagen fibril organization	14	10	6.56	0.05681
GO:0007080	mitotic metaphase plate congression	20	12	9.37	0.05695
GO:0060291	long-term synaptic potentiation	25	14	11.71	0.05701
GO:0051603	proteolysis involved in cellular protein...	287	145	134.47	0.06124
GO:0009948	anterior/posterior axis specification	14	12	6.56	0.06205
GO:0061077	chaperone-mediated protein folding	19	13	8.9	0.06224
GO:0050821	protein stabilization	59	34	27.64	0.06228
GO:0061178	regulation of insulin secretion involved...	20	13	9.37	0.06231
GO:0043491	protein kinase B signaling	48	26	22.49	0.06233
GO:0061028	establishment of endothelial barrier	14	10	6.56	0.06234
GO:0060716	labyrinthine layer blood vessel developm...	9	7	4.22	0.06243
GO:0010718	positive regulation of epithelial to mes...	9	7	4.22	0.06243
GO:0036003	positive regulation of transcription fro...	9	7	4.22	0.06243
GO:0046329	negative regulation of JNK cascade	9	7	4.22	0.06243
GO:0007200	phospholipase C-activating G protein-cou...	9	7	4.22	0.06243
GO:0060037	pharyngeal system development	9	7	4.22	0.06243
GO:0048596	embryonic camera-type eye morphogenesis	9	7	4.22	0.06243
GO:0045214	sarcomere organization	9	7	4.22	0.06243
GO:0006882	cellular zinc ion homeostasis	9	7	4.22	0.06243
GO:0000381	regulation of alternative mRNA splicing,...	9	7	4.22	0.06243
GO:0060324	face development	18	11	8.43	0.06246
GO:0097755	positive regulation of blood vessel diam...	16	9	7.5	0.06262
GO:0043433	negative regulation of DNA-binding trans...	53	33	24.83	0.06301
GO:0006397	mRNA processing	137	87	64.19	0.0633
GO:0051291	protein heterooligomerization	55	33	25.77	0.06447
GO:0043902	positive regulation of multi-organism pr...	51	31	23.9	0.06481
GO:0030032	lamellipodium assembly	23	16	10.78	0.06519
GO:0071168	protein localization to chromatin	16	11	7.5	0.06553
GO:0006890	retrograde vesicle-mediated transport, G...	16	11	7.5	0.06553
GO:0045880	positive regulation of smoothened signal...	16	11	7.5	0.06553
GO:0043588	skin development	63	33	29.52	0.06554
GO:0042147	retrograde transport, endosome to Golgi	33	19	15.46	0.06846
GO:0048523	negative regulation of cellular process	1379	721	646.11	0.06866
GO:0008654	phospholipid biosynthetic process	80	47	37.48	0.07063
GO:0009967	positive regulation of signal transducti...	391	213	183.2	0.07277
GO:0090630	activation of GTPase activity	48	28	22.49	0.07278
GO:0030182	neuron differentiation	435	224	203.81	0.07389
GO:0006338	chromatin remodeling	42	27	19.68	0.07474
GO:0021953	central nervous system neuron differenti...	45	27	21.08	0.07684
GO:0042542	response to hydrogen peroxide	44	25	20.62	0.07713
GO:0043388	positive regulation of DNA binding	16	11	7.5	0.0773
GO:0031623	receptor internalization	36	20	16.87	0.07737
GO:0042475	odontogenesis of dentin-containing tooth	19	12	8.9	0.07738
GO:0090200	positive regulation of release of cytoch...	11	8	5.15	0.07743
GO:0030901	midbrain development	11	8	5.15	0.07743
GO:0032720	negative regulation of tumor necrosis fa...	11	8	5.15	0.07743
GO:0045429	positive regulation of nitric oxide bios...	11	8	5.15	0.07743
GO:0006734	NADH metabolic process	11	8	5.15	0.07743
GO:0006541	glutamine metabolic process	11	8	5.15	0.07743
GO:0045807	positive regulation of endocytosis	39	21	18.27	0.07745
GO:0030307	positive regulation of cell growth	51	28	23.9	0.07895
GO:0016477	cell migration	387	207	181.32	0.08016
GO:0007389	pattern specification process	105	66	49.2	0.08027
GO:0048813	dendrite morphogenesis	62	28	29.05	0.08112
GO:0031396	regulation of protein ubiquitination	78	46	36.55	0.08137
GO:0031016	pancreas development	19	17	8.9	0.08158
GO:0015748	organophosphate ester transport	31	21	14.52	0.08182
GO:1905477	positive regulation of protein localizat...	33	21	15.46	0.08196
GO:0051224	negative regulation of protein transport	60	33	28.11	0.08205
GO:0048663	neuron fate commitment	11	10	5.15	0.08206
GO:0007584	response to nutrient	28	16	13.12	0.08235
GO:0043066	negative regulation of apoptotic process	258	139	120.88	0.08241
GO:0023019	signal transduction involved in regulati...	6	5	2.81	0.08246
GO:0002070	epithelial cell maturation	6	5	2.81	0.08246
GO:0060712	spongiotrophoblast layer development	6	5	2.81	0.08246
GO:0006983	ER overload response	6	5	2.81	0.08246
GO:0035987	endodermal cell differentiation	6	5	2.81	0.08246
GO:0010863	positive regulation of phospholipase C a...	6	5	2.81	0.08246
GO:0003309	type B pancreatic cell differentiation	6	5	2.81	0.08246
GO:0048070	regulation of developmental pigmentation	6	5	2.81	0.08246
GO:0030502	negative regulation of bone mineralizati...	6	5	2.81	0.08246
GO:0003156	regulation of animal organ formation	6	5	2.81	0.08246
GO:0003148	outflow tract septum morphogenesis	6	5	2.81	0.08246
GO:0033169	histone H3-K9 demethylation	6	5	2.81	0.08246
GO:0034244	negative regulation of transcription elo...	6	5	2.81	0.08246
GO:1900102	negative regulation of endoplasmic retic...	6	5	2.81	0.08246
GO:0003272	endocardial cushion formation	6	5	2.81	0.08246
GO:0032400	melanosome localization	6	5	2.81	0.08246
GO:0071233	cellular response to leucine	6	5	2.81	0.08246
GO:1901020	negative regulation of calcium ion trans...	6	5	2.81	0.08246
GO:0006309	apoptotic DNA fragmentation	6	5	2.81	0.08246
GO:0072584	caveolin-mediated endocytosis	6	5	2.81	0.08246
GO:1903306	negative regulation of regulated secreto...	6	5	2.81	0.08246
GO:0033561	regulation of water loss via skin	6	5	2.81	0.08246
GO:0033523	histone H2B ubiquitination	6	5	2.81	0.08246
GO:0001893	maternal placenta development	6	5	2.81	0.08246
GO:2000136	regulation of cell proliferation involve...	6	5	2.81	0.08246
GO:0097201	negative regulation of transcription fro...	6	5	2.81	0.08246
GO:0099022	vesicle tethering	6	5	2.81	0.08246
GO:0009072	aromatic amino acid family metabolic pro...	6	5	2.81	0.08246
GO:0060059	embryonic retina morphogenesis in camera...	6	5	2.81	0.08246
GO:0090051	negative regulation of cell migration in...	6	5	2.81	0.08246
GO:0090083	regulation of inclusion body assembly	6	5	2.81	0.08246
GO:0048843	negative regulation of axon extension in...	6	5	2.81	0.08246
GO:0048806	genitalia development	6	5	2.81	0.08246
GO:0045217	cell-cell junction maintenance	6	5	2.81	0.08246
GO:0048681	negative regulation of axon regeneration	6	5	2.81	0.08246
GO:0009312	oligosaccharide biosynthetic process	6	5	2.81	0.08246
GO:0045725	positive regulation of glycogen biosynth...	6	5	2.81	0.08246
GO:0035886	vascular smooth muscle cell differentiat...	6	5	2.81	0.08246
GO:0006688	glycosphingolipid biosynthetic process	6	5	2.81	0.08246
GO:0080111	DNA demethylation	6	5	2.81	0.08246
GO:0021932	hindbrain radial glia guided cell migrat...	6	5	2.81	0.08246
GO:0070262	peptidyl-serine dephosphorylation	6	5	2.81	0.08246
GO:0070243	regulation of thymocyte apoptotic proces...	6	5	2.81	0.08246
GO:0048041	focal adhesion assembly	21	12	9.84	0.08246
GO:0006959	humoral immune response	15	8	7.03	0.08264
GO:0042098	T cell proliferation	43	21	20.15	0.08265
GO:0010469	regulation of signaling receptor activit...	35	17	16.4	0.08269
GO:0043124	negative regulation of I-kappaB kinase/N...	22	14	10.31	0.08579
GO:0051607	defense response to virus	62	35	29.05	0.08625
GO:1900182	positive regulation of protein localizat...	34	23	15.93	0.08881
GO:0006099	tricarboxylic acid cycle	13	9	6.09	0.08977
GO:0001947	heart looping	13	9	6.09	0.08977
GO:0035264	multicellular organism growth	74	39	34.67	0.09293
GO:0007166	cell surface receptor signaling pathway	643	327	301.27	0.09321
GO:0007186	G protein-coupled receptor signaling pat...	105	56	49.2	0.09496
GO:0007032	endosome organization	26	16	12.18	0.09556
GO:0044271	cellular nitrogen compound biosynthetic ...	1251	631	586.13	0.09569
GO:0031647	regulation of protein stability	103	61	48.26	0.09639
GO:1905515	non-motile cilium assembly	34	17	15.93	0.0965
GO:0048468	cell development	643	338	301.27	0.09895
GO:0006406	mRNA export from nucleus	22	15	10.31	0.09955
GO:2001244	positive regulation of intrinsic apoptot...	20	14	9.37	0.09956
GO:0032922	circadian regulation of gene expression	28	17	13.12	0.09962
GO:0042771	intrinsic apoptotic signaling pathway in...	15	10	7.03	0.10001
GO:2000179	positive regulation of neural precursor ...	15	10	7.03	0.10001
GO:0033209	tumor necrosis factor-mediated signaling...	27	13	12.65	0.10071
GO:0051247	positive regulation of protein metabolic...	479	240	224.43	0.10084
GO:0048872	homeostasis of number of cells	87	40	40.76	0.10102
GO:0051098	regulation of binding	112	67	52.48	0.10112
GO:0043408	regulation of MAPK cascade	187	99	87.62	0.1015
GO:0008284	positive regulation of cell proliferatio...	211	113	98.86	0.10153
GO:0048638	regulation of developmental growth	107	59	50.13	0.10184
GO:0043255	regulation of carbohydrate biosynthetic ...	41	28	19.21	0.10187
GO:0043242	negative regulation of protein complex d...	26	20	12.18	0.10199
GO:0009247	glycolipid biosynthetic process	23	18	10.78	0.10207
GO:0003158	endothelium development	36	24	16.87	0.10208
GO:0052548	regulation of endopeptidase activity	74	41	34.67	0.10218
GO:0032872	regulation of stress-activated MAPK casc...	70	39	32.8	0.10219
GO:0006903	vesicle targeting	15	12	7.03	0.10236
GO:2000177	regulation of neural precursor cell prol...	26	17	12.18	0.10237
GO:0038061	NIK/NF-kappaB signaling	29	18	13.59	0.10243
GO:0022029	telencephalon cell migration	21	14	9.84	0.10246
GO:0035050	embryonic heart tube development	17	12	7.97	0.10248
GO:0010596	negative regulation of endothelial cell ...	11	9	5.15	0.1025
GO:0003203	endocardial cushion morphogenesis	9	8	4.22	0.10251
GO:0051220	cytoplasmic sequestering of protein	8	7	3.75	0.10258
GO:0009888	tissue development	499	255	233.8	0.1026
GO:1903312	negative regulation of mRNA metabolic pr...	15	10	7.03	0.10261
GO:0031638	zymogen activation	11	8	5.15	0.10263
GO:0098930	axonal transport	25	14	11.71	0.1027
GO:2001171	positive regulation of ATP biosynthetic ...	8	6	3.75	0.1027
GO:0035947	regulation of gluconeogenesis by regulat...	8	6	3.75	0.1027
GO:0051194	positive regulation of cofactor metaboli...	8	6	3.75	0.1027
GO:0030166	proteoglycan biosynthetic process	19	11	8.9	0.10272
GO:0018126	protein hydroxylation	15	9	7.03	0.10274
GO:0046622	positive regulation of organ growth	15	9	7.03	0.10274
GO:0046426	negative regulation of JAK-STAT cascade	9	6	4.22	0.10276
GO:0048670	regulation of collateral sprouting	9	6	4.22	0.10276
GO:0008202	steroid metabolic process	86	42	40.29	0.10277
GO:0060563	neuroepithelial cell differentiation	20	11	9.37	0.10278
GO:0071071	regulation of phospholipid biosynthetic ...	8	5	3.75	0.10283
GO:0060706	cell differentiation involved in embryon...	8	5	3.75	0.10283
GO:0043267	negative regulation of potassium ion tra...	8	5	3.75	0.10283
GO:0044848	biological phase	8	5	3.75	0.10283
GO:0140029	exocytic process	34	17	15.93	0.10285
GO:0021517	ventral spinal cord development	15	8	7.03	0.10287
GO:0031365	N-terminal protein amino acid modificati...	9	5	4.22	0.10289
GO:0051896	regulation of protein kinase B signaling	39	19	18.27	0.1029
GO:1901068	guanosine-containing compound metabolic ...	14	7	6.56	0.10293
GO:0009165	nucleotide biosynthetic process	86	39	40.29	0.10316
GO:0002262	myeloid cell homeostasis	47	20	22.02	0.10325
GO:0061982	meiosis I cell cycle process	30	12	14.06	0.10325
GO:0048666	neuron development	379	195	177.57	0.10353
GO:0000165	MAPK cascade	203	108	95.11	0.10461
GO:0048732	gland development	111	65	52.01	0.10463
GO:0022618	ribonucleoprotein complex assembly	80	48	37.48	0.10516
GO:0051961	negative regulation of nervous system de...	93	54	43.57	0.10517
GO:0043523	regulation of neuron apoptotic process	66	40	30.92	0.10546
GO:0005978	glycogen biosynthetic process	16	12	7.5	0.10642
GO:0030217	T cell differentiation	66	35	30.92	0.1065
GO:0045445	myoblast differentiation	18	12	8.43	0.10661
GO:0048701	embryonic cranial skeleton morphogenesis	13	9	6.09	0.10675
GO:0007283	spermatogenesis	114	57	53.41	0.10688
GO:0007162	negative regulation of cell adhesion	72	36	33.73	0.10688
GO:2001258	negative regulation of cation channel ac...	8	6	3.75	0.10688
GO:0044319	wound healing, spreading of cells	8	6	3.75	0.10688
GO:0045956	positive regulation of calcium ion-depen...	8	6	3.75	0.10688
GO:0071353	cellular response to interleukin-4	8	6	3.75	0.10688
GO:0043162	ubiquitin-dependent protein catabolic pr...	8	6	3.75	0.10688
GO:0061418	regulation of transcription from RNA pol...	8	6	3.75	0.10688
GO:0007398	ectoderm development	8	6	3.75	0.10688
GO:1902018	negative regulation of cilium assembly	8	6	3.75	0.10688
GO:0006491	N-glycan processing	8	6	3.75	0.10688
GO:0007252	I-kappaB phosphorylation	8	6	3.75	0.10688
GO:0097242	amyloid-beta clearance	8	6	3.75	0.10688
GO:0009048	dosage compensation by inactivation of X...	8	6	3.75	0.10688
GO:1902176	negative regulation of oxidative stress-...	8	6	3.75	0.10688
GO:0014912	negative regulation of smooth muscle cel...	8	6	3.75	0.10688
GO:0043981	histone H4-K5 acetylation	8	6	3.75	0.10688
GO:0043982	histone H4-K8 acetylation	8	6	3.75	0.10688
GO:0032968	positive regulation of transcription elo...	8	6	3.75	0.10688
GO:0000413	protein peptidyl-prolyl isomerization	8	6	3.75	0.10688
GO:0035520	monoubiquitinated protein deubiquitinati...	8	6	3.75	0.10688
GO:0090114	COPII-coated vesicle budding	8	6	3.75	0.10688
GO:0060261	positive regulation of transcription ini...	8	6	3.75	0.10688
GO:0030330	DNA damage response, signal transduction...	18	10	8.43	0.10703
GO:0034097	response to cytokine	222	105	104.01	0.10715
GO:0071375	cellular response to peptide hormone sti...	103	48	48.26	0.10741
GO:0050710	negative regulation of cytokine secretio...	17	11	7.97	0.10856
GO:0031328	positive regulation of cellular biosynth...	568	311	266.13	0.11297
GO:0007507	heart development	164	90	76.84	0.11329
GO:0031333	negative regulation of protein complex a...	50	31	23.43	0.11426
GO:0008584	male gonad development	24	15	11.24	0.11554
GO:0006919	activation of cysteine-type endopeptidas...	19	12	8.9	0.11576
GO:0007229	integrin-mediated signaling pathway	19	12	8.9	0.11576
GO:0030308	negative regulation of cell growth	62	38	29.05	0.11837
GO:0006869	lipid transport	98	56	45.92	0.11932
GO:0019827	stem cell population maintenance	39	25	18.27	0.12056
GO:0018193	peptidyl-amino acid modification	382	194	178.98	0.12136
GO:0010923	negative regulation of phosphatase activ...	26	16	12.18	0.12162
GO:0045454	cell redox homeostasis	21	13	9.84	0.12186
GO:0006635	fatty acid beta-oxidation	32	16	14.99	0.12264
GO:0090150	establishment of protein localization to...	80	44	37.48	0.12377
GO:0003007	heart morphogenesis	56	32	26.24	0.12397
GO:0030073	insulin secretion	59	33	27.64	0.12408
GO:0001824	blastocyst development	56	31	26.24	0.12423
GO:0014911	positive regulation of smooth muscle cel...	17	11	7.97	0.12468
GO:0060395	SMAD protein signal transduction	17	11	7.97	0.12468
GO:0003016	respiratory system process	10	7	4.69	0.12487
GO:0061157	mRNA destabilization	10	7	4.69	0.12487
GO:0045332	phospholipid translocation	10	7	4.69	0.12487
GO:0032509	endosome transport via multivesicular bo...	10	7	4.69	0.12487
GO:1990090	cellular response to nerve growth factor...	10	7	4.69	0.12487
GO:1901605	alpha-amino acid metabolic process	71	35	33.27	0.12502
GO:0007029	endoplasmic reticulum organization	19	10	8.9	0.12518
GO:0010824	regulation of centrosome duplication	22	11	10.31	0.12529
GO:0007569	cell aging	43	19	20.15	0.12577
GO:0006997	nucleus organization	58	25	27.17	0.12604
GO:0032103	positive regulation of response to exter...	65	26	30.45	0.12664
GO:0042493	response to drug	193	95	90.43	0.13092
GO:0032956	regulation of actin cytoskeleton organiz...	109	69	51.07	0.13377
GO:0006464	cellular protein modification process	1235	629	578.64	0.13476
GO:0006986	response to unfolded protein	53	33	24.83	0.13675
GO:0071902	positive regulation of protein serine/th...	69	37	32.33	0.1378
GO:1901216	positive regulation of neuron death	33	18	15.46	0.13846
GO:0022011	myelination in peripheral nervous system	12	8	5.62	0.13851
GO:0032729	positive regulation of interferon-gamma ...	12	8	5.62	0.13851
GO:0060412	ventricular septum morphogenesis	12	8	5.62	0.13851
GO:0045766	positive regulation of angiogenesis	29	17	13.59	0.13859
GO:0050807	regulation of synapse organization	66	33	30.92	0.1386
GO:0051050	positive regulation of transport	283	152	132.59	0.14659
GO:0045597	positive regulation of cell differentiat...	279	160	130.72	0.14698
GO:0048589	developmental growth	214	116	100.27	0.14744
GO:0070085	glycosylation	98	61	45.92	0.14765
GO:0009101	glycoprotein biosynthetic process	118	70	55.29	0.14771
GO:0051099	positive regulation of binding	59	39	27.64	0.14846
GO:0046580	negative regulation of Ras protein signa...	25	16	11.71	0.14846
GO:0030155	regulation of cell adhesion	166	87	77.78	0.14887
GO:1901264	carbohydrate derivative transport	22	13	10.31	0.14901
GO:0046425	regulation of JAK-STAT cascade	29	22	13.59	0.14909
GO:0001656	metanephros development	14	9	6.56	0.14909
GO:1902905	positive regulation of supramolecular fi...	64	38	29.99	0.14916
GO:0048878	chemical homeostasis	298	147	139.62	0.14923
GO:0034250	positive regulation of cellular amide me...	53	32	24.83	0.14935
GO:0031329	regulation of cellular catabolic process	264	129	123.69	0.1497
GO:0035108	limb morphogenesis	44	26	20.62	0.14973
GO:0046323	glucose import	26	17	12.18	0.14985
GO:0009311	oligosaccharide metabolic process	16	12	7.5	0.14992
GO:0050891	multicellular organismal water homeostas...	11	9	5.15	0.15006
GO:0030517	negative regulation of axon extension	11	9	5.15	0.15006
GO:0034333	adherens junction assembly	26	16	12.18	0.15006
GO:0043297	apical junction assembly	24	15	11.24	0.15007
GO:0046916	cellular transition metal ion homeostasi...	27	16	12.65	0.15016
GO:1902745	positive regulation of lamellipodium org...	10	8	4.69	0.15017
GO:0035148	tube formation	57	30	26.71	0.15017
GO:0021795	cerebral cortex cell migration	18	11	8.43	0.15033
GO:0072593	reactive oxygen species metabolic proces...	63	32	29.52	0.15034
GO:0030301	cholesterol transport	19	11	8.9	0.15042
GO:0042471	ear morphogenesis	32	17	14.99	0.15044
GO:0023058	adaptation of signaling pathway	5	4	2.34	0.15052
GO:1900025	negative regulation of substrate adhesio...	5	4	2.34	0.15052
GO:0002091	negative regulation of receptor internal...	5	4	2.34	0.15052
GO:0030224	monocyte differentiation	5	4	2.34	0.15052
GO:0071028	nuclear mRNA surveillance	5	4	2.34	0.15052
GO:0006930	substrate-dependent cell migration, cell...	5	4	2.34	0.15052
GO:0032049	cardiolipin biosynthetic process	5	4	2.34	0.15052
GO:0034391	regulation of smooth muscle cell apoptot...	5	4	2.34	0.15052
GO:0031054	pre-miRNA processing	5	4	2.34	0.15052
GO:0070586	cell-cell adhesion involved in gastrulat...	5	4	2.34	0.15052
GO:0010592	positive regulation of lamellipodium ass...	5	4	2.34	0.15052
GO:0061308	cardiac neural crest cell development in...	5	4	2.34	0.15052
GO:0003181	atrioventricular valve morphogenesis	5	4	2.34	0.15052
GO:2000036	regulation of stem cell population maint...	5	4	2.34	0.15052
GO:0006072	glycerol-3-phosphate metabolic process	5	4	2.34	0.15052
GO:0051451	myoblast migration	5	4	2.34	0.15052
GO:0034214	protein hexamerization	5	4	2.34	0.15052
GO:0055070	copper ion homeostasis	5	4	2.34	0.15052
GO:0003222	ventricular trabecula myocardium morphog...	5	4	2.34	0.15052
GO:0051131	chaperone-mediated protein complex assem...	5	4	2.34	0.15052
GO:0031442	positive regulation of mRNA 3'-end proce...	5	4	2.34	0.15052
GO:0071280	cellular response to copper ion	5	4	2.34	0.15052
GO:1903393	positive regulation of adherens junction...	5	4	2.34	0.15052
GO:2000482	regulation of interleukin-8 secretion	5	4	2.34	0.15052
GO:0048143	astrocyte activation	5	4	2.34	0.15052
GO:0008298	intracellular mRNA localization	5	4	2.34	0.15052
GO:0048296	regulation of isotype switching to IgA i...	5	4	2.34	0.15052
GO:0001731	formation of translation preinitiation c...	5	4	2.34	0.15052
GO:0007141	male meiosis I	5	4	2.34	0.15052
GO:0036492	eiF2alpha phosphorylation in response to...	5	4	2.34	0.15052
GO:0017185	peptidyl-lysine hydroxylation	5	4	2.34	0.15052
GO:0001826	inner cell mass cell differentiation	5	4	2.34	0.15052
GO:0007288	sperm axoneme assembly	5	4	2.34	0.15052
GO:0021860	pyramidal neuron development	5	4	2.34	0.15052
GO:0072608	interleukin-10 secretion	5	4	2.34	0.15052
GO:0032532	regulation of microvillus length	5	4	2.34	0.15052
GO:0035459	cargo loading into vesicle	5	4	2.34	0.15052
GO:0036124	histone H3-K9 trimethylation	5	4	2.34	0.15052
GO:0060074	synapse maturation	5	4	2.34	0.15052
GO:1901339	regulation of store-operated calcium cha...	5	4	2.34	0.15052
GO:2000209	regulation of anoikis	5	4	2.34	0.15052
GO:0045198	establishment of epithelial cell apical/...	5	4	2.34	0.15052
GO:0001504	neurotransmitter uptake	5	4	2.34	0.15052
GO:1902188	positive regulation of viral release fro...	5	4	2.34	0.15052
GO:0035246	peptidyl-arginine N-methylation	5	4	2.34	0.15052
GO:1902237	positive regulation of endoplasmic retic...	5	4	2.34	0.15052
GO:0043928	exonucleolytic nuclear-transcribed mRNA ...	5	4	2.34	0.15052
GO:1903897	regulation of PERK-mediated unfolded pro...	5	4	2.34	0.15052
GO:0060391	positive regulation of SMAD protein sign...	5	4	2.34	0.15052
GO:1904526	regulation of microtubule binding	5	4	2.34	0.15052
GO:0046831	regulation of RNA export from nucleus	5	4	2.34	0.15052
GO:0042994	cytoplasmic sequestering of transcriptio...	5	4	2.34	0.15052
GO:0019388	galactose catabolic process	5	4	2.34	0.15052
GO:0042976	activation of Janus kinase activity	5	4	2.34	0.15052
GO:0045898	regulation of RNA polymerase II transcri...	5	4	2.34	0.15052
GO:0032928	regulation of superoxide anion generatio...	5	4	2.34	0.15052
GO:2000674	regulation of type B pancreatic cell apo...	5	4	2.34	0.15052
GO:1903523	negative regulation of blood circulation	5	4	2.34	0.15052
GO:0006678	glucosylceramide metabolic process	5	4	2.34	0.15052
GO:0001937	negative regulation of endothelial cell ...	5	4	2.34	0.15052
GO:0000185	activation of MAPKKK activity	5	4	2.34	0.15052
GO:0090136	epithelial cell-cell adhesion	5	4	2.34	0.15052
GO:1901653	cellular response to peptide	108	52	50.6	0.15057
GO:2000059	negative regulation of ubiquitin-depende...	17	9	7.97	0.15065
GO:0043543	protein acylation	96	46	44.98	0.15065
GO:0030193	regulation of blood coagulation	15	8	7.03	0.15066
GO:0046626	regulation of insulin receptor signaling...	31	15	14.52	0.15077
GO:0044344	cellular response to fibroblast growth f...	23	11	10.78	0.15082
GO:0006623	protein targeting to vacuole	16	7	7.5	0.15097
GO:0046164	alcohol catabolic process	14	6	6.56	0.15099
GO:0072659	protein localization to plasma membrane	107	60	50.13	0.15122
GO:0097061	dendritic spine organization	26	10	12.18	0.15133
GO:0006952	defense response	293	135	137.28	0.15139
GO:0045892	negative regulation of transcription, DN...	359	200	168.2	0.15159
GO:0002573	myeloid leukocyte differentiation	48	19	22.49	0.15161
GO:0006865	amino acid transport	44	17	20.62	0.15164
GO:0045596	negative regulation of cell differentiat...	196	103	91.83	0.15407
GO:0007266	Rho protein signal transduction	62	35	29.05	0.15614
GO:0071230	cellular response to amino acid stimulus	22	15	10.31	0.15663
GO:0030866	cortical actin cytoskeleton organization	16	10	7.5	0.15746
GO:0051496	positive regulation of stress fiber asse...	16	10	7.5	0.15746
GO:0010628	positive regulation of gene expression	567	310	265.66	0.15895
GO:1903078	positive regulation of protein localizat...	18	11	8.43	0.16415
GO:0030154	cell differentiation	1076	544	504.14	0.16975
GO:0007165	signal transduction	1292	663	605.34	0.17056
GO:0048646	anatomical structure formation involved ...	286	159	134	0.17136
GO:0006886	intracellular protein transport	372	194	174.29	0.17162
GO:0051493	regulation of cytoskeleton organization	189	111	88.55	0.1722
GO:0050885	neuromuscular process controlling balanc...	22	13	10.31	0.17396
GO:0006612	protein targeting to membrane	33	18	15.46	0.17404
GO:0042127	regulation of cell proliferation	393	209	184.13	0.17417
GO:0046330	positive regulation of JNK cascade	41	21	19.21	0.17439
GO:0007369	gastrulation	47	37	22.02	0.17441
GO:0050852	T cell receptor signaling pathway	35	18	16.4	0.17448
GO:0050790	regulation of catalytic activity	527	256	246.92	0.17581
GO:0021537	telencephalon development	65	38	30.45	0.17645
GO:0006417	regulation of translation	121	67	56.69	0.17651
GO:1902904	negative regulation of supramolecular fi...	51	31	23.9	0.17658
GO:0045995	regulation of embryonic development	28	20	13.12	0.17665
GO:0045861	negative regulation of proteolysis	76	42	35.61	0.17677
GO:0043488	regulation of mRNA stability	25	16	11.71	0.17737
GO:0002832	negative regulation of response to bioti...	16	11	7.5	0.17758
GO:0000245	spliceosomal complex assembly	14	10	6.56	0.1776
GO:1900744	regulation of p38MAPK cascade	14	10	6.56	0.1776
GO:0048713	regulation of oligodendrocyte differenti...	14	10	6.56	0.1776
GO:0045197	establishment or maintenance of epitheli...	12	9	5.62	0.17762
GO:0043484	regulation of RNA splicing	27	16	12.65	0.17763
GO:0050805	negative regulation of synaptic transmis...	19	12	8.9	0.1777
GO:0007585	respiratory gaseous exchange	19	12	8.9	0.1777
GO:0022904	respiratory electron transport chain	17	11	7.97	0.17771
GO:0000038	very long-chain fatty acid metabolic pro...	13	9	6.09	0.17775
GO:1900006	positive regulation of dendrite developm...	37	20	17.34	0.17781
GO:0008347	glial cell migration	20	12	9.37	0.17783
GO:0045843	negative regulation of striated muscle t...	21	12	9.84	0.17795
GO:1901673	regulation of mitotic spindle assembly	7	5	3.28	0.17808
GO:1901626	regulation of postsynaptic membrane orga...	7	5	3.28	0.17808
GO:1903960	negative regulation of anion transmembra...	7	5	3.28	0.17808
GO:0051000	positive regulation of nitric-oxide synt...	7	5	3.28	0.17808
GO:0016973	poly(A)+ mRNA export from nucleus	7	5	3.28	0.17808
GO:0034389	lipid droplet organization	7	5	3.28	0.17808
GO:0060561	apoptotic process involved in morphogene...	7	5	3.28	0.17808
GO:0009651	response to salt stress	7	5	3.28	0.17808
GO:0070633	transepithelial transport	7	5	3.28	0.17808
GO:0043486	histone exchange	7	5	3.28	0.17808
GO:1990403	embryonic brain development	7	5	3.28	0.17808
GO:1903055	positive regulation of extracellular mat...	7	5	3.28	0.17808
GO:0055003	cardiac myofibril assembly	7	5	3.28	0.17808
GO:0060969	negative regulation of gene silencing	7	5	3.28	0.17808
GO:0048313	Golgi inheritance	7	5	3.28	0.17808
GO:1902042	negative regulation of extrinsic apoptot...	7	5	3.28	0.17808
GO:1900745	positive regulation of p38MAPK cascade	7	5	3.28	0.17808
GO:2000352	negative regulation of endothelial cell ...	7	5	3.28	0.17808
GO:0006376	mRNA splice site selection	7	5	3.28	0.17808
GO:0001783	B cell apoptotic process	7	5	3.28	0.17808
GO:0071870	cellular response to catecholamine stimu...	7	5	3.28	0.17808
GO:0046479	glycosphingolipid catabolic process	7	5	3.28	0.17808
GO:0001829	trophectodermal cell differentiation	7	5	3.28	0.17808
GO:0051571	positive regulation of histone H3-K4 met...	7	5	3.28	0.17808
GO:2000269	regulation of fibroblast apoptotic proce...	7	5	3.28	0.17808
GO:0048714	positive regulation of oligodendrocyte d...	7	5	3.28	0.17808
GO:0006103	2-oxoglutarate metabolic process	7	5	3.28	0.17808
GO:0001569	branching involved in blood vessel morph...	7	5	3.28	0.17808
GO:0033605	positive regulation of catecholamine sec...	7	5	3.28	0.17808
GO:2000249	regulation of actin cytoskeleton reorgan...	7	5	3.28	0.17808
GO:0048820	hair follicle maturation	7	5	3.28	0.17808
GO:0051645	Golgi localization	7	5	3.28	0.17808
GO:0042634	regulation of hair cycle	7	5	3.28	0.17808
GO:0021513	spinal cord dorsal/ventral patterning	7	5	3.28	0.17808
GO:0051602	response to electrical stimulus	7	5	3.28	0.17808
GO:0021545	cranial nerve development	7	5	3.28	0.17808
GO:1901223	negative regulation of NIK/NF-kappaB sig...	7	5	3.28	0.17808
GO:0060438	trachea development	7	5	3.28	0.17808
GO:1905332	positive regulation of morphogenesis of ...	7	5	3.28	0.17808
GO:1901522	positive regulation of transcription fro...	7	5	3.28	0.17808
GO:0030168	platelet activation	18	10	8.43	0.17812
GO:0010390	histone monoubiquitination	16	9	7.5	0.17814
GO:0006509	membrane protein ectodomain proteolysis	13	7	6.09	0.1783
GO:0050777	negative regulation of immune response	37	17	17.34	0.17865
GO:0002275	myeloid cell activation involved in immu...	16	7	7.5	0.17869
GO:0001508	action potential	43	18	20.15	0.17915
GO:0032088	negative regulation of NF-kappaB transcr...	26	15	12.18	0.1805
GO:0000045	autophagosome assembly	53	27	24.83	0.18084
GO:0007275	multicellular organism development	1392	687	652.2	0.18643
GO:0035270	endocrine system development	28	24	13.12	0.19279
GO:0006479	protein methylation	66	41	30.92	0.19303
GO:0006413	translational initiation	42	28	19.68	0.19362
GO:0002064	epithelial cell development	63	37	29.52	0.19389
GO:0072332	intrinsic apoptotic signaling pathway by...	30	21	14.06	0.19408
GO:0045862	positive regulation of proteolysis	116	60	54.35	0.19448
GO:0043280	positive regulation of cysteine-type end...	28	18	13.12	0.19476
GO:0001702	gastrulation with mouth forming second	14	11	6.56	0.19491
GO:0001708	cell fate specification	14	11	6.56	0.19491
GO:0010038	response to metal ion	69	35	32.33	0.19549
GO:0051966	regulation of synaptic transmission, glu...	14	9	6.56	0.19557
GO:0046825	regulation of protein export from nucleu...	15	9	7.03	0.19573
GO:1900029	positive regulation of ruffle assembly	9	6	4.22	0.19579
GO:0050892	intestinal absorption	9	6	4.22	0.19579
GO:0050687	negative regulation of defense response ...	9	6	4.22	0.19579
GO:0034122	negative regulation of toll-like recepto...	9	6	4.22	0.19579
GO:0071498	cellular response to fluid shear stress	9	6	4.22	0.19579
GO:0032469	endoplasmic reticulum calcium ion homeos...	9	6	4.22	0.19579
GO:0033146	regulation of intracellular estrogen rec...	9	6	4.22	0.19579
GO:0060914	heart formation	9	6	4.22	0.19579
GO:0070932	histone H3 deacetylation	9	6	4.22	0.19579
GO:0032715	negative regulation of interleukin-6 pro...	9	6	4.22	0.19579
GO:0007193	adenylate cyclase-inhibiting G protein-c...	9	6	4.22	0.19579
GO:0006488	dolichol-linked oligosaccharide biosynth...	9	6	4.22	0.19579
GO:0018230	peptidyl-L-cysteine S-palmitoylation	9	6	4.22	0.19579
GO:0009083	branched-chain amino acid catabolic proc...	9	6	4.22	0.19579
GO:1902414	protein localization to cell junction	9	6	4.22	0.19579
GO:0040019	positive regulation of embryonic develop...	9	6	4.22	0.19579
GO:0060384	innervation	9	6	4.22	0.19579
GO:0032959	inositol trisphosphate biosynthetic proc...	9	6	4.22	0.19579
GO:0045815	positive regulation of gene expression, ...	9	6	4.22	0.19579
GO:0046500	S-adenosylmethionine metabolic process	9	6	4.22	0.19579
GO:0099170	postsynaptic modulation of chemical syna...	9	6	4.22	0.19579
GO:0016601	Rac protein signal transduction	17	9	7.97	0.19603
GO:0043901	negative regulation of multi-organism pr...	42	20	19.68	0.19627
GO:0007281	germ cell development	66	31	30.92	0.19636
GO:2001022	positive regulation of response to DNA d...	36	14	16.87	0.19733
GO:0043065	positive regulation of apoptotic process	180	99	84.34	0.20442
GO:0032388	positive regulation of intracellular tra...	72	43	33.73	0.20507
GO:1901564	organonitrogen compound metabolic proces...	1953	966	915.04	0.20521
GO:0034504	protein localization to nucleus	119	64	55.76	0.20544
GO:0007498	mesoderm development	27	19	12.65	0.2062
GO:0007492	endoderm development	19	14	8.9	0.20667
GO:0034614	cellular response to reactive oxygen spe...	50	28	23.43	0.20686
GO:0071560	cellular response to transforming growth...	63	33	29.52	0.20727
GO:0043149	stress fiber assembly	38	21	17.8	0.20738
GO:0030326	embryonic limb morphogenesis	38	21	17.8	0.20738
GO:0060976	coronary vasculature development	18	11	8.43	0.20762
GO:0060326	cell chemotaxis	51	26	23.9	0.20779
GO:0042026	protein refolding	11	7	5.15	0.20789
GO:0048013	ephrin receptor signaling pathway	11	7	5.15	0.20789
GO:0007026	negative regulation of microtubule depol...	11	7	5.15	0.20789
GO:0071158	positive regulation of cell cycle arrest	11	7	5.15	0.20789
GO:0035024	negative regulation of Rho protein signa...	11	7	5.15	0.20789
GO:0070328	triglyceride homeostasis	11	7	5.15	0.20789
GO:0001954	positive regulation of cell-matrix adhes...	11	7	5.15	0.20789
GO:0001974	blood vessel remodeling	11	7	5.15	0.20789
GO:0051216	cartilage development	37	18	17.34	0.20834
GO:0006334	nucleosome assembly	19	9	8.9	0.20855
GO:0051347	positive regulation of transferase activ...	162	74	75.9	0.20934
GO:0008344	adult locomotory behavior	25	9	11.71	0.20962
GO:1903506	regulation of nucleic acid-templated tra...	855	447	400.6	0.20976
GO:1902117	positive regulation of organelle assembl...	30	10	14.06	0.21013
GO:0001568	blood vessel development	173	92	81.06	0.2126
GO:1901361	organic cyclic compound catabolic proces...	129	69	60.44	0.21365
GO:0097435	supramolecular fiber organization	218	126	102.14	0.21519
GO:0045936	negative regulation of phosphate metabol...	185	107	86.68	0.21588
GO:0043001	Golgi to plasma membrane protein transpo...	19	12	8.9	0.21599
GO:0043069	negative regulation of programmed cell d...	265	143	124.16	0.2161
GO:0007268	chemical synaptic transmission	161	78	75.43	0.2162
GO:2001238	positive regulation of extrinsic apoptot...	19	11	8.9	0.21641
GO:0071526	semaphorin-plexin signaling pathway	13	8	6.09	0.21649
GO:0045664	regulation of neuron differentiation	229	122	107.29	0.2169
GO:0043062	extracellular structure organization	61	39	28.58	0.21777
GO:1905475	regulation of protein localization to me...	61	36	28.58	0.21831
GO:0071426	ribonucleoprotein complex export from nu...	31	21	14.52	0.21849
GO:0010927	cellular component assembly involved in ...	29	20	13.59	0.2185
GO:1900024	regulation of substrate adhesion-depende...	19	15	8.9	0.21856
GO:0006368	transcription elongation from RNA polyme...	17	14	7.97	0.21857
GO:1904950	negative regulation of establishment of ...	62	35	29.05	0.21858
GO:0046824	positive regulation of nucleocytoplasmic...	28	19	13.12	0.2186
GO:0030518	intracellular steroid hormone receptor s...	26	18	12.18	0.21861
GO:0035051	cardiocyte differentiation	48	28	22.49	0.21866
GO:1904591	positive regulation of protein import	23	16	10.78	0.21872
GO:0043112	receptor metabolic process	68	37	31.86	0.21873
GO:0043405	regulation of MAP kinase activity	79	42	37.01	0.21875
GO:0006665	sphingolipid metabolic process	51	28	23.9	0.21892
GO:0014013	regulation of gliogenesis	34	20	15.93	0.21893
GO:0031102	neuron projection regeneration	17	12	7.97	0.21894
GO:0042509	regulation of tyrosine phosphorylation o...	17	12	7.97	0.21894
GO:0003170	heart valve development	13	10	6.09	0.21896
GO:0060674	placenta blood vessel development	11	9	5.15	0.21897
GO:0000380	alternative mRNA splicing, via spliceoso...	11	9	5.15	0.21897
GO:0021879	forebrain neuron differentiation	9	8	4.22	0.21898
GO:0010717	regulation of epithelial to mesenchymal ...	24	15	11.24	0.21899
GO:0090308	regulation of methylation-dependent chro...	7	7	3.28	0.21899
GO:0070848	response to growth factor	161	79	75.43	0.21901
GO:0061333	renal tubule morphogenesis	14	10	6.56	0.21904
GO:0034728	nucleosome organization	29	17	13.59	0.21905
GO:1900449	regulation of glutamate receptor signali...	12	9	5.62	0.21906
GO:0045920	negative regulation of exocytosis	8	7	3.75	0.21908
GO:0001706	endoderm formation	8	7	3.75	0.21908
GO:0007044	cell-substrate junction assembly	23	14	10.78	0.21908
GO:0022612	gland morphogenesis	34	19	15.93	0.21911
GO:0071241	cellular response to inorganic substance	43	23	20.15	0.21915
GO:0034405	response to fluid shear stress	11	8	5.15	0.21915
GO:0007548	sex differentiation	56	29	26.24	0.21916
GO:0006929	substrate-dependent cell migration	7	6	3.28	0.21917
GO:0032048	cardiolipin metabolic process	7	6	3.28	0.21917
GO:0048261	negative regulation of receptor-mediated...	7	6	3.28	0.21917
GO:0036499	PERK-mediated unfolded protein response	7	6	3.28	0.21917
GO:0021884	forebrain neuron development	7	6	3.28	0.21917
GO:0046883	regulation of hormone secretion	67	34	31.39	0.21919
GO:0031348	negative regulation of defense response	59	30	27.64	0.21924
GO:0046683	response to organophosphorus	27	15	12.65	0.21924
GO:0008038	neuron recognition	8	6	3.75	0.21926
GO:1903573	negative regulation of response to endop...	19	11	8.9	0.21929
GO:0061383	trabecula morphogenesis	15	9	7.03	0.21931
GO:0048066	developmental pigmentation	13	8	6.09	0.21932
GO:0048246	macrophage chemotaxis	11	7	5.15	0.21933
GO:0046632	alpha-beta T cell differentiation	26	14	12.18	0.21934
GO:0034381	plasma lipoprotein particle clearance	9	6	4.22	0.21934
GO:0006379	mRNA cleavage	9	6	4.22	0.21934
GO:1902683	regulation of receptor localization to s...	9	6	4.22	0.21934
GO:0039531	regulation of viral-induced cytoplasmic ...	7	5	3.28	0.21936
GO:0030521	androgen receptor signaling pathway	7	5	3.28	0.21936
GO:0071451	cellular response to superoxide	7	5	3.28	0.21936
GO:0047497	mitochondrion transport along microtubul...	7	5	3.28	0.21936
GO:0007431	salivary gland development	7	5	3.28	0.21936
GO:0006206	pyrimidine nucleobase metabolic process	7	5	3.28	0.21936
GO:0045838	positive regulation of membrane potentia...	7	5	3.28	0.21936
GO:0009299	mRNA transcription	7	5	3.28	0.21936
GO:0060285	cilium-dependent cell motility	7	5	3.28	0.21936
GO:0046165	alcohol biosynthetic process	52	26	24.36	0.21937
GO:0031110	regulation of microtubule polymerization...	29	15	13.59	0.21941
GO:0090501	RNA phosphodiester bond hydrolysis	27	14	12.65	0.21942
GO:0015936	coenzyme A metabolic process	10	6	4.69	0.21943
GO:0051590	positive regulation of neurotransmitter ...	8	5	3.75	0.21944
GO:0061448	connective tissue development	60	29	28.11	0.21951
GO:0098840	protein transport along microtubule	9	5	4.22	0.21953
GO:0099173	postsynapse organization	56	27	26.24	0.21953
GO:0070723	response to cholesterol	7	4	3.28	0.21954
GO:2000628	regulation of miRNA metabolic process	7	4	3.28	0.21954
GO:0019471	4-hydroxyproline metabolic process	7	4	3.28	0.21954
GO:0016125	sterol metabolic process	54	26	25.3	0.21954
GO:0007159	leukocyte cell-cell adhesion	67	32	31.39	0.21956
GO:0006873	cellular ion homeostasis	142	67	66.53	0.21958
GO:0070849	response to epidermal growth factor	14	7	6.56	0.21959
GO:0021515	cell differentiation in spinal cord	14	7	6.56	0.21959
GO:0006721	terpenoid metabolic process	14	7	6.56	0.21959
GO:0032368	regulation of lipid transport	27	13	12.65	0.2196
GO:0031669	cellular response to nutrient levels	74	35	34.67	0.21961
GO:1990928	response to amino acid starvation	23	11	10.78	0.21963
GO:0051705	multi-organism behavior	17	8	7.97	0.21966
GO:0046434	organophosphate catabolic process	64	30	29.99	0.21967
GO:0098662	inorganic cation transmembrane transport	139	65	65.13	0.21969
GO:0036010	protein localization to endosome	11	5	5.15	0.2197
GO:0006066	alcohol metabolic process	112	52	52.48	0.21976
GO:1903727	positive regulation of phospholipid meta...	14	6	6.56	0.21977
GO:0090311	regulation of protein deacetylation	14	6	6.56	0.21977
GO:0046635	positive regulation of alpha-beta T cell...	12	5	5.62	0.21978
GO:0090042	tubulin deacetylation	8	3	3.75	0.2198
GO:0060761	negative regulation of response to cytok...	21	9	9.84	0.21982
GO:0001776	leukocyte homeostasis	28	12	13.12	0.21987
GO:0044773	mitotic DNA damage checkpoint	26	11	12.18	0.21988
GO:1903747	regulation of establishment of protein l...	9	3	4.22	0.21989
GO:1903707	negative regulation of hemopoiesis	37	16	17.34	0.21991
GO:0034103	regulation of tissue remodeling	16	6	7.5	0.21994
GO:0010324	membrane invagination	16	6	7.5	0.21994
GO:0002704	negative regulation of leukocyte mediate...	14	5	6.56	0.21995
GO:0007034	vacuolar transport	58	25	27.17	0.22007
GO:0030641	regulation of cellular pH	27	10	12.65	0.22015
GO:1902807	negative regulation of cell cycle G1/S p...	27	10	12.65	0.22015
GO:0071214	cellular response to abiotic stimulus	86	37	40.29	0.22028
GO:0060537	muscle tissue development	117	51	54.82	0.22038
GO:0042060	wound healing	78	43	36.55	0.22066
GO:0042089	cytokine biosynthetic process	28	7	13.12	0.22078
GO:0031349	positive regulation of defense response	88	34	41.23	0.221
GO:0001501	skeletal system development	127	65	59.5	0.22108
GO:0008643	carbohydrate transport	53	30	24.83	0.22126
GO:0006487	protein N-linked glycosylation	32	20	14.99	0.22134
GO:0030838	positive regulation of actin filament po...	31	19	14.52	0.22158
GO:0015914	phospholipid transport	25	16	11.71	0.22167
GO:0015711	organic anion transport	124	61	58.1	0.22229
GO:0043161	proteasome-mediated ubiquitin-dependent ...	169	85	79.18	0.22308
GO:0001933	negative regulation of protein phosphory...	146	84	68.41	0.22353
GO:0042254	ribosome biogenesis	116	49	54.35	0.22613
GO:0031334	positive regulation of protein complex a...	78	47	36.55	0.2263
GO:0043010	camera-type eye development	85	43	39.83	0.22674
GO:0030198	extracellular matrix organization	52	33	24.36	0.22727
GO:0007204	positive regulation of cytosolic calcium...	47	24	22.02	0.22734
GO:0045931	positive regulation of mitotic cell cycl...	50	24	23.43	0.22803
GO:0050714	positive regulation of protein secretion	77	43	36.08	0.22815
GO:0048705	skeletal system morphogenesis	56	32	26.24	0.22877
GO:0001701	in utero embryonic development	165	92	77.31	0.22962
GO:0006470	protein dephosphorylation	92	53	43.11	0.23012
GO:0006904	vesicle docking involved in exocytosis	19	11	8.9	0.23069
GO:0030336	negative regulation of cell migration	75	44	35.14	0.23093
GO:0006606	protein import into nucleus	77	42	36.08	0.23242
GO:0017148	negative regulation of translation	39	24	18.27	0.23292
GO:0050680	negative regulation of epithelial cell p...	28	17	13.12	0.23399
GO:0007030	Golgi organization	61	33	28.58	0.23436
GO:0051028	mRNA transport	51	31	23.9	0.23437
GO:0070936	protein K48-linked ubiquitination	25	14	11.71	0.23618
GO:0042733	embryonic digit morphogenesis	25	14	11.71	0.23618
GO:0060021	roof of mouth development	25	14	11.71	0.23618
GO:0007605	sensory perception of sound	42	21	19.68	0.23784
GO:0018107	peptidyl-threonine phosphorylation	51	24	23.9	0.23907
GO:0035556	intracellular signal transduction	768	400	359.83	0.24832
GO:0051260	protein homooligomerization	122	61	57.16	0.25441
GO:0007049	cell cycle	607	278	284.4	0.25648
GO:0051129	negative regulation of cellular componen...	268	144	125.57	0.26185
GO:0051223	regulation of protein transport	214	117	100.27	0.26238
GO:0044248	cellular catabolic process	701	342	328.44	0.26288
GO:0072358	cardiovascular system development	187	101	87.62	0.26334
GO:0022411	cellular component disassembly	129	73	60.44	0.2636
GO:0035282	segmentation	26	22	12.18	0.26441
GO:0048562	embryonic organ morphogenesis	74	44	34.67	0.26452
GO:0033673	negative regulation of kinase activity	79	46	37.01	0.26461
GO:0015931	nucleobase-containing compound transport	82	46	38.42	0.26499
GO:0033157	regulation of intracellular protein tran...	82	45	38.42	0.26527
GO:0001892	embryonic placenta development	25	18	11.71	0.26536
GO:0001816	cytokine production	190	95	89.02	0.2654
GO:0050771	negative regulation of axonogenesis	20	15	9.37	0.26554
GO:0045446	endothelial cell differentiation	33	21	15.46	0.26556
GO:1905268	negative regulation of chromatin organiz...	21	15	9.84	0.26567
GO:0030835	negative regulation of actin filament de...	13	11	6.09	0.26574
GO:0010498	proteasomal protein catabolic process	195	96	91.36	0.26578
GO:0010676	positive regulation of cellular carbohyd...	22	15	10.31	0.2658
GO:0022037	metencephalon development	33	20	15.46	0.26584
GO:0031061	negative regulation of histone methylati...	10	9	4.69	0.2659
GO:0030279	negative regulation of ossification	21	14	9.84	0.26594
GO:0046620	regulation of organ growth	34	20	15.93	0.26596
GO:0043534	blood vessel endothelial cell migration	32	19	14.99	0.26598
GO:0051303	establishment of chromosome localization	33	19	15.46	0.26611
GO:0048645	animal organ formation	14	10	6.56	0.26614
GO:2000826	regulation of heart morphogenesis	10	8	4.69	0.26617
GO:0001836	release of cytochrome c from mitochondri...	21	13	9.84	0.26621
GO:0021675	nerve development	17	11	7.97	0.26625
GO:0071156	regulation of cell cycle arrest	15	10	7.03	0.26626
GO:1903363	negative regulation of cellular protein ...	30	17	14.06	0.26627
GO:0043044	ATP-dependent chromatin remodeling	11	8	5.15	0.2663
GO:0006677	glycosylceramide metabolic process	9	7	4.22	0.26632
GO:0016331	morphogenesis of embryonic epithelium	56	29	26.24	0.26632
GO:0015908	fatty acid transport	24	14	11.24	0.26632
GO:0021954	central nervous system neuron developmen...	22	13	10.31	0.26634
GO:0051148	negative regulation of muscle cell diffe...	18	11	8.43	0.26637
GO:0071514	genetic imprinting	12	8	5.62	0.26642
GO:0050435	amyloid-beta metabolic process	12	8	5.62	0.26642
GO:0042446	hormone biosynthetic process	10	7	4.69	0.26644
GO:0051656	establishment of organelle localization	166	80	77.78	0.26645
GO:0055072	iron ion homeostasis	21	12	9.84	0.26648
GO:0051149	positive regulation of muscle cell diffe...	17	10	7.97	0.26652
GO:0072595	maintenance of protein localization in o...	15	9	7.03	0.26653
GO:0061912	selective autophagy	30	16	14.06	0.26654
GO:0030219	megakaryocyte differentiation	13	8	6.09	0.26655
GO:0002286	T cell activation involved in immune res...	24	13	11.24	0.26659
GO:0001838	embryonic epithelial tube formation	52	26	24.36	0.26662
GO:0060038	cardiac muscle cell proliferation	18	10	8.43	0.26664
GO:0003341	cilium movement	14	8	6.56	0.26668
GO:0044818	mitotic G2/M transition checkpoint	12	7	5.62	0.2667
GO:0098780	response to mitochondrial depolarisation	12	7	5.62	0.2667
GO:0000423	mitophagy	12	7	5.62	0.2667
GO:0070229	negative regulation of lymphocyte apopto...	12	7	5.62	0.2667
GO:0014014	negative regulation of gliogenesis	10	6	4.69	0.26671
GO:0071482	cellular response to light stimulus	38	19	17.8	0.26674
GO:0070661	leukocyte proliferation	64	31	29.99	0.26679
GO:0045682	regulation of epidermis development	11	6	5.15	0.26684
GO:0061005	cell differentiation involved in kidney ...	9	5	4.22	0.26686
GO:0070527	platelet aggregation	9	5	4.22	0.26686
GO:0048255	mRNA stabilization	9	5	4.22	0.26686
GO:0021697	cerebellar cortex formation	9	5	4.22	0.26686
GO:2000785	regulation of autophagosome assembly	18	9	8.43	0.26691
GO:0022409	positive regulation of cell-cell adhesio...	46	22	21.55	0.26695
GO:1901799	negative regulation of proteasomal prote...	21	10	9.84	0.26703
GO:0006040	amino sugar metabolic process	17	8	7.97	0.26706
GO:0044774	mitotic DNA integrity checkpoint	30	14	14.06	0.26708
GO:0046621	negative regulation of organ growth	13	6	6.09	0.26709
GO:1901028	regulation of mitochondrial outer membra...	11	5	5.15	0.26711
GO:0001779	natural killer cell differentiation	11	5	5.15	0.26711
GO:0010821	regulation of mitochondrion organization	58	27	27.17	0.26712
GO:0045580	regulation of T cell differentiation	37	17	17.34	0.26716
GO:0019080	viral gene expression	20	9	9.37	0.26717
GO:0043628	ncRNA 3'-end processing	18	8	8.43	0.26719
GO:0046849	bone remodeling	25	11	11.71	0.26726
GO:0034453	microtubule anchoring	11	4	5.15	0.26738
GO:0031113	regulation of microtubule polymerization	18	7	8.43	0.26746
GO:0071705	nitrogen compound transport	762	388	357.02	0.27499
GO:0007399	nervous system development	672	344	314.85	0.27726
GO:0050767	regulation of neurogenesis	274	146	128.38	0.28083
GO:0043547	positive regulation of GTPase activity	88	49	41.23	0.28276
GO:0006935	chemotaxis	121	68	56.69	0.28317
GO:0030111	regulation of Wnt signaling pathway	94	54	44.04	0.28365
GO:0044089	positive regulation of cellular componen...	172	90	80.59	0.28379
GO:0003279	cardiac septum development	34	22	15.93	0.28499
GO:0061351	neural precursor cell proliferation	43	26	20.15	0.28506
GO:2001257	regulation of cation channel activity	35	22	16.4	0.28515
GO:0006352	DNA-templated transcription, initiation	33	21	15.46	0.28517
GO:0001678	cellular glucose homeostasis	42	25	19.68	0.28524
GO:0009880	embryonic pattern specification	15	12	7.03	0.28537
GO:0007623	circadian rhythm	60	33	28.11	0.28538
GO:0006892	post-Golgi vesicle-mediated transport	52	29	24.36	0.28547
GO:0007254	JNK cascade	61	33	28.58	0.28554
GO:0043270	positive regulation of ion transport	72	38	33.73	0.28559
GO:0032873	negative regulation of stress-activated ...	15	11	7.03	0.28571
GO:0001657	ureteric bud development	18	12	8.43	0.28584
GO:0030177	positive regulation of Wnt signaling pat...	44	24	20.62	0.2859
GO:1903364	positive regulation of cellular protein ...	62	32	29.05	0.28604
GO:0021510	spinal cord development	26	15	12.18	0.28609
GO:0051146	striated muscle cell differentiation	80	40	37.48	0.28619
GO:0071695	anatomical structure maturation	48	25	22.49	0.28619
GO:0007010	cytoskeleton organization	447	240	209.43	0.28622
GO:0007097	nuclear migration	12	8	5.62	0.28624
GO:0051668	localization within membrane	62	31	29.05	0.28638
GO:1902930	regulation of alcohol biosynthetic proce...	11	7	5.15	0.28642
GO:0045722	positive regulation of gluconeogenesis	11	7	5.15	0.28642
GO:0046847	filopodium assembly	22	12	10.31	0.28647
GO:0006829	zinc ion transport	14	8	6.56	0.28656
GO:0048512	circadian behavior	12	7	5.62	0.28658
GO:0043031	negative regulation of macrophage activa...	6	4	2.81	0.28664
GO:0050718	positive regulation of interleukin-1 bet...	6	4	2.81	0.28664
GO:0070863	positive regulation of protein exit from...	6	4	2.81	0.28664
GO:0050820	positive regulation of coagulation	6	4	2.81	0.28664
GO:0050849	negative regulation of calcium-mediated ...	6	4	2.81	0.28664
GO:1903909	regulation of receptor clustering	6	4	2.81	0.28664
GO:0060586	multicellular organismal iron ion homeos...	6	4	2.81	0.28664
GO:0045947	negative regulation of translational ini...	6	4	2.81	0.28664
GO:0018027	peptidyl-lysine dimethylation	6	4	2.81	0.28664
GO:0030513	positive regulation of BMP signaling pat...	6	4	2.81	0.28664
GO:1900452	regulation of long-term synaptic depress...	6	4	2.81	0.28664
GO:0061311	cell surface receptor signaling pathway ...	6	4	2.81	0.28664
GO:0034114	regulation of heterotypic cell-cell adhe...	6	4	2.81	0.28664
GO:0034143	regulation of toll-like receptor 4 signa...	6	4	2.81	0.28664
GO:0003157	endocardium development	6	4	2.81	0.28664
GO:0003176	aortic valve development	6	4	2.81	0.28664
GO:0006020	inositol metabolic process	6	4	2.81	0.28664
GO:0032463	negative regulation of protein homooligo...	6	4	2.81	0.28664
GO:0017001	antibiotic catabolic process	6	4	2.81	0.28664
GO:0085029	extracellular matrix assembly	6	4	2.81	0.28664
GO:0003283	atrial septum development	6	4	2.81	0.28664
GO:1900103	positive regulation of endoplasmic retic...	6	4	2.81	0.28664
GO:0055012	ventricular cardiac muscle cell differen...	6	4	2.81	0.28664
GO:0043217	myelin maintenance	6	4	2.81	0.28664
GO:0045058	T cell selection	6	4	2.81	0.28664
GO:0033235	positive regulation of protein sumoylati...	6	4	2.81	0.28664
GO:0070933	histone H4 deacetylation	6	4	2.81	0.28664
GO:0035019	somatic stem cell population maintenance	6	4	2.81	0.28664
GO:0051281	positive regulation of release of seques...	6	4	2.81	0.28664
GO:0031145	anaphase-promoting complex-dependent cat...	6	4	2.81	0.28664
GO:2000322	regulation of glucocorticoid receptor si...	6	4	2.81	0.28664
GO:0048199	vesicle targeting, to, from or within Go...	6	4	2.81	0.28664
GO:0042761	very long-chain fatty acid biosynthetic ...	6	4	2.81	0.28664
GO:0042753	positive regulation of circadian rhythm	6	4	2.81	0.28664
GO:0007413	axonal fasciculation	6	4	2.81	0.28664
GO:0042743	hydrogen peroxide metabolic process	6	4	2.81	0.28664
GO:0036342	post-anal tail morphogenesis	6	4	2.81	0.28664
GO:0006450	regulation of translational fidelity	6	4	2.81	0.28664
GO:0007183	SMAD protein complex assembly	6	4	2.81	0.28664
GO:0072574	hepatocyte proliferation	6	4	2.81	0.28664
GO:1904152	regulation of retrograde protein transpo...	6	4	2.81	0.28664
GO:0045324	late endosome to vacuole transport	6	4	2.81	0.28664
GO:0098789	pre-mRNA cleavage required for polyadeny...	6	4	2.81	0.28664
GO:0002548	monocyte chemotaxis	6	4	2.81	0.28664
GO:0042537	benzene-containing compound metabolic pr...	6	4	2.81	0.28664
GO:0036120	cellular response to platelet-derived gr...	6	4	2.81	0.28664
GO:0021846	cell proliferation in forebrain	6	4	2.81	0.28664
GO:0098885	modification of postsynaptic actin cytos...	6	4	2.81	0.28664
GO:0016139	glycoside catabolic process	6	4	2.81	0.28664
GO:0000076	DNA replication checkpoint	6	4	2.81	0.28664
GO:0036230	granulocyte activation	6	4	2.81	0.28664
GO:0035137	hindlimb morphogenesis	6	4	2.81	0.28664
GO:0030011	maintenance of cell polarity	6	4	2.81	0.28664
GO:0020027	hemoglobin metabolic process	6	4	2.81	0.28664
GO:0031645	negative regulation of neurological syst...	6	4	2.81	0.28664
GO:0006825	copper ion transport	6	4	2.81	0.28664
GO:0046885	regulation of hormone biosynthetic proce...	6	4	2.81	0.28664
GO:0035767	endothelial cell chemotaxis	6	4	2.81	0.28664
GO:0045717	negative regulation of fatty acid biosyn...	6	4	2.81	0.28664
GO:0042996	regulation of Golgi to plasma membrane p...	6	4	2.81	0.28664
GO:0070306	lens fiber cell differentiation	6	4	2.81	0.28664
GO:0007617	mating behavior	6	4	2.81	0.28664
GO:1903579	negative regulation of ATP metabolic pro...	6	4	2.81	0.28664
GO:2000641	regulation of early endosome to late end...	6	4	2.81	0.28664
GO:2000637	positive regulation of gene silencing by...	6	4	2.81	0.28664
GO:0015809	arginine transport	6	4	2.81	0.28664
GO:0110111	negative regulation of animal organ morp...	6	4	2.81	0.28664
GO:0030473	nuclear migration along microtubule	6	4	2.81	0.28664
GO:0010452	histone H3-K36 methylation	6	4	2.81	0.28664
GO:0090161	Golgi ribbon formation	6	4	2.81	0.28664
GO:0014061	regulation of norepinephrine secretion	6	4	2.81	0.28664
GO:0060252	positive regulation of glial cell prolif...	6	4	2.81	0.28664
GO:0031646	positive regulation of neurological syst...	19	10	8.9	0.28667
GO:0051187	cofactor catabolic process	11	6	5.15	0.28676
GO:2000243	positive regulation of reproductive proc...	12	6	5.62	0.28692
GO:0099072	regulation of postsynaptic membrane neur...	36	17	16.87	0.287
GO:0043330	response to exogenous dsRNA	11	5	5.15	0.2871
GO:0051180	vitamin transport	13	5	6.09	0.28741
GO:0060048	cardiac muscle contraction	26	11	12.18	0.28744
GO:0045824	negative regulation of innate immune res...	18	7	8.43	0.28753
GO:0009612	response to mechanical stimulus	35	14	16.4	0.28786
GO:0016079	synaptic vesicle exocytosis	41	16	19.21	0.28813
GO:0051054	positive regulation of DNA metabolic pro...	87	37	40.76	0.28834
GO:0090263	positive regulation of canonical Wnt sig...	38	20	17.8	0.28951
GO:0030030	cell projection organization	515	265	241.29	0.29135

## Sheet: Sheet2
BETA_Slingshot_GO_tradeSeq_PseudotimeDE
GO.ID	Term	Annotated	Significant	Expected	weight01Fisher
GO:0051988	regulation of attachment of spindle micr...	6	2	0.04	0.00055
GO:0042775	mitochondrial ATP synthesis coupled elec...	9	2	0.06	0.0013
GO:0051301	cell division	230	6	1.42	0.00246
GO:0055080	cation homeostasis	165	3	1.02	0.00598
GO:0090307	mitotic spindle assembly	24	2	0.15	0.00938
GO:1903507	negative regulation of nucleic acid-temp...	361	2	2.23	0.01282
GO:0140058	neuron projection arborization	5	1	0.03	0.03052
GO:0009109	coenzyme catabolic process	5	1	0.03	0.03052
GO:0060602	branch elongation of an epithelium	5	1	0.03	0.03052
GO:1902188	positive regulation of viral release fro...	5	1	0.03	0.03052
GO:1900118	negative regulation of execution phase o...	5	1	0.03	0.03052
GO:0006105	succinate metabolic process	5	1	0.03	0.03052
GO:0006107	oxaloacetate metabolic process	5	1	0.03	0.03052
GO:0036295	cellular response to increased oxygen le...	5	1	0.03	0.03052
GO:0031442	positive regulation of mRNA 3'-end proce...	5	1	0.03	0.03052
GO:0071073	positive regulation of phospholipid bios...	5	1	0.03	0.03052
GO:1903672	positive regulation of sprouting angioge...	5	1	0.03	0.03052
GO:0140115	export across plasma membrane	5	1	0.03	0.03052
GO:0035948	positive regulation of gluconeogenesis b...	5	1	0.03	0.03052
GO:0046602	regulation of mitotic centrosome separat...	5	1	0.03	0.03052
GO:0006883	cellular sodium ion homeostasis	5	1	0.03	0.03052
GO:0042325	regulation of phosphorylation	443	5	2.74	0.03492
GO:2001267	regulation of cysteine-type endopeptidas...	6	1	0.04	0.03652
GO:0070102	interleukin-6-mediated signaling pathway	6	1	0.04	0.03652
GO:1901018	positive regulation of potassium ion tra...	6	1	0.04	0.03652
GO:0030007	cellular potassium ion homeostasis	6	1	0.04	0.03652
GO:0006094	gluconeogenesis	35	2	0.22	0.04139
GO:0046512	sphingosine biosynthetic process	7	1	0.04	0.04247
GO:0010737	protein kinase A signaling	7	1	0.04	0.04247
GO:0051571	positive regulation of histone H3-K4 met...	7	1	0.04	0.04247
GO:0044058	regulation of digestive system process	7	1	0.04	0.04247
GO:0090266	regulation of mitotic cell cycle spindle...	7	1	0.04	0.04247
GO:0032094	response to food	7	1	0.04	0.04247
GO:0090279	regulation of calcium ion import	7	1	0.04	0.04247
GO:0044788	modulation by host of viral process	7	1	0.04	0.04247
GO:0002082	regulation of oxidative phosphorylation	7	1	0.04	0.04247
GO:0032781	positive regulation of ATPase activity	7	1	0.04	0.04247
GO:0006811	ion transport	375	4	2.32	0.04723
GO:0060045	positive regulation of cardiac muscle ce...	8	1	0.05	0.0484
GO:0060441	epithelial tube branching involved in lu...	8	1	0.05	0.0484
GO:0033129	positive regulation of histone phosphory...	8	1	0.05	0.0484
GO:0034501	protein localization to kinetochore	8	1	0.05	0.0484
GO:1902307	positive regulation of sodium ion transm...	8	1	0.05	0.0484
GO:0046653	tetrahydrofolate metabolic process	8	1	0.05	0.0484
GO:0032941	secretion by tissue	8	1	0.05	0.0484
GO:0042219	cellular modified amino acid catabolic p...	8	1	0.05	0.0484
GO:0008089	anterograde axonal transport	20	2	0.12	0.05274
GO:0051310	metaphase plate congression	29	2	0.18	0.05283
GO:0043457	regulation of cellular respiration	9	1	0.06	0.05429
GO:0010971	positive regulation of G2/M transition o...	9	1	0.06	0.05429
GO:0035269	protein O-linked mannosylation	9	1	0.06	0.05429
GO:0002053	positive regulation of mesenchymal cell ...	9	1	0.06	0.05429
GO:0010800	positive regulation of peptidyl-threonin...	10	1	0.06	0.06014
GO:0090169	regulation of spindle assembly	10	1	0.06	0.06014
GO:1990573	potassium ion import across plasma membr...	10	1	0.06	0.06014
GO:0046514	ceramide catabolic process	10	1	0.06	0.06014
GO:0090278	negative regulation of peptide hormone s...	10	1	0.06	0.06014
GO:0008608	attachment of spindle microtubules to ki...	17	3	0.11	0.06202
GO:0009058	biosynthetic process	1666	8	10.29	0.06215
GO:0019068	virion assembly	11	1	0.07	0.06595
GO:1903580	positive regulation of ATP metabolic pro...	11	1	0.07	0.06595
GO:0070498	interleukin-1-mediated signaling pathway	11	1	0.07	0.06595
GO:0048490	anterograde synaptic vesicle transport	11	1	0.07	0.06595
GO:0035774	positive regulation of insulin secretion...	11	1	0.07	0.06595
GO:0051984	positive regulation of chromosome segreg...	11	1	0.07	0.06595
GO:0009112	nucleobase metabolic process	11	1	0.07	0.06595
GO:0007052	mitotic spindle organization	41	3	0.25	0.06776
GO:0086009	membrane repolarization	12	1	0.07	0.07174
GO:0006099	tricarboxylic acid cycle	13	1	0.08	0.07749
GO:0051180	vitamin transport	13	1	0.08	0.07749
GO:1902041	regulation of extrinsic apoptotic signal...	13	1	0.08	0.07749
GO:0001556	oocyte maturation	13	1	0.08	0.07749
GO:2001222	regulation of neuron migration	14	1	0.09	0.0832
GO:0060236	regulation of mitotic spindle organizati...	14	1	0.09	0.0832
GO:0051965	positive regulation of synapse assembly	14	1	0.09	0.0832
GO:0006879	cellular iron ion homeostasis	14	1	0.09	0.0832
GO:0048146	positive regulation of fibroblast prolif...	15	1	0.09	0.08888
GO:0006730	one-carbon metabolic process	15	1	0.09	0.08888
GO:0007189	adenylate cyclase-activating G protein-c...	15	1	0.09	0.08888
GO:0097194	execution phase of apoptosis	26	2	0.16	0.09187
GO:0030261	chromosome condensation	16	1	0.1	0.09452
GO:1904894	positive regulation of STAT cascade	16	1	0.1	0.09452
GO:0048747	muscle fiber development	16	1	0.1	0.09452
GO:0007589	body fluid secretion	17	1	0.11	0.10013
GO:0051294	establishment of spindle orientation	17	1	0.11	0.10013
GO:0030216	keratinocyte differentiation	17	1	0.11	0.10013
GO:0050810	regulation of steroid biosynthetic proce...	18	1	0.11	0.10571
GO:0007260	tyrosine phosphorylation of STAT protein	19	1	0.12	0.11125
GO:0071539	protein localization to centrosome	19	1	0.12	0.11125
GO:0048286	lung alveolus development	19	1	0.12	0.11125
GO:0007059	chromosome segregation	122	4	0.75	0.11351
GO:0007080	mitotic metaphase plate congression	20	1	0.12	0.11676
GO:0051928	positive regulation of calcium ion trans...	20	1	0.12	0.11676
GO:0007165	signal transduction	1292	6	7.98	0.11737
GO:0030324	lung development	53	2	0.33	0.11934
GO:0000070	mitotic sister chromatid segregation	64	2	0.4	0.11958
GO:0045454	cell redox homeostasis	21	1	0.13	0.12224
GO:0045860	positive regulation of protein kinase ac...	121	3	0.75	0.12757
GO:0046034	ATP metabolic process	57	3	0.35	0.13117
GO:0046513	ceramide biosynthetic process	23	1	0.14	0.1331
GO:0071356	cellular response to tumor necrosis fact...	52	2	0.32	0.14033
GO:0007018	microtubule-based movement	96	3	0.59	0.14227
GO:0032418	lysosome localization	25	1	0.15	0.14382
GO:0043648	dicarboxylic acid metabolic process	37	3	0.23	0.14575
GO:0010923	negative regulation of phosphatase activ...	26	1	0.16	0.14914
GO:0031532	actin cytoskeleton reorganization	26	1	0.16	0.14914
GO:0032482	Rab protein signal transduction	27	1	0.17	0.15442
GO:0000187	activation of MAPK activity	27	1	0.17	0.15442
GO:0033138	positive regulation of peptidyl-serine p...	27	1	0.17	0.15442
GO:0033209	tumor necrosis factor-mediated signaling...	27	1	0.17	0.15442
GO:0043280	positive regulation of cysteine-type end...	28	1	0.17	0.15967
GO:0006418	tRNA aminoacylation for protein translat...	29	1	0.18	0.16489
GO:0000079	regulation of cyclin-dependent protein s...	29	1	0.18	0.16489
GO:1902117	positive regulation of organelle assembl...	30	1	0.19	0.17008
GO:0032092	positive regulation of protein binding	30	1	0.19	0.17008
GO:0051726	regulation of cell cycle	337	5	2.08	0.1736
GO:0006090	pyruvate metabolic process	31	1	0.19	0.17524
GO:0032543	mitochondrial translation	33	1	0.2	0.18546
GO:0005975	carbohydrate metabolic process	202	3	1.25	0.19007
GO:0050709	negative regulation of protein secretion	36	1	0.22	0.20056
GO:0070374	positive regulation of ERK1 and ERK2 cas...	36	1	0.22	0.20056
GO:0021987	cerebral cortex development	36	1	0.22	0.20056
GO:0090068	positive regulation of cell cycle proces...	67	2	0.41	0.20083
GO:1904659	glucose transmembrane transport	37	1	0.23	0.20553
GO:0043149	stress fiber assembly	38	1	0.23	0.21048
GO:0030879	mammary gland development	39	1	0.24	0.21539
GO:0010629	negative regulation of gene expression	512	3	3.16	0.2581
GO:0032147	activation of protein kinase activity	77	2	0.48	0.26151
GO:0019221	cytokine-mediated signaling pathway	91	2	0.56	0.26658
GO:1901800	positive regulation of proteasomal prote...	50	1	0.31	0.26752
GO:0009791	post-embryonic development	50	1	0.31	0.26752
GO:0050821	protein stabilization	59	1	0.36	0.30766
GO:0009150	purine ribonucleotide metabolic process	122	4	0.75	0.31018
GO:0018105	peptidyl-serine phosphorylation	100	2	0.62	0.3142
GO:0008361	regulation of cell size	61	1	0.38	0.31629
GO:0048813	dendrite morphogenesis	62	1	0.38	0.32056
GO:2001235	positive regulation of apoptotic signali...	63	1	0.39	0.32481
GO:0051495	positive regulation of cytoskeleton orga...	71	1	0.44	0.35788
GO:0032388	positive regulation of intracellular tra...	72	1	0.44	0.3619
GO:0007399	nervous system development	672	3	4.15	0.36275
GO:0046677	response to antibiotic	73	1	0.45	0.3659
GO:0006915	apoptotic process	554	4	3.42	0.38514
GO:0032102	negative regulation of response to exter...	79	1	0.49	0.38938
GO:0046395	carboxylic acid catabolic process	79	1	0.49	0.38938
GO:0046578	regulation of Ras protein signal transdu...	81	1	0.5	0.39702
GO:0010468	regulation of gene expression	1121	6	6.93	0.4106
GO:0007049	cell cycle	607	7	3.75	0.42144
GO:2001234	negative regulation of apoptotic signali...	93	1	0.57	0.44094
GO:0034976	response to endoplasmic reticulum stress	100	1	0.62	0.46511
GO:0072659	protein localization to plasma membrane	107	1	0.66	0.48827
GO:0044270	cellular nitrogen compound catabolic pro...	122	1	0.75	0.53467
GO:0046700	heterocycle catabolic process	124	1	0.77	0.54054
GO:0019439	aromatic compound catabolic process	124	1	0.77	0.54054
GO:0015711	organic anion transport	124	1	0.77	0.54054
GO:1901361	organic cyclic compound catabolic proces...	129	1	0.8	0.5549
GO:0030335	positive regulation of cell migration	133	1	0.82	0.56608
GO:0001933	negative regulation of protein phosphory...	146	1	0.9	0.60055
GO:0045944	positive regulation of transcription by ...	348	3	2.15	0.61892
GO:0008285	negative regulation of cell proliferatio...	165	1	1.02	0.64621
GO:0001701	in utero embryonic development	165	1	1.02	0.64621
GO:0055114	oxidation-reduction process	274	3	1.69	0.69591
GO:0045595	regulation of cell differentiation	504	2	3.11	0.71206
GO:0000122	negative regulation of transcription by ...	252	1	1.56	0.79827
GO:0007167	enzyme linked receptor protein signaling...	252	1	1.56	0.79827
GO:0051241	negative regulation of multicellular org...	296	1	1.83	0.84874
GO:0015031	protein transport	665	3	4.11	0.92994
GO:0065003	protein-containing complex assembly	563	1	3.48	0.97512
GO:0032787	monocarboxylic acid metabolic process	172	1	1.06	1
GO:0043038	amino acid activation	32	1	0.2	1
GO:0019693	ribose phosphate metabolic process	134	4	0.83	1
GO:0002009	morphogenesis of an epithelium	147	1	0.91	1
GO:0043039	tRNA aminoacylation	31	1	0.19	1
GO:0031323	regulation of cellular metabolic process	1655	11	10.22	1
GO:0031324	negative regulation of cellular metaboli...	752	4	4.65	1
GO:0008283	cell proliferation	501	3	3.09	1
GO:0070507	regulation of microtubule cytoskeleton o...	78	3	0.48	1
GO:0009141	nucleoside triphosphate metabolic proces...	73	3	0.45	1
GO:0031325	positive regulation of cellular metaboli...	952	8	5.88	1
GO:0008284	positive regulation of cell proliferatio...	211	2	1.3	1
GO:0031326	regulation of cellular biosynthetic proc...	1086	5	6.71	1
GO:0070509	calcium ion import	15	1	0.09	1
GO:0031327	negative regulation of cellular biosynth...	454	2	2.8	1
GO:0009144	purine nucleoside triphosphate metabolic...	67	3	0.41	1
GO:0031328	positive regulation of cellular biosynth...	568	4	3.51	1
GO:0031329	regulation of cellular catabolic process	264	1	1.63	1
GO:0048144	fibroblast proliferation	30	1	0.19	1
GO:0006810	transport	1324	7	8.18	1
GO:0048145	regulation of fibroblast proliferation	30	1	0.19	1
GO:0006812	cation transport	250	2	1.54	1
GO:0051674	localization of cell	409	2	2.53	1
GO:0006813	potassium ion transport	55	1	0.34	1
GO:0032774	RNA biosynthetic process	900	4	5.56	1
GO:0022898	regulation of transmembrane transporter ...	61	1	0.38	1
GO:0001944	vasculature development	183	1	1.13	1
GO:0006814	sodium ion transport	57	1	0.35	1
GO:0006163	purine nucleotide metabolic process	127	4	0.78	1
GO:0031060	regulation of histone methylation	27	1	0.17	1
GO:0050708	regulation of protein secretion	127	2	0.78	1
GO:0060043	regulation of cardiac muscle cell prolif...	14	1	0.09	1
GO:0006816	calcium ion transport	82	1	0.51	1
GO:0031062	positive regulation of histone methylati...	17	1	0.11	1
GO:0071103	DNA conformation change	64	1	0.4	1
GO:0042326	negative regulation of phosphorylation	156	1	0.96	1
GO:0003401	axis elongation	9	1	0.06	1
GO:0042327	positive regulation of phosphorylation	260	4	1.61	1
GO:0007100	mitotic centrosome separation	8	1	0.05	1
GO:0065007	biological regulation	3059	22	18.9	1
GO:0045765	regulation of angiogenesis	61	1	0.38	1
GO:0065008	regulation of biological quality	1075	8	6.64	1
GO:0045766	positive regulation of angiogenesis	29	1	0.18	1
GO:1902850	microtubule cytoskeleton organization in...	54	3	0.33	1
GO:0065009	regulation of molecular function	722	7	4.46	1
GO:0001932	regulation of protein phosphorylation	407	4	2.51	1
GO:0097164	ammonium ion metabolic process	52	1	0.32	1
GO:0051303	establishment of chromosome localization	33	2	0.2	1
GO:0001934	positive regulation of protein phosphory...	245	4	1.51	1
GO:0016999	antibiotic metabolic process	31	1	0.19	1
GO:0051304	chromosome separation	39	1	0.24	1
GO:0051306	mitotic sister chromatid separation	27	1	0.17	1
GO:0090304	nucleic acid metabolic process	1425	6	8.8	1
GO:0051017	actin filament bundle assembly	59	1	0.36	1
GO:0031667	response to nutrient levels	116	1	0.72	1
GO:0060038	cardiac muscle cell proliferation	18	1	0.11	1
GO:0031056	regulation of histone modification	58	2	0.36	1
GO:0031058	positive regulation of histone modificat...	41	2	0.25	1
GO:0019318	hexose metabolic process	96	2	0.59	1
GO:0022402	cell cycle process	415	5	2.56	1
GO:0019319	hexose biosynthetic process	36	2	0.22	1
GO:0062012	regulation of small molecule metabolic p...	117	2	0.72	1
GO:0062013	positive regulation of small molecule me...	48	2	0.3	1
GO:0048599	oocyte development	14	1	0.09	1
GO:0070371	ERK1 and ERK2 cascade	69	1	0.43	1
GO:0031331	positive regulation of cellular cataboli...	146	1	0.9	1
GO:0070372	regulation of ERK1 and ERK2 cascade	66	1	0.41	1
GO:0051046	regulation of secretion	213	2	1.32	1
GO:0043009	chordate embryonic development	241	1	1.49	1
GO:0051047	positive regulation of secretion	121	1	0.75	1
GO:0001678	cellular glucose homeostasis	42	1	0.26	1
GO:0051048	negative regulation of secretion	59	1	0.36	1
GO:0008213	protein alkylation	66	1	0.41	1
GO:0051049	regulation of transport	529	4	3.27	1
GO:0051640	organelle localization	225	4	1.39	1
GO:0043603	cellular amide metabolic process	319	3	1.97	1
GO:0019058	viral life cycle	65	1	0.4	1
GO:0008219	cell death	606	4	3.74	1
GO:0051641	cellular localization	962	7	5.94	1
GO:0045786	negative regulation of cell cycle	165	1	1.02	1
GO:0043604	amide biosynthetic process	231	2	1.43	1
GO:0043462	regulation of ATPase activity	15	1	0.09	1
GO:0045787	positive regulation of cell cycle	96	2	0.59	1
GO:0072350	tricarboxylic acid metabolic process	16	1	0.1	1
GO:0050896	response to stimulus	2077	9	12.83	1
GO:1901700	response to oxygen-containing compound	386	1	2.38	1
GO:0043467	regulation of generation of precursor me...	31	1	0.19	1
GO:1901701	cellular response to oxygen-containing c...	291	1	1.8	1
GO:0035890	exit from host	14	1	0.09	1
GO:0051648	vesicle localization	88	1	0.54	1
GO:0140053	mitochondrial gene expression	45	1	0.28	1
GO:0040011	locomotion	469	3	2.9	1
GO:0051649	establishment of localization in cell	709	5	4.38	1
GO:0035891	exit from host cell	14	1	0.09	1
GO:0040012	regulation of locomotion	266	3	1.64	1
GO:0009100	glycoprotein metabolic process	143	1	0.88	1
GO:0072358	cardiovascular system development	187	1	1.16	1
GO:0009101	glycoprotein biosynthetic process	118	1	0.73	1
GO:0072359	circulatory system development	284	2	1.75	1
GO:0044403	symbiont process	106	1	0.65	1
GO:0007292	female gamete generation	37	1	0.23	1
GO:0040017	positive regulation of locomotion	139	2	0.86	1
GO:0007586	digestion	22	1	0.14	1
GO:0051783	regulation of nuclear division	61	2	0.38	1
GO:0051493	regulation of cytoskeleton organization	189	3	1.17	1
GO:0051784	negative regulation of nuclear division	22	1	0.14	1
GO:0046890	regulation of lipid biosynthetic process	57	2	0.35	1
GO:0070201	regulation of establishment of protein l...	227	2	1.4	1
GO:0019932	second-messenger-mediated signaling	61	1	0.38	1
GO:0001763	morphogenesis of a branching structure	53	1	0.33	1
GO:0072384	organelle transport along microtubule	37	1	0.23	1
GO:0016358	dendrite development	103	1	0.64	1
GO:0019933	cAMP-mediated signaling	22	1	0.14	1
GO:0001764	neuron migration	58	1	0.36	1
GO:0070925	organelle assembly	301	3	1.86	1
GO:0030705	cytoskeleton-dependent intracellular tra...	74	2	0.46	1
GO:0019935	cyclic-nucleotide-mediated signaling	25	1	0.15	1
GO:0031023	microtubule organizing center organizati...	63	1	0.39	1
GO:0045722	positive regulation of gluconeogenesis	11	1	0.07	1
GO:0019076	viral release from host cell	14	1	0.09	1
GO:2001251	negative regulation of chromosome organi...	58	1	0.36	1
GO:0006111	regulation of gluconeogenesis	28	1	0.17	1
GO:2001252	positive regulation of chromosome organi...	73	2	0.45	1
GO:0010107	potassium ion import	10	1	0.06	1
GO:0006807	nitrogen compound metabolic process	2796	14	17.27	1
GO:0072698	protein localization to microtubule cyto...	27	1	0.17	1
GO:0006119	oxidative phosphorylation	17	2	0.11	1
GO:0010562	positive regulation of phosphorus metabo...	282	5	1.74	1
GO:0010563	negative regulation of phosphorus metabo...	185	2	1.14	1
GO:0010564	regulation of cell cycle process	207	4	1.28	1
GO:0021700	developmental maturation	64	1	0.4	1
GO:0006140	regulation of nucleotide metabolic proce...	29	1	0.18	1
GO:0061061	muscle structure development	167	2	1.03	1
GO:2000026	regulation of multicellular organismal d...	539	4	3.33	1
GO:0070085	glycosylation	98	1	0.61	1
GO:0048583	regulation of response to stimulus	1065	4	6.58	1
GO:0048584	positive regulation of response to stimu...	539	4	3.33	1
GO:0048585	negative regulation of response to stimu...	493	2	3.05	1
GO:0007264	small GTPase mediated signal transductio...	168	1	1.04	1
GO:0007265	Ras protein signal transduction	140	1	0.86	1
GO:0032411	positive regulation of transporter activ...	28	1	0.17	1
GO:0010556	regulation of macromolecule biosynthetic...	1039	4	6.42	1
GO:0007517	muscle organ development	95	1	0.59	1
GO:0051603	proteolysis involved in cellular protein...	287	1	1.77	1
GO:0032412	regulation of ion transmembrane transpor...	61	1	0.38	1
GO:0007267	cell-cell signaling	361	2	2.23	1
GO:0010557	positive regulation of macromolecule bio...	539	3	3.33	1
GO:0048589	developmental growth	214	2	1.32	1
GO:0010558	negative regulation of macromolecule bio...	436	2	2.69	1
GO:0032414	positive regulation of ion transmembrane...	26	1	0.16	1
GO:0051716	cellular response to stimulus	1767	9	10.92	1
GO:1902186	regulation of viral release from host ce...	13	1	0.08	1
GO:0140014	mitotic nuclear division	103	4	0.64	1
GO:0031032	actomyosin structure organization	63	1	0.39	1
GO:0008202	steroid metabolic process	86	1	0.53	1
GO:0031647	regulation of protein stability	103	1	0.64	1
GO:0006139	nucleobase-containing compound metabolic...	1603	9	9.9	1
GO:1900117	regulation of execution phase of apoptos...	10	1	0.06	1
GO:0045732	positive regulation of protein catabolic...	91	1	0.56	1
GO:0016310	phosphorylation	670	7	4.14	1
GO:0043410	positive regulation of MAPK cascade	116	2	0.72	1
GO:0016202	regulation of striated muscle tissue dev...	43	1	0.27	1
GO:0016311	dephosphorylation	139	1	0.86	1
GO:0043412	macromolecule modification	1304	6	8.06	1
GO:0043413	macromolecule glycosylation	93	1	0.57	1
GO:0043414	macromolecule methylation	111	1	0.69	1
GO:0007259	JAK-STAT cascade	39	1	0.24	1
GO:0019751	polyol metabolic process	44	1	0.27	1
GO:0019752	carboxylic acid metabolic process	308	4	1.9	1
GO:0099111	microtubule-based transport	70	2	0.43	1
GO:0007281	germ cell development	66	1	0.41	1
GO:0048522	positive regulation of cellular process	1517	13	9.37	1
GO:0040007	growth	325	2	2.01	1
GO:0048523	negative regulation of cellular process	1379	6	8.52	1
GO:0040008	regulation of growth	218	1	1.35	1
GO:0048524	positive regulation of viral process	28	1	0.17	1
GO:0016051	carbohydrate biosynthetic process	74	2	0.46	1
GO:0060420	regulation of heart growth	23	1	0.14	1
GO:0016054	organic acid catabolic process	79	1	0.49	1
GO:0060421	positive regulation of heart growth	12	1	0.07	1
GO:1904950	negative regulation of establishment of ...	62	1	0.38	1
GO:0050878	regulation of body fluid levels	70	1	0.43	1
GO:1904951	positive regulation of establishment of ...	135	1	0.83	1
GO:1901861	regulation of muscle tissue development	45	1	0.28	1
GO:0060425	lung morphogenesis	17	1	0.11	1
GO:0072657	protein localization to membrane	183	1	1.13	1
GO:1901863	positive regulation of muscle tissue dev...	19	1	0.12	1
GO:0046883	regulation of hormone secretion	67	2	0.41	1
GO:0008654	phospholipid biosynthetic process	80	1	0.49	1
GO:0019637	organophosphate metabolic process	342	5	2.11	1
GO:0060429	epithelium development	295	2	1.82	1
GO:0046887	positive regulation of hormone secretion	39	1	0.24	1
GO:0046888	negative regulation of hormone secretion	14	1	0.09	1
GO:0046889	positive regulation of lipid biosyntheti...	32	1	0.2	1
GO:0048513	animal organ development	844	5	5.21	1
GO:0048514	blood vessel morphogenesis	140	1	0.86	1
GO:0007275	multicellular organism development	1392	8	8.6	1
GO:0008088	axo-dendritic transport	31	2	0.19	1
GO:0006101	citrate metabolic process	13	1	0.08	1
GO:0007276	gamete generation	159	1	0.98	1
GO:0048518	positive regulation of biological proces...	1675	13	10.35	1
GO:1903578	regulation of ATP metabolic process	24	1	0.15	1
GO:0048519	negative regulation of biological proces...	1502	7	9.28	1
GO:0043436	oxoacid metabolic process	318	4	1.96	1
GO:0042773	ATP synthesis coupled electron transport	10	2	0.06	1
GO:1902115	regulation of organelle assembly	85	1	0.53	1
GO:0035821	modification of morphology or physiology...	28	1	0.17	1
GO:0006109	regulation of carbohydrate metabolic pro...	63	1	0.39	1
GO:0060419	heart growth	32	1	0.2	1
GO:0046879	hormone secretion	79	2	0.49	1
GO:0052192	movement in environment of other organis...	14	1	0.09	1
GO:0016070	RNA metabolic process	1216	6	7.51	1
GO:0016071	mRNA metabolic process	196	1	1.21	1
GO:0009259	ribonucleotide metabolic process	127	4	0.78	1
GO:2001233	regulation of apoptotic signaling pathwa...	156	2	0.96	1
GO:2001236	regulation of extrinsic apoptotic signal...	52	1	0.32	1
GO:0030855	epithelial cell differentiation	138	1	0.85	1
GO:0080090	regulation of primary metabolic process	1588	9	9.81	1
GO:0019725	cellular homeostasis	230	4	1.42	1
GO:0048285	organelle fission	160	4	0.99	1
GO:0044839	cell cycle G2/M phase transition	54	1	0.33	1
GO:0051701	interaction with host	46	1	0.28	1
GO:0007507	heart development	164	1	1.01	1
GO:0051702	interaction with symbiont	18	1	0.11	1
GO:0051704	multi-organism process	447	2	2.76	1
GO:0009991	response to extracellular stimulus	122	1	0.75	1
GO:0032409	regulation of transporter activity	65	1	0.4	1
GO:0046165	alcohol biosynthetic process	52	1	0.32	1
GO:0071354	cellular response to interleukin-6	10	1	0.06	1
GO:0008625	extrinsic apoptotic signaling pathway vi...	24	1	0.15	1
GO:0009994	oocyte differentiation	14	1	0.09	1
GO:1904062	regulation of cation transmembrane trans...	75	1	0.46	1
GO:1904064	positive regulation of cation transmembr...	34	1	0.21	1
GO:0033127	regulation of histone phosphorylation	9	1	0.06	1
GO:0043405	regulation of MAP kinase activity	79	1	0.49	1
GO:0043406	positive regulation of MAP kinase activi...	53	1	0.33	1
GO:0043408	regulation of MAPK cascade	187	2	1.16	1
GO:0008610	lipid biosynthetic process	200	2	1.24	1
GO:0000165	MAPK cascade	203	2	1.25	1
GO:0018193	peptidyl-amino acid modification	382	3	2.36	1
GO:0000819	sister chromatid segregation	73	2	0.45	1
GO:1903530	regulation of secretion by cell	203	2	1.25	1
GO:1903531	negative regulation of secretion by cell	55	1	0.34	1
GO:0045892	negative regulation of transcription, DN...	359	1	2.22	1
GO:1903532	positive regulation of secretion by cell	117	1	0.72	1
GO:0045893	positive regulation of transcription, DN...	455	3	2.81	1
GO:0007091	metaphase/anaphase transition of mitotic...	24	1	0.15	1
GO:0016042	lipid catabolic process	97	1	0.6	1
GO:0007093	mitotic cell cycle checkpoint	56	1	0.35	1
GO:0016043	cellular component organization	1948	8	12.03	1
GO:0007094	mitotic spindle assembly checkpoint	14	1	0.09	1
GO:0006575	cellular modified amino acid metabolic p...	66	1	0.41	1
GO:0007098	centrosome cycle	62	1	0.38	1
GO:0008643	carbohydrate transport	53	1	0.33	1
GO:0071695	anatomical structure maturation	48	1	0.3	1
GO:0070727	cellular macromolecule localization	662	3	4.09	1
GO:0008645	hexose transmembrane transport	37	1	0.23	1
GO:0032880	regulation of protein localization	329	2	2.03	1
GO:0006520	cellular amino acid metabolic process	111	1	0.69	1
GO:0015980	energy derivation by oxidation of organi...	75	2	0.46	1
GO:0016032	viral process	87	1	0.54	1
GO:1902100	negative regulation of metaphase/anaphas...	16	1	0.1	1
GO:1905269	positive regulation of chromatin organiz...	45	2	0.28	1
GO:0032886	regulation of microtubule-based process	91	3	0.56	1
GO:0030162	regulation of proteolysis	204	2	1.26	1
GO:0030163	protein catabolic process	359	1	2.22	1
GO:2001056	positive regulation of cysteine-type end...	35	1	0.22	1
GO:0046173	polyol biosynthetic process	27	1	0.17	1
GO:0071322	cellular response to carbohydrate stimul...	39	1	0.24	1
GO:0036296	response to increased oxygen levels	5	1	0.03	1
GO:0071326	cellular response to monosaccharide stim...	37	1	0.23	1
GO:0009966	regulation of signal transduction	823	4	5.08	1
GO:0009967	positive regulation of signal transducti...	391	4	2.42	1
GO:0050801	ion homeostasis	197	3	1.22	1
GO:0009968	negative regulation of signal transducti...	388	1	2.4	1
GO:0033135	regulation of peptidyl-serine phosphoryl...	38	1	0.23	1
GO:0050803	regulation of synapse structure or activ...	66	1	0.41	1
GO:0070741	response to interleukin-6	11	1	0.07	1
GO:0050807	regulation of synapse organization	66	1	0.41	1
GO:0050808	synapse organization	119	1	0.74	1
GO:0030154	cell differentiation	1076	5	6.65	1
GO:0071310	cellular response to organic substance	594	4	3.67	1
GO:0032879	regulation of localization	797	6	4.92	1
GO:0006518	peptide metabolic process	234	1	1.45	1
GO:0045862	positive regulation of proteolysis	116	2	0.72	1
GO:1903504	regulation of mitotic spindle checkpoint	7	1	0.04	1
GO:1903362	regulation of cellular protein catabolic...	102	1	0.63	1
GO:0010965	regulation of mitotic sister chromatid s...	25	1	0.15	1
GO:1903506	regulation of nucleic acid-templated tra...	855	4	5.28	1
GO:1903364	positive regulation of cellular protein ...	62	1	0.38	1
GO:0099587	inorganic ion import across plasma membr...	21	1	0.13	1
GO:1904029	regulation of cyclin-dependent protein k...	30	1	0.19	1
GO:1903508	positive regulation of nucleic acid-temp...	457	3	2.82	1
GO:0031440	regulation of mRNA 3'-end processing	11	1	0.07	1
GO:0030182	neuron differentiation	435	1	2.69	1
GO:0070482	response to oxygen levels	62	1	0.38	1
GO:0034284	response to monosaccharide	51	1	0.32	1
GO:0010950	positive regulation of endopeptidase act...	38	1	0.23	1
GO:0090407	organophosphate biosynthetic process	184	1	1.14	1
GO:0071345	cellular response to cytokine stimulus	201	3	1.24	1
GO:0010952	positive regulation of peptidase activit...	42	1	0.26	1
GO:0009987	cellular process	4233	26	26.15	1
GO:0071347	cellular response to interleukin-1	26	1	0.16	1
GO:0007051	spindle organization	66	4	0.41	1
GO:1904018	positive regulation of vasculature devel...	31	1	0.19	1
GO:0052126	movement in host environment	14	1	0.09	1
GO:0007346	regulation of mitotic cell cycle	182	3	1.12	1
GO:0045859	regulation of protein kinase activity	213	4	1.32	1
GO:0010959	regulation of metal ion transport	89	2	0.55	1
GO:0048699	generation of neurons	488	1	3.01	1
GO:0010389	regulation of G2/M transition of mitotic...	31	1	0.19	1
GO:0071331	cellular response to hexose stimulus	36	1	0.22	1
GO:0006396	RNA processing	307	1	1.9	1
GO:0006397	mRNA processing	137	1	0.85	1
GO:0098660	inorganic ion transmembrane transport	148	1	0.91	1
GO:0012501	programmed cell death	569	4	3.52	1
GO:0071333	cellular response to glucose stimulus	36	1	0.22	1
GO:0006399	tRNA metabolic process	96	1	0.59	1
GO:0098662	inorganic cation transmembrane transport	139	1	0.86	1
GO:0051851	modification by host of symbiont morphol...	17	1	0.11	1
GO:0006996	organelle organization	1301	6	8.04	1
GO:1900542	regulation of purine nucleotide metaboli...	27	1	0.17	1
GO:0034220	ion transmembrane transport	213	1	1.32	1
GO:0007088	regulation of mitotic nuclear division	56	2	0.35	1
GO:1900544	positive regulation of purine nucleotide...	12	1	0.07	1
GO:0071071	regulation of phospholipid biosynthetic ...	8	1	0.05	1
GO:0009060	aerobic respiration	24	1	0.15	1
GO:0010970	transport along microtubule	70	2	0.43	1
GO:0009205	purine ribonucleoside triphosphate metab...	66	3	0.41	1
GO:0098655	cation transmembrane transport	157	1	0.97	1
GO:0019438	aromatic compound biosynthetic process	1069	4	6.6	1
GO:0099514	synaptic vesicle cytoskeletal transport	11	1	0.07	1
GO:0098657	import into cell	211	1	1.3	1
GO:1905508	protein localization to microtubule orga...	19	1	0.12	1
GO:0099517	synaptic vesicle transport along microtu...	11	1	0.07	1
GO:0098659	inorganic cation import across plasma me...	21	1	0.13	1
GO:0099518	vesicle cytoskeletal trafficking	21	1	0.13	1
GO:0034502	protein localization to chromosome	35	1	0.22	1
GO:0098930	axonal transport	25	2	0.15	1
GO:0009913	epidermal cell differentiation	39	1	0.24	1
GO:0009914	hormone transport	79	2	0.49	1
GO:0010921	regulation of phosphatase activity	38	1	0.23	1
GO:0033554	cellular response to stress	658	1	4.06	1
GO:0034219	carbohydrate transmembrane transport	38	1	0.23	1
GO:0009056	catabolic process	774	3	4.78	1
GO:0048666	neuron development	379	1	2.34	1
GO:0009057	macromolecule catabolic process	449	1	2.77	1
GO:0048667	cell morphogenesis involved in neuron di...	191	1	1.18	1
GO:0015672	monovalent inorganic cation transport	106	1	0.65	1
GO:0009059	macromolecule biosynthetic process	1340	6	8.28	1
GO:0031400	negative regulation of protein modificat...	205	1	1.27	1
GO:0014706	striated muscle tissue development	109	1	0.67	1
GO:0031401	positive regulation of protein modificat...	332	4	2.05	1
GO:0006508	proteolysis	497	2	3.07	1
GO:0006366	transcription by RNA polymerase II	598	3	3.69	1
GO:0009653	anatomical structure morphogenesis	741	3	4.58	1
GO:1901135	carbohydrate derivative metabolic proces...	354	5	2.19	1
GO:0030148	sphingolipid biosynthetic process	33	1	0.2	1
GO:0034968	histone lysine methylation	40	1	0.25	1
GO:0030149	sphingolipid catabolic process	14	1	0.09	1
GO:1901137	carbohydrate derivative biosynthetic pro...	219	1	1.35	1
GO:0043170	macromolecule metabolic process	2615	11	16.15	1
GO:1903311	regulation of mRNA metabolic process	55	1	0.34	1
GO:0007010	cytoskeleton organization	447	5	2.76	1
GO:0097502	mannosylation	12	1	0.07	1
GO:1903313	positive regulation of mRNA metabolic pr...	25	1	0.15	1
GO:0006351	transcription, DNA-templated	890	3	5.5	1
GO:0007015	actin filament organization	133	1	0.82	1
GO:0071900	regulation of protein serine/threonine k...	129	2	0.8	1
GO:0007017	microtubule-based process	295	6	1.82	1
GO:0016477	cell migration	387	2	2.39	1
GO:0071902	positive regulation of protein serine/th...	69	1	0.43	1
GO:0006355	regulation of transcription, DNA-templat...	850	3	5.25	1
GO:0009790	embryo development	344	1	2.13	1
GO:0006357	regulation of transcription by RNA polym...	579	3	3.58	1
GO:0009792	embryo development ending in birth or eg...	246	1	1.52	1
GO:0045841	negative regulation of mitotic metaphase...	16	1	0.1	1
GO:0010941	regulation of cell death	474	3	2.93	1
GO:0010942	positive regulation of cell death	192	1	1.19	1
GO:0045844	positive regulation of striated muscle t...	19	1	0.12	1
GO:1903050	regulation of proteolysis involved in ce...	91	1	0.56	1
GO:0006950	response to stress	996	1	6.15	1
GO:0034097	response to cytokine	222	3	1.37	1
GO:1903052	positive regulation of proteolysis invol...	56	1	0.35	1
GO:1902531	regulation of intracellular signal trans...	494	3	3.05	1
GO:1902533	positive regulation of intracellular sig...	234	3	1.45	1
GO:0010948	negative regulation of cell cycle proces...	88	1	0.54	1
GO:0006091	generation of precursor metabolites and ...	107	2	0.66	1
GO:0018130	heterocycle biosynthetic process	1070	4	6.61	1
GO:0036211	protein modification process	1235	6	7.63	1
GO:0051817	modification of morphology or physiology...	27	1	0.17	1
GO:0035556	intracellular signal transduction	768	3	4.74	1
GO:0045834	positive regulation of lipid metabolic p...	45	1	0.28	1
GO:0045184	establishment of protein localization	702	3	4.34	1
GO:0045839	negative regulation of mitotic nuclear d...	21	1	0.13	1
GO:0006694	steroid biosynthetic process	43	1	0.27	1
GO:1902275	regulation of chromatin organization	71	2	0.44	1
GO:0010799	regulation of peptidyl-threonine phospho...	16	1	0.1	1
GO:0023061	signal release	124	2	0.77	1
GO:0035295	tube development	279	3	1.72	1
GO:0009628	response to abiotic stimulus	290	1	1.79	1
GO:0009306	protein secretion	161	2	0.99	1
GO:0010675	regulation of cellular carbohydrate meta...	54	1	0.33	1
GO:0010676	positive regulation of cellular carbohyd...	22	1	0.14	1
GO:0097696	STAT cascade	40	1	0.25	1
GO:0006323	DNA packaging	41	1	0.25	1
GO:0051186	cofactor metabolic process	178	1	1.1	1
GO:0006325	chromatin organization	257	2	1.59	1
GO:0034311	diol metabolic process	13	1	0.08	1
GO:0051187	cofactor catabolic process	11	1	0.07	1
GO:0042886	amide transport	681	3	4.21	1
GO:1901564	organonitrogen compound metabolic proces...	1953	13	12.06	1
GO:0044260	cellular macromolecule metabolic process	2312	9	14.28	1
GO:0034312	diol biosynthetic process	11	1	0.07	1
GO:1901565	organonitrogen compound catabolic proces...	436	3	2.69	1
GO:0023051	regulation of signaling	940	4	5.81	1
GO:0044262	cellular carbohydrate metabolic process	107	1	0.66	1
GO:1901566	organonitrogen compound biosynthetic pro...	531	3	3.28	1
GO:1903670	regulation of sprouting angiogenesis	16	1	0.1	1
GO:0023052	signaling	1423	6	8.79	1
GO:0044265	cellular macromolecule catabolic process	384	1	2.37	1
GO:0044267	cellular protein metabolic process	1530	8	9.45	1
GO:0023056	positive regulation of signaling	448	4	2.77	1
GO:0023057	negative regulation of signaling	414	1	2.56	1
GO:0051171	regulation of nitrogen compound metaboli...	1536	8	9.49	1
GO:0051172	negative regulation of nitrogen compound...	688	3	4.25	1
GO:0010628	positive regulation of gene expression	567	4	3.5	1
GO:0051173	positive regulation of nitrogen compound...	905	7	5.59	1
GO:0034660	ncRNA metabolic process	219	1	1.35	1
GO:0051174	regulation of phosphorus metabolic proce...	498	7	3.08	1
GO:0006928	movement of cell or subcellular componen...	520	5	3.21	1
GO:0006066	alcohol metabolic process	112	1	0.69	1
GO:0051179	localization	1801	11	11.13	1
GO:0098771	inorganic ion homeostasis	166	2	1.03	1
GO:0018107	peptidyl-threonine phosphorylation	51	1	0.32	1
GO:0018108	peptidyl-tyrosine phosphorylation	77	1	0.48	1
GO:0044255	cellular lipid metabolic process	339	2	2.09	1
GO:0048754	branching morphogenesis of an epithelial...	41	1	0.25	1
GO:0044257	cellular protein catabolic process	306	1	1.89	1
GO:0048646	anatomical structure formation involved ...	286	1	1.77	1
GO:0010906	regulation of glucose metabolic process	49	1	0.3	1
GO:0010765	positive regulation of sodium ion transp...	18	1	0.11	1
GO:0010907	positive regulation of glucose metabolic...	18	1	0.11	1
GO:0006665	sphingolipid metabolic process	51	1	0.32	1
GO:0046520	sphingoid biosynthetic process	7	1	0.04	1
GO:0034654	nucleobase-containing compound biosynthe...	1044	4	6.45	1
GO:0051128	regulation of cellular component organiz...	855	6	5.28	1
GO:0044281	small molecule metabolic process	601	9	3.71	1
GO:0051129	negative regulation of cellular componen...	268	1	1.66	1
GO:1903900	regulation of viral life cycle	45	1	0.28	1
GO:0044282	small molecule catabolic process	111	1	0.69	1
GO:0044283	small molecule biosynthetic process	215	3	1.33	1
GO:1903902	positive regulation of viral life cycle	22	1	0.14	1
GO:0035265	organ growth	53	1	0.33	1
GO:0048634	regulation of muscle organ development	44	1	0.27	1
GO:0035268	protein mannosylation	12	1	0.07	1
GO:0032101	regulation of response to external stimu...	181	1	1.12	1
GO:0048636	positive regulation of muscle organ deve...	19	1	0.12	1
GO:0010033	response to organic substance	728	4	4.5	1
GO:0010646	regulation of cell communication	927	4	5.73	1
GO:0048638	regulation of developmental growth	107	1	0.66	1
GO:0010647	positive regulation of cell communicatio...	443	4	2.74	1
GO:0048639	positive regulation of developmental gro...	53	1	0.33	1
GO:0010648	negative regulation of cell communicatio...	412	1	2.55	1
GO:0014855	striated muscle cell proliferation	22	1	0.14	1
GO:0006082	organic acid metabolic process	321	4	1.98	1
GO:1903047	mitotic cell cycle process	267	4	1.65	1
GO:1901575	organic substance catabolic process	635	3	3.92	1
GO:0005996	monosaccharide metabolic process	104	2	0.64	1
GO:0071453	cellular response to oxygen levels	33	1	0.2	1
GO:0044271	cellular nitrogen compound biosynthetic ...	1251	5	7.73	1
GO:1901576	organic substance biosynthetic process	1646	7	10.17	1
GO:0070887	cellular response to chemical stimulus	727	5	4.49	1
GO:1902099	regulation of metaphase/anaphase transit...	21	1	0.13	1
GO:0046519	sphingoid metabolic process	10	1	0.06	1
GO:0071459	protein localization to chromosome, cent...	9	1	0.06	1
GO:0006793	phosphorus metabolic process	970	11	5.99	1
GO:2000816	negative regulation of mitotic sister ch...	17	1	0.11	1
GO:0010638	positive regulation of organelle organiz...	210	3	1.3	1
GO:0010639	negative regulation of organelle organiz...	159	1	0.98	1
GO:0010498	proteasomal protein catabolic process	195	1	1.2	1
GO:0006796	phosphate-containing compound metabolic ...	959	11	5.92	1
GO:0051146	striated muscle cell differentiation	80	1	0.49	1
GO:0097659	nucleic acid-templated transcription	895	4	5.53	1
GO:0033500	carbohydrate homeostasis	72	1	0.44	1
GO:0015749	monosaccharide transmembrane transport	38	1	0.23	1
GO:0023014	signal transduction by protein phosphory...	212	2	1.31	1
GO:0006670	sphingosine metabolic process	9	1	0.06	1
GO:0033365	protein localization to organelle	315	2	1.95	1
GO:0051130	positive regulation of cellular componen...	401	4	2.48	1
GO:0006672	ceramide metabolic process	36	1	0.22	1
GO:0048729	tissue morphogenesis	172	1	1.06	1
GO:0031175	neuron projection development	340	1	2.1	1
GO:0009605	response to external stimulus	496	1	3.06	1
GO:0000280	nuclear division	138	4	0.85	1
GO:0052547	regulation of peptidase activity	80	1	0.49	1
GO:0052548	regulation of endopeptidase activity	74	1	0.46	1
GO:0098739	import across plasma membrane	31	1	0.19	1
GO:0048609	multicellular organismal reproductive pr...	184	1	1.14	1
GO:0048468	cell development	643	3	3.97	1
GO:0048469	cell maturation	39	1	0.24	1
GO:0034612	response to tumor necrosis factor	57	2	0.35	1
GO:0034613	cellular protein localization	659	3	4.07	1
GO:0031123	RNA 3'-end processing	41	1	0.25	1
GO:0034762	regulation of transmembrane transport	142	1	0.88	1
GO:0006629	lipid metabolic process	422	2	2.61	1
GO:1904892	regulation of STAT cascade	31	1	0.19	1
GO:0031124	mRNA 3'-end processing	22	1	0.14	1
GO:0042176	regulation of protein catabolic process	153	1	0.95	1
GO:0034764	positive regulation of transmembrane tra...	64	1	0.4	1
GO:0034765	regulation of ion transmembrane transpor...	114	1	0.7	1
GO:0044242	cellular lipid catabolic process	76	1	0.47	1
GO:0009743	response to carbohydrate	55	1	0.34	1
GO:0017144	drug metabolic process	170	3	1.05	1
GO:0034767	positive regulation of ion transmembrane...	41	1	0.25	1
GO:0007420	brain development	165	1	1.02	1
GO:0009746	response to hexose	50	1	0.31	1
GO:0016192	vesicle-mediated transport	476	1	2.94	1
GO:0010604	positive regulation of macromolecule met...	937	7	5.79	1
GO:0010463	mesenchymal cell proliferation	10	1	0.06	1
GO:0044248	cellular catabolic process	701	3	4.33	1
GO:1903725	regulation of phospholipid metabolic pro...	29	1	0.18	1
GO:0006760	folic acid-containing compound metabolic...	12	1	0.07	1
GO:0060560	developmental growth involved in morphog...	69	1	0.43	1
GO:0010605	negative regulation of macromolecule met...	755	4	4.66	1
GO:0044249	cellular biosynthetic process	1610	7	9.95	1
GO:0010464	regulation of mesenchymal cell prolifera...	10	1	0.06	1
GO:0009749	response to glucose	50	1	0.31	1
GO:1903727	positive regulation of phospholipid meta...	14	1	0.09	1
GO:0060562	epithelial tube morphogenesis	102	1	0.63	1
GO:0010467	gene expression	1457	7	9	1
GO:0043588	skin development	63	1	0.39	1
GO:0034641	cellular nitrogen compound metabolic pro...	1808	10	11.17	1
GO:0071702	organic substance transport	865	4	5.34	1
GO:0000278	mitotic cell cycle	325	4	2.01	1
GO:0071704	organic substance metabolic process	3081	16	19.03	1
GO:0034645	cellular macromolecule biosynthetic proc...	1320	5	8.15	1
GO:0044380	protein localization to cytoskeleton	29	1	0.18	1
GO:0042127	regulation of cell proliferation	393	3	2.43	1
GO:0071705	nitrogen compound transport	762	3	4.71	1
GO:0044092	negative regulation of molecular functio...	282	1	1.74	1
GO:0048731	system development	1226	8	7.57	1
GO:0044093	positive regulation of molecular functio...	430	5	2.66	1
GO:0048732	gland development	111	1	0.69	1
GO:0044237	cellular metabolic process	3046	17	18.82	1
GO:0044238	primary metabolic process	2961	15	18.29	1
GO:0007416	synapse assembly	42	1	0.26	1
GO:0006643	membrane lipid metabolic process	68	1	0.42	1
GO:0006753	nucleoside phosphate metabolic process	177	4	1.09	1
GO:0007417	central nervous system development	229	1	1.41	1
GO:0048738	cardiac muscle tissue development	65	1	0.4	1
GO:1901990	regulation of mitotic cell cycle phase t...	95	1	0.59	1
GO:0006644	phospholipid metabolic process	156	1	0.96	1
GO:1901991	negative regulation of mitotic cell cycl...	59	1	0.36	1
GO:1901992	positive regulation of mitotic cell cycl...	24	1	0.15	1
GO:0048489	synaptic vesicle transport	56	1	0.35	1
GO:0000226	microtubule cytoskeleton organization	224	4	1.38	1
GO:0055065	metal ion homeostasis	143	2	0.88	1
GO:0046364	monosaccharide biosynthetic process	38	2	0.23	1
GO:0070838	divalent metal ion transport	104	1	0.64	1
GO:0055067	monovalent inorganic cation homeostasis	42	1	0.26	1
GO:1902680	positive regulation of RNA biosynthetic ...	458	3	2.83	1
GO:2000112	regulation of cellular macromolecule bio...	1017	3	6.28	1
GO:2000113	negative regulation of cellular macromol...	427	1	2.64	1
GO:0021543	pallium development	45	1	0.28	1
GO:0048477	oogenesis	21	1	0.13	1
GO:0006493	protein O-linked glycosylation	32	1	0.2	1
GO:2000116	regulation of cysteine-type endopeptidas...	62	1	0.38	1
GO:0032268	regulation of cellular protein metabolic...	754	6	4.66	1
GO:0051568	histone H3-K4 methylation	21	1	0.13	1
GO:0032269	negative regulation of cellular protein ...	309	1	1.91	1
GO:0051569	regulation of histone H3-K4 methylation	11	1	0.07	1
GO:0035239	tube morphogenesis	218	2	1.35	1
GO:2000145	regulation of cell motility	245	2	1.51	1
GO:0043266	regulation of potassium ion transport	21	1	0.13	1
GO:2000147	positive regulation of cell motility	133	1	0.82	1
GO:0043268	positive regulation of potassium ion tra...	13	1	0.08	1
GO:1901360	organic cyclic compound metabolic proces...	1706	10	10.54	1
GO:0043269	regulation of ion transport	155	2	0.96	1
GO:0008150	biological_process	5180	32	32	1
GO:0021537	telencephalon development	65	1	0.4	1
GO:0055082	cellular chemical homeostasis	185	3	1.14	1
GO:0032259	methylation	131	1	0.81	1
GO:1901362	organic cyclic compound biosynthetic pro...	1101	4	6.8	1
GO:1902679	negative regulation of RNA biosynthetic ...	361	2	2.23	1
GO:0008152	metabolic process	3234	19	19.98	1
GO:0055085	transmembrane transport	331	2	2.04	1
GO:0055086	nucleobase-containing small molecule met...	206	4	1.27	1
GO:0043255	regulation of carbohydrate biosynthetic ...	41	1	0.25	1
GO:0042592	homeostatic process	523	5	3.23	1
GO:0051293	establishment of spindle localization	20	1	0.12	1
GO:0032535	regulation of cellular component size	128	1	0.79	1
GO:0042593	glucose homeostasis	72	1	0.44	1
GO:0006725	cellular aromatic compound metabolic pro...	1655	10	10.22	1
GO:0043549	regulation of kinase activity	236	4	1.46	1
GO:1902305	regulation of sodium ion transmembrane t...	19	1	0.12	1
GO:0055072	iron ion homeostasis	21	1	0.13	1
GO:0006006	glucose metabolic process	79	2	0.49	1
GO:0001568	blood vessel development	173	1	1.07	1
GO:0051299	centrosome separation	9	1	0.06	1
GO:0055075	potassium ion homeostasis	10	1	0.06	1
GO:0061178	regulation of insulin secretion involved...	20	1	0.12	1
GO:0055076	transition metal ion homeostasis	35	1	0.22	1
GO:0055078	sodium ion homeostasis	10	1	0.06	1
GO:0032990	cell part morphogenesis	220	1	1.36	1
GO:0043281	regulation of cysteine-type endopeptidas...	52	1	0.32	1
GO:0032270	positive regulation of cellular protein ...	445	6	2.75	1
GO:0044057	regulation of system process	124	1	0.77	1
GO:0043393	regulation of protein binding	69	1	0.43	1
GO:0018210	peptidyl-threonine modification	54	1	0.33	1
GO:0006464	cellular protein modification process	1235	6	7.63	1
GO:0018212	peptidyl-tyrosine modification	79	1	0.49	1
GO:0055021	regulation of cardiac muscle tissue grow...	21	1	0.13	1
GO:1901381	positive regulation of potassium ion tra...	10	1	0.06	1
GO:0047496	vesicle transport along microtubule	19	1	0.12	1
GO:0055023	positive regulation of cardiac muscle ti...	11	1	0.07	1
GO:0006468	protein phosphorylation	541	5	3.34	1
GO:0055024	regulation of cardiac muscle tissue deve...	28	1	0.17	1
GO:0055025	positive regulation of cardiac muscle ti...	13	1	0.08	1
GO:0043270	positive regulation of ion transport	72	2	0.44	1
GO:0044085	cellular component biogenesis	1045	6	6.46	1
GO:0044087	regulation of cellular component biogene...	339	2	2.09	1
GO:0060541	respiratory system development	61	2	0.38	1
GO:1902751	positive regulation of cell cycle G2/M p...	11	1	0.07	1
GO:0044089	positive regulation of cellular componen...	172	2	1.06	1
GO:0060255	regulation of macromolecule metabolic pr...	1606	9	9.92	1
GO:0060548	negative regulation of cell death	295	2	1.82	1
GO:0009890	negative regulation of biosynthetic proc...	464	2	2.87	1
GO:0009891	positive regulation of biosynthetic proc...	575	4	3.55	1
GO:1901987	regulation of cell cycle phase transitio...	105	1	0.65	1
GO:0009892	negative regulation of metabolic process	835	5	5.16	1
GO:1901988	negative regulation of cell cycle phase ...	65	1	0.4	1
GO:0009893	positive regulation of metabolic process	1020	8	6.3	1
GO:0055017	cardiac muscle tissue growth	30	1	0.19	1
GO:1901989	positive regulation of cell cycle phase ...	30	1	0.19	1
GO:0009894	regulation of catabolic process	308	1	1.9	1
GO:0033674	positive regulation of kinase activity	133	3	0.82	1
GO:0009896	positive regulation of catabolic process	170	1	1.05	1
GO:0032501	multicellular organismal process	1742	9	10.76	1
GO:1901379	regulation of potassium ion transmembran...	17	1	0.11	1
GO:0032502	developmental process	1619	9	10	1
GO:0032504	multicellular organism reproduction	185	1	1.14	1
GO:0006732	coenzyme metabolic process	130	1	0.8	1
GO:0060284	regulation of cell development	313	1	1.93	1
GO:0006486	protein glycosylation	93	1	0.57	1
GO:0060537	muscle tissue development	117	1	0.72	1
GO:0046916	cellular transition metal ion homeostasi...	27	1	0.17	1
GO:1901976	regulation of cell cycle checkpoint	20	1	0.12	1
GO:0022900	electron transport chain	18	2	0.11	1
GO:0035947	regulation of gluconeogenesis by regulat...	8	1	0.05	1
GO:0050790	regulation of catalytic activity	527	7	3.26	1
GO:0022904	respiratory electron transport chain	17	2	0.11	1
GO:0097480	establishment of synaptic vesicle locali...	56	1	0.35	1
GO:0050792	regulation of viral process	51	1	0.32	1
GO:0099003	vesicle-mediated transport in synapse	79	1	0.49	1
GO:0050793	regulation of developmental process	696	5	4.3	1
GO:0050684	regulation of mRNA processing	26	1	0.16	1
GO:0050794	regulation of cellular process	2722	20	16.82	1
GO:0051252	regulation of RNA metabolic process	917	5	5.66	1
GO:0050685	positive regulation of mRNA processing	11	1	0.07	1
GO:0051253	negative regulation of RNA metabolic pro...	380	2	2.35	1
GO:0051254	positive regulation of RNA metabolic pro...	485	4	3	1
GO:0050796	regulation of insulin secretion	47	1	0.29	1
GO:0030323	respiratory tube development	53	2	0.33	1
GO:0001525	angiogenesis	118	1	0.73	1
GO:0042558	pteridine-containing compound metabolic ...	14	1	0.09	1
GO:0061136	regulation of proteasomal protein catabo...	81	1	0.5	1
GO:0006479	protein methylation	66	1	0.41	1
GO:0061138	morphogenesis of a branching epithelium	50	1	0.31	1
GO:0033043	regulation of organelle organization	455	5	2.81	1
GO:0033044	regulation of chromosome organization	134	2	0.83	1
GO:0033045	regulation of sister chromatid segregati...	28	1	0.17	1
GO:0033046	negative regulation of sister chromatid ...	17	1	0.11	1
GO:0033047	regulation of mitotic sister chromatid s...	27	1	0.17	1
GO:0033048	negative regulation of mitotic sister ch...	17	1	0.11	1
GO:0032386	regulation of intracellular transport	148	1	0.91	1
GO:1901342	regulation of vasculature development	65	1	0.4	1
GO:0000086	G2/M transition of mitotic cell cycle	46	1	0.28	1
GO:0097479	synaptic vesicle localization	59	1	0.36	1
GO:0031577	spindle checkpoint	16	1	0.1	1
GO:0051270	regulation of cellular component movemen...	264	2	1.63	1
GO:0033036	macromolecule localization	1064	6	6.57	1
GO:0051272	positive regulation of cellular componen...	139	1	0.86	1
GO:0006412	translation	185	1	1.14	1
GO:0048869	cellular developmental process	1144	5	7.07	1
GO:0120036	plasma membrane bounded cell projection ...	500	1	3.09	1
GO:0051276	chromosome organization	410	3	2.53	1
GO:0032989	cellular component morphogenesis	363	1	2.24	1
GO:0000075	cell cycle checkpoint	78	1	0.48	1
GO:0120039	plasma membrane bounded cell projection ...	208	1	1.28	1
GO:0018205	peptidyl-lysine modification	141	1	0.87	1
GO:0090276	regulation of peptide hormone secretion	53	2	0.33	1
GO:0090277	positive regulation of peptide hormone s...	31	1	0.19	1
GO:0035303	regulation of dephosphorylation	57	1	0.35	1
GO:0018209	peptidyl-serine modification	105	2	0.65	1
GO:0035305	negative regulation of dephosphorylation	30	1	0.19	1
GO:0003006	developmental process involved in reprod...	160	1	0.99	1
GO:0048856	anatomical structure development	1517	8	9.37	1
GO:0003008	system process	357	1	2.21	1
GO:0051222	positive regulation of protein transport	129	1	0.8	1
GO:0051223	regulation of protein transport	214	2	1.32	1
GO:0048858	cell projection morphogenesis	209	1	1.29	1
GO:0051224	negative regulation of protein transport	60	1	0.37	1
GO:0046620	regulation of organ growth	34	1	0.21	1
GO:0051225	spindle assembly	46	3	0.28	1
GO:0050767	regulation of neurogenesis	274	1	1.69	1
GO:0046622	positive regulation of organ growth	15	1	0.09	1
GO:0055001	muscle cell development	45	1	0.28	1
GO:0030334	regulation of cell migration	237	2	1.46	1
GO:0055002	striated muscle cell development	44	1	0.27	1
GO:0090224	regulation of spindle organization	16	2	0.1	1
GO:0070555	response to interleukin-1	32	1	0.2	1
GO:1902749	regulation of cell cycle G2/M phase tran...	38	1	0.23	1
GO:0044784	metaphase/anaphase transition of cell cy...	24	1	0.15	1
GO:0007163	establishment or maintenance of cell pol...	80	1	0.49	1
GO:0009887	animal organ morphogenesis	262	1	1.62	1
GO:0009888	tissue development	499	3	3.08	1
GO:0009889	regulation of biosynthetic process	1103	5	6.81	1
GO:0007166	cell surface receptor signaling pathway	643	3	3.97	1
GO:0009199	ribonucleoside triphosphate metabolic pr...	69	3	0.43	1
GO:0071840	cellular component organization or bioge...	2025	8	12.51	1
GO:0030071	regulation of mitotic metaphase/anaphase...	21	1	0.13	1
GO:0030072	peptide hormone secretion	65	2	0.4	1
GO:0022008	neurogenesis	525	1	3.24	1
GO:0046903	secretion	305	2	1.88	1
GO:0030073	insulin secretion	59	1	0.36	1
GO:0044770	cell cycle phase transition	149	1	0.92	1
GO:0044772	mitotic cell cycle phase transition	138	1	0.85	1
GO:0046907	intracellular transport	590	3	3.64	1
GO:0048870	cell motility	409	2	2.53	1
GO:0022600	digestive system process	19	1	0.12	1
GO:0008104	protein localization	966	6	5.97	1
GO:0098813	nuclear chromosome segregation	96	3	0.59	1
GO:0002790	peptide secretion	165	2	1.02	1
GO:0033002	muscle cell proliferation	59	1	0.36	1
GO:0002791	regulation of peptide secretion	132	2	0.82	1
GO:0022603	regulation of anatomical structure morph...	284	1	1.75	1
GO:0051960	regulation of nervous system development	298	2	1.84	1
GO:0002792	negative regulation of peptide secretion	36	1	0.22	1
GO:0007154	cell communication	1439	6	8.89	1
GO:0002793	positive regulation of peptide secretion	82	1	0.51	1
GO:0051240	positive regulation of multicellular org...	457	3	2.82	1
GO:0051962	positive regulation of nervous system de...	176	1	1.09	1
GO:0000902	cell morphogenesis	335	1	2.07	1
GO:0051963	regulation of synapse assembly	26	1	0.16	1
GO:0022607	cellular component assembly	944	6	5.83	1
GO:0000904	cell morphogenesis involved in different...	243	1	1.5	1
GO:0048878	chemical homeostasis	298	4	1.84	1
GO:0097435	supramolecular fiber organization	218	1	1.35	1
GO:0043065	positive regulation of apoptotic process	180	1	1.11	1
GO:0043066	negative regulation of apoptotic process	258	2	1.59	1
GO:0051246	regulation of protein metabolic process	813	6	5.02	1
GO:0043067	regulation of programmed cell death	438	3	2.71	1
GO:0050789	regulation of biological process	2887	20	17.83	1
GO:0051247	positive regulation of protein metabolic...	479	6	2.96	1
GO:0043068	positive regulation of programmed cell d...	183	1	1.13	1
GO:0051248	negative regulation of protein metabolic...	329	1	2.03	1
GO:0043069	negative regulation of programmed cell d...	265	2	1.64	1
GO:0045981	positive regulation of nucleotide metabo...	12	1	0.07	1
GO:0030029	actin filament-based process	222	1	1.37	1
GO:1901016	regulation of potassium ion transmembran...	13	1	0.08	1
GO:0032940	secretion by cell	281	2	1.74	1
GO:0031399	regulation of protein modification proce...	535	4	3.31	1
GO:0007186	G protein-coupled receptor signaling pat...	105	1	0.65	1
GO:0007187	G protein-coupled receptor signaling pat...	29	1	0.18	1
GO:0051234	establishment of localization	1387	8	8.57	1
GO:0042391	regulation of membrane potential	113	1	0.7	1
GO:0030010	establishment of cell polarity	55	1	0.34	1
GO:0060322	head development	186	1	1.15	1
GO:0015833	peptide transport	672	3	4.15	1
GO:0090231	regulation of spindle checkpoint	9	1	0.06	1
GO:0007188	adenylate cyclase-modulating G protein-c...	29	1	0.18	1
GO:0016569	covalent chromatin modification	187	2	1.16	1
GO:0051094	positive regulation of developmental pro...	363	3	2.24	1
GO:0002028	regulation of sodium ion transport	28	1	0.17	1
GO:0018022	peptidyl-lysine methylation	43	1	0.27	1
GO:1901615	organic hydroxy compound metabolic proce...	148	1	0.91	1
GO:0051239	regulation of multicellular organismal p...	810	5	5	1
GO:0071173	spindle assembly checkpoint	14	1	0.09	1
GO:0051098	regulation of binding	112	1	0.69	1
GO:0071174	mitotic spindle checkpoint	14	1	0.09	1
GO:0035773	insulin secretion involved in cellular r...	22	1	0.14	1
GO:0009161	ribonucleoside monophosphate metabolic p...	67	3	0.41	1
GO:0051099	positive regulation of binding	59	1	0.36	1
GO:1901617	organic hydroxy compound biosynthetic pr...	73	1	0.45	1
GO:0019538	protein metabolic process	1683	8	10.4	1
GO:0048812	neuron projection morphogenesis	200	1	1.24	1
GO:0030900	forebrain development	95	1	0.59	1
GO:0050000	chromosome localization	34	2	0.21	1
GO:0009167	purine ribonucleoside monophosphate meta...	66	3	0.41	1
GO:2001141	regulation of RNA biosynthetic process	857	4	5.29	1
GO:0051983	regulation of chromosome segregation	36	2	0.22	1
GO:0051985	negative regulation of chromosome segreg...	17	1	0.11	1
GO:0061572	actin filament bundle organization	60	1	0.37	1
GO:0043085	positive regulation of catalytic activit...	319	5	1.97	1
GO:0043086	negative regulation of catalytic activit...	184	1	1.14	1
GO:0035725	sodium ion transmembrane transport	34	1	0.21	1
GO:0043933	protein-containing complex subunit organ...	640	1	3.95	1
GO:1990778	protein localization to cell periphery	129	1	0.8	1
GO:0002040	sprouting angiogenesis	26	1	0.16	1
GO:0045927	positive regulation of growth	81	1	0.5	1
GO:0050714	positive regulation of protein secretion	77	1	0.48	1
GO:0042221	response to chemical	978	5	6.04	1
GO:0010817	regulation of hormone levels	108	2	0.67	1
GO:0060341	regulation of cellular localization	316	2	1.95	1
GO:0030030	cell projection organization	515	1	3.18	1
GO:0032024	positive regulation of insulin secretion	26	1	0.16	1
GO:0019220	regulation of phosphate metabolic proces...	497	7	3.07	1
GO:0019222	regulation of metabolic process	1760	11	10.87	1
GO:0071804	cellular potassium ion transport	44	1	0.27	1
GO:0071805	potassium ion transmembrane transport	44	1	0.27	1
GO:0030036	actin cytoskeleton organization	202	1	1.25	1
GO:0045913	positive regulation of carbohydrate meta...	29	1	0.18	1
GO:0016570	histone modification	182	2	1.12	1
GO:0030038	contractile actin filament bundle assemb...	38	1	0.23	1
GO:0016571	histone methylation	54	1	0.33	1
GO:0016572	histone phosphorylation	18	1	0.11	1
GO:0072521	purine-containing compound metabolic pro...	137	4	0.85	1
GO:0051924	regulation of calcium ion transport	45	1	0.28	1
GO:0000003	reproduction	318	1	1.96	1
GO:1900402	regulation of carbohydrate metabolic pro...	8	1	0.05	1
GO:0046605	regulation of centrosome cycle	28	1	0.17	1
GO:0090066	regulation of anatomical structure size	155	1	0.96	1
GO:0019216	regulation of lipid metabolic process	117	2	0.72	1
GO:0046466	membrane lipid catabolic process	14	1	0.09	1
GO:0019218	regulation of steroid metabolic process	30	1	0.19	1
GO:0046467	membrane lipid biosynthetic process	50	1	0.31	1
GO:0019219	regulation of nucleobase-containing comp...	1032	5	6.38	1
GO:0045333	cellular respiration	46	2	0.28	1
GO:0022412	cellular process involved in reproductio...	91	1	0.56	1
GO:0022414	reproductive process	317	1	1.96	1
GO:0072511	divalent inorganic cation transport	105	1	0.65	1
GO:0051050	positive regulation of transport	283	3	1.75	1

## Sheet: Sheet3
BETA_Slingshot_GO_PseudotimeDE_Monocle3-DE
GO.ID	Term	Annotated	Significant	Expected	weight01Fisher
GO:0043524	negative regulation of neuron apoptotic process	21	7	0.95	2.2e-05
GO:0031333	negative regulation of protein complex assembly	26	7	1.17	4e-05
GO:0051085	chaperone cofactor-dependent protein refolding	7	3	0.32	0.0027
GO:0035773	insulin secretion involved in cellular response to glucose stimulus	13	5	0.59	0.0056
GO:0021954	central nervous system neuron development	12	3	0.54	0.0058
GO:0055072	iron ion homeostasis	12	3	0.54	0.0058
GO:0007626	locomotory behavior	45	7	2.03	0.006
GO:0030036	actin cytoskeleton organization	93	7	4.19	0.0091
GO:0080135	regulation of cellular response to stress	135	10	6.09	0.0106
GO:0061077	chaperone-mediated protein folding	11	5	0.5	0.0109
GO:0018958	phenol-containing compound metabolic process	13	5	0.59	0.011
GO:0061178	regulation of insulin secretion involved in cellular response to glucose stimulus	10	3	0.45	0.0113
GO:0007601	visual perception	21	4	0.95	0.013
GO:0050678	regulation of epithelial cell proliferation	32	7	1.44	0.0174
GO:0045471	response to ethanol	13	3	0.59	0.0184
GO:0070841	inclusion body assembly	5	2	0.23	0.0184
GO:0007042	lysosomal lumen acidification	5	2	0.23	0.0184
GO:0042417	dopamine metabolic process	5	2	0.23	0.0184
GO:0001658	branching involved in ureteric bud morphogenesis	5	2	0.23	0.0184
GO:0042178	xenobiotic catabolic process	5	2	0.23	0.0184
GO:0009065	glutamine family amino acid catabolic process	5	2	0.23	0.0184
GO:0060444	branching involved in mammary gland duct morphogenesis	5	2	0.23	0.0184
GO:0019098	reproductive behavior	5	2	0.23	0.0184
GO:0032355	response to estradiol	5	2	0.23	0.0184
GO:0019439	aromatic compound catabolic process	62	4	2.8	0.0186
GO:0010628	positive regulation of gene expression	276	19	12.45	0.0189
GO:0006464	cellular protein modification process	642	36	28.95	0.0207
GO:0007612	learning	27	4	1.22	0.0224
GO:0007528	neuromuscular junction development	14	3	0.63	0.0226
GO:0006470	protein dephosphorylation	46	7	2.07	0.0227
GO:0042136	neurotransmitter biosynthetic process	16	4	0.72	0.0263
GO:0070861	regulation of protein exit from endoplasmic reticulum	6	2	0.27	0.0269
GO:0046676	negative regulation of insulin secretion	6	2	0.27	0.0269
GO:0035640	exploration behavior	6	2	0.27	0.0269
GO:1903428	positive regulation of reactive oxygen species biosynthetic process	6	2	0.27	0.0269
GO:0060688	regulation of morphogenesis of a branching structure	6	2	0.27	0.0269
GO:0010633	negative regulation of epithelial cell migration	6	2	0.27	0.0269
GO:0048194	Golgi vesicle budding	6	2	0.27	0.0269
GO:1903036	positive regulation of response to wounding	6	2	0.27	0.0269
GO:0051353	positive regulation of oxidoreductase activity	6	2	0.27	0.0269
GO:0006984	ER-nucleus signaling pathway	6	2	0.27	0.0269
GO:0110110	positive regulation of animal organ morphogenesis	6	2	0.27	0.0269
GO:0071467	cellular response to pH	6	2	0.27	0.0269
GO:0006888	ER to Golgi vesicle-mediated transport	15	3	0.68	0.0274
GO:0050679	positive regulation of epithelial cell proliferation	15	3	0.68	0.0274
GO:0019226	transmission of nerve impulse	16	3	0.72	0.0326
GO:0050807	regulation of synapse organization	38	5	1.71	0.0357
GO:0006672	ceramide metabolic process	20	4	0.9	0.0358
GO:0042304	regulation of fatty acid biosynthetic process	7	2	0.32	0.0365
GO:0010842	retina layer formation	7	2	0.32	0.0365
GO:0030858	positive regulation of epithelial cell differentiation	7	2	0.32	0.0365
GO:0001656	metanephros development	7	2	0.32	0.0365
GO:0031103	axon regeneration	7	2	0.32	0.0365
GO:0001774	microglial cell activation	7	2	0.32	0.0365
GO:0048538	thymus development	7	2	0.32	0.0365
GO:0072329	monocarboxylic acid catabolic process	31	3	1.4	0.0366
GO:0021700	developmental maturation	34	3	1.53	0.0366
GO:1901361	organic cyclic compound catabolic process	64	4	2.89	0.0368
GO:0045664	regulation of neuron differentiation	117	10	5.28	0.0437
GO:1904950	negative regulation of establishment of protein localization	33	6	1.49	0.0438
GO:0010033	response to organic substance	390	36	17.59	0.044
GO:0030641	regulation of cellular pH	21	4	0.95	0.0444
GO:0031669	cellular response to nutrient levels	44	5	1.98	0.0444
GO:0043408	regulation of MAPK cascade	95	7	4.28	0.0445
GO:0031341	regulation of cell killing	11	2	0.5	0.0449
GO:1990928	response to amino acid starvation	14	2	0.63	0.0449
GO:0042158	lipoprotein biosynthetic process	19	2	0.86	0.045
GO:0002252	immune effector process	90	5	4.06	0.0451
GO:0016569	covalent chromatin modification	93	3	4.19	0.0459
GO:0051050	positive regulation of transport	141	10	6.36	0.0459
GO:2001257	regulation of cation channel activity	16	3	0.72	0.0468
GO:0042462	eye photoreceptor cell development	8	2	0.36	0.0473
GO:0035176	social behavior	8	2	0.36	0.0473
GO:0043618	regulation of transcription from RNA polymerase II promoter in response to stress	8	2	0.36	0.0473
GO:0007215	glutamate receptor signaling pathway	8	2	0.36	0.0473
GO:2001244	positive regulation of intrinsic apoptotic signaling pathway	8	2	0.36	0.0473
GO:0003006	developmental process involved in reproduction	83	5	3.74	0.0475
GO:0001508	action potential	30	5	1.35	0.0573
GO:0007618	mating	9	2	0.41	0.059
GO:1901605	alpha-amino acid metabolic process	44	8	1.98	0.0673
GO:0045666	positive regulation of neuron differentiation	65	7	2.93	0.0691
GO:0031099	regeneration	17	4	0.77	0.07
GO:0007268	chemical synaptic transmission	90	7	4.06	0.0702
GO:0031328	positive regulation of cellular biosynthetic process	275	18	12.4	0.0703
GO:0016999	antibiotic metabolic process	15	3	0.68	0.0709
GO:0061351	neural precursor cell proliferation	20	3	0.9	0.0711
GO:0043029	T cell homeostasis	10	2	0.45	0.0716
GO:0050810	regulation of steroid biosynthetic process	10	2	0.45	0.0716
GO:0046513	ceramide biosynthetic process	10	2	0.45	0.0716
GO:0001835	blastocyst hatching	10	2	0.45	0.0716
GO:0000122	negative regulation of transcription by RNA polymerase II	115	9	5.19	0.0721
GO:0071407	cellular response to organic cyclic compound	56	7	2.53	0.0727
GO:0007411	axon guidance	22	3	0.99	0.0738
GO:0051248	negative regulation of protein metabolic process	160	13	7.21	0.0799
GO:0048812	neuron projection morphogenesis	110	9	4.96	0.0821
GO:0051963	regulation of synapse assembly	20	3	0.9	0.0844
GO:0051924	regulation of calcium ion transport	25	3	1.13	0.0846
GO:0006730	one-carbon metabolic process	11	2	0.5	0.085
GO:0048260	positive regulation of receptor-mediated endocytosis	11	2	0.5	0.085
GO:0030216	keratinocyte differentiation	11	2	0.5	0.085
GO:0070661	leukocyte proliferation	38	5	1.71	0.0866
GO:0008284	positive regulation of cell proliferation	110	12	4.96	0.0867
GO:0014706	striated muscle tissue development	67	6	3.02	0.0868
GO:0006584	catecholamine metabolic process	7	3	0.32	0.087
GO:0045851	pH reduction	13	3	0.59	0.0872
GO:0019693	ribose phosphate metabolic process	73	5	3.29	0.0876
GO:0016049	cell growth	73	5	3.29	0.0876
GO:1904888	cranial skeletal system development	7	2	0.32	0.0877
GO:1905268	negative regulation of chromatin organization	8	2	0.36	0.0877
GO:1901028	regulation of mitochondrial outer membrane permeabilization involved in apoptotic signaling pathway	8	2	0.36	0.0877
GO:0034105	positive regulation of tissue remodeling	9	2	0.41	0.0877
GO:0006809	nitric oxide biosynthetic process	10	2	0.45	0.0877
GO:0002027	regulation of heart rate	10	2	0.45	0.0877
GO:0015837	amine transport	14	2	0.63	0.0879
GO:0008652	cellular amino acid biosynthetic process	15	2	0.68	0.0879
GO:0030031	cell projection assembly	90	2	4.06	0.0902
GO:0031327	negative regulation of cellular biosynthetic process	218	15	9.83	0.0939
GO:2000027	regulation of animal organ morphogenesis	18	4	0.81	0.0969
GO:0042472	inner ear morphogenesis	17	3	0.77	0.0981
GO:0090317	negative regulation of intracellular protein transport	12	2	0.54	0.0991
GO:1905330	regulation of morphogenesis of an epithelium	12	2	0.54	0.0991
GO:0042737	drug catabolic process	12	2	0.54	0.0991
GO:0030968	endoplasmic reticulum unfolded protein response	12	2	0.54	0.0991
GO:0007519	skeletal muscle tissue development	32	3	1.44	0.1136
GO:0050680	negative regulation of epithelial cell proliferation	13	2	0.59	0.1138
GO:1902600	proton transmembrane transport	13	2	0.59	0.1138
GO:1901575	organic substance catabolic process	338	22	15.24	0.123
GO:0043523	regulation of neuron apoptotic process	34	8	1.53	0.1239
GO:0009790	embryo development	159	11	7.17	0.1247
GO:2000112	regulation of cellular macromolecule biosynthetic process	519	26	23.4	0.1265
GO:0009268	response to pH	9	3	0.41	0.1277
GO:0072080	nephron tubule development	9	3	0.41	0.1277
GO:0048709	oligodendrocyte differentiation	11	3	0.5	0.1277
GO:0001754	eye photoreceptor cell differentiation	11	3	0.5	0.1277
GO:0019722	calcium-mediated signaling	24	3	1.08	0.1281
GO:0010952	positive regulation of peptidase activity	20	3	0.9	0.1281
GO:0030149	sphingolipid catabolic process	8	2	0.36	0.1286
GO:0014009	glial cell proliferation	9	2	0.41	0.1286
GO:0006959	humoral immune response	9	2	0.41	0.1286
GO:1903364	positive regulation of cellular protein catabolic process	33	3	1.49	0.1287
GO:0007586	digestion	14	2	0.63	0.1288
GO:0014812	muscle cell migration	14	2	0.63	0.1288
GO:0009267	cellular response to starvation	36	3	1.62	0.129
GO:0010822	positive regulation of mitochondrion organization	14	2	0.63	0.129
GO:0007631	feeding behavior	14	2	0.63	0.129
GO:0120162	positive regulation of cold-induced thermogenesis	14	2	0.63	0.129
GO:0007389	pattern specification process	42	3	1.89	0.1291
GO:0043491	protein kinase B signaling	24	2	1.08	0.1293
GO:0050821	protein stabilization	28	3	1.26	0.1296
GO:0051961	negative regulation of nervous system development	41	2	1.85	0.13
GO:0040017	positive regulation of locomotion	74	3	3.34	0.1305
GO:0048513	animal organ development	456	27	20.56	0.1368
GO:0009636	response to toxic substance	54	8	2.43	0.1369
GO:0007165	signal transduction	667	38	30.08	0.1406
GO:0034765	regulation of ion transmembrane transport	61	6	2.75	0.1411
GO:0098609	cell-cell adhesion	81	5	3.65	0.1446
GO:0030900	forebrain development	43	3	1.94	0.1451
GO:0048699	generation of neurons	261	23	11.77	0.1547
GO:0042552	myelination	21	3	0.95	0.1591
GO:0042445	hormone metabolic process	22	3	0.99	0.1592
GO:0009952	anterior/posterior pattern specification	16	2	0.72	0.1606
GO:0042742	defense response to bacterium	16	2	0.72	0.1606
GO:0050767	regulation of neurogenesis	141	13	6.36	0.1612
GO:0010468	regulation of gene expression	582	32	26.24	0.1649
GO:0097190	apoptotic signaling pathway	109	8	4.92	0.1658
GO:0007167	enzyme linked receptor protein signaling pathway	143	9	6.45	0.1664
GO:0021782	glial cell development	14	3	0.63	0.1667
GO:0040013	negative regulation of locomotion	40	4	1.8	0.1669
GO:0042098	T cell proliferation	25	3	1.13	0.1673
GO:0007623	circadian rhythm	30	3	1.35	0.1676
GO:0034312	diol biosynthetic process	9	2	0.41	0.1677
GO:0016601	Rac protein signal transduction	10	2	0.45	0.1677
GO:0009395	phospholipid catabolic process	11	2	0.5	0.1678
GO:0007584	response to nutrient	14	2	0.63	0.1679
GO:2001056	positive regulation of cysteine-type endopeptidase activity	15	2	0.68	0.168
GO:0090277	positive regulation of peptide hormone secretion	17	2	0.77	0.1681
GO:0046834	lipid phosphorylation	17	2	0.77	0.1681
GO:0140056	organelle localization by membrane tethering	18	2	0.81	0.1682
GO:0071453	cellular response to oxygen levels	18	2	0.81	0.1682
GO:0034249	negative regulation of cellular amide metabolic process	20	2	0.9	0.1683
GO:0034250	positive regulation of cellular amide metabolic process	23	2	1.04	0.1684
GO:0006479	protein methylation	27	2	1.22	0.1687
GO:0046700	heterocycle catabolic process	61	3	2.75	0.1693
GO:0006874	cellular calcium ion homeostasis	50	5	2.25	0.1737
GO:0006790	sulfur compound metabolic process	62	5	2.8	0.1748
GO:0001818	negative regulation of cytokine production	24	3	1.08	0.1755
GO:0016525	negative regulation of angiogenesis	17	2	0.77	0.1769
GO:0017144	drug metabolic process	100	12	4.51	0.1774
GO:0008219	cell death	313	25	14.11	0.1897
GO:0008344	adult locomotory behavior	18	2	0.81	0.1935
GO:0009892	negative regulation of metabolic process	420	27	18.94	0.1938
GO:0010720	positive regulation of cell development	87	9	3.92	0.1997
GO:0010558	negative regulation of macromolecule biosynthetic process	211	14	9.51	0.2004
GO:0009725	response to hormone	104	8	4.69	0.2024
GO:0071236	cellular response to antibiotic	23	3	1.04	0.2044
GO:0006986	response to unfolded protein	23	3	1.04	0.2044
GO:0042327	positive regulation of phosphorylation	143	8	6.45	0.205
GO:1903573	negative regulation of response to endoplasmic reticulum stress	10	2	0.45	0.205
GO:1902275	regulation of chromatin organization	34	3	1.53	0.2051
GO:0007369	gastrulation	12	2	0.54	0.2052
GO:0003254	regulation of membrane depolarization	12	2	0.54	0.2052
GO:0032507	maintenance of protein location in cell	12	2	0.54	0.2052
GO:0097192	extrinsic apoptotic signaling pathway in absence of ligand	13	2	0.59	0.2052
GO:0006813	potassium ion transport	36	3	1.62	0.2053
GO:1901216	positive regulation of neuron death	17	2	0.77	0.2055
GO:0045833	negative regulation of lipid metabolic process	18	2	0.81	0.2056
GO:0044772	mitotic cell cycle phase transition	85	5	3.83	0.2056
GO:0032459	regulation of protein oligomerization	5	1	0.23	0.2062
GO:0090314	positive regulation of protein targeting to membrane	5	1	0.23	0.2062
GO:0060045	positive regulation of cardiac muscle cell proliferation	5	1	0.23	0.2062
GO:0007095	mitotic G2 DNA damage checkpoint	5	1	0.23	0.2062
GO:0007097	nuclear migration	5	1	0.23	0.2062
GO:0009110	vitamin biosynthetic process	5	1	0.23	0.2062
GO:0098840	protein transport along microtubule	5	1	0.23	0.2062
GO:0045669	positive regulation of osteoblast differentiation	5	1	0.23	0.2062
GO:0006099	tricarboxylic acid cycle	5	1	0.23	0.2062
GO:1904407	positive regulation of nitric oxide metabolic process	5	1	0.23	0.2062
GO:0045672	positive regulation of osteoclast differentiation	5	1	0.23	0.2062
GO:0002673	regulation of acute inflammatory response	5	1	0.23	0.2062
GO:0032926	negative regulation of activin receptor signaling pathway	5	1	0.23	0.2062
GO:0060546	negative regulation of necroptotic process	5	1	0.23	0.2062
GO:0007595	lactation	5	1	0.23	0.2062
GO:0045648	positive regulation of erythrocyte differentiation	5	1	0.23	0.2062
GO:0036315	cellular response to sterol	5	1	0.23	0.2062
GO:0010517	regulation of phospholipase activity	5	1	0.23	0.2062
GO:0007566	embryo implantation	5	1	0.23	0.2062
GO:0006801	superoxide metabolic process	5	1	0.23	0.2062
GO:0045604	regulation of epidermal cell differentiation	5	1	0.23	0.2062
GO:0042987	amyloid precursor protein catabolic process	5	1	0.23	0.2062
GO:0070528	protein kinase C signaling	5	1	0.23	0.2062
GO:0042159	lipoprotein catabolic process	5	1	0.23	0.2062
GO:0033273	response to vitamin	5	1	0.23	0.2062
GO:1900744	regulation of p38MAPK cascade	5	1	0.23	0.2062
GO:0044275	cellular carbohydrate catabolic process	5	1	0.23	0.2062
GO:0046339	diacylglycerol metabolic process	5	1	0.23	0.2062
GO:0035307	positive regulation of protein dephosphorylation	5	1	0.23	0.2062
GO:1904293	negative regulation of ERAD pathway	5	1	0.23	0.2062
GO:0015936	coenzyme A metabolic process	5	1	0.23	0.2062
GO:1902186	regulation of viral release from host cell	5	1	0.23	0.2062
GO:1902930	regulation of alcohol biosynthetic process	5	1	0.23	0.2062
GO:0090103	cochlea morphogenesis	5	1	0.23	0.2062
GO:0014047	glutamate secretion	5	1	0.23	0.2062
GO:0000245	spliceosomal complex assembly	5	1	0.23	0.2062
GO:0014003	oligodendrocyte development	5	1	0.23	0.2062
GO:0042220	response to cocaine	5	1	0.23	0.2062
GO:1900024	regulation of substrate adhesion-dependent cell spreading	5	1	0.23	0.2062
GO:0032781	positive regulation of ATPase activity	5	1	0.23	0.2062
GO:0002475	antigen processing and presentation via MHC class Ib	5	1	0.23	0.2062
GO:1903206	negative regulation of hydrogen peroxide-induced cell death	5	1	0.23	0.2062
GO:0048255	mRNA stabilization	5	1	0.23	0.2062
GO:1902230	negative regulation of intrinsic apoptotic signaling pathway in response to DNA damage	5	1	0.23	0.2062
GO:0046189	phenol-containing compound biosynthetic process	5	1	0.23	0.2062
GO:1902235	regulation of endoplasmic reticulum stress-induced intrinsic apoptotic signaling pathway	5	1	0.23	0.2062
GO:0050435	amyloid-beta metabolic process	5	1	0.23	0.2062
GO:1900544	positive regulation of purine nucleotide metabolic process	5	1	0.23	0.2062
GO:0035904	aorta development	5	1	0.23	0.2062
GO:0042775	mitochondrial ATP synthesis coupled electron transport	5	1	0.23	0.2062
GO:0061005	cell differentiation involved in kidney development	5	1	0.23	0.2062
GO:0044068	modulation by symbiont of host cellular process	5	1	0.23	0.2062
GO:0044827	modulation by host of viral genome replication	5	1	0.23	0.2062
GO:0022011	myelination in peripheral nervous system	5	1	0.23	0.2062
GO:0060487	lung epithelial cell differentiation	5	1	0.23	0.2062
GO:0032885	regulation of polysaccharide biosynthetic process	5	1	0.23	0.2062
GO:0032873	negative regulation of stress-activated MAPK cascade	5	1	0.23	0.2062
GO:0099010	modification of postsynaptic structure	5	1	0.23	0.2062
GO:0050922	negative regulation of chemotaxis	5	1	0.23	0.2062
GO:0032835	glomerulus development	5	1	0.23	0.2062
GO:0035270	endocrine system development	5	1	0.23	0.2062
GO:0001913	T cell mediated cytotoxicity	5	1	0.23	0.2062
GO:0048713	regulation of oligodendrocyte differentiation	5	1	0.23	0.2062
GO:0010954	positive regulation of protein processing	5	1	0.23	0.2062
GO:0071549	cellular response to dexamethasone stimulus	5	1	0.23	0.2062
GO:0048701	embryonic cranial skeleton morphogenesis	5	1	0.23	0.2062
GO:0048708	astrocyte differentiation	5	1	0.23	0.2062
GO:0048844	artery morphogenesis	5	1	0.23	0.2062
GO:0045760	positive regulation of action potential	5	1	0.23	0.2062
GO:1904666	regulation of ubiquitin protein ligase activity	5	1	0.23	0.2062
GO:0032613	interleukin-10 production	5	1	0.23	0.2062
GO:0030970	retrograde protein transport, ER to cytosol	5	1	0.23	0.2062
GO:0005978	glycogen biosynthetic process	5	1	0.23	0.2062
GO:0050746	regulation of lipoprotein metabolic process	5	1	0.23	0.2062
GO:0034349	glial cell apoptotic process	5	1	0.23	0.2062
GO:2001240	negative regulation of extrinsic apoptotic signaling pathway in absence of ligand	5	1	0.23	0.2062
GO:0015693	magnesium ion transport	5	1	0.23	0.2062
GO:0002082	regulation of oxidative phosphorylation	5	1	0.23	0.2062
GO:0051954	positive regulation of amine transport	5	1	0.23	0.2062
GO:0046512	sphingosine biosynthetic process	5	1	0.23	0.2062
GO:0046514	ceramide catabolic process	5	1	0.23	0.2062
GO:1900117	regulation of execution phase of apoptosis	5	1	0.23	0.2062
GO:0048645	animal organ formation	5	1	0.23	0.2062
GO:0051145	smooth muscle cell differentiation	5	1	0.23	0.2062
GO:0002695	negative regulation of leukocyte activation	28	2	1.26	0.2062
GO:0045055	regulated exocytosis	40	2	1.8	0.207
GO:0006575	cellular modified amino acid metabolic process	41	4	1.85	0.2077
GO:0009168	purine ribonucleoside monophosphate biosynthetic process	19	2	0.86	0.2102
GO:0051289	protein homotetramerization	19	2	0.86	0.2102
GO:0006418	tRNA aminoacylation for protein translation	19	2	0.86	0.2102
GO:0042127	regulation of cell proliferation	205	21	9.24	0.2129
GO:0046777	protein autophosphorylation	48	4	2.16	0.23
GO:0051402	neuron apoptotic process	40	9	1.8	0.2311
GO:0006457	protein folding	17	6	0.77	0.2345
GO:0061564	axon development	70	7	3.16	0.2367
GO:0023014	signal transduction by protein phosphorylation	108	8	4.87	0.2379
GO:0008016	regulation of heart contraction	23	3	1.04	0.24
GO:0008202	steroid metabolic process	48	4	2.16	0.2402
GO:0031329	regulation of cellular catabolic process	143	8	6.45	0.2406
GO:0043488	regulation of mRNA stability	11	2	0.5	0.2407
GO:0048704	embryonic skeletal system morphogenesis	11	2	0.5	0.2407
GO:0042176	regulation of protein catabolic process	78	5	3.52	0.2407
GO:0006446	regulation of translational initiation	12	2	0.54	0.2408
GO:0051983	regulation of chromosome segregation	23	2	1.04	0.2416
GO:0043434	response to peptide hormone	69	4	3.11	0.2417
GO:0060541	respiratory system development	27	2	1.22	0.2419
GO:0043470	regulation of carbohydrate catabolic process	6	1	0.27	0.242
GO:0001553	luteinization	6	1	0.27	0.242
GO:0021952	central nervous system projection neuron axonogenesis	6	1	0.27	0.242
GO:2001034	positive regulation of double-strand break repair via nonhomologous end joining	6	1	0.27	0.242
GO:0043171	peptide catabolic process	6	1	0.27	0.242
GO:0051788	response to misfolded protein	6	1	0.27	0.242
GO:0016925	protein sumoylation	6	1	0.27	0.242
GO:0046337	phosphatidylethanolamine metabolic process	6	1	0.27	0.242
GO:0010656	negative regulation of muscle cell apoptotic process	6	1	0.27	0.242
GO:0035308	negative regulation of protein dephosphorylation	6	1	0.27	0.242
GO:0014066	regulation of phosphatidylinositol 3-kinase signaling	6	1	0.27	0.242
GO:1903902	positive regulation of viral life cycle	6	1	0.27	0.242
GO:0008631	intrinsic apoptotic signaling pathway in response to oxidative stress	6	1	0.27	0.242
GO:2000179	positive regulation of neural precursor cell proliferation	6	1	0.27	0.242
GO:0007616	long-term memory	6	1	0.27	0.242
GO:2000273	positive regulation of signaling receptor activity	6	1	0.27	0.242
GO:0060306	regulation of membrane repolarization	6	1	0.27	0.242
GO:0003151	outflow tract morphogenesis	6	1	0.27	0.242
GO:0044090	positive regulation of vacuole organization	6	1	0.27	0.242
GO:0006356	regulation of transcription by RNA polymerase I	6	1	0.27	0.242
GO:0045948	positive regulation of translational initiation	6	1	0.27	0.242
GO:1902742	apoptotic process involved in development	6	1	0.27	0.242
GO:0001941	postsynaptic membrane organization	6	1	0.27	0.242
GO:0031057	negative regulation of histone modification	6	1	0.27	0.242
GO:0031076	embryonic camera-type eye development	6	1	0.27	0.242
GO:0035774	positive regulation of insulin secretion involved in cellular response to glucose stimulus	6	1	0.27	0.242
GO:0048854	brain morphogenesis	6	1	0.27	0.242
GO:0042559	pteridine-containing compound biosynthetic process	6	1	0.27	0.242
GO:0048873	homeostasis of number of cells within a tissue	6	1	0.27	0.242
GO:0048821	erythrocyte development	6	1	0.27	0.242
GO:0006956	complement activation	6	1	0.27	0.242
GO:1902041	regulation of extrinsic apoptotic signaling pathway via death domain receptors	6	1	0.27	0.242
GO:0060251	regulation of glial cell proliferation	6	1	0.27	0.242
GO:0021680	cerebellar Purkinje cell layer development	6	1	0.27	0.242
GO:0006911	phagocytosis, engulfment	6	1	0.27	0.242
GO:0086019	cell-cell signaling involved in cardiac conduction	6	1	0.27	0.242
GO:1901029	negative regulation of mitochondrial outer membrane permeabilization involved in apoptotic signaling pathway	6	1	0.27	0.242
GO:0099601	regulation of neurotransmitter receptor activity	6	1	0.27	0.242
GO:0002711	positive regulation of T cell mediated immunity	6	1	0.27	0.242
GO:0006907	pinocytosis	6	1	0.27	0.242
GO:0019748	secondary metabolic process	6	1	0.27	0.242
GO:0035088	establishment or maintenance of apical/basal cell polarity	6	1	0.27	0.242
GO:0035020	regulation of Rac protein signal transduction	6	1	0.27	0.242
GO:0009303	rRNA transcription	6	1	0.27	0.242
GO:0019885	antigen processing and presentation of endogenous peptide antigen via MHC class I	6	1	0.27	0.242
GO:0032350	regulation of hormone metabolic process	6	1	0.27	0.242
GO:0051966	regulation of synaptic transmission, glutamatergic	6	1	0.27	0.242
GO:2000649	regulation of sodium ion transmembrane transporter activity	6	1	0.27	0.242
GO:0019048	modulation by virus of host morphology or physiology	6	1	0.27	0.242
GO:0022411	cellular component disassembly	59	3	2.66	0.2427
GO:0002698	negative regulation of immune effector process	21	2	0.95	0.2441
GO:0019752	carboxylic acid metabolic process	185	19	8.34	0.2565
GO:0050673	epithelial cell proliferation	41	8	1.85	0.266
GO:0050769	positive regulation of neurogenesis	80	8	3.61	0.2692
GO:0006629	lipid metabolic process	227	14	10.24	0.2701
GO:0098662	inorganic cation transmembrane transport	81	7	3.65	0.2712
GO:1901606	alpha-amino acid catabolic process	17	4	0.77	0.2715
GO:0007611	learning or memory	41	5	1.85	0.2717
GO:0050808	synapse organization	67	6	3.02	0.2719
GO:0000302	response to reactive oxygen species	34	3	1.53	0.2748
GO:0007565	female pregnancy	12	2	0.54	0.2748
GO:0045921	positive regulation of exocytosis	15	2	0.68	0.2751
GO:0010594	regulation of endothelial cell migration	20	2	0.9	0.2755
GO:0007186	G protein-coupled receptor signaling pathway	53	4	2.39	0.2762
GO:0043457	regulation of cellular respiration	7	1	0.32	0.2763
GO:0032413	negative regulation of ion transmembrane transporter activity	7	1	0.32	0.2763
GO:0046653	tetrahydrofolate metabolic process	7	1	0.32	0.2763
GO:0008037	cell recognition	7	1	0.32	0.2763
GO:0008593	regulation of Notch signaling pathway	7	1	0.32	0.2763
GO:0007019	microtubule depolymerization	7	1	0.32	0.2763
GO:0006826	iron ion transport	7	1	0.32	0.2763
GO:0030888	regulation of B cell proliferation	7	1	0.32	0.2763
GO:0017145	stem cell division	7	1	0.32	0.2763
GO:0003382	epithelial cell morphogenesis	7	1	0.32	0.2763
GO:0006555	methionine metabolic process	7	1	0.32	0.2763
GO:0039694	viral RNA genome replication	7	1	0.32	0.2763
GO:0009798	axis specification	7	1	0.32	0.2763
GO:0033238	regulation of cellular amine metabolic process	7	1	0.32	0.2763
GO:0046470	phosphatidylcholine metabolic process	7	1	0.32	0.2763
GO:0060395	SMAD protein signal transduction	7	1	0.32	0.2763
GO:0046475	glycerophospholipid catabolic process	7	1	0.32	0.2763
GO:1900027	regulation of ruffle assembly	7	1	0.32	0.2763
GO:0032768	regulation of monooxygenase activity	7	1	0.32	0.2763
GO:0002478	antigen processing and presentation of exogenous peptide antigen	7	1	0.32	0.2763
GO:0009068	aspartate family amino acid catabolic process	7	1	0.32	0.2763
GO:0045445	myoblast differentiation	7	1	0.32	0.2763
GO:0072595	maintenance of protein localization in organelle	7	1	0.32	0.2763
GO:0045922	negative regulation of fatty acid metabolic process	7	1	0.32	0.2763
GO:1903747	regulation of establishment of protein localization to mitochondrion	7	1	0.32	0.2763
GO:0001912	positive regulation of leukocyte mediated cytotoxicity	7	1	0.32	0.2763
GO:0034501	protein localization to kinetochore	7	1	0.32	0.2763
GO:0001936	regulation of endothelial cell proliferation	7	1	0.32	0.2763
GO:0043030	regulation of macrophage activation	7	1	0.32	0.2763
GO:0010955	negative regulation of protein processing	7	1	0.32	0.2763
GO:0010971	positive regulation of G2/M transition of mitotic cell cycle	7	1	0.32	0.2763
GO:0048024	regulation of mRNA splicing, via spliceosome	7	1	0.32	0.2763
GO:0021675	nerve development	7	1	0.32	0.2763
GO:0048010	vascular endothelial growth factor receptor signaling pathway	7	1	0.32	0.2763
GO:0045780	positive regulation of bone resorption	7	1	0.32	0.2763
GO:0043666	regulation of phosphoprotein phosphatase activity	7	1	0.32	0.2763
GO:0086010	membrane depolarization during action potential	7	1	0.32	0.2763
GO:0045744	negative regulation of G protein-coupled receptor signaling pathway	7	1	0.32	0.2763
GO:0050710	negative regulation of cytokine secretion	7	1	0.32	0.2763
GO:0046825	regulation of protein export from nucleus	7	1	0.32	0.2763
GO:0014911	positive regulation of smooth muscle cell migration	7	1	0.32	0.2763
GO:0010765	positive regulation of sodium ion transport	7	1	0.32	0.2763
GO:0001704	formation of primary germ layer	7	1	0.32	0.2763
GO:1905898	positive regulation of response to endoplasmic reticulum stress	7	1	0.32	0.2763
GO:0002042	cell migration involved in sprouting angiogenesis	7	1	0.32	0.2763
GO:0051154	negative regulation of striated muscle cell differentiation	7	1	0.32	0.2763
GO:0051900	regulation of mitochondrial depolarization	7	1	0.32	0.2763
GO:0048609	multicellular organismal reproductive process	100	5	4.51	0.2766
GO:0051348	negative regulation of transferase activity	41	2	1.85	0.2773
GO:0044257	cellular protein catabolic process	159	7	7.17	0.2779
GO:0001934	positive regulation of protein phosphorylation	134	7	6.04	0.2781
GO:0030163	protein catabolic process	187	8	8.43	0.2785
GO:0060548	negative regulation of cell death	152	16	6.85	0.2908
GO:1901701	cellular response to oxygen-containing compound	162	16	7.3	0.2963
GO:0071333	cellular response to glucose stimulus	21	6	0.95	0.3
GO:1901576	organic substance biosynthetic process	847	42	38.19	0.3001
GO:0009064	glutamine family amino acid metabolic process	13	3	0.59	0.3054
GO:0042180	cellular ketone metabolic process	38	4	1.71	0.3056
GO:0050773	regulation of dendrite development	38	4	1.71	0.3056
GO:0022612	gland morphogenesis	18	3	0.81	0.3058
GO:0051453	regulation of intracellular pH	20	3	0.9	0.306
GO:0097237	cellular response to toxic substance	26	3	1.17	0.3066
GO:0048167	regulation of synaptic plasticity	27	3	1.22	0.3067
GO:0045931	positive regulation of mitotic cell cycle	29	3	1.31	0.3068
GO:0010565	regulation of cellular ketone metabolic process	30	3	1.35	0.3069
GO:0051480	regulation of cytosolic calcium ion concentration	33	3	1.49	0.3072
GO:1901992	positive regulation of mitotic cell cycle phase transition	15	2	0.68	0.3076
GO:0043467	regulation of generation of precursor metabolites and energy	17	2	0.77	0.3078
GO:0007204	positive regulation of cytosolic calcium ion concentration	25	2	1.13	0.3085
GO:1901800	positive regulation of proteasomal protein catabolic process	28	2	1.26	0.3088
GO:0048638	regulation of developmental growth	51	3	2.3	0.3089
GO:0097755	positive regulation of blood vessel diameter	8	1	0.36	0.309
GO:1903307	positive regulation of regulated secretory pathway	8	1	0.36	0.309
GO:0032435	negative regulation of proteasomal ubiquitin-dependent protein catabolic process	8	1	0.36	0.309
GO:0046635	positive regulation of alpha-beta T cell activation	8	1	0.36	0.309
GO:0033143	regulation of intracellular steroid hormone receptor signaling pathway	8	1	0.36	0.309
GO:0030837	negative regulation of actin filament polymerization	8	1	0.36	0.309
GO:0044273	sulfur compound catabolic process	8	1	0.36	0.309
GO:0071230	cellular response to amino acid stimulus	8	1	0.36	0.309
GO:0018208	peptidyl-proline modification	8	1	0.36	0.309
GO:0048168	regulation of neuronal synaptic plasticity	8	1	0.36	0.309
GO:0060393	regulation of pathway-restricted SMAD protein phosphorylation	8	1	0.36	0.309
GO:2000107	negative regulation of leukocyte apoptotic process	8	1	0.36	0.309
GO:0044728	DNA methylation or demethylation	8	1	0.36	0.309
GO:0061098	positive regulation of protein tyrosine kinase activity	8	1	0.36	0.309
GO:0045428	regulation of nitric oxide biosynthetic process	8	1	0.36	0.309
GO:0061053	somite development	8	1	0.36	0.309
GO:0060349	bone morphogenesis	8	1	0.36	0.309
GO:0061049	cell growth involved in cardiac muscle cell development	8	1	0.36	0.309
GO:0045923	positive regulation of fatty acid metabolic process	8	1	0.36	0.309
GO:0097484	dendrite extension	8	1	0.36	0.309
GO:0070988	demethylation	8	1	0.36	0.309
GO:0007189	adenylate cyclase-activating G protein-coupled receptor signaling pathway	8	1	0.36	0.309
GO:0086091	regulation of heart rate by cardiac conduction	8	1	0.36	0.309
GO:0006919	activation of cysteine-type endopeptidase activity involved in apoptotic process	8	1	0.36	0.309
GO:0048011	neurotrophin TRK receptor signaling pathway	8	1	0.36	0.309
GO:1901019	regulation of calcium ion transmembrane transporter activity	8	1	0.36	0.309
GO:0045740	positive regulation of DNA replication	8	1	0.36	0.309
GO:0086002	cardiac muscle cell action potential involved in contraction	8	1	0.36	0.309
GO:2001259	positive regulation of cation channel activity	8	1	0.36	0.309
GO:0031670	cellular response to nutrient	8	1	0.36	0.309
GO:0071364	cellular response to epidermal growth factor stimulus	8	1	0.36	0.309
GO:0050881	musculoskeletal movement	8	1	0.36	0.309
GO:0098751	bone cell development	8	1	0.36	0.309
GO:0045599	negative regulation of fat cell differentiation	8	1	0.36	0.309
GO:0050805	negative regulation of synaptic transmission	8	1	0.36	0.309
GO:0051149	positive regulation of muscle cell differentiation	8	1	0.36	0.309
GO:0048813	dendrite morphogenesis	36	2	1.62	0.3095
GO:0048468	cell development	332	27	14.97	0.3119
GO:0071396	cellular response to lipid	65	6	2.93	0.3221
GO:0045944	positive regulation of transcription by RNA polymerase II	165	9	7.44	0.3255
GO:0032880	regulation of protein localization	163	11	7.35	0.3332
GO:0048562	embryonic organ morphogenesis	34	4	1.53	0.3361
GO:0010639	negative regulation of organelle organization	87	6	3.92	0.3369
GO:0048593	camera-type eye morphogenesis	23	3	1.04	0.3372
GO:0098900	regulation of action potential	14	2	0.63	0.3385
GO:0061515	myeloid cell development	15	2	0.68	0.3386
GO:0014902	myotube differentiation	18	2	0.81	0.3389
GO:0007346	regulation of mitotic cell cycle	109	6	4.92	0.3391
GO:0006641	triglyceride metabolic process	22	2	0.99	0.3393
GO:0006836	neurotransmitter transport	47	3	2.12	0.3396
GO:0010976	positive regulation of neuron projection development	55	5	2.48	0.3396
GO:0010830	regulation of myotube differentiation	9	1	0.41	0.3402
GO:0051279	regulation of release of sequestered calcium ion into cytosol	9	1	0.41	0.3402
GO:0006879	cellular iron ion homeostasis	9	1	0.41	0.3402
GO:0000132	establishment of mitotic spindle orientation	9	1	0.41	0.3402
GO:0035335	peptidyl-tyrosine dephosphorylation	9	1	0.41	0.3402
GO:0042130	negative regulation of T cell proliferation	9	1	0.41	0.3402
GO:0051055	negative regulation of lipid biosynthetic process	9	1	0.41	0.3402
GO:0045454	cell redox homeostasis	9	1	0.41	0.3402
GO:0045995	regulation of embryonic development	9	1	0.41	0.3402
GO:0070373	negative regulation of ERK1 and ERK2 cascade	9	1	0.41	0.3402
GO:0007498	mesoderm development	9	1	0.41	0.3402
GO:0060999	positive regulation of dendritic spine development	9	1	0.41	0.3402
GO:1904063	negative regulation of cation transmembrane transport	9	1	0.41	0.3402
GO:0060968	regulation of gene silencing	9	1	0.41	0.3402
GO:0043551	regulation of phosphatidylinositol 3-kinase activity	9	1	0.41	0.3402
GO:0016556	mRNA modification	9	1	0.41	0.3402
GO:0006904	vesicle docking involved in exocytosis	9	1	0.41	0.3402
GO:0033363	secretory granule organization	9	1	0.41	0.3402
GO:0003073	regulation of systemic arterial blood pressure	9	1	0.41	0.3402
GO:0045840	positive regulation of mitotic nuclear division	9	1	0.41	0.3402
GO:0051965	positive regulation of synapse assembly	9	1	0.41	0.3402
GO:0045071	negative regulation of viral genome replication	9	1	0.41	0.3402
GO:0002833	positive regulation of response to biotic stimulus	9	1	0.41	0.3402
GO:0001836	release of cytochrome c from mitochondria	9	1	0.41	0.3402
GO:0007088	regulation of mitotic nuclear division	33	2	1.49	0.3404
GO:0000045	autophagosome assembly	28	2	1.26	0.3624
GO:0051186	cofactor metabolic process	102	8	4.6	0.3633
GO:0006091	generation of precursor metabolites and energy	52	4	2.34	0.3675
GO:0008630	intrinsic apoptotic signaling pathway in response to DNA damage	17	2	0.77	0.3685
GO:1900006	positive regulation of dendrite development	19	2	0.86	0.3687
GO:0045739	positive regulation of DNA repair	21	2	0.95	0.3689
GO:0050777	negative regulation of immune response	22	2	0.99	0.369
GO:0007094	mitotic spindle assembly checkpoint	10	1	0.45	0.3701
GO:0007029	endoplasmic reticulum organization	10	1	0.45	0.3701
GO:0043407	negative regulation of MAP kinase activity	10	1	0.45	0.3701
GO:0008584	male gonad development	10	1	0.45	0.3701
GO:0006040	amino sugar metabolic process	10	1	0.45	0.3701
GO:0043113	receptor clustering	10	1	0.45	0.3701
GO:0055117	regulation of cardiac muscle contraction	10	1	0.45	0.3701
GO:0015914	phospholipid transport	10	1	0.45	0.3701
GO:0014015	positive regulation of gliogenesis	10	1	0.45	0.3701
GO:0050433	regulation of catecholamine secretion	10	1	0.45	0.3701
GO:0031060	regulation of histone methylation	10	1	0.45	0.3701
GO:1904035	regulation of epithelial cell apoptotic process	10	1	0.45	0.3701
GO:0010927	cellular component assembly involved in morphogenesis	10	1	0.45	0.3701
GO:0002275	myeloid cell activation involved in immune response	10	1	0.45	0.3701
GO:0070972	protein localization to endoplasmic reticulum	10	1	0.45	0.3701
GO:0050772	positive regulation of axonogenesis	10	1	0.45	0.3701
GO:0072332	intrinsic apoptotic signaling pathway by p53 class mediator	10	1	0.45	0.3701
GO:0045843	negative regulation of striated muscle tissue development	10	1	0.45	0.3701
GO:0046580	negative regulation of Ras protein signal transduction	10	1	0.45	0.3701
GO:0050848	regulation of calcium-mediated signaling	10	1	0.45	0.3701
GO:0042398	cellular modified amino acid biosynthetic process	10	1	0.45	0.3701
GO:0051181	cofactor transport	10	1	0.45	0.3701
GO:0048641	regulation of skeletal muscle tissue development	10	1	0.45	0.3701
GO:1901616	organic hydroxy compound catabolic process	10	1	0.45	0.3701
GO:0015711	organic anion transport	66	3	2.98	0.3713
GO:0051656	establishment of organelle localization	90	4	4.06	0.3715
GO:0045893	positive regulation of transcription, DNA-templated	214	12	9.65	0.3737
GO:0009967	positive regulation of signal transduction	188	10	8.48	0.3779
GO:0008286	insulin receptor signaling pathway	29	2	1.31	0.3789
GO:0006915	apoptotic process	283	23	12.76	0.3851
GO:2001234	negative regulation of apoptotic signaling pathway	51	6	2.3	0.3907
GO:0097164	ammonium ion metabolic process	30	5	1.35	0.3909
GO:0010243	response to organonitrogen compound	141	9	6.36	0.3932
GO:0048839	inner ear development	30	4	1.35	0.3934
GO:0016042	lipid catabolic process	55	5	2.48	0.3936
GO:0048667	cell morphogenesis involved in neuron differentiation	101	7	4.55	0.3937
GO:0007030	Golgi organization	30	2	1.35	0.3952
GO:0060041	retina development in camera-type eye	25	3	1.13	0.3953
GO:0032870	cellular response to hormone stimulus	82	5	3.7	0.3966
GO:0007613	memory	17	2	0.77	0.3968
GO:0070301	cellular response to hydrogen peroxide	18	2	0.81	0.3969
GO:0008277	regulation of G protein-coupled receptor signaling pathway	18	2	0.81	0.3969
GO:0043902	positive regulation of multi-organism process	22	2	0.99	0.3974
GO:0009057	macromolecule catabolic process	232	11	10.46	0.3985
GO:1903313	positive regulation of mRNA metabolic process	11	1	0.5	0.3986
GO:0006749	glutathione metabolic process	11	1	0.5	0.3986
GO:0031952	regulation of protein autophosphorylation	11	1	0.5	0.3986
GO:0042149	cellular response to glucose starvation	11	1	0.5	0.3986
GO:0006695	cholesterol biosynthetic process	11	1	0.5	0.3986
GO:0045494	photoreceptor cell maintenance	11	1	0.5	0.3986
GO:0061001	regulation of dendritic spine morphogenesis	11	1	0.5	0.3986
GO:0010923	negative regulation of phosphatase activity	11	1	0.5	0.3986
GO:0022600	digestive system process	11	1	0.5	0.3986
GO:0006939	smooth muscle contraction	11	1	0.5	0.3986
GO:0043628	ncRNA 3'-end processing	11	1	0.5	0.3986
GO:0070227	lymphocyte apoptotic process	11	1	0.5	0.3986
GO:0030261	chromosome condensation	11	1	0.5	0.3986
GO:0031396	regulation of protein ubiquitination	34	2	1.53	0.3987
GO:0042981	regulation of apoptotic process	220	20	9.92	0.3993
GO:0045860	positive regulation of protein kinase activity	66	3	2.98	0.3998
GO:0017038	protein import	47	2	2.12	0.4001
GO:0097435	supramolecular fiber organization	96	4	4.33	0.4006
GO:0009968	negative regulation of signal transduction	188	15	8.48	0.4113
GO:0000902	cell morphogenesis	164	13	7.4	0.4121
GO:0043604	amide biosynthetic process	117	8	5.28	0.4199
GO:0060560	developmental growth involved in morphogenesis	35	3	1.58	0.4234
GO:2001237	negative regulation of extrinsic apoptotic signaling pathway	17	2	0.77	0.4238
GO:0042129	regulation of T cell proliferation	21	2	0.95	0.4243
GO:0055002	striated muscle cell development	26	2	1.17	0.4249
GO:0060021	roof of mouth development	12	1	0.54	0.4258
GO:0008089	anterograde axonal transport	12	1	0.54	0.4258
GO:0006821	chloride transport	12	1	0.54	0.4258
GO:0032922	circadian regulation of gene expression	12	1	0.54	0.4258
GO:0001676	long-chain fatty acid metabolic process	12	1	0.54	0.4258
GO:0047496	vesicle transport along microtubule	12	1	0.54	0.4258
GO:0090100	positive regulation of transmembrane receptor protein serine/threonine kinase signaling pathway	12	1	0.54	0.4258
GO:0045165	cell fate commitment	12	1	0.54	0.4258
GO:0002181	cytoplasmic translation	12	1	0.54	0.4258
GO:0043525	positive regulation of neuron apoptotic process	12	1	0.54	0.4258
GO:0006998	nuclear envelope organization	12	1	0.54	0.4258
GO:0060291	long-term synaptic potentiation	12	1	0.54	0.4258
GO:0006970	response to osmotic stress	12	1	0.54	0.4258
GO:0045824	negative regulation of innate immune response	12	1	0.54	0.4258
GO:0051193	regulation of cofactor metabolic process	12	1	0.54	0.4258
GO:1900182	positive regulation of protein localization to nucleus	12	1	0.54	0.4258
GO:0002250	adaptive immune response	48	2	2.16	0.4274
GO:0045597	positive regulation of cell differentiation	133	14	6	0.4309
GO:0007275	multicellular organism development	749	44	33.77	0.4331
GO:0006631	fatty acid metabolic process	71	5	3.2	0.4481
GO:0000086	G2/M transition of mitotic cell cycle	32	2	1.44	0.4514
GO:0051188	cofactor biosynthetic process	56	3	2.53	0.4516
GO:0008654	phospholipid biosynthetic process	35	2	1.58	0.4518
GO:1901607	alpha-amino acid biosynthetic process	13	1	0.59	0.4518
GO:0002532	production of molecular mediator involved in inflammatory response	13	1	0.59	0.4518
GO:2000378	negative regulation of reactive oxygen species metabolic process	13	1	0.59	0.4518
GO:0010595	positive regulation of endothelial cell migration	13	1	0.59	0.4518
GO:1901379	regulation of potassium ion transmembrane transport	13	1	0.59	0.4518
GO:0043154	negative regulation of cysteine-type endopeptidase activity involved in apoptotic process	13	1	0.59	0.4518
GO:0048488	synaptic vesicle endocytosis	13	1	0.59	0.4518
GO:0031146	SCF-dependent proteasomal ubiquitin-dependent protein catabolic process	13	1	0.59	0.4518
GO:0090207	regulation of triglyceride metabolic process	13	1	0.59	0.4518
GO:0010332	response to gamma radiation	13	1	0.59	0.4518
GO:0008306	associative learning	13	1	0.59	0.4518
GO:0006487	protein N-linked glycosylation	13	1	0.59	0.4518
GO:0032526	response to retinoic acid	13	1	0.59	0.4518
GO:0045766	positive regulation of angiogenesis	13	1	0.59	0.4518
GO:0046854	phosphatidylinositol phosphorylation	13	1	0.59	0.4518
GO:0034198	cellular response to amino acid starvation	13	1	0.59	0.4518
GO:0034504	protein localization to nucleus	58	3	2.62	0.4519
GO:0006814	sodium ion transport	36	2	1.62	0.4519
GO:0055114	oxidation-reduction process	157	9	7.08	0.4549
GO:0051129	negative regulation of cellular component organization	137	13	6.18	0.4584
GO:0007169	transmembrane receptor protein tyrosine kinase signaling pathway	97	7	4.37	0.4642
GO:1903828	negative regulation of cellular protein localization	26	3	1.17	0.4727
GO:2001243	negative regulation of intrinsic apoptotic signaling pathway	19	2	0.86	0.4746
GO:1902904	negative regulation of supramolecular fiber organization	22	2	0.99	0.4749
GO:0071345	cellular response to cytokine stimulus	113	6	5.1	0.4752
GO:0007269	neurotransmitter secretion	36	2	1.62	0.4766
GO:0042490	mechanoreceptor differentiation	14	1	0.63	0.4766
GO:0090307	mitotic spindle assembly	14	1	0.63	0.4766
GO:0001570	vasculogenesis	14	1	0.63	0.4766
GO:0006893	Golgi to plasma membrane transport	14	1	0.63	0.4766
GO:0032760	positive regulation of tumor necrosis factor production	14	1	0.63	0.4766
GO:0035914	skeletal muscle cell differentiation	14	1	0.63	0.4766
GO:0090501	RNA phosphodiester bond hydrolysis	14	1	0.63	0.4766
GO:0042632	cholesterol homeostasis	14	1	0.63	0.4766
GO:0071456	cellular response to hypoxia	14	1	0.63	0.4766
GO:1902532	negative regulation of intracellular signal transduction	90	7	4.06	0.4775
GO:0034613	cellular protein localization	339	12	15.29	0.4876
GO:0044282	small molecule catabolic process	65	7	2.93	0.4899
GO:0016310	phosphorylation	361	19	16.28	0.4919
GO:0001501	skeletal system development	67	5	3.02	0.4957
GO:1901566	organonitrogen compound biosynthetic process	270	17	12.17	0.4966
GO:1990138	neuron projection extension	23	2	1.04	0.4986
GO:0050731	positive regulation of peptidyl-tyrosine phosphorylation	23	2	1.04	0.4986
GO:0050804	modulation of chemical synaptic transmission	69	4	3.11	0.4988
GO:0060627	regulation of vesicle-mediated transport	93	5	4.19	0.499
GO:0090287	regulation of cellular response to growth factor stimulus	35	2	1.58	0.5001
GO:0032418	lysosome localization	15	1	0.68	0.5003
GO:0033138	positive regulation of peptidyl-serine phosphorylation	15	1	0.68	0.5003
GO:0032946	positive regulation of mononuclear cell proliferation	15	1	0.68	0.5003
GO:0031110	regulation of microtubule polymerization or depolymerization	15	1	0.68	0.5003
GO:0032091	negative regulation of protein binding	15	1	0.68	0.5003
GO:0007156	homophilic cell adhesion via plasma membrane adhesion molecules	15	1	0.68	0.5003
GO:0031532	actin cytoskeleton reorganization	15	1	0.68	0.5003
GO:0051303	establishment of chromosome localization	15	1	0.68	0.5003
GO:0034968	histone lysine methylation	15	1	0.68	0.5003
GO:0042593	glucose homeostasis	39	7	1.76	0.5089
GO:1902531	regulation of intracellular signal transduction	244	13	11	0.5179
GO:0007009	plasma membrane organization	16	1	0.72	0.523
GO:0017148	negative regulation of translation	16	1	0.72	0.523
GO:0007368	determination of left/right symmetry	16	1	0.72	0.523
GO:0043500	muscle adaptation	16	1	0.72	0.523
GO:0031644	regulation of neurological system process	16	1	0.72	0.523
GO:0071346	cellular response to interferon-gamma	16	1	0.72	0.523
GO:0031397	negative regulation of protein ubiquitination	16	1	0.72	0.523
GO:0031175	neuron projection development	179	14	8.07	0.5274
GO:0072330	monocarboxylic acid biosynthetic process	41	4	1.85	0.5391
GO:0006633	fatty acid biosynthetic process	24	3	1.08	0.5398
GO:1901991	negative regulation of mitotic cell cycle phase transition	38	3	1.71	0.5416
GO:0008203	cholesterol metabolic process	28	2	1.26	0.5432
GO:0001666	response to hypoxia	31	2	1.4	0.5436
GO:0010038	response to metal ion	36	2	1.62	0.5442
GO:0000187	activation of MAPK activity	17	1	0.77	0.5446
GO:0040014	regulation of multicellular organism growth	17	1	0.77	0.5446
GO:0006635	fatty acid beta-oxidation	17	1	0.77	0.5446
GO:0006342	chromatin silencing	17	1	0.77	0.5446
GO:1904659	glucose transmembrane transport	17	1	0.77	0.5446
GO:0046889	positive regulation of lipid biosynthetic process	17	1	0.77	0.5446
GO:0009416	response to light stimulus	52	2	2.34	0.5463
GO:0051726	regulation of cell cycle	198	8	8.93	0.5482
GO:1901565	organonitrogen compound catabolic process	238	16	10.73	0.5494
GO:0001667	ameboidal-type cell migration	58	5	2.62	0.5589
GO:0031647	regulation of protein stability	46	4	2.07	0.5603
GO:0071417	cellular response to organonitrogen compound	85	5	3.83	0.5624
GO:0001933	negative regulation of protein phosphorylation	66	4	2.98	0.5629
GO:0071805	potassium ion transmembrane transport	31	2	1.4	0.5641
GO:0006006	glucose metabolic process	37	2	1.67	0.5649
GO:0021987	cerebral cortex development	18	1	0.81	0.5653
GO:0031122	cytoplasmic microtubule organization	18	1	0.81	0.5653
GO:0009791	post-embryonic development	18	1	0.81	0.5653
GO:0000281	mitotic cytokinesis	18	1	0.81	0.5653
GO:0006637	acyl-CoA metabolic process	18	1	0.81	0.5653
GO:0030326	embryonic limb morphogenesis	18	1	0.81	0.5653
GO:0000079	regulation of cyclin-dependent protein serine/threonine kinase activity	18	1	0.81	0.5653
GO:0006497	protein lipidation	18	1	0.81	0.5653
GO:0050728	negative regulation of inflammatory response	18	1	0.81	0.5653
GO:0050852	T cell receptor signaling pathway	18	1	0.81	0.5653
GO:0040008	regulation of growth	107	5	4.82	0.5653
GO:0065003	protein-containing complex assembly	284	13	12.81	0.5654
GO:0030522	intracellular receptor signaling pathway	28	2	1.26	0.5833
GO:0009116	nucleoside metabolic process	19	1	0.86	0.585
GO:0051592	response to calcium ion	19	1	0.86	0.585
GO:0042752	regulation of circadian rhythm	19	1	0.86	0.585
GO:0070374	positive regulation of ERK1 and ERK2 cascade	19	1	0.86	0.585
GO:0034644	cellular response to UV	19	1	0.86	0.585
GO:0010906	regulation of glucose metabolic process	19	1	0.86	0.585
GO:0030433	ubiquitin-dependent ERAD pathway	19	1	0.86	0.585
GO:1901568	fatty acid derivative metabolic process	19	1	0.86	0.585
GO:0009108	coenzyme biosynthetic process	43	2	1.94	0.5852
GO:0045892	negative regulation of transcription, DNA-templated	171	12	7.71	0.5907
GO:2001235	positive regulation of apoptotic signaling pathway	28	3	1.26	0.5991
GO:0003007	heart morphogenesis	26	2	1.17	0.6017
GO:0035264	multicellular organism growth	37	2	1.67	0.6032
GO:0045444	fat cell differentiation	40	2	1.8	0.6036
GO:0043410	positive regulation of MAPK cascade	63	3	2.84	0.6037
GO:0032436	positive regulation of proteasomal ubiquitin-dependent protein catabolic process	20	1	0.9	0.6038
GO:0090288	negative regulation of cellular response to growth factor stimulus	20	1	0.9	0.6038
GO:0042035	regulation of cytokine biosynthetic process	20	1	0.9	0.6038
GO:0050729	positive regulation of inflammatory response	20	1	0.9	0.6038
GO:0010557	positive regulation of macromolecule biosynthetic process	260	15	11.72	0.6116
GO:0043065	positive regulation of apoptotic process	87	6	3.92	0.613
GO:0051260	protein homooligomerization	65	4	2.93	0.6175
GO:0032869	cellular response to insulin stimulus	50	3	2.25	0.6198
GO:0006417	regulation of translation	57	3	2.57	0.6207
GO:0032103	positive regulation of response to external stimulus	41	2	1.85	0.6215
GO:0051896	regulation of protein kinase B signaling	21	1	0.95	0.6218
GO:0051028	mRNA transport	21	1	0.95	0.6218
GO:1903008	organelle disassembly	21	1	0.95	0.6218
GO:0006897	endocytosis	91	5	4.1	0.6364
GO:0034599	cellular response to oxidative stress	54	3	2.43	0.6374
GO:0010212	response to ionizing radiation	35	2	1.58	0.6378
GO:0017158	regulation of calcium ion-dependent exocytosis	22	1	0.99	0.639
GO:0046474	glycerophospholipid biosynthetic process	22	1	0.99	0.639
GO:0046928	regulation of neurotransmitter secretion	22	1	0.99	0.639
GO:0001889	liver development	22	1	0.99	0.639
GO:0043066	negative regulation of apoptotic process	134	15	6.04	0.6474
GO:0051668	localization within membrane	33	2	1.49	0.6538
GO:0035601	protein deacylation	23	1	1.04	0.6554
GO:0048469	cell maturation	23	1	1.04	0.6554
GO:0044272	sulfur compound biosynthetic process	23	1	1.04	0.6554
GO:0038127	ERBB signaling pathway	23	1	1.04	0.6554
GO:0120034	positive regulation of plasma membrane bounded cell projection assembly	23	1	1.04	0.6554
GO:1990830	cellular response to leukemia inhibitory factor	23	1	1.04	0.6554
GO:0010977	negative regulation of neuron projection development	23	1	1.04	0.6554
GO:0001764	neuron migration	23	1	1.04	0.6554
GO:0006508	proteolysis	274	13	12.36	0.664
GO:0001701	in utero embryonic development	77	4	3.47	0.6646
GO:0015031	protein transport	336	16	15.15	0.6684
GO:0051092	positive regulation of NF-kappaB transcription factor activity	24	1	1.08	0.6711
GO:0060485	mesenchyme development	24	1	1.08	0.6711
GO:0071695	anatomical structure maturation	24	1	1.08	0.6711
GO:0018193	peptidyl-amino acid modification	196	8	8.84	0.6735
GO:0061024	membrane organization	133	9	6	0.6766
GO:0006486	protein glycosylation	38	2	1.71	0.6848
GO:0007569	cell aging	25	1	1.13	0.686
GO:0030308	negative regulation of cell growth	25	1	1.13	0.686
GO:0006397	mRNA processing	52	2	2.34	0.6867
GO:0051259	protein complex oligomerization	102	5	4.6	0.6987
GO:0070507	regulation of microtubule cytoskeleton organization	41	2	1.85	0.6994
GO:0043648	dicarboxylic acid metabolic process	26	1	1.17	0.7003
GO:0007399	nervous system development	355	27	16.01	0.7021
GO:0035690	cellular response to drug	50	4	2.25	0.7083
GO:0043087	regulation of GTPase activity	54	2	2.43	0.709
GO:0007420	brain development	82	5	3.7	0.7096
GO:0044087	regulation of cellular component biogenesis	170	12	7.67	0.7132
GO:0001838	embryonic epithelial tube formation	27	1	1.22	0.7139
GO:0019221	cytokine-mediated signaling pathway	55	2	2.48	0.7186
GO:0035556	intracellular signal transduction	387	19	17.45	0.7188
GO:0007507	heart development	79	5	3.56	0.7221
GO:0018107	peptidyl-threonine phosphorylation	28	1	1.26	0.727
GO:0051607	defense response to virus	28	1	1.26	0.727
GO:0031032	actomyosin structure organization	28	1	1.26	0.727
GO:0071356	cellular response to tumor necrosis factor	28	1	1.26	0.727
GO:0010506	regulation of autophagy	60	2	2.71	0.7405
GO:0034622	cellular protein-containing complex assembly	163	5	7.35	0.7478
GO:0099504	synaptic vesicle cycle	45	2	2.03	0.7504
GO:0051241	negative regulation of multicellular organismal process	149	9	6.72	0.7507
GO:0016482	cytosolic transport	30	1	1.35	0.7513
GO:0016485	protein processing	47	3	2.12	0.7591
GO:0016477	cell migration	189	9	8.52	0.7602
GO:0043161	proteasome-mediated ubiquitin-dependent protein catabolic process	88	4	3.97	0.7615
GO:0010508	positive regulation of autophagy	31	1	1.4	0.7626
GO:0051240	positive regulation of multicellular organismal process	235	17	10.6	0.7637
GO:0031334	positive regulation of protein complex assembly	32	1	1.44	0.7734
GO:0007041	lysosomal transport	32	1	1.44	0.7734
GO:0006468	protein phosphorylation	289	16	13.03	0.7837
GO:0006302	double-strand break repair	63	2	2.84	0.7847
GO:0042493	response to drug	107	9	4.82	0.7904
GO:0009152	purine ribonucleotide biosynthetic process	34	1	1.53	0.7936
GO:0051053	negative regulation of DNA metabolic process	34	1	1.53	0.7936
GO:0051301	cell division	137	5	6.18	0.7944
GO:0031401	positive regulation of protein modification process	173	9	7.8	0.7984
GO:0071363	cellular response to growth factor stimulus	83	4	3.74	0.8098
GO:0018105	peptidyl-serine phosphorylation	57	2	2.57	0.8119
GO:0006606	protein import into nucleus	36	1	1.62	0.812
GO:0061025	membrane fusion	36	1	1.62	0.812
GO:0007281	germ cell development	36	1	1.62	0.812
GO:0006511	ubiquitin-dependent protein catabolic process	127	5	5.73	0.8124
GO:0031929	TOR signaling	37	1	1.67	0.8206
GO:0045596	negative regulation of cell differentiation	97	4	4.37	0.828
GO:0006475	internal protein amino acid acetylation	38	1	1.71	0.8288
GO:0000082	G1/S transition of mitotic cell cycle	42	1	1.89	0.858
GO:0016192	vesicle-mediated transport	249	11	11.23	0.863
GO:0008033	tRNA processing	45	1	2.03	0.8766
GO:0072659	protein localization to plasma membrane	48	1	2.16	0.8928
GO:0051321	meiotic cell cycle	51	1	2.3	0.9069
GO:0006281	DNA repair	124	3	5.59	0.9173
GO:0031503	protein-containing complex localization	54	1	2.43	0.9192
GO:0016570	histone modification	92	2	4.15	0.9203
GO:0007283	spermatogenesis	58	1	2.62	0.933
GO:0016567	protein ubiquitination	129	4	5.82	0.9338
GO:0008285	negative regulation of cell proliferation	81	4	3.65	0.9362
GO:0016055	Wnt signaling pathway	60	1	2.71	0.9391
GO:0070925	organelle assembly	153	4	6.9	0.9898
GO:0031330	negative regulation of cellular catabolic process	34	2	1.53	1
GO:0046503	glycerolipid catabolic process	10	1	0.45	1
GO:0031331	positive regulation of cellular catabolic process	78	4	3.52	1
GO:0106106	cold-induced thermogenesis	21	2	0.95	1
GO:0009199	ribonucleoside triphosphate metabolic process	35	1	1.58	1
GO:0048608	reproductive structure development	42	2	1.89	1
GO:0016311	dephosphorylation	72	7	3.25	1
GO:0051100	negative regulation of binding	25	1	1.13	1
GO:1903320	regulation of protein modification by small protein conjugation or removal	40	2	1.8	1
GO:0006725	cellular aromatic compound metabolic process	889	39	40.09	1
GO:0044419	interspecies interaction between organisms	56	1	2.53	1
GO:1903321	negative regulation of protein modification by small protein conjugation or removal	17	1	0.77	1
GO:0034976	response to endoplasmic reticulum stress	52	4	2.34	1
GO:0022402	cell cycle process	242	7	10.91	1
GO:0060840	artery development	9	1	0.41	1
GO:0002573	myeloid leukocyte differentiation	30	1	1.35	1
GO:0009987	cellular process	2303	110	103.85	1
GO:0022406	membrane docking	18	2	0.81	1
GO:0008064	regulation of actin polymerization or depolymerization	24	1	1.08	1
GO:0022407	regulation of cell-cell adhesion	46	2	2.07	1
GO:0022408	negative regulation of cell-cell adhesion	24	1	1.08	1
GO:0022409	positive regulation of cell-cell adhesion	25	1	1.13	1
GO:0042330	taxis	58	4	2.62	1
GO:1903311	regulation of mRNA metabolic process	22	3	0.99	1
GO:1903312	negative regulation of mRNA metabolic process	6	1	0.27	1
GO:0002520	immune system development	137	4	6.18	1
GO:1905037	autophagosome organization	29	2	1.31	1
GO:0002521	leukocyte differentiation	72	1	3.25	1
GO:0061919	process utilizing autophagic mechanism	99	4	4.46	1
GO:1903317	regulation of protein maturation	16	2	0.72	1
GO:1903318	negative regulation of protein maturation	7	1	0.32	1
GO:0002526	acute inflammatory response	11	1	0.5	1
GO:1903319	positive regulation of protein maturation	5	1	0.23	1
GO:0061180	mammary gland epithelium development	9	2	0.41	1
GO:0033993	response to lipid	84	8	3.79	1
GO:0016331	morphogenesis of embryonic epithelium	28	1	1.26	1
GO:0009161	ribonucleoside monophosphate metabolic process	34	3	1.53	1
GO:0010876	lipid localization	53	1	2.39	1
GO:0072163	mesonephric epithelium development	8	2	0.36	1
GO:0009165	nucleotide biosynthetic process	48	1	2.16	1
GO:0072164	mesonephric tubule development	8	2	0.36	1
GO:0043462	regulation of ATPase activity	11	1	0.5	1
GO:0009167	purine ribonucleoside monophosphate metabolic process	34	3	1.53	1
GO:0090313	regulation of protein targeting to membrane	7	1	0.32	1
GO:0090316	positive regulation of intracellular protein transport	21	1	0.95	1
GO:0010821	regulation of mitochondrion organization	33	2	1.49	1
GO:0008088	axo-dendritic transport	15	1	0.68	1
GO:0010823	negative regulation of mitochondrion organization	20	1	0.9	1
GO:0009150	purine ribonucleotide metabolic process	67	4	3.02	1
GO:0006732	coenzyme metabolic process	73	5	3.29	1
GO:0051293	establishment of spindle localization	14	1	0.63	1
GO:0051294	establishment of spindle orientation	11	1	0.5	1
GO:0009913	epidermal cell differentiation	23	2	1.04	1
GO:0009156	ribonucleoside monophosphate biosynthetic process	19	2	0.86	1
GO:0009914	hormone transport	43	6	1.94	1
GO:0010810	regulation of cell-substrate adhesion	28	1	1.26	1
GO:0010817	regulation of hormone levels	64	9	2.89	1
GO:1902369	negative regulation of RNA catabolic process	7	1	0.32	1
GO:0097746	regulation of blood vessel diameter	15	1	0.68	1
GO:0060042	retina morphogenesis in camera-type eye	14	2	0.63	1
GO:0060043	regulation of cardiac muscle cell proliferation	8	1	0.36	1
GO:0043484	regulation of RNA splicing	12	1	0.54	1
GO:0046660	female sex differentiation	16	1	0.72	1
GO:0046661	male sex differentiation	13	1	0.59	1
GO:0043487	regulation of RNA stability	12	2	0.54	1
GO:0060047	heart contraction	28	3	1.26	1
GO:0060048	cardiac muscle contraction	17	2	0.77	1
GO:0019538	protein metabolic process	887	47	40	1
GO:0044403	symbiont process	56	1	2.53	1
GO:0043489	RNA stabilization	6	1	0.27	1
GO:0032410	negative regulation of transporter activity	9	1	0.41	1
GO:0007091	metaphase/anaphase transition of mitotic cell cycle	14	1	0.63	1
GO:0072171	mesonephric tubule morphogenesis	6	2	0.27	1
GO:0032411	positive regulation of transporter activity	15	1	0.68	1
GO:0032412	regulation of ion transmembrane transporter activity	29	3	1.31	1
GO:0007093	mitotic cell cycle checkpoint	35	2	1.58	1
GO:0032414	positive regulation of ion transmembrane transporter activity	14	1	0.63	1
GO:0104004	cellular response to environmental stimulus	51	2	2.3	1
GO:0072175	epithelial tube formation	27	1	1.22	1
GO:0001568	blood vessel development	87	6	3.92	1
GO:0046651	lymphocyte proliferation	34	3	1.53	1
GO:0008015	blood circulation	57	5	2.57	1
GO:0060038	cardiac muscle cell proliferation	9	1	0.41	1
GO:2000377	regulation of reactive oxygen species metabolic process	31	3	1.4	1
GO:0061900	glial cell activation	7	2	0.32	1
GO:2000379	positive regulation of reactive oxygen species metabolic process	10	2	0.45	1
GO:0051261	protein depolymerization	11	1	0.5	1
GO:0051262	protein tetramerization	29	2	1.31	1
GO:0009123	nucleoside monophosphate metabolic process	35	3	1.58	1
GO:0009124	nucleoside monophosphate biosynthetic process	19	2	0.86	1
GO:0009126	purine nucleoside monophosphate metabolic process	34	3	1.53	1
GO:0009127	purine nucleoside monophosphate biosynthetic process	19	2	0.86	1
GO:1903305	regulation of regulated secretory pathway	28	1	1.26	1
GO:0032446	protein modification by small protein conjugation	137	5	6.18	1
GO:0001558	regulation of cell growth	56	1	2.53	1
GO:0070887	cellular response to chemical stimulus	397	29	17.9	1
GO:1902373	negative regulation of mRNA catabolic process	6	1	0.27	1
GO:0051250	negative regulation of lymphocyte activation	23	1	1.04	1
GO:0051251	positive regulation of lymphocyte activation	33	1	1.49	1
GO:0051252	regulation of RNA metabolic process	456	23	20.56	1
GO:0061136	regulation of proteasomal protein catabolic process	47	3	2.12	1
GO:0051253	negative regulation of RNA metabolic process	180	12	8.12	1
GO:0051254	positive regulation of RNA metabolic process	228	12	10.28	1
GO:0032434	regulation of proteasomal ubiquitin-dependent protein catabolic process	30	2	1.35	1
GO:0061138	morphogenesis of a branching epithelium	23	4	1.04	1
GO:0043412	macromolecule modification	688	37	31.02	1
GO:0009117	nucleotide metabolic process	94	4	4.24	1
GO:0043413	macromolecule glycosylation	38	2	1.71	1
GO:0090304	nucleic acid metabolic process	761	28	34.31	1
GO:0051258	protein polymerization	46	1	2.07	1
GO:0043414	macromolecule methylation	57	2	2.57	1
GO:0090305	nucleic acid phosphodiester bond hydrolysis	27	1	1.22	1
GO:0046677	response to antibiotic	40	6	1.8	1
GO:0009141	nucleoside triphosphate metabolic process	39	1	1.76	1
GO:0051282	regulation of sequestering of calcium ion	15	1	0.68	1
GO:0051283	negative regulation of sequestering of calcium ion	15	1	0.68	1
GO:0009144	purine nucleoside triphosphate metabolic process	35	1	1.58	1
GO:0046620	regulation of organ growth	15	1	0.68	1
GO:0046622	positive regulation of organ growth	7	1	0.32	1
GO:0006892	post-Golgi vesicle-mediated transport	24	1	1.08	1
GO:0051270	regulation of cellular component movement	141	4	6.36	1
GO:0007051	spindle organization	35	1	1.58	1
GO:0051271	negative regulation of cellular component movement	34	2	1.53	1
GO:0007052	mitotic spindle organization	22	1	0.99	1
GO:0051272	positive regulation of cellular component movement	74	2	3.34	1
GO:0001525	angiogenesis	63	4	2.84	1
GO:0032990	cell part morphogenesis	122	9	5.5	1
GO:2001057	reactive nitrogen species metabolic process	11	2	0.5	1
GO:0006898	receptor-mediated endocytosis	33	2	1.49	1
GO:0051276	chromosome organization	225	6	10.15	1
GO:0007059	chromosome segregation	71	2	3.2	1
GO:0070059	intrinsic apoptotic signaling pathway in response to endoplasmic reticulum stress	10	1	0.45	1
GO:0043436	oxoacid metabolic process	190	19	8.57	1
GO:0098876	vesicle-mediated transport to the plasma membrane	21	1	0.95	1
GO:0035637	multicellular organismal signaling	28	3	1.26	1
GO:0010035	response to inorganic substance	61	4	2.75	1
GO:0033157	regulation of intracellular protein transport	41	4	1.85	1
GO:0042461	photoreceptor cell development	13	2	0.59	1
GO:0051222	positive regulation of protein transport	56	2	2.53	1
GO:0051223	regulation of protein transport	105	8	4.73	1
GO:0051224	negative regulation of protein transport	32	5	1.44	1
GO:0051225	spindle assembly	27	1	1.22	1
GO:0070085	glycosylation	39	2	1.76	1
GO:0002694	regulation of leukocyte activation	68	4	3.07	1
GO:0060562	epithelial tube morphogenesis	51	4	2.3	1
GO:0032409	regulation of transporter activity	31	3	1.4	1
GO:0002696	positive regulation of leukocyte activation	37	1	1.67	1
GO:0002697	regulation of immune effector process	56	3	2.53	1
GO:0070848	response to growth factor	86	4	3.88	1
GO:0070849	response to epidermal growth factor	8	1	0.36	1
GO:0002699	positive regulation of immune effector process	33	1	1.49	1
GO:0034101	erythrocyte homeostasis	25	1	1.13	1
GO:0034103	regulation of tissue remodeling	12	2	0.54	1
GO:0046649	lymphocyte activation	87	4	3.92	1
GO:0021953	central nervous system neuron differentiation	21	3	0.95	1
GO:0021955	central nervous system neuron axonogenesis	9	1	0.41	1
GO:1901360	organic cyclic compound metabolic process	912	41	41.12	1
GO:1901362	organic cyclic compound biosynthetic process	570	25	25.7	1
GO:0098813	nuclear chromosome segregation	56	1	2.53	1
GO:0046631	alpha-beta T cell activation	20	1	0.9	1
GO:0070838	divalent metal ion transport	59	4	2.66	1
GO:0046634	regulation of alpha-beta T cell activation	13	1	0.59	1
GO:2001020	regulation of response to DNA damage stimulus	54	3	2.43	1
GO:2001021	negative regulation of response to DNA damage stimulus	15	1	0.68	1

## Sheet: Sheet4
BETA_Slingshot_GO_Monocle3-DE_PseudotimeDE
GO.ID	Term	Annotated	Significant	Expected	weight01Fisher
GO:0030433	ubiquitin-dependent ERAD pathway	19	15	9.11	0.0057
GO:0000387	spliceosomal snRNP assembly	7	7	3.36	0.0058
GO:0007275	multicellular organism development	749	357	359.04	0.0058
GO:0048008	platelet-derived growth factor receptor ...	16	11	7.67	0.0058
GO:0042398	cellular modified amino acid biosyntheti...	10	9	4.79	0.0075
GO:0045022	early endosome to late endosome transpor...	10	9	4.79	0.0075
GO:2000377	regulation of reactive oxygen species me...	31	18	14.86	0.0121
GO:0034497	protein localization to phagophore assem...	6	6	2.88	0.0121
GO:0006310	DNA recombination	61	32	29.24	0.0121
GO:0016567	protein ubiquitination	129	69	61.84	0.0137
GO:0006915	apoptotic process	283	134	135.66	0.015
GO:0006364	rRNA processing	53	30	25.41	0.016
GO:0006357	regulation of transcription by RNA polym...	279	140	133.74	0.0176
GO:1990542	mitochondrial transmembrane transport	14	11	6.71	0.0197
GO:0000209	protein polyubiquitination	43	22	20.61	0.0202
GO:0006096	glycolytic process	11	9	5.27	0.0237
GO:0065004	protein-DNA complex assembly	26	16	12.46	0.0237
GO:0008277	regulation of G protein-coupled receptor...	18	12	8.63	0.0237
GO:0007179	transforming growth factor beta receptor...	26	12	12.46	0.0242
GO:2001252	positive regulation of chromosome organi...	38	24	18.22	0.0249
GO:0019637	organophosphate metabolic process	182	92	87.24	0.025
GO:0014065	phosphatidylinositol 3-kinase signaling	11	10	5.27	0.025
GO:0000956	nuclear-transcribed mRNA catabolic proce...	11	9	5.27	0.0251
GO:0071218	cellular response to misfolded protein	5	5	2.4	0.0252
GO:2000001	regulation of DNA damage checkpoint	5	5	2.4	0.0252
GO:0006693	prostaglandin metabolic process	5	5	2.4	0.0252
GO:0099084	postsynaptic specialization organization	5	5	2.4	0.0252
GO:0060071	Wnt signaling pathway, planar cell polar...	5	5	2.4	0.0252
GO:0002828	regulation of type 2 immune response	5	5	2.4	0.0252
GO:0010614	negative regulation of cardiac muscle hy...	5	5	2.4	0.0252
GO:0060325	face morphogenesis	5	5	2.4	0.0252
GO:0043921	modulation by host of viral transcriptio...	5	5	2.4	0.0252
GO:1905145	cellular response to acetylcholine	5	5	2.4	0.0252
GO:0043409	negative regulation of MAPK cascade	28	12	13.42	0.0256
GO:0001942	hair follicle development	16	12	7.67	0.0262
GO:0010906	regulation of glucose metabolic process	19	15	9.11	0.0265
GO:0009409	response to cold	8	7	3.83	0.0269
GO:1902969	mitotic DNA replication	8	7	3.83	0.0269
GO:0043984	histone H4-K16 acetylation	8	7	3.83	0.0269
GO:0071347	cellular response to interleukin-1	17	10	8.15	0.027
GO:0008589	regulation of smoothened signaling pathw...	18	12	8.63	0.0332
GO:0022607	cellular component assembly	484	248	232.01	0.0384
GO:0000398	mRNA splicing, via spliceosome	25	19	11.98	0.0406
GO:0006892	post-Golgi vesicle-mediated transport	24	17	11.5	0.0409
GO:1903432	regulation of TORC1 signaling	10	8	4.79	0.0413
GO:0046627	negative regulation of insulin receptor ...	10	8	4.79	0.0413
GO:0010506	regulation of autophagy	60	32	28.76	0.0423
GO:0006725	cellular aromatic compound metabolic pro...	889	449	426.15	0.0482
GO:0010035	response to inorganic substance	61	38	29.24	0.0486
GO:0033260	nuclear DNA replication	15	13	7.19	0.0492
GO:0097327	response to antineoplastic agent	12	9	5.75	0.0497
GO:0007585	respiratory gaseous exchange	7	6	3.36	0.0498
GO:0021522	spinal cord motor neuron differentiation	7	6	3.36	0.0498
GO:0002098	tRNA wobble uridine modification	7	6	3.36	0.0498
GO:0051292	nuclear pore complex assembly	7	6	3.36	0.0498
GO:0000083	regulation of transcription involved in ...	7	6	3.36	0.0498
GO:0060042	retina morphogenesis in camera-type eye	14	9	6.71	0.0499
GO:0032386	regulation of intracellular transport	75	36	35.95	0.0503
GO:0016573	histone acetylation	37	24	17.74	0.052
GO:0043502	regulation of muscle adaptation	14	12	6.71	0.0522
GO:0010171	body morphogenesis	10	9	4.79	0.0524
GO:0006720	isoprenoid metabolic process	11	8	5.27	0.0526
GO:0042770	signal transduction in response to DNA d...	16	10	7.67	0.0526
GO:0010812	negative regulation of cell-substrate ad...	12	8	5.75	0.0527
GO:2000177	regulation of neural precursor cell prol...	10	6	4.79	0.0528
GO:0031345	negative regulation of cell projection o...	27	14	12.94	0.0528
GO:0008585	female gonad development	15	8	7.19	0.0529
GO:0048584	positive regulation of response to stimu...	281	135	134.7	0.053
GO:1903322	positive regulation of protein modificat...	21	10	10.07	0.053
GO:0048598	embryonic morphogenesis	69	32	33.08	0.0532
GO:0009749	response to glucose	25	9	11.98	0.0535
GO:0045165	cell fate commitment	12	9	5.75	0.0547
GO:0071479	cellular response to ionizing radiation	19	12	9.11	0.0547
GO:0050804	modulation of chemical synaptic transmis...	69	33	33.08	0.0556
GO:0060271	cilium assembly	60	32	28.76	0.0558
GO:0008104	protein localization	495	247	237.28	0.0639
GO:0071356	cellular response to tumor necrosis fact...	28	17	13.42	0.0665
GO:0035914	skeletal muscle cell differentiation	14	10	6.71	0.0666
GO:0040014	regulation of multicellular organism gro...	17	11	8.15	0.0708
GO:0045581	negative regulation of T cell differenti...	9	7	4.31	0.0708
GO:0065002	intracellular protein transmembrane tran...	9	7	4.31	0.0708
GO:0045995	regulation of embryonic development	9	7	4.31	0.0708
GO:0051091	positive regulation of DNA-binding trans...	33	18	15.82	0.071
GO:0022603	regulation of anatomical structure morph...	133	65	63.76	0.0713
GO:0099175	regulation of postsynapse organization	20	10	9.59	0.0715
GO:0019725	cellular homeostasis	129	58	61.84	0.0728
GO:0042593	glucose homeostasis	39	17	18.7	0.0793
GO:0021987	cerebral cortex development	18	13	8.63	0.0878
GO:0032088	negative regulation of NF-kappaB transcr...	11	8	5.27	0.0884
GO:0090329	regulation of DNA-dependent DNA replicat...	18	11	8.63	0.0885
GO:0030097	hemopoiesis	123	61	58.96	0.0887
GO:0008380	RNA splicing	40	29	19.17	0.0888
GO:0051604	protein maturation	58	29	27.8	0.089
GO:0019216	regulation of lipid metabolic process	72	43	34.51	0.0891
GO:0051276	chromosome organization	225	114	107.86	0.0897
GO:0000422	autophagy of mitochondrion	17	12	8.15	0.0905
GO:0006397	mRNA processing	52	37	24.93	0.0906
GO:0021952	central nervous system projection neuron...	6	5	2.88	0.091
GO:0014823	response to activity	6	5	2.88	0.091
GO:0006829	zinc ion transport	6	5	2.88	0.091
GO:0051560	mitochondrial calcium ion homeostasis	6	5	2.88	0.091
GO:0042559	pteridine-containing compound biosynthet...	6	5	2.88	0.091
GO:0060632	regulation of microtubule-based movement	6	5	2.88	0.091
GO:0031571	mitotic G1 DNA damage checkpoint	6	5	2.88	0.091
GO:0014066	regulation of phosphatidylinositol 3-kin...	6	5	2.88	0.091
GO:0048854	brain morphogenesis	6	5	2.88	0.091
GO:0000727	double-strand break repair via break-ind...	6	5	2.88	0.091
GO:0021761	limbic system development	6	5	2.88	0.091
GO:0001938	positive regulation of endothelial cell ...	6	5	2.88	0.091
GO:0035269	protein O-linked mannosylation	6	5	2.88	0.091
GO:0051496	positive regulation of stress fiber asse...	6	5	2.88	0.091
GO:0030575	nuclear body organization	6	5	2.88	0.091
GO:0034472	snRNA 3'-end processing	6	5	2.88	0.091
GO:0090140	regulation of mitochondrial fission	6	5	2.88	0.091
GO:0006213	pyrimidine nucleoside metabolic process	6	5	2.88	0.091
GO:0055022	negative regulation of cardiac muscle ti...	6	5	2.88	0.091
GO:0048568	embryonic organ development	45	22	21.57	0.0915
GO:0007249	I-kappaB kinase/NF-kappaB signaling	35	17	16.78	0.0915
GO:0008286	insulin receptor signaling pathway	29	20	13.9	0.1016
GO:0032147	activation of protein kinase activity	43	24	20.61	0.1027
GO:0032008	positive regulation of TOR signaling	13	9	6.23	0.1031
GO:0034198	cellular response to amino acid starvati...	13	9	6.23	0.1031
GO:0010556	regulation of macromolecule biosynthetic...	532	273	255.02	0.1053
GO:0048522	positive regulation of cellular process	804	396	385.41	0.107
GO:0043933	protein-containing complex subunit organ...	316	163	151.48	0.1074
GO:0009719	response to endogenous stimulus	184	98	88.2	0.1079
GO:0048523	negative regulation of cellular process	702	343	336.51	0.1084
GO:0035567	non-canonical Wnt signaling pathway	8	8	3.83	0.1094
GO:0008610	lipid biosynthetic process	98	51	46.98	0.1094
GO:1903725	regulation of phospholipid metabolic pro...	15	11	7.19	0.1095
GO:0016180	snRNA processing	9	8	4.31	0.1095
GO:0008637	apoptotic mitochondrial changes	22	14	10.55	0.1096
GO:0051253	negative regulation of RNA metabolic pro...	180	89	86.29	0.1097
GO:0010827	regulation of glucose transmembrane tran...	13	9	6.23	0.1097
GO:0051705	multi-organism behavior	11	8	5.27	0.1097
GO:0070129	regulation of mitochondrial translation	10	7	4.79	0.1099
GO:0042542	response to hydrogen peroxide	21	12	10.07	0.1099
GO:0006405	RNA export from nucleus	13	8	6.23	0.11
GO:0045123	cellular extravasation	8	5	3.83	0.1101
GO:2001239	regulation of extrinsic apoptotic signal...	8	5	3.83	0.1101
GO:0046324	regulation of glucose import	8	5	3.83	0.1101
GO:0035306	positive regulation of dephosphorylation	8	5	3.83	0.1101
GO:0051100	negative regulation of binding	25	13	11.98	0.1102
GO:0042325	regulation of phosphorylation	234	113	112.17	0.1102
GO:0033993	response to lipid	84	41	40.27	0.1102
GO:0003229	ventricular cardiac muscle tissue develo...	9	5	4.31	0.1102
GO:0002573	myeloid leukocyte differentiation	30	15	14.38	0.1103
GO:0048145	regulation of fibroblast proliferation	20	10	9.59	0.1103
GO:0014855	striated muscle cell proliferation	12	6	5.75	0.1103
GO:0038066	p38MAPK cascade	8	4	3.83	0.1104
GO:0032609	interferon-gamma production	10	4	4.79	0.1106
GO:0012501	programmed cell death	292	139	139.97	0.1107
GO:1903532	positive regulation of secretion by cell	58	26	27.8	0.1108
GO:0009063	cellular amino acid catabolic process	20	6	9.59	0.1113
GO:0070201	regulation of establishment of protein l...	113	50	54.17	0.1115
GO:0006270	DNA replication initiation	15	10	7.19	0.1155
GO:0031331	positive regulation of cellular cataboli...	78	38	37.39	0.1167
GO:0048015	phosphatidylinositol-mediated signaling	19	16	9.11	0.1169
GO:0010721	negative regulation of cell development	46	27	22.05	0.1176
GO:0007265	Ras protein signal transduction	66	35	31.64	0.1183
GO:0048705	skeletal system morphogenesis	27	16	12.94	0.1184
GO:0050768	negative regulation of neurogenesis	38	21	18.22	0.1185
GO:0003333	amino acid transmembrane transport	14	9	6.71	0.1187
GO:0007338	single fertilization	8	6	3.83	0.1188
GO:2001238	positive regulation of extrinsic apoptot...	8	6	3.83	0.1188
GO:0006515	protein quality control for misfolded or...	8	6	3.83	0.1188
GO:0035924	cellular response to vascular endothelia...	8	6	3.83	0.1188
GO:0043536	positive regulation of blood vessel endo...	8	6	3.83	0.1188
GO:0031998	regulation of fatty acid beta-oxidation	8	6	3.83	0.1188
GO:0045600	positive regulation of fat cell differen...	8	6	3.83	0.1188
GO:0006367	transcription initiation from RNA polyme...	8	6	3.83	0.1188
GO:1902116	negative regulation of organelle assembl...	8	6	3.83	0.1188
GO:0031116	positive regulation of microtubule polym...	8	6	3.83	0.1188
GO:0043467	regulation of generation of precursor me...	17	10	8.15	0.1189
GO:0051345	positive regulation of hydrolase activit...	72	35	34.51	0.1195
GO:0006260	DNA replication	74	42	35.47	0.1238
GO:0001666	response to hypoxia	31	20	14.86	0.1247
GO:0006342	chromatin silencing	17	11	8.15	0.1261
GO:0010038	response to metal ion	36	21	17.26	0.1389
GO:0034754	cellular hormone metabolic process	10	7	4.79	0.1397
GO:0046513	ceramide biosynthetic process	10	7	4.79	0.1397
GO:0010927	cellular component assembly involved in ...	10	7	4.79	0.1397
GO:0016239	positive regulation of macroautophagy	19	9	9.11	0.1408
GO:0030336	negative regulation of cell migration	33	19	15.82	0.1429
GO:0007286	spermatid development	21	13	10.07	0.143
GO:0016197	endosomal transport	41	21	19.65	0.1442
GO:0043065	positive regulation of apoptotic process	87	48	41.7	0.1448
GO:0009058	biosynthetic process	860	439	412.25	0.1486
GO:1990830	cellular response to leukemia inhibitory...	23	14	11.03	0.1499
GO:0060255	regulation of macromolecule metabolic pr...	854	426	409.37	0.1541
GO:0090090	negative regulation of canonical Wnt sig...	12	8	5.75	0.1559
GO:0070536	protein K63-linked deubiquitination	12	8	5.75	0.1559
GO:0002698	negative regulation of immune effector p...	21	11	10.07	0.1567
GO:0006874	cellular calcium ion homeostasis	50	24	23.97	0.1572
GO:0008285	negative regulation of cell proliferatio...	81	40	38.83	0.16
GO:0090150	establishment of protein localization to...	37	24	17.74	0.1607
GO:0048872	homeostasis of number of cells	51	30	24.45	0.161
GO:0016064	immunoglobulin mediated immune response	15	10	7.19	0.1621
GO:0072089	stem cell proliferation	13	9	6.23	0.1621
GO:0002009	morphogenesis of an epithelium	67	34	32.12	0.1624
GO:0031279	regulation of cyclase activity	5	4	2.4	0.1626
GO:0033617	mitochondrial respiratory chain complex ...	5	4	2.4	0.1626
GO:0009112	nucleobase metabolic process	5	4	2.4	0.1626
GO:0006801	superoxide metabolic process	5	4	2.4	0.1626
GO:1905208	negative regulation of cardiocyte differ...	5	4	2.4	0.1626
GO:0086005	ventricular cardiac muscle cell action p...	5	4	2.4	0.1626
GO:0051589	negative regulation of neurotransmitter ...	5	4	2.4	0.1626
GO:0035994	response to muscle stretch	5	4	2.4	0.1626
GO:0033081	regulation of T cell differentiation in ...	5	4	2.4	0.1626
GO:0099054	presynapse assembly	5	4	2.4	0.1626
GO:0000479	endonucleolytic cleavage of tricistronic...	5	4	2.4	0.1626
GO:1904385	cellular response to angiotensin	5	4	2.4	0.1626
GO:0018345	protein palmitoylation	5	4	2.4	0.1626
GO:0098780	response to mitochondrial depolarisation	5	4	2.4	0.1626
GO:0046321	positive regulation of fatty acid oxidat...	5	4	2.4	0.1626
GO:1903861	positive regulation of dendrite extensio...	5	4	2.4	0.1626
GO:0014051	gamma-aminobutyric acid secretion	5	4	2.4	0.1626
GO:0070199	establishment of protein localization to...	5	4	2.4	0.1626
GO:0060052	neurofilament cytoskeleton organization	5	4	2.4	0.1626
GO:0032784	regulation of DNA-templated transcriptio...	5	4	2.4	0.1626
GO:0051954	positive regulation of amine transport	5	4	2.4	0.1626
GO:0000768	syncytium formation by plasma membrane f...	5	4	2.4	0.1626
GO:0010801	negative regulation of peptidyl-threonin...	5	4	2.4	0.1626
GO:0010586	miRNA metabolic process	5	4	2.4	0.1626
GO:0043552	positive regulation of phosphatidylinosi...	5	4	2.4	0.1626
GO:0045624	positive regulation of T-helper cell dif...	5	4	2.4	0.1626
GO:0006390	mitochondrial transcription	5	4	2.4	0.1626
GO:0006378	mRNA polyadenylation	5	4	2.4	0.1626
GO:0051339	regulation of lyase activity	5	4	2.4	0.1626
GO:0045063	T-helper 1 cell differentiation	5	4	2.4	0.1626
GO:0042311	vasodilation	5	4	2.4	0.1626
GO:0046823	negative regulation of nucleocytoplasmic...	5	4	2.4	0.1626
GO:0048026	positive regulation of mRNA splicing, vi...	5	4	2.4	0.1626
GO:2000515	negative regulation of CD4-positive, alp...	5	4	2.4	0.1626
GO:0032012	regulation of ARF protein signal transdu...	5	4	2.4	0.1626
GO:0071470	cellular response to osmotic stress	5	4	2.4	0.1626
GO:0050996	positive regulation of lipid catabolic p...	5	4	2.4	0.1626
GO:0035518	histone H2A monoubiquitination	5	4	2.4	0.1626
GO:1905476	negative regulation of protein localizat...	5	4	2.4	0.1626
GO:0097756	negative regulation of blood vessel diam...	5	4	2.4	0.1626
GO:1902743	regulation of lamellipodium organization	5	4	2.4	0.1626
GO:0046606	negative regulation of centrosome cycle	5	4	2.4	0.1626
GO:0031114	regulation of microtubule depolymerizati...	5	4	2.4	0.1626
GO:0032958	inositol phosphate biosynthetic process	5	4	2.4	0.1626
GO:0061050	regulation of cell growth involved in ca...	5	4	2.4	0.1626
GO:0071168	protein localization to chromatin	5	4	2.4	0.1626
GO:0006744	ubiquinone biosynthetic process	5	4	2.4	0.1626
GO:0034763	negative regulation of transmembrane tra...	16	9	7.67	0.1627
GO:0048747	muscle fiber development	12	7	5.75	0.1627
GO:0010771	negative regulation of cell morphogenesi...	10	6	4.79	0.1627
GO:2000781	positive regulation of double-strand bre...	11	6	5.27	0.1629
GO:0048278	vesicle docking	14	7	6.71	0.1631
GO:0033209	tumor necrosis factor-mediated signaling...	14	7	6.71	0.1631
GO:0070509	calcium ion import	10	5	4.79	0.1631
GO:0098662	inorganic cation transmembrane transport	81	39	38.83	0.1631
GO:0006813	potassium ion transport	36	17	17.26	0.1633
GO:0031644	regulation of neurological system proces...	16	6	7.67	0.1639
GO:0009306	protein secretion	87	38	41.7	0.1647
GO:0006796	phosphate-containing compound metabolic ...	505	238	242.08	0.1653
GO:0030900	forebrain development	43	28	20.61	0.1654
GO:0030488	tRNA methylation	14	9	6.71	0.1688
GO:0071456	cellular response to hypoxia	14	9	6.71	0.1688
GO:0017148	negative regulation of translation	16	10	7.67	0.1793
GO:0031122	cytoplasmic microtubule organization	18	11	8.63	0.188
GO:0044257	cellular protein catabolic process	159	87	76.22	0.1888
GO:0016236	macroautophagy	59	34	28.28	0.1917
GO:0031098	stress-activated protein kinase signalin...	45	25	21.57	0.1929
GO:0043244	regulation of protein complex disassembl...	14	10	6.71	0.193
GO:0046394	carboxylic acid biosynthetic process	60	32	28.76	0.193
GO:0033077	T cell differentiation in thymus	12	9	5.75	0.193
GO:0071108	protein K48-linked deubiquitination	7	5	3.36	0.1938
GO:0034260	negative regulation of GTPase activity	7	5	3.36	0.1938
GO:0045445	myoblast differentiation	7	5	3.36	0.1938
GO:0046039	GTP metabolic process	7	5	3.36	0.1938
GO:0009225	nucleotide-sugar metabolic process	7	5	3.36	0.1938
GO:0000466	maturation of 5.8S rRNA from tricistroni...	7	5	3.36	0.1938
GO:0035372	protein localization to microtubule	7	5	3.36	0.1938
GO:0046475	glycerophospholipid catabolic process	7	5	3.36	0.1938
GO:2000404	regulation of T cell migration	7	5	3.36	0.1938
GO:0035196	production of miRNAs involved in gene si...	7	5	3.36	0.1938
GO:0048538	thymus development	7	5	3.36	0.1938
GO:0044743	protein transmembrane import into intrac...	7	5	3.36	0.1938
GO:0021675	nerve development	7	5	3.36	0.1938
GO:0046599	regulation of centriole replication	7	5	3.36	0.1938
GO:0042475	odontogenesis of dentin-containing tooth	7	5	3.36	0.1938
GO:0008593	regulation of Notch signaling pathway	7	5	3.36	0.1938
GO:0043001	Golgi to plasma membrane protein transpo...	7	5	3.36	0.1938
GO:0046653	tetrahydrofolate metabolic process	7	5	3.36	0.1938
GO:0045930	negative regulation of mitotic cell cycl...	58	29	27.8	0.1941
GO:0045665	negative regulation of neuron differenti...	30	15	14.38	0.1944
GO:0071248	cellular response to metal ion	18	9	8.63	0.1945
GO:0008608	attachment of spindle microtubules to ki...	12	6	5.75	0.1946
GO:0032024	positive regulation of insulin secretion	13	6	6.23	0.1948
GO:0045444	fat cell differentiation	40	22	19.17	0.1949
GO:0022604	regulation of cell morphogenesis	72	34	34.51	0.195
GO:0015031	protein transport	336	166	161.07	0.201
GO:0007420	brain development	82	48	39.31	0.2045
GO:0010243	response to organonitrogen compound	141	83	67.59	0.2057
GO:0044255	cellular lipid metabolic process	177	91	84.85	0.2117
GO:1902115	regulation of organelle assembly	45	25	21.57	0.2135
GO:0034976	response to endoplasmic reticulum stress	52	28	24.93	0.2137
GO:0060968	regulation of gene silencing	9	6	4.31	0.2146
GO:0048565	digestive tract development	9	6	4.31	0.2146
GO:0006111	regulation of gluconeogenesis	9	6	4.31	0.2146
GO:0034121	regulation of toll-like receptor signali...	9	6	4.31	0.2146
GO:0050806	positive regulation of synaptic transmis...	21	11	10.07	0.2151
GO:0030534	adult behavior	27	13	12.94	0.2157
GO:0006807	nitrogen compound metabolic process	1512	744	724.8	0.2171
GO:0031323	regulation of cellular metabolic process	888	448	425.67	0.2196
GO:0080090	regulation of primary metabolic process	846	425	405.54	0.2211
GO:0051173	positive regulation of nitrogen compound...	468	242	224.34	0.2231
GO:0048519	negative regulation of biological proces...	765	376	366.71	0.226
GO:0043632	modification-dependent macromolecule cat...	131	74	62.8	0.2262
GO:0019941	modification-dependent protein catabolic...	129	72	61.84	0.2265
GO:0010498	proteasomal protein catabolic process	104	60	49.85	0.2266
GO:1901652	response to peptide	72	44	34.51	0.2268
GO:0010942	positive regulation of cell death	93	52	44.58	0.2275
GO:0015833	peptide transport	339	168	162.5	0.228
GO:0035303	regulation of dephosphorylation	25	18	11.98	0.228
GO:0046390	ribose phosphate biosynthetic process	38	24	18.22	0.2281
GO:0009628	response to abiotic stimulus	166	85	79.57	0.2282
GO:0006402	mRNA catabolic process	26	18	12.46	0.2282
GO:0006164	purine nucleotide biosynthetic process	37	23	17.74	0.2283
GO:0009260	ribonucleotide biosynthetic process	36	22	17.26	0.2285
GO:0051054	positive regulation of DNA metabolic pro...	53	30	25.41	0.2285
GO:0006259	DNA metabolic process	202	101	96.83	0.2286
GO:0009206	purine ribonucleoside triphosphate biosy...	16	12	7.67	0.2286
GO:0032886	regulation of microtubule-based process	49	27	23.49	0.2289
GO:0051146	striated muscle cell differentiation	43	24	20.61	0.2289
GO:0032508	DNA duplex unwinding	18	11	8.63	0.229
GO:0043535	regulation of blood vessel endothelial c...	12	9	5.75	0.229
GO:0001738	morphogenesis of a polarized epithelium	10	8	4.79	0.229
GO:0016574	histone ubiquitination	9	7	4.31	0.2292
GO:0000041	transition metal ion transport	14	9	6.71	0.2293
GO:0051493	regulation of cytoskeleton organization	81	41	38.83	0.2293
GO:1900371	regulation of purine nucleotide biosynth...	8	6	3.83	0.2293
GO:0034097	response to cytokine	123	61	58.96	0.2294
GO:0051250	negative regulation of lymphocyte activa...	23	13	11.03	0.2294
GO:0006661	phosphatidylinositol biosynthetic proces...	11	7	5.27	0.2294
GO:0071539	protein localization to centrosome	11	7	5.27	0.2294
GO:0097352	autophagosome maturation	11	7	5.27	0.2294
GO:0010923	negative regulation of phosphatase activ...	11	7	5.27	0.2294
GO:0051851	modification by host of symbiont morphol...	13	8	6.23	0.2295
GO:0016447	somatic recombination of immunoglobulin ...	9	6	4.31	0.2295
GO:0090199	regulation of release of cytochrome c fr...	7	5	3.36	0.2295
GO:0060047	heart contraction	28	15	13.42	0.2295
GO:0071241	cellular response to inorganic substance	20	11	9.59	0.2296
GO:1902750	negative regulation of cell cycle G2/M p...	12	7	5.75	0.2296
GO:0009615	response to virus	35	18	16.78	0.2296
GO:0050856	regulation of T cell receptor signaling ...	8	5	3.83	0.2297
GO:0048660	regulation of smooth muscle cell prolife...	23	12	11.03	0.2297
GO:0050851	antigen receptor-mediated signaling path...	21	11	10.07	0.2297
GO:0050868	negative regulation of T cell activation	19	10	9.11	0.2298
GO:0010950	positive regulation of endopeptidase act...	17	9	8.15	0.2298
GO:0032655	regulation of interleukin-12 production	13	7	6.23	0.2298
GO:0051101	regulation of DNA binding	13	7	6.23	0.2298
GO:0003002	regionalization	34	17	16.3	0.2298
GO:0045190	isotype switching	7	4	3.36	0.2298
GO:1904427	positive regulation of calcium ion trans...	7	4	3.36	0.2298
GO:0045685	regulation of glial cell differentiation	7	4	3.36	0.2298
GO:0090313	regulation of protein targeting to membr...	7	4	3.36	0.2298
GO:0055088	lipid homeostasis	31	16	14.86	0.2298
GO:0003206	cardiac chamber morphogenesis	14	7	6.71	0.23
GO:0003279	cardiac septum development	12	6	5.75	0.23
GO:0051304	chromosome separation	23	11	11.03	0.2301
GO:0003231	cardiac ventricle development	15	7	7.19	0.2301
GO:0045667	regulation of osteoblast differentiation	13	6	6.23	0.2301
GO:0060113	inner ear receptor cell differentiation	13	6	6.23	0.2301
GO:0030071	regulation of mitotic metaphase/anaphase...	13	6	6.23	0.2301
GO:0035315	hair cell differentiation	11	5	5.27	0.2301
GO:1901031	regulation of response to reactive oxyge...	9	4	4.31	0.2302
GO:0022904	respiratory electron transport chain	7	3	3.36	0.2302
GO:0070301	cellular response to hydrogen peroxide	18	9	8.63	0.2304
GO:0050707	regulation of cytokine secretion	23	10	11.03	0.2304
GO:0051046	regulation of secretion	117	55	56.09	0.2304
GO:0030705	cytoskeleton-dependent intracellular tra...	40	18	19.17	0.2304
GO:0000165	MAPK cascade	102	46	48.89	0.2311
GO:0099536	synaptic signaling	94	42	45.06	0.2311
GO:0006793	phosphorus metabolic process	507	240	243.04	0.2313
GO:0120035	regulation of plasma membrane bounded ce...	133	60	63.76	0.2314
GO:0006935	chemotaxis	57	22	27.32	0.2319
GO:0051239	regulation of multicellular organismal p...	427	196	204.69	0.2335
GO:0006497	protein lipidation	18	12	8.63	0.2391
GO:0046854	phosphatidylinositol phosphorylation	13	8	6.23	0.2404
GO:0006487	protein N-linked glycosylation	13	8	6.23	0.2404
GO:0031146	SCF-dependent proteasomal ubiquitin-depe...	13	8	6.23	0.2404
GO:0008361	regulation of cell size	24	13	11.5	0.2406
GO:0007409	axonogenesis	59	28	28.28	0.2421
GO:0009108	coenzyme biosynthetic process	43	27	20.61	0.2448
GO:0032869	cellular response to insulin stimulus	50	32	23.97	0.2544
GO:0051291	protein heterooligomerization	22	13	10.55	0.2548
GO:2000300	regulation of synaptic vesicle exocytosi...	17	10	8.15	0.2554
GO:0000278	mitotic cell cycle	194	93	93	0.2572
GO:0006575	cellular modified amino acid metabolic p...	41	23	19.65	0.2591
GO:0030198	extracellular matrix organization	19	11	9.11	0.2606
GO:0043161	proteasome-mediated ubiquitin-dependent ...	88	53	42.18	0.265
GO:0006606	protein import into nucleus	36	19	17.26	0.2684
GO:0016310	phosphorylation	361	173	173.05	0.2706
GO:0045893	positive regulation of transcription, DN...	214	107	102.58	0.2773
GO:0090407	organophosphate biosynthetic process	89	53	42.66	0.2773
GO:0033365	protein localization to organelle	172	92	82.45	0.2776
GO:0043604	amide biosynthetic process	117	64	56.09	0.2785
GO:0021537	telencephalon development	28	18	13.42	0.2803
GO:0006412	translation	92	48	44.1	0.2806
GO:0045333	cellular respiration	23	15	11.03	0.2806
GO:0043149	stress fiber assembly	17	12	8.15	0.2807
GO:0021510	spinal cord development	11	9	5.27	0.2807
GO:0042692	muscle cell differentiation	52	28	24.93	0.281
GO:0001841	neural tube formation	25	15	11.98	0.2811
GO:0097746	regulation of blood vessel diameter	15	10	7.19	0.2812
GO:0061337	cardiac conduction	13	9	6.23	0.2812
GO:0006913	nucleocytoplasmic transport	59	31	28.28	0.2812
GO:0010824	regulation of centrosome duplication	11	8	5.27	0.2812
GO:0060828	regulation of canonical Wnt signaling pa...	34	19	16.3	0.2812
GO:0043551	regulation of phosphatidylinositol 3-kin...	9	7	4.31	0.2813
GO:0007006	mitochondrial membrane organization	26	15	12.46	0.2813
GO:0045005	DNA-dependent DNA replication maintenanc...	12	8	5.75	0.2815
GO:0051591	response to cAMP	10	7	4.79	0.2815
GO:0046148	pigment biosynthetic process	10	7	4.79	0.2815
GO:0048639	positive regulation of developmental gro...	29	16	13.9	0.2815
GO:0031668	cellular response to extracellular stimu...	48	25	23.01	0.2816
GO:0098742	cell-cell adhesion via plasma-membrane a...	23	13	11.03	0.2816
GO:1903539	protein localization to postsynaptic mem...	11	7	5.27	0.2817
GO:0050886	endocrine process	11	7	5.27	0.2817
GO:0015800	acidic amino acid transport	9	6	4.31	0.2818
GO:0022408	negative regulation of cell-cell adhesio...	24	13	11.5	0.2819
GO:0019395	fatty acid oxidation	24	13	11.5	0.2819
GO:0015850	organic hydroxy compound transport	22	12	10.55	0.2819
GO:0032205	negative regulation of telomere maintena...	12	7	5.75	0.282
GO:0010761	fibroblast migration	10	6	4.79	0.282
GO:0001510	RNA methylation	25	13	11.98	0.2821
GO:0009408	response to heat	17	9	8.15	0.2822
GO:0002683	negative regulation of immune system pro...	61	30	29.24	0.2822
GO:0001578	microtubule bundle formation	11	6	5.27	0.2822
GO:1904292	regulation of ERAD pathway	9	5	4.31	0.2823
GO:0071560	cellular response to transforming growth...	30	15	14.38	0.2823
GO:1902117	positive regulation of organelle assembl...	20	10	9.59	0.2824
GO:0002040	sprouting angiogenesis	16	8	7.67	0.2824
GO:0070613	regulation of protein processing	16	8	7.67	0.2824
GO:0061912	selective autophagy	14	7	6.71	0.2825
GO:0002181	cytoplasmic translation	12	6	5.75	0.2825
GO:0033555	multicellular organismal response to str...	10	5	4.79	0.2825
GO:0002218	activation of innate immune response	29	14	13.9	0.2826
GO:0071216	cellular response to biotic stimulus	25	12	11.98	0.2826
GO:1902531	regulation of intracellular signal trans...	244	117	116.96	0.2826
GO:0097193	intrinsic apoptotic signaling pathway	46	22	22.05	0.2826
GO:0046677	response to antibiotic	40	19	19.17	0.2827
GO:0002824	positive regulation of adaptive immune r...	15	7	7.19	0.2827
GO:0030162	regulation of proteolysis	111	53	53.21	0.2827
GO:0007035	vacuolar acidification	9	4	4.31	0.2828
GO:0007173	epidermal growth factor receptor signali...	20	9	9.59	0.2829
GO:1900407	regulation of cellular response to oxida...	16	7	7.67	0.2829
GO:0006909	phagocytosis	21	9	10.07	0.2831
GO:0016358	dendrite development	59	27	28.28	0.2833
GO:0033043	regulation of organelle organization	232	110	111.21	0.2833
GO:2000145	regulation of cell motility	130	61	62.32	0.2833
GO:0051650	establishment of vesicle localization	45	20	21.57	0.2834
GO:0006413	translational initiation	16	6	7.67	0.2834
GO:1903046	meiotic cell cycle process	35	15	16.78	0.2835
GO:0007178	transmembrane receptor protein serine/th...	48	21	23.01	0.2836
GO:0051341	regulation of oxidoreductase activity	14	4	6.71	0.284
GO:0001944	vasculature development	91	41	43.62	0.284
GO:0051606	detection of stimulus	18	5	8.63	0.2844
GO:0030030	cell projection organization	265	122	127.03	0.2854
GO:0022008	neurogenesis	277	126	132.78	0.2864
GO:0033554	cellular response to stress	376	194	180.24	0.2967
GO:0045184	establishment of protein localization	356	179	170.65	0.3006
GO:0071375	cellular response to peptide hormone sti...	58	37	27.8	0.3006
GO:0016482	cytosolic transport	30	20	14.38	0.3029
GO:0061951	establishment of protein localization to...	13	9	6.23	0.3047
GO:0045104	intermediate filament cytoskeleton organ...	11	8	5.27	0.3047
GO:0055013	cardiac muscle cell development	14	9	6.71	0.305
GO:0009060	aerobic respiration	11	7	5.27	0.3053
GO:0003007	heart morphogenesis	26	14	12.46	0.3054
GO:0034614	cellular response to reactive oxygen spe...	24	13	11.5	0.3055
GO:0001782	B cell homeostasis	6	4	2.88	0.3057
GO:2001169	regulation of ATP biosynthetic process	6	4	2.88	0.3057
GO:0006891	intra-Golgi vesicle-mediated transport	6	4	2.88	0.3057
GO:0016578	histone deubiquitination	6	4	2.88	0.3057
GO:0043304	regulation of mast cell degranulation	6	4	2.88	0.3057
GO:0086019	cell-cell signaling involved in cardiac ...	6	4	2.88	0.3057
GO:0099601	regulation of neurotransmitter receptor ...	6	4	2.88	0.3057
GO:0072393	microtubule anchoring at microtubule org...	6	4	2.88	0.3057
GO:0035020	regulation of Rac protein signal transdu...	6	4	2.88	0.3057
GO:0086004	regulation of cardiac muscle cell contra...	6	4	2.88	0.3057
GO:0001825	blastocyst formation	6	4	2.88	0.3057
GO:0071786	endoplasmic reticulum tubular network or...	6	4	2.88	0.3057
GO:2001222	regulation of neuron migration	6	4	2.88	0.3057
GO:0006534	cysteine metabolic process	6	4	2.88	0.3057
GO:0032467	positive regulation of cytokinesis	6	4	2.88	0.3057
GO:0006509	membrane protein ectodomain proteolysis	6	4	2.88	0.3057
GO:0072422	signal transduction involved in DNA dama...	6	4	2.88	0.3057
GO:0000184	nuclear-transcribed mRNA catabolic proce...	6	4	2.88	0.3057
GO:0000186	activation of MAPKK activity	6	4	2.88	0.3057
GO:0090656	t-circle formation	6	4	2.88	0.3057
GO:0046337	phosphatidylethanolamine metabolic proce...	6	4	2.88	0.3057
GO:0051057	positive regulation of small GTPase medi...	6	4	2.88	0.3057
GO:0016925	protein sumoylation	6	4	2.88	0.3057
GO:0035308	negative regulation of protein dephospho...	6	4	2.88	0.3057
GO:0003341	cilium movement	6	4	2.88	0.3057
GO:0010867	positive regulation of triglyceride bios...	6	4	2.88	0.3057
GO:0002823	negative regulation of adaptive immune r...	6	4	2.88	0.3057
GO:0006956	complement activation	6	4	2.88	0.3057
GO:0021799	cerebral cortex radially oriented cell m...	6	4	2.88	0.3057
GO:0090049	regulation of cell migration involved in...	6	4	2.88	0.3057
GO:0006911	phagocytosis, engulfment	6	4	2.88	0.3057
GO:0070213	protein auto-ADP-ribosylation	6	4	2.88	0.3057
GO:0010559	regulation of glycoprotein biosynthetic ...	6	4	2.88	0.3057
GO:0001941	postsynaptic membrane organization	6	4	2.88	0.3057
GO:2000232	regulation of rRNA processing	6	4	2.88	0.3057
GO:1901880	negative regulation of protein depolymer...	6	4	2.88	0.3057
GO:0006356	regulation of transcription by RNA polym...	6	4	2.88	0.3057
GO:0021591	ventricular system development	6	4	2.88	0.3057
GO:0006306	DNA methylation	6	4	2.88	0.3057
GO:0051418	microtubule nucleation by microtubule or...	6	4	2.88	0.3057
GO:0007064	mitotic sister chromatid cohesion	6	4	2.88	0.3057
GO:0002011	morphogenesis of an epithelial sheet	6	4	2.88	0.3057
GO:0071320	cellular response to cAMP	6	4	2.88	0.3057
GO:0098901	regulation of cardiac muscle cell action...	6	4	2.88	0.3057
GO:0090181	regulation of cholesterol metabolic proc...	6	4	2.88	0.3057
GO:0006271	DNA strand elongation involved in DNA re...	6	4	2.88	0.3057
GO:0006221	pyrimidine nucleotide biosynthetic proce...	6	4	2.88	0.3057
GO:0002931	response to ischemia	6	4	2.88	0.3057
GO:0010907	positive regulation of glucose metabolic...	6	4	2.88	0.3057
GO:0008631	intrinsic apoptotic signaling pathway in...	6	4	2.88	0.3057
GO:0035627	ceramide transport	6	4	2.88	0.3057
GO:0042219	cellular modified amino acid catabolic p...	6	4	2.88	0.3057
GO:0042246	tissue regeneration	6	4	2.88	0.3057
GO:0006783	heme biosynthetic process	6	4	2.88	0.3057
GO:1903421	regulation of synaptic vesicle recycling	6	4	2.88	0.3057
GO:0051209	release of sequestered calcium ion into ...	15	8	7.19	0.3059
GO:0050777	negative regulation of immune response	22	11	10.55	0.3061
GO:0009410	response to xenobiotic stimulus	37	18	17.74	0.3062
GO:0035265	organ growth	26	12	12.46	0.3067
GO:0048814	regulation of dendrite morphogenesis	24	11	11.5	0.3067
GO:0008625	extrinsic apoptotic signaling pathway vi...	12	5	5.75	0.3069
GO:0008202	steroid metabolic process	48	22	23.01	0.3071
GO:0031324	negative regulation of cellular metaboli...	376	179	180.24	0.3074
GO:0023014	signal transduction by protein phosphory...	108	50	51.77	0.3076
GO:0030100	regulation of endocytosis	44	18	21.09	0.3084
GO:0001568	blood vessel development	87	38	41.7	0.3088
GO:0006997	nucleus organization	34	23	16.3	0.3149
GO:0097435	supramolecular fiber organization	96	50	46.02	0.3168
GO:0032418	lysosome localization	15	10	7.19	0.3177
GO:0071695	anatomical structure maturation	24	14	11.5	0.3179
GO:0006626	protein targeting to mitochondrion	14	8	6.71	0.3188
GO:0086091	regulation of heart rate by cardiac cond...	8	5	3.83	0.3189
GO:0032365	intracellular lipid transport	8	5	3.83	0.3189
GO:0035066	positive regulation of histone acetylati...	8	5	3.83	0.3189
GO:0001885	endothelial cell development	8	5	3.83	0.3189
GO:0007405	neuroblast proliferation	8	5	3.83	0.3189
GO:0007157	heterophilic cell-cell adhesion via plas...	8	5	3.83	0.3189
GO:0006622	protein targeting to lysosome	8	5	3.83	0.3189
GO:0045740	positive regulation of DNA replication	8	5	3.83	0.3189
GO:0031629	synaptic vesicle fusion to presynaptic a...	8	5	3.83	0.3189
GO:0031648	protein destabilization	8	5	3.83	0.3189
GO:0032212	positive regulation of telomere maintena...	8	5	3.83	0.3189
GO:0002888	positive regulation of myeloid leukocyte...	8	5	3.83	0.3189
GO:0006919	activation of cysteine-type endopeptidas...	8	5	3.83	0.3189
GO:0035176	social behavior	8	5	3.83	0.3189
GO:0033143	regulation of intracellular steroid horm...	8	5	3.83	0.3189
GO:0030837	negative regulation of actin filament po...	8	5	3.83	0.3189
GO:0048011	neurotrophin TRK receptor signaling path...	8	5	3.83	0.3189
GO:0051196	regulation of coenzyme metabolic process	8	5	3.83	0.3189
GO:0071364	cellular response to epidermal growth fa...	8	5	3.83	0.3189
GO:1900181	negative regulation of protein localizat...	8	5	3.83	0.3189
GO:0071300	cellular response to retinoic acid	8	5	3.83	0.3189
GO:0034308	primary alcohol metabolic process	8	5	3.83	0.3189
GO:0043954	cellular component maintenance	8	5	3.83	0.3189
GO:0031297	replication fork processing	8	5	3.83	0.3189
GO:0001558	regulation of cell growth	56	28	26.84	0.3189
GO:0043085	positive regulation of catalytic activit...	168	81	80.53	0.3194
GO:0051592	response to calcium ion	19	9	9.11	0.3198
GO:0048813	dendrite morphogenesis	36	17	17.26	0.3199
GO:0031214	biomineral tissue development	20	9	9.59	0.3202
GO:0072384	organelle transport along microtubule	20	9	9.59	0.3202
GO:0032880	regulation of protein localization	163	77	78.14	0.3207
GO:1903827	regulation of cellular protein localizat...	93	42	44.58	0.3217
GO:0060627	regulation of vesicle-mediated transport	93	41	44.58	0.3225
GO:0044282	small molecule catabolic process	65	25	31.16	0.3243
GO:0045739	positive regulation of DNA repair	21	12	10.07	0.3264
GO:0030218	erythrocyte differentiation	24	13	11.5	0.3268
GO:0016572	histone phosphorylation	10	6	4.79	0.327
GO:0043113	receptor clustering	10	6	4.79	0.327
GO:0006081	cellular aldehyde metabolic process	10	6	4.79	0.327
GO:1904707	positive regulation of vascular smooth m...	10	6	4.79	0.327
GO:0046580	negative regulation of Ras protein signa...	10	6	4.79	0.327
GO:2001234	negative regulation of apoptotic signali...	51	24	24.45	0.3284
GO:0007568	aging	43	20	20.61	0.3285
GO:0015711	organic anion transport	66	31	31.64	0.3286
GO:0002250	adaptive immune response	48	26	23.01	0.3307
GO:0009953	dorsal/ventral pattern formation	17	10	8.15	0.3318
GO:0051346	negative regulation of hydrolase activit...	47	24	22.53	0.3321
GO:0006998	nuclear envelope organization	12	7	5.75	0.3323
GO:0032465	regulation of cytokinesis	20	12	9.59	0.3347
GO:0051726	regulation of cell cycle	198	99	94.91	0.3351
GO:0120162	positive regulation of cold-induced ther...	14	8	6.71	0.3358
GO:0019827	stem cell population maintenance	14	8	6.71	0.3358
GO:0007631	feeding behavior	14	8	6.71	0.3358
GO:0030010	establishment of cell polarity	30	14	14.38	0.3374
GO:0008333	endosome to lysosome transport	16	9	7.67	0.3381
GO:0018105	peptidyl-serine phosphorylation	57	28	27.32	0.3395
GO:0009791	post-embryonic development	18	10	8.63	0.3396
GO:0050728	negative regulation of inflammatory resp...	18	10	8.63	0.3396
GO:0001843	neural tube closure	20	11	9.59	0.3405
GO:0032436	positive regulation of proteasomal ubiqu...	20	11	9.59	0.3405
GO:0006974	cellular response to DNA damage stimulus	180	88	86.29	0.3406
GO:0051607	defense response to virus	28	13	13.42	0.3416
GO:0009617	response to bacterium	55	22	26.36	0.3441
GO:0035556	intracellular signal transduction	387	195	185.51	0.3783
GO:0045944	positive regulation of transcription by ...	165	81	79.09	0.4105
GO:0071407	cellular response to organic cyclic comp...	56	28	26.84	0.4169
GO:0007030	Golgi organization	30	15	14.38	0.4176
GO:0007601	visual perception	21	11	10.07	0.4238
GO:0007605	sensory perception of sound	21	11	10.07	0.4238
GO:0043648	dicarboxylic acid metabolic process	26	14	12.46	0.4266
GO:0042752	regulation of circadian rhythm	19	10	9.11	0.4274
GO:0051289	protein homotetramerization	19	10	9.11	0.4274
GO:0009968	negative regulation of signal transducti...	188	88	90.12	0.4279
GO:0006006	glucose metabolic process	37	24	17.74	0.4293
GO:0001764	neuron migration	23	13	11.03	0.4299
GO:0006887	exocytosis	69	35	33.08	0.43
GO:0016525	negative regulation of angiogenesis	17	9	8.15	0.4312
GO:0030183	B cell differentiation	17	9	8.15	0.4312
GO:0018107	peptidyl-threonine phosphorylation	28	14	13.42	0.4315
GO:0048646	anatomical structure formation involved ...	134	68	64.23	0.4319
GO:0006888	ER to Golgi vesicle-mediated transport	15	8	7.19	0.4353
GO:0061512	protein localization to cilium	15	8	7.19	0.4353
GO:0050729	positive regulation of inflammatory resp...	20	9	9.59	0.4368
GO:0008654	phospholipid biosynthetic process	35	20	16.78	0.4371
GO:0001822	kidney development	38	17	18.22	0.4375
GO:0090305	nucleic acid phosphodiester bond hydroly...	27	15	12.94	0.4382
GO:0016575	histone deacetylation	13	7	6.23	0.4396
GO:0042108	positive regulation of cytokine biosynth...	13	7	6.23	0.4396
GO:0006767	water-soluble vitamin metabolic process	13	7	6.23	0.4396
GO:0022618	ribonucleoprotein complex assembly	33	20	15.82	0.4409
GO:0006814	sodium ion transport	36	16	17.26	0.4416
GO:0060041	retina development in camera-type eye	25	15	11.98	0.442
GO:0006493	protein O-linked glycosylation	17	11	8.15	0.4422
GO:0046474	glycerophospholipid biosynthetic process	22	13	10.55	0.4426
GO:0051130	positive regulation of cellular componen...	204	100	97.79	0.4427
GO:0051963	regulation of synapse assembly	20	11	9.59	0.4436
GO:0043966	histone H3 acetylation	16	9	7.67	0.4436
GO:0006730	one-carbon metabolic process	11	6	5.27	0.4442
GO:0006695	cholesterol biosynthetic process	11	6	5.27	0.4442
GO:0034629	cellular protein-containing complex loca...	11	6	5.27	0.4442
GO:0042073	intraciliary transport	11	6	5.27	0.4442
GO:0030216	keratinocyte differentiation	11	6	5.27	0.4442
GO:0042149	cellular response to glucose starvation	11	6	5.27	0.4442
GO:0001819	positive regulation of cytokine producti...	53	26	25.41	0.4443
GO:0090068	positive regulation of cell cycle proces...	40	19	19.17	0.445
GO:0007264	small GTPase mediated signal transductio...	82	44	39.31	0.4458
GO:0048754	branching morphogenesis of an epithelial...	21	9	10.07	0.4459
GO:0010212	response to ionizing radiation	35	20	16.78	0.4471
GO:0007041	lysosomal transport	32	18	15.34	0.4476
GO:0030324	lung development	21	12	10.07	0.4482
GO:0006471	protein ADP-ribosylation	15	9	7.19	0.4483
GO:0046330	positive regulation of JNK cascade	20	11	9.59	0.4486
GO:0006612	protein targeting to membrane	16	9	7.67	0.4487
GO:1902532	negative regulation of intracellular sig...	90	44	43.14	0.4491
GO:0006302	double-strand break repair	63	31	30.2	0.4492
GO:0045454	cell redox homeostasis	9	5	4.31	0.4493
GO:0003073	regulation of systemic arterial blood pr...	9	5	4.31	0.4493
GO:0001556	oocyte maturation	9	5	4.31	0.4493
GO:0048286	lung alveolus development	9	5	4.31	0.4493
GO:0033363	secretory granule organization	9	5	4.31	0.4493
GO:1901264	carbohydrate derivative transport	9	5	4.31	0.4493
GO:0051965	positive regulation of synapse assembly	9	5	4.31	0.4493
GO:0015804	neutral amino acid transport	9	5	4.31	0.4493
GO:0071398	cellular response to fatty acid	9	5	4.31	0.4493
GO:0045910	negative regulation of DNA recombination	9	5	4.31	0.4493
GO:0019318	hexose metabolic process	45	28	21.57	0.4505
GO:0045862	positive regulation of proteolysis	61	33	29.24	0.4525
GO:1901360	organic cyclic compound metabolic proces...	912	459	437.18	0.4529
GO:0051492	regulation of stress fiber assembly	13	9	6.23	0.4533
GO:0014070	response to organic cyclic compound	85	43	40.75	0.4536
GO:0006893	Golgi to plasma membrane transport	14	9	6.71	0.4536
GO:0030855	epithelial cell differentiation	64	26	30.68	0.4539
GO:1903828	negative regulation of cellular protein ...	26	14	12.46	0.4542
GO:0009062	fatty acid catabolic process	24	13	11.5	0.4542
GO:0015696	ammonium transport	14	8	6.71	0.4544
GO:0034446	substrate adhesion-dependent cell spread...	12	7	5.75	0.4544
GO:0042391	regulation of membrane potential	70	28	33.56	0.4547
GO:0071345	cellular response to cytokine stimulus	113	55	54.17	0.4547
GO:1901998	toxin transport	7	4	3.36	0.4549
GO:0017145	stem cell division	7	4	3.36	0.4549
GO:0001892	embryonic placenta development	7	4	3.36	0.4549
GO:0099645	neurotransmitter receptor localization t...	7	4	3.36	0.4549
GO:0008037	cell recognition	7	4	3.36	0.4549
GO:0043457	regulation of cellular respiration	7	4	3.36	0.4549
GO:1902622	regulation of neutrophil migration	7	4	3.36	0.4549
GO:0006536	glutamate metabolic process	7	4	3.36	0.4549
GO:0042551	neuron maturation	7	4	3.36	0.4549
GO:1905898	positive regulation of response to endop...	7	4	3.36	0.4549
GO:1903793	positive regulation of anion transport	7	4	3.36	0.4549
GO:0007257	activation of JUN kinase activity	7	4	3.36	0.4549
GO:0034501	protein localization to kinetochore	7	4	3.36	0.4549
GO:0014059	regulation of dopamine secretion	7	4	3.36	0.4549
GO:0006084	acetyl-CoA metabolic process	7	4	3.36	0.4549
GO:1900027	regulation of ruffle assembly	7	4	3.36	0.4549
GO:0070131	positive regulation of mitochondrial tra...	7	4	3.36	0.4549
GO:0051973	positive regulation of telomerase activi...	7	4	3.36	0.4549
GO:0060986	endocrine hormone secretion	7	4	3.36	0.4549
GO:0032890	regulation of organic acid transport	7	4	3.36	0.4549
GO:0051900	regulation of mitochondrial depolarizati...	7	4	3.36	0.4549
GO:0039694	viral RNA genome replication	7	4	3.36	0.4549
GO:0070207	protein homotrimerization	7	4	3.36	0.4549
GO:0030858	positive regulation of epithelial cell d...	7	4	3.36	0.4549
GO:0043666	regulation of phosphoprotein phosphatase...	7	4	3.36	0.4549
GO:0060350	endochondral bone morphogenesis	7	4	3.36	0.4549
GO:1903078	positive regulation of protein localizat...	7	4	3.36	0.4549
GO:0060338	regulation of type I interferon-mediated...	7	4	3.36	0.4549
GO:0033238	regulation of cellular amine metabolic p...	7	4	3.36	0.4549
GO:0048010	vascular endothelial growth factor recep...	7	4	3.36	0.4549
GO:0007007	inner mitochondrial membrane organizatio...	7	4	3.36	0.4549
GO:0051154	negative regulation of striated muscle c...	7	4	3.36	0.4549
GO:0048009	insulin-like growth factor receptor sign...	7	4	3.36	0.4549
GO:0016242	negative regulation of macroautophagy	7	4	3.36	0.4549
GO:0043030	regulation of macrophage activation	7	4	3.36	0.4549
GO:0035561	regulation of chromatin binding	7	4	3.36	0.4549
GO:0006268	DNA unwinding involved in DNA replicatio...	7	4	3.36	0.4549
GO:0006284	base-excision repair	7	4	3.36	0.4549
GO:1900271	regulation of long-term synaptic potenti...	7	4	3.36	0.4549
GO:0032981	mitochondrial respiratory chain complex ...	7	4	3.36	0.4549
GO:0030032	lamellipodium assembly	7	4	3.36	0.4549
GO:0043271	negative regulation of ion transport	18	9	8.63	0.4551
GO:0120034	positive regulation of plasma membrane b...	23	11	11.03	0.4554
GO:0008630	intrinsic apoptotic signaling pathway in...	17	8	8.15	0.4555
GO:2000378	negative regulation of reactive oxygen s...	13	6	6.23	0.4555
GO:0032868	response to insulin	55	35	26.36	0.456
GO:0050775	positive regulation of dendrite morphoge...	13	5	6.23	0.4563
GO:0016043	cellular component organization	1026	508	491.83	0.4565
GO:0048193	Golgi vesicle transport	52	32	24.93	0.4571
GO:0050769	positive regulation of neurogenesis	80	36	38.35	0.4572
GO:0001932	regulation of protein phosphorylation	212	99	101.62	0.4575
GO:0044772	mitotic cell cycle phase transition	85	44	40.75	0.4596
GO:0031929	TOR signaling	37	21	17.74	0.4596
GO:0006811	ion transport	213	105	102.1	0.4597
GO:0006732	coenzyme metabolic process	73	38	34.99	0.4597
GO:0016071	mRNA metabolic process	82	57	39.31	0.4599
GO:0009566	fertilization	13	9	6.23	0.4599
GO:0046928	regulation of neurotransmitter secretion	22	13	10.55	0.4601
GO:2000573	positive regulation of DNA biosynthetic ...	14	9	6.71	0.4602
GO:0051262	protein tetramerization	29	16	13.9	0.4603
GO:0031058	positive regulation of histone modificat...	19	11	9.11	0.4605
GO:1903313	positive regulation of mRNA metabolic pr...	11	7	5.27	0.4606
GO:1905475	regulation of protein localization to me...	26	14	12.46	0.4607
GO:0061136	regulation of proteasomal protein catabo...	47	24	22.53	0.4607
GO:0061351	neural precursor cell proliferation	20	11	9.59	0.4608
GO:0032956	regulation of actin cytoskeleton organiz...	41	21	19.65	0.4608
GO:0010507	negative regulation of autophagy	12	7	5.75	0.4609
GO:0097120	receptor localization to synapse	12	7	5.75	0.4609
GO:1903146	regulation of autophagy of mitochondrion	10	6	4.79	0.4609
GO:0071902	positive regulation of protein serine/th...	33	17	15.82	0.4609
GO:0006469	negative regulation of protein kinase ac...	33	17	15.82	0.4609
GO:0050658	RNA transport	31	16	14.86	0.461
GO:0002224	toll-like receptor signaling pathway	17	9	8.15	0.4612
GO:1901216	positive regulation of neuron death	17	9	8.15	0.4612
GO:0006414	translational elongation	13	7	6.23	0.4612
GO:0045724	positive regulation of cilium assembly	11	6	5.27	0.4612
GO:0035249	synaptic transmission, glutamatergic	11	6	5.27	0.4612
GO:0015807	L-amino acid transport	11	6	5.27	0.4612
GO:0008543	fibroblast growth factor receptor signal...	11	6	5.27	0.4612
GO:0042255	ribosome assembly	11	6	5.27	0.4612
GO:0090201	negative regulation of release of cytoch...	5	3	2.4	0.4613
GO:0051895	negative regulation of focal adhesion as...	5	3	2.4	0.4613
GO:0043388	positive regulation of DNA binding	5	3	2.4	0.4613
GO:0017183	peptidyl-diphthamide biosynthetic proces...	5	3	2.4	0.4613
GO:0021904	dorsal/ventral neural tube patterning	5	3	2.4	0.4613
GO:0006851	mitochondrial calcium ion transmembrane ...	5	3	2.4	0.4613
GO:0043302	positive regulation of leukocyte degranu...	5	3	2.4	0.4613
GO:0045117	azole transport	5	3	2.4	0.4613
GO:0038083	peptidyl-tyrosine autophosphorylation	5	3	2.4	0.4613
GO:0007175	negative regulation of epidermal growth ...	5	3	2.4	0.4613
GO:0009247	glycolipid biosynthetic process	5	3	2.4	0.4613
GO:0010165	response to X-ray	5	3	2.4	0.4613
GO:0010155	regulation of proton transport	5	3	2.4	0.4613
GO:0001523	retinoid metabolic process	5	3	2.4	0.4613
GO:0000463	maturation of LSU-rRNA from tricistronic...	5	3	2.4	0.4613
GO:0061384	heart trabecula morphogenesis	5	3	2.4	0.4613
GO:0000423	mitophagy	5	3	2.4	0.4613
GO:0042509	regulation of tyrosine phosphorylation o...	5	3	2.4	0.4613
GO:0048255	mRNA stabilization	5	3	2.4	0.4613
GO:0035904	aorta development	5	3	2.4	0.4613
GO:1904355	positive regulation of telomere capping	5	3	2.4	0.4613
GO:0098719	sodium ion import across plasma membrane	5	3	2.4	0.4613
GO:0045773	positive regulation of axon extension	5	3	2.4	0.4613
GO:0045776	negative regulation of blood pressure	5	3	2.4	0.4613
GO:0071549	cellular response to dexamethasone stimu...	5	3	2.4	0.4613
GO:0048745	smooth muscle tissue development	5	3	2.4	0.4613
GO:0098877	neurotransmitter receptor transport to p...	5	3	2.4	0.4613
GO:0006099	tricarboxylic acid cycle	5	3	2.4	0.4613
GO:0002762	negative regulation of myeloid leukocyte...	5	3	2.4	0.4613
GO:0048701	embryonic cranial skeleton morphogenesis	5	3	2.4	0.4613
GO:0048708	astrocyte differentiation	5	3	2.4	0.4613
GO:0034661	ncRNA catabolic process	5	3	2.4	0.4613
GO:1903599	positive regulation of autophagy of mito...	5	3	2.4	0.4613
GO:1900087	positive regulation of G1/S transition o...	5	3	2.4	0.4613
GO:0014047	glutamate secretion	5	3	2.4	0.4613
GO:1900024	regulation of substrate adhesion-depende...	5	3	2.4	0.4613
GO:0048844	artery morphogenesis	5	3	2.4	0.4613
GO:0035458	cellular response to interferon-beta	5	3	2.4	0.4613
GO:0051984	positive regulation of chromosome segreg...	5	3	2.4	0.4613
GO:1903672	positive regulation of sprouting angioge...	5	3	2.4	0.4613
GO:0032897	negative regulation of viral transcripti...	5	3	2.4	0.4613
GO:0048512	circadian behavior	5	3	2.4	0.4613
GO:0045651	positive regulation of macrophage differ...	5	3	2.4	0.4613
GO:0031000	response to caffeine	5	3	2.4	0.4613
GO:0097366	response to bronchodilator	5	3	2.4	0.4613
GO:0048662	negative regulation of smooth muscle cel...	5	3	2.4	0.4613
GO:0048668	collateral sprouting	5	3	2.4	0.4613
GO:0045604	regulation of epidermal cell differentia...	5	3	2.4	0.4613
GO:0030890	positive regulation of B cell proliferat...	5	3	2.4	0.4613
GO:0048645	animal organ formation	5	3	2.4	0.4613
GO:0010661	positive regulation of muscle cell apopt...	5	3	2.4	0.4613
GO:0035270	endocrine system development	5	3	2.4	0.4613
GO:0002673	regulation of acute inflammatory respons...	5	3	2.4	0.4613
GO:0010613	positive regulation of cardiac muscle hy...	5	3	2.4	0.4613
GO:0061820	telomeric D-loop disassembly	5	3	2.4	0.4613
GO:1902473	regulation of protein localization to sy...	5	3	2.4	0.4613
GO:0099149	regulation of postsynaptic neurotransmit...	5	3	2.4	0.4613
GO:0032682	negative regulation of chemokine product...	5	3	2.4	0.4613
GO:0045075	regulation of interleukin-12 biosyntheti...	5	3	2.4	0.4613
GO:0051457	maintenance of protein location in nucle...	5	3	2.4	0.4613
GO:0032613	interleukin-10 production	5	3	2.4	0.4613
GO:0007097	nuclear migration	5	3	2.4	0.4613
GO:0060487	lung epithelial cell differentiation	5	3	2.4	0.4613
GO:0006415	translational termination	5	3	2.4	0.4613
GO:0060416	response to growth hormone	5	3	2.4	0.4613
GO:2000810	regulation of bicellular tight junction ...	5	3	2.4	0.4613
GO:0042455	ribonucleoside biosynthetic process	5	3	2.4	0.4613
GO:0120009	intermembrane lipid transfer	5	3	2.4	0.4613
GO:0035872	nucleotide-binding domain, leucine rich ...	5	3	2.4	0.4613
GO:0071354	cellular response to interleukin-6	5	3	2.4	0.4613
GO:0042417	dopamine metabolic process	5	3	2.4	0.4613
GO:0016226	iron-sulfur cluster assembly	5	3	2.4	0.4613
GO:0071312	cellular response to alkaloid	5	3	2.4	0.4613
GO:0046512	sphingosine biosynthetic process	5	3	2.4	0.4613
GO:0032094	response to food	5	3	2.4	0.4613
GO:0051290	protein heterotetramerization	5	3	2.4	0.4613
GO:0042159	lipoprotein catabolic process	5	3	2.4	0.4613
GO:0010960	magnesium ion homeostasis	5	3	2.4	0.4613
GO:0010954	positive regulation of protein processin...	5	3	2.4	0.4613
GO:0043970	histone H3-K9 acetylation	5	3	2.4	0.4613
GO:0050922	negative regulation of chemotaxis	5	3	2.4	0.4613
GO:0009301	snRNA transcription	5	3	2.4	0.4613
GO:0045351	type I interferon biosynthetic process	5	3	2.4	0.4613
GO:0015012	heparan sulfate proteoglycan biosyntheti...	5	3	2.4	0.4613
GO:0042220	response to cocaine	5	3	2.4	0.4613
GO:0071156	regulation of cell cycle arrest	5	3	2.4	0.4613
GO:0000966	RNA 5'-end processing	5	3	2.4	0.4613
GO:0043393	regulation of protein binding	27	13	12.94	0.4617
GO:0015893	drug transport	25	12	11.98	0.4617
GO:0042461	photoreceptor cell development	13	6	6.23	0.4619
GO:1902275	regulation of chromatin organization	34	16	16.3	0.4619
GO:0006611	protein export from nucleus	22	10	10.55	0.4621
GO:0046887	positive regulation of hormone secretion	22	10	10.55	0.4621
GO:0042327	positive regulation of phosphorylation	143	68	68.55	0.4621
GO:0032963	collagen metabolic process	12	5	5.75	0.4622
GO:0071897	DNA biosynthetic process	35	16	16.78	0.4622
GO:0006040	amino sugar metabolic process	10	4	4.79	0.4622
GO:1900015	regulation of cytokine production involv...	10	4	4.79	0.4622
GO:0031401	positive regulation of protein modificat...	173	82	82.93	0.4624
GO:0071901	negative regulation of protein serine/th...	21	9	10.07	0.4624
GO:0032680	regulation of tumor necrosis factor prod...	19	8	9.11	0.4624
GO:0050678	regulation of epithelial cell proliferat...	32	14	15.34	0.4626
GO:0045833	negative regulation of lipid metabolic p...	18	7	8.63	0.4628
GO:0071466	cellular response to xenobiotic stimulus	23	9	11.03	0.463
GO:0097529	myeloid leukocyte migration	22	8	10.55	0.4634
GO:0060322	head development	92	55	44.1	0.4635
GO:0048871	multicellular organismal homeostasis	75	33	35.95	0.4637
GO:0051649	establishment of localization in cell	376	188	180.24	0.4648
GO:0050794	regulation of cellular process	1479	729	708.98	0.4655
GO:0044270	cellular nitrogen compound catabolic pro...	60	36	28.76	0.4655
GO:0005996	monosaccharide metabolic process	51	31	24.45	0.4659
GO:0009165	nucleotide biosynthetic process	48	28	23.01	0.4667
GO:0021953	central nervous system neuron differenti...	21	15	10.07	0.4668
GO:0006401	RNA catabolic process	32	20	15.34	0.4669
GO:0043043	peptide biosynthetic process	95	50	45.54	0.467
GO:0006165	nucleoside diphosphate phosphorylation	14	11	6.71	0.4671
GO:1904659	glucose transmembrane transport	17	12	8.15	0.4673
GO:0043967	histone H4 acetylation	11	9	5.27	0.4674
GO:0010467	gene expression	766	393	367.19	0.4674
GO:0048515	spermatid differentiation	24	15	11.5	0.4675
GO:1901990	regulation of mitotic cell cycle phase t...	60	32	28.76	0.4676
GO:0043550	regulation of lipid kinase activity	12	9	5.75	0.4676
GO:0021955	central nervous system neuron axonogenes...	9	7	4.31	0.4679
GO:0002262	myeloid cell homeostasis	28	16	13.42	0.468
GO:0042476	odontogenesis	10	7	4.79	0.4682
GO:0006282	regulation of DNA repair	33	18	15.82	0.4682
GO:0033120	positive regulation of RNA splicing	8	6	3.83	0.4682
GO:0016070	RNA metabolic process	623	324	298.64	0.4684
GO:0061462	protein localization to lysosome	11	7	5.27	0.4684
GO:0043280	positive regulation of cysteine-type end...	11	7	5.27	0.4684
GO:0006959	humoral immune response	9	6	4.31	0.4685
GO:0002429	immune response-activating cell surface ...	24	13	11.5	0.4686
GO:0034767	positive regulation of ion transmembrane...	22	12	10.55	0.4686
GO:0010952	positive regulation of peptidase activit...	20	11	9.59	0.4686
GO:0045926	negative regulation of growth	33	17	15.82	0.4687
GO:0061647	histone H3-K9 modification	8	5	3.83	0.4687
GO:0061099	negative regulation of protein tyrosine ...	8	5	3.83	0.4687
GO:0007166	cell surface receptor signaling pathway	333	150	159.63	0.4688
GO:0099003	vesicle-mediated transport in synapse	48	24	23.01	0.4688
GO:0042273	ribosomal large subunit biogenesis	15	8	7.19	0.4689
GO:0048477	oogenesis	13	7	6.23	0.4689
GO:0022602	ovulation cycle process	9	5	4.31	0.469
GO:0072503	cellular divalent inorganic cation homeo...	53	26	25.41	0.469
GO:0007033	vacuole organization	51	25	24.45	0.4691
GO:0030833	regulation of actin filament polymerizat...	22	11	10.55	0.4691
GO:0060401	cytosolic calcium ion transport	20	10	9.59	0.4691
GO:0001776	leukocyte homeostasis	18	9	8.63	0.4691
GO:0031623	receptor internalization	16	8	7.67	0.4692
GO:0032648	regulation of interferon-beta production	14	7	6.71	0.4692
GO:0046916	cellular transition metal ion homeostasi...	12	6	5.75	0.4692
GO:0098656	anion transmembrane transport	35	17	16.78	0.4692
GO:0003407	neural retina development	10	5	4.79	0.4692
GO:0046888	negative regulation of hormone secretion	10	5	4.79	0.4692
GO:0071426	ribonucleoprotein complex export from nu...	10	5	4.79	0.4692
GO:0031572	G2 DNA damage checkpoint	8	4	3.83	0.4693
GO:0051932	synaptic transmission, GABAergic	8	4	3.83	0.4693
GO:0090311	regulation of protein deacetylation	8	4	3.83	0.4693
GO:0046685	response to arsenic-containing substance	8	4	3.83	0.4693
GO:0002274	myeloid leukocyte activation	25	12	11.98	0.4693
GO:0010770	positive regulation of cell morphogenesi...	25	12	11.98	0.4693
GO:0010389	regulation of G2/M transition of mitotic...	19	9	9.11	0.4694
GO:1901992	positive regulation of mitotic cell cycl...	15	7	7.19	0.4694
GO:0002532	production of molecular mediator involve...	13	6	6.23	0.4695
GO:0001754	eye photoreceptor cell differentiation	11	5	5.27	0.4695
GO:1901381	positive regulation of potassium ion tra...	9	4	4.31	0.4695
GO:0061180	mammary gland epithelium development	9	4	4.31	0.4695
GO:0007600	sensory perception	51	24	24.45	0.4696
GO:0001659	temperature homeostasis	24	11	11.5	0.4696
GO:0032414	positive regulation of ion transmembrane...	14	6	6.71	0.4697
GO:1905954	positive regulation of lipid localizatio...	12	5	5.75	0.4697
GO:2000379	positive regulation of reactive oxygen s...	10	4	4.79	0.4698
GO:0060043	regulation of cardiac muscle cell prolif...	8	3	3.83	0.4698
GO:0051489	regulation of filopodium assembly	8	3	3.83	0.4698
GO:0032412	regulation of ion transmembrane transpor...	29	13	13.9	0.4698
GO:0050776	regulation of immune response	102	48	48.89	0.4698
GO:0045839	negative regulation of mitotic nuclear d...	15	6	7.19	0.47
GO:0051047	positive regulation of secretion	61	28	29.24	0.47
GO:0043473	pigmentation	11	4	5.27	0.47
GO:0060999	positive regulation of dendritic spine d...	9	3	4.31	0.47
GO:0030595	leukocyte chemotaxis	19	7	9.11	0.4704
GO:0043523	regulation of neuron apoptotic process	34	14	16.3	0.4706
GO:0120039	plasma membrane bounded cell projection ...	113	51	54.17	0.4711
GO:0046651	lymphocyte proliferation	34	13	16.3	0.4711
GO:0006810	transport	701	354	336.03	0.4714
GO:0051707	response to other organism	92	40	44.1	0.4715
GO:1901615	organic hydroxy compound metabolic proce...	88	38	42.18	0.4716
GO:0035239	tube morphogenesis	117	51	56.09	0.4721
GO:1901135	carbohydrate derivative metabolic proces...	174	78	83.41	0.4723
GO:0055082	cellular chemical homeostasis	107	44	51.29	0.4733
GO:0018130	heterocycle biosynthetic process	556	279	266.53	0.4742
GO:1901362	organic cyclic compound biosynthetic pro...	570	285	273.24	0.4745
GO:0009891	positive regulation of biosynthetic proc...	279	143	133.74	0.476
GO:0032446	protein modification by small protein co...	137	74	65.67	0.4765
GO:0044093	positive regulation of molecular functio...	220	112	105.46	0.4771
GO:1903508	positive regulation of nucleic acid-temp...	215	108	103.06	0.4777
GO:0009201	ribonucleoside triphosphate biosynthetic...	17	13	8.15	0.4779
GO:0031570	DNA integrity checkpoint	31	19	14.86	0.4781
GO:0071824	protein-DNA complex subunit organization	29	18	13.9	0.4781
GO:1902903	regulation of supramolecular fiber organ...	50	28	23.97	0.4781
GO:0051588	regulation of neurotransmitter transport	25	16	11.98	0.4781
GO:0035305	negative regulation of dephosphorylation	15	11	7.19	0.4782
GO:0007034	vacuolar transport	34	20	16.3	0.4782
GO:0051271	negative regulation of cellular componen...	34	20	16.3	0.4782
GO:1900077	negative regulation of cellular response...	11	9	5.27	0.4782
GO:0038202	TORC1 signaling	11	9	5.27	0.4782
GO:0016331	morphogenesis of embryonic epithelium	28	17	13.42	0.4783
GO:0002521	leukocyte differentiation	72	38	34.51	0.4783
GO:0031123	RNA 3'-end processing	18	12	8.63	0.4784
GO:0010921	regulation of phosphatase activity	16	11	7.67	0.4784
GO:0046626	regulation of insulin receptor signaling...	16	11	7.67	0.4784
GO:0014897	striated muscle hypertrophy	14	10	6.71	0.4784
GO:0043534	blood vessel endothelial cell migration	14	10	6.71	0.4784
GO:0046931	pore complex assembly	8	7	3.83	0.4784
GO:0042093	T-helper cell differentiation	8	7	3.83	0.4784
GO:0002097	tRNA wobble base modification	8	7	3.83	0.4784
GO:0014741	negative regulation of muscle hypertroph...	6	6	2.88	0.4785
GO:0033044	regulation of chromosome organization	73	38	34.99	0.4785
GO:0032392	DNA geometric change	19	12	9.11	0.4785
GO:0071103	DNA conformation change	42	23	20.13	0.4785
GO:0072665	protein localization to vacuole	13	9	6.23	0.4786
GO:0002460	adaptive immune response based on somati...	34	19	16.3	0.4786
GO:0055026	negative regulation of cardiac muscle ti...	7	6	3.36	0.4786
GO:1902905	positive regulation of supramolecular fi...	26	15	12.46	0.4787
GO:0045927	positive regulation of growth	41	22	19.65	0.4787
GO:0035710	CD4-positive, alpha-beta T cell activati...	14	9	6.71	0.4787
GO:0002562	somatic diversification of immune recept...	10	7	4.79	0.4788
GO:0016445	somatic diversification of immunoglobuli...	10	7	4.79	0.4788
GO:0072527	pyrimidine-containing compound metabolic...	10	7	4.79	0.4788
GO:0060538	skeletal muscle organ development	33	18	15.82	0.4788
GO:0072678	T cell migration	8	6	3.83	0.4788
GO:0000469	cleavage involved in rRNA processing	6	5	2.88	0.4788
GO:0045622	regulation of T-helper cell differentiat...	6	5	2.88	0.4788
GO:2000725	regulation of cardiac muscle cell differ...	6	5	2.88	0.4788
GO:0008535	respiratory chain complex IV assembly	6	5	2.88	0.4788
GO:0046638	positive regulation of alpha-beta T cell...	6	5	2.88	0.4788
GO:0003015	heart process	29	16	13.9	0.4788

## Sheet: Sheet5
BETA_Monocle3-PI_GO_PseudotimeDE_tradeSeq
GO.ID	Term	Annotated	Significant	Expected	weight01Fisher
GO:0030336	negative regulation of cell migration	72	51	34.76	0.00048
GO:0009791	post-embryonic development	49	35	23.66	0.00082
GO:0001756	somitogenesis	22	18	10.62	0.00128
GO:0010470	regulation of gastrulation	12	11	5.79	0.0022
GO:0016477	cell migration	377	219	182.03	0.00231
GO:0043524	negative regulation of neuron apoptotic ...	39	28	18.83	0.00242
GO:0032968	positive regulation of transcription elo...	8	8	3.86	0.00294
GO:0098609	cell-cell adhesion	157	94	75.8	0.00351
GO:0090200	positive regulation of release of cytoch...	11	10	5.31	0.00422
GO:0070979	protein K11-linked ubiquitination	11	10	5.31	0.00422
GO:0030901	midbrain development	11	10	5.31	0.00422
GO:0008344	adult locomotory behavior	25	14	12.07	0.00426
GO:0031398	positive regulation of protein ubiquitin...	44	25	21.24	0.00476
GO:0071542	dopaminergic neuron differentiation	7	7	3.38	0.00609
GO:0033962	cytoplasmic mRNA processing body assembl...	7	7	3.38	0.00609
GO:2000648	positive regulation of stem cell prolife...	7	7	3.38	0.00609
GO:0008380	RNA splicing	110	69	53.11	0.00674
GO:0045070	positive regulation of viral genome repl...	13	11	6.28	0.00803
GO:0046330	positive regulation of JNK cascade	40	24	19.31	0.00874
GO:0000122	negative regulation of transcription by ...	249	142	120.22	0.00901
GO:0045596	negative regulation of cell differentiat...	189	107	91.25	0.01193
GO:0048713	regulation of oligodendrocyte differenti...	13	11	6.28	0.01258
GO:0042098	T cell proliferation	41	24	19.8	0.01259
GO:0043031	negative regulation of macrophage activa...	6	6	2.9	0.01263
GO:0030878	thyroid gland development	6	6	2.9	0.01263
GO:1900363	regulation of mRNA polyadenylation	6	6	2.9	0.01263
GO:0060669	embryonic placenta morphogenesis	6	6	2.9	0.01263
GO:0071233	cellular response to leucine	6	6	2.9	0.01263
GO:0051573	negative regulation of histone H3-K9 met...	6	6	2.9	0.01263
GO:0048843	negative regulation of axon extension in...	6	6	2.9	0.01263
GO:0045686	negative regulation of glial cell differ...	6	6	2.9	0.01263
GO:0007584	response to nutrient	29	17	14	0.01263
GO:0007411	axon guidance	49	34	23.66	0.01353
GO:0008360	regulation of cell shape	44	29	21.24	0.01363
GO:0006469	negative regulation of protein kinase ac...	71	42	34.28	0.01386
GO:1902532	negative regulation of intracellular sig...	190	115	91.74	0.01421
GO:2000736	regulation of stem cell differentiation	12	10	5.79	0.01429
GO:0035970	peptidyl-threonine dephosphorylation	9	8	4.35	0.0151
GO:0046475	glycerophospholipid catabolic process	9	8	4.35	0.0151
GO:0034394	protein localization to cell surface	22	14	10.62	0.01511
GO:0046513	ceramide biosynthetic process	22	16	10.62	0.01726
GO:0006909	phagocytosis	43	26	20.76	0.01727
GO:0031647	regulation of protein stability	103	60	49.73	0.0192
GO:0009967	positive regulation of signal transducti...	375	197	181.06	0.02028
GO:0015711	organic anion transport	120	65	57.94	0.02089
GO:0046580	negative regulation of Ras protein signa...	25	18	12.07	0.02098
GO:0009749	response to glucose	50	30	24.14	0.02098
GO:0015914	phospholipid transport	24	16	11.59	0.02109
GO:0010976	positive regulation of neuron projection...	111	64	53.59	0.02391
GO:0006898	receptor-mediated endocytosis	60	36	28.97	0.02484
GO:0042177	negative regulation of protein catabolic...	41	25	19.8	0.02499
GO:0006306	DNA methylation	19	13	9.17	0.02509
GO:0006734	NADH metabolic process	11	9	5.31	0.0251
GO:0048729	tissue morphogenesis	170	100	82.08	0.02534
GO:0010033	response to organic substance	706	374	340.88	0.02573
GO:0035148	tube formation	57	33	27.52	0.02603
GO:0021587	cerebellum morphogenesis	17	13	8.21	0.02607
GO:0033555	multicellular organismal response to str...	17	11	8.21	0.02617
GO:0000289	nuclear-transcribed mRNA poly(A) tail sh...	5	5	2.41	0.02618
GO:1900040	regulation of interleukin-2 secretion	5	5	2.41	0.02618
GO:1905214	regulation of RNA binding	5	5	2.41	0.02618
GO:0050882	voluntary musculoskeletal movement	5	5	2.41	0.02618
GO:0035987	endodermal cell differentiation	5	5	2.41	0.02618
GO:0030836	positive regulation of actin filament de...	5	5	2.41	0.02618
GO:1900424	regulation of defense response to bacter...	5	5	2.41	0.02618
GO:0071447	cellular response to hydroperoxide	5	5	2.41	0.02618
GO:0048340	paraxial mesoderm morphogenesis	5	5	2.41	0.02618
GO:0071280	cellular response to copper ion	5	5	2.41	0.02618
GO:0048483	autonomic nervous system development	5	5	2.41	0.02618
GO:0048143	astrocyte activation	5	5	2.41	0.02618
GO:0048296	regulation of isotype switching to IgA i...	5	5	2.41	0.02618
GO:0007141	male meiosis I	5	5	2.41	0.02618
GO:0002548	monocyte chemotaxis	5	5	2.41	0.02618
GO:0048710	regulation of astrocyte differentiation	5	5	2.41	0.02618
GO:1901339	regulation of store-operated calcium cha...	5	5	2.41	0.02618
GO:0061620	glycolytic process through glucose-6-pho...	5	5	2.41	0.02618
GO:0045198	establishment of epithelial cell apical/...	5	5	2.41	0.02618
GO:0090009	primitive streak formation	5	5	2.41	0.02618
GO:0048681	negative regulation of axon regeneration	5	5	2.41	0.02618
GO:0046831	regulation of RNA export from nucleus	5	5	2.41	0.02618
GO:0019388	galactose catabolic process	5	5	2.41	0.02618
GO:0045898	regulation of RNA polymerase II transcri...	5	5	2.41	0.02618
GO:0090309	positive regulation of methylation-depen...	5	5	2.41	0.02618
GO:0006678	glucosylceramide metabolic process	5	5	2.41	0.02618
GO:0014067	negative regulation of phosphatidylinosi...	5	5	2.41	0.02618
GO:0006397	mRNA processing	137	87	66.15	0.02629
GO:0043523	regulation of neuron apoptotic process	66	45	31.87	0.02744
GO:0050790	regulation of catalytic activity	516	261	249.14	0.02746
GO:0000165	MAPK cascade	190	101	91.74	0.02771
GO:0050772	positive regulation of axonogenesis	26	17	12.55	0.02805
GO:0019229	regulation of vasoconstriction	8	7	3.86	0.02817
GO:0060795	cell fate commitment involved in formati...	8	7	3.86	0.02817
GO:0051016	barbed-end actin filament capping	8	7	3.86	0.02817
GO:0033598	mammary gland epithelial cell proliferat...	8	7	3.86	0.02817
GO:0035520	monoubiquitinated protein deubiquitinati...	8	7	3.86	0.02817
GO:0060261	positive regulation of transcription ini...	8	7	3.86	0.02817
GO:0002027	regulation of heart rate	18	9	8.69	0.02837
GO:0001764	neuron migration	57	35	27.52	0.02857
GO:0090630	activation of GTPase activity	48	30	23.18	0.03296
GO:0006457	protein folding	42	30	20.28	0.03425
GO:0071526	semaphorin-plexin signaling pathway	13	10	6.28	0.03515
GO:0034613	cellular protein localization	648	354	312.87	0.03862
GO:0090090	negative regulation of canonical Wnt sig...	34	22	16.42	0.0396
GO:0045727	positive regulation of translation	42	25	20.28	0.04155
GO:0048538	thymus development	20	14	9.66	0.04161
GO:0043433	negative regulation of DNA-binding trans...	52	31	25.11	0.04167
GO:0048667	cell morphogenesis involved in neuron di...	184	104	88.84	0.04203
GO:0090150	establishment of protein localization to...	79	47	38.14	0.04279
GO:0010765	positive regulation of sodium ion transp...	16	12	7.73	0.04333
GO:0043491	protein kinase B signaling	48	27	23.18	0.04338
GO:0050919	negative chemotaxis	10	8	4.83	0.04346
GO:0043627	response to estrogen	10	8	4.83	0.04346
GO:0045214	sarcomere organization	10	8	4.83	0.04346
GO:0014068	positive regulation of phosphatidylinosi...	10	8	4.83	0.04346
GO:0043149	stress fiber assembly	35	20	16.9	0.04346
GO:0007204	positive regulation of cytosolic calcium...	45	28	21.73	0.04444
GO:0006487	protein N-linked glycosylation	32	21	15.45	0.04455
GO:0006406	mRNA export from nucleus	22	16	10.62	0.04458
GO:0043902	positive regulation of multi-organism pr...	50	29	24.14	0.04465
GO:0071168	protein localization to chromatin	15	11	7.24	0.04481
GO:0001501	skeletal system development	126	59	60.84	0.04565
GO:0007613	memory	32	21	15.45	0.04777
GO:0042307	positive regulation of protein import in...	22	15	10.62	0.04799
GO:0006793	phosphorus metabolic process	945	483	456.27	0.04859
GO:0000904	cell morphogenesis involved in different...	234	135	112.98	0.04961
GO:1901362	organic cyclic compound biosynthetic pro...	1078	538	520.49	0.04974
GO:0051493	regulation of cytoskeleton organization	183	108	88.36	0.04991
GO:0018130	heterocycle biosynthetic process	1047	520	505.52	0.05018
GO:0010035	response to inorganic substance	118	71	56.97	0.05056
GO:0065008	regulation of biological quality	1038	532	501.17	0.05112
GO:0009966	regulation of signal transduction	792	415	382.4	0.05112
GO:0001837	epithelial to mesenchymal transition	38	26	18.35	0.0513
GO:0045861	negative regulation of proteolysis	74	42	35.73	0.05145
GO:0000245	spliceosomal complex assembly	14	11	6.76	0.05168
GO:0048844	artery morphogenesis	14	11	6.76	0.05168
GO:0021510	spinal cord development	27	16	13.04	0.05182
GO:0034389	lipid droplet organization	7	6	3.38	0.05186
GO:0010518	positive regulation of phospholipase act...	7	6	3.38	0.05186
GO:0055003	cardiac myofibril assembly	7	6	3.38	0.05186
GO:0071276	cellular response to cadmium ion	7	6	3.38	0.05186
GO:0015014	heparan sulfate proteoglycan biosyntheti...	7	6	3.38	0.05186
GO:0042219	cellular modified amino acid catabolic p...	7	6	3.38	0.05186
GO:0016446	somatic hypermutation of immunoglobulin ...	7	6	3.38	0.05186
GO:0097201	negative regulation of transcription fro...	7	6	3.38	0.05186
GO:2000249	regulation of actin cytoskeleton reorgan...	7	6	3.38	0.05186
GO:0048535	lymph node development	7	6	3.38	0.05186
GO:0006658	phosphatidylserine metabolic process	7	6	3.38	0.05186
GO:0099170	postsynaptic modulation of chemical syna...	7	6	3.38	0.05186
GO:1902692	regulation of neuroblast proliferation	7	6	3.38	0.05186
GO:0033120	positive regulation of RNA splicing	13	8	6.28	0.05196
GO:0006641	triglyceride metabolic process	34	18	16.42	0.05198
GO:0021904	dorsal/ventral neural tube patterning	13	7	6.28	0.05208
GO:0001508	action potential	42	18	20.28	0.05242
GO:0042493	response to drug	188	99	90.77	0.0532
GO:0044262	cellular carbohydrate metabolic process	105	62	50.7	0.05344
GO:0010498	proteasomal protein catabolic process	194	101	93.67	0.05379
GO:0048708	astrocyte differentiation	15	14	7.24	0.05386
GO:0046326	positive regulation of glucose import	17	12	8.21	0.0539
GO:0048679	regulation of axon regeneration	9	9	4.35	0.05405
GO:0048545	response to steroid hormone	43	25	20.76	0.05408
GO:0051494	negative regulation of cytoskeleton orga...	52	29	25.11	0.05411
GO:0051569	regulation of histone H3-K4 methylation	11	9	5.31	0.05413
GO:0071482	cellular response to light stimulus	38	22	18.35	0.05413
GO:0032387	negative regulation of intracellular tra...	24	15	11.59	0.05416
GO:1903036	positive regulation of response to wound...	14	10	6.76	0.05417
GO:0006694	steroid biosynthetic process	42	23	20.28	0.05422
GO:0071675	regulation of mononuclear cell migration	11	8	5.31	0.05422
GO:0044848	biological phase	9	7	4.35	0.05422
GO:0072673	lamellipodium morphogenesis	9	7	4.35	0.05422
GO:0008277	regulation of G protein-coupled receptor...	29	16	14	0.05423
GO:0050732	negative regulation of peptidyl-tyrosine...	22	13	10.62	0.05425
GO:1990748	cellular detoxification	10	7	4.83	0.05427
GO:0021697	cerebellar cortex formation	9	6	4.35	0.05431
GO:0045732	positive regulation of protein catabolic...	91	47	43.94	0.05434
GO:0098780	response to mitochondrial depolarisation	12	7	5.79	0.05435
GO:0000423	mitophagy	12	7	5.79	0.05435
GO:0048562	embryonic organ morphogenesis	73	36	35.25	0.05439
GO:0003401	axis elongation	9	5	4.35	0.0544
GO:1901799	negative regulation of proteasomal prote...	21	10	10.14	0.05447
GO:0032956	regulation of actin cytoskeleton organiz...	105	67	50.7	0.05546
GO:0008361	regulation of cell size	58	38	28	0.05647
GO:0097327	response to antineoplastic agent	24	17	11.59	0.05721
GO:0031623	receptor internalization	35	22	16.9	0.05726
GO:0070830	bicellular tight junction assembly	19	13	9.17	0.05746
GO:0045746	negative regulation of Notch signaling p...	12	9	5.79	0.05756
GO:0070059	intrinsic apoptotic signaling pathway in...	23	14	11.11	0.05761
GO:0006888	ER to Golgi vesicle-mediated transport	37	24	17.86	0.05938
GO:0042632	cholesterol homeostasis	26	17	12.55	0.05979
GO:0008584	male gonad development	24	17	11.59	0.06203
GO:0007166	cell surface receptor signaling pathway	626	323	302.25	0.06631
GO:0006869	lipid transport	93	59	44.9	0.06768
GO:0006606	protein import into nucleus	76	47	36.69	0.06803
GO:0050885	neuromuscular process controlling balanc...	21	14	10.14	0.07021
GO:0070373	negative regulation of ERK1 and ERK2 cas...	21	14	10.14	0.07021
GO:0060291	long-term synaptic potentiation	24	15	11.59	0.07024
GO:0006099	tricarboxylic acid cycle	14	10	6.76	0.07027
GO:0021766	hippocampus development	14	10	6.76	0.07027
GO:0001656	metanephros development	14	10	6.76	0.07027
GO:0030199	collagen fibril organization	14	10	6.76	0.07027
GO:0031175	neuron projection development	325	179	156.92	0.07219
GO:0035270	endocrine system development	27	22	13.04	0.07283
GO:0006413	translational initiation	42	29	20.28	0.07287
GO:0060425	lung morphogenesis	17	12	8.21	0.0737
GO:0022408	negative regulation of cell-cell adhesio...	42	24	20.28	0.07371
GO:0060324	face development	18	12	8.69	0.07378
GO:0043280	positive regulation of cysteine-type end...	27	16	13.04	0.07384
GO:0035307	positive regulation of protein dephospho...	15	10	7.24	0.07388
GO:0046825	regulation of protein export from nucleu...	15	10	7.24	0.07388
GO:0010718	positive regulation of epithelial to mes...	9	7	4.35	0.07389
GO:0000578	embryonic axis specification	9	7	4.35	0.07389
GO:0030593	neutrophil chemotaxis	9	7	4.35	0.07389
GO:0050687	negative regulation of defense response ...	9	7	4.35	0.07389
GO:0032367	intracellular cholesterol transport	9	7	4.35	0.07389
GO:0071498	cellular response to fluid shear stress	9	7	4.35	0.07389
GO:0044766	multi-organism transport	9	7	4.35	0.07389
GO:0061157	mRNA destabilization	9	7	4.35	0.07389
GO:0048313	Golgi inheritance	9	7	4.35	0.07389
GO:2000178	negative regulation of neural precursor ...	9	7	4.35	0.07389
GO:0035329	hippo signaling	9	7	4.35	0.07389
GO:0042531	positive regulation of tyrosine phosphor...	9	7	4.35	0.07389
GO:0006882	cellular zinc ion homeostasis	9	7	4.35	0.07389
GO:2000649	regulation of sodium ion transmembrane t...	14	9	6.76	0.07396
GO:0061178	regulation of insulin secretion involved...	19	11	9.17	0.07403
GO:0060999	positive regulation of dendritic spine d...	17	9	8.21	0.07421
GO:0008286	insulin receptor signaling pathway	54	30	26.07	0.07744
GO:0007399	nervous system development	652	353	314.8	0.07775
GO:0051091	positive regulation of DNA-binding trans...	67	33	32.35	0.07836
GO:0043588	skin development	64	36	30.9	0.0812
GO:0050710	negative regulation of cytokine secretio...	16	11	7.73	0.08165
GO:0030866	cortical actin cytoskeleton organization	16	11	7.73	0.08165
GO:0032091	negative regulation of protein binding	30	20	14.48	0.08364
GO:0045893	positive regulation of transcription, DN...	444	245	214.38	0.08376
GO:0007160	cell-matrix adhesion	48	33	23.18	0.09
GO:0051093	negative regulation of developmental pro...	250	133	120.71	0.09018
GO:0051017	actin filament bundle assembly	55	34	26.56	0.09066
GO:0032870	cellular response to hormone stimulus	152	80	73.39	0.0915
GO:0006935	chemotaxis	114	71	55.04	0.09162
GO:0045944	positive regulation of transcription by ...	340	184	164.16	0.09163
GO:0007229	integrin-mediated signaling pathway	18	12	8.69	0.09182
GO:0016925	protein sumoylation	19	13	9.17	0.09215
GO:0043388	positive regulation of DNA binding	16	11	7.73	0.09227
GO:0022011	myelination in peripheral nervous system	11	8	5.31	0.0924
GO:0071158	positive regulation of cell cycle arrest	11	8	5.31	0.0924
GO:0032720	negative regulation of tumor necrosis fa...	11	8	5.31	0.0924
GO:0007212	dopamine receptor signaling pathway	11	8	5.31	0.0924
GO:0045747	positive regulation of Notch signaling p...	11	8	5.31	0.0924
GO:0001954	positive regulation of cell-matrix adhes...	11	8	5.31	0.0924
GO:0048878	chemical homeostasis	294	152	141.95	0.09256
GO:0045807	positive regulation of endocytosis	39	20	18.83	0.09273
GO:0051216	cartilage development	36	18	17.38	0.09286
GO:0007389	pattern specification process	103	58	49.73	0.09292
GO:0032963	collagen metabolic process	19	9	9.17	0.09303
GO:0051224	negative regulation of protein transport	58	35	28	0.09314
GO:0015748	organophosphate ester transport	30	21	14.48	0.09322
GO:0071695	anatomical structure maturation	49	30	23.66	0.09325
GO:0099072	regulation of postsynaptic membrane neur...	34	22	16.42	0.09338
GO:0060236	regulation of mitotic spindle organizati...	12	9	5.79	0.09378
GO:0009226	nucleotide-sugar biosynthetic process	11	8	5.31	0.09386
GO:0045638	negative regulation of myeloid cell diff...	20	12	9.66	0.09392
GO:0006829	zinc ion transport	14	9	6.76	0.09394
GO:0002070	epithelial cell maturation	6	5	2.9	0.09396
GO:0060712	spongiotrophoblast layer development	6	5	2.9	0.09396
GO:0039702	viral budding via host ESCRT complex	6	5	2.9	0.09396
GO:0044319	wound healing, spreading of cells	6	5	2.9	0.09396
GO:0031065	positive regulation of histone deacetyla...	6	5	2.9	0.09396
GO:0030502	negative regulation of bone mineralizati...	6	5	2.9	0.09396
GO:0034143	regulation of toll-like receptor 4 signa...	6	5	2.9	0.09396
GO:0003148	outflow tract septum morphogenesis	6	5	2.9	0.09396
GO:0033169	histone H3-K9 demethylation	6	5	2.9	0.09396
GO:0032464	positive regulation of protein homooligo...	6	5	2.9	0.09396
GO:0009988	cell-cell recognition	6	5	2.9	0.09396
GO:0048169	regulation of long-term neuronal synapti...	6	5	2.9	0.09396
GO:0036342	post-anal tail morphogenesis	6	5	2.9	0.09396
GO:0072584	caveolin-mediated endocytosis	6	5	2.9	0.09396
GO:0006450	regulation of translational fidelity	6	5	2.9	0.09396
GO:0007183	SMAD protein complex assembly	6	5	2.9	0.09396
GO:1903306	negative regulation of regulated secreto...	6	5	2.9	0.09396
GO:0033561	regulation of water loss via skin	6	5	2.9	0.09396
GO:0048261	negative regulation of receptor-mediated...	6	5	2.9	0.09396
GO:0033574	response to testosterone	6	5	2.9	0.09396
GO:0033523	histone H2B ubiquitination	6	5	2.9	0.09396
GO:0001893	maternal placenta development	6	5	2.9	0.09396
GO:0099022	vesicle tethering	6	5	2.9	0.09396
GO:0060059	embryonic retina morphogenesis in camera...	6	5	2.9	0.09396
GO:0000076	DNA replication checkpoint	6	5	2.9	0.09396
GO:0048806	genitalia development	6	5	2.9	0.09396
GO:0030011	maintenance of cell polarity	6	5	2.9	0.09396
GO:0045777	positive regulation of blood pressure	6	5	2.9	0.09396
GO:0045725	positive regulation of glycogen biosynth...	6	5	2.9	0.09396
GO:0035886	vascular smooth muscle cell differentiat...	6	5	2.9	0.09396
GO:0009437	carnitine metabolic process	6	5	2.9	0.09396
GO:0001921	positive regulation of receptor recyclin...	6	5	2.9	0.09396
GO:0006688	glycosphingolipid biosynthetic process	6	5	2.9	0.09396
GO:0090161	Golgi ribbon formation	6	5	2.9	0.09396
GO:0090148	membrane fission	6	5	2.9	0.09396
GO:0060252	positive regulation of glial cell prolif...	6	5	2.9	0.09396
GO:0030177	positive regulation of Wnt signaling pat...	44	22	21.24	0.09418
GO:0030258	lipid modification	90	43	43.45	0.09439
GO:1901607	alpha-amino acid biosynthetic process	23	10	11.11	0.0945
GO:0002573	myeloid leukocyte differentiation	48	20	23.18	0.09485
GO:0035264	multicellular organism growth	73	42	35.25	0.09762
GO:0050679	positive regulation of epithelial cell p...	33	21	15.93	0.10037
GO:0043124	negative regulation of I-kappaB kinase/N...	20	13	9.66	0.10092
GO:0006635	fatty acid beta-oxidation	31	17	14.97	0.10133
GO:0048522	positive regulation of cellular process	1470	748	709.76	0.10548
GO:0001568	blood vessel development	169	93	81.6	0.10558
GO:0071456	cellular response to hypoxia	28	18	13.52	0.1075
GO:0001578	microtubule bundle formation	31	19	14.97	0.10762
GO:1901264	carbohydrate derivative transport	21	14	10.14	0.10767
GO:0007080	mitotic metaphase plate congression	19	13	9.17	0.10768
GO:0044271	cellular nitrogen compound biosynthetic ...	1223	618	590.5	0.10781
GO:0043407	negative regulation of MAP kinase activi...	22	14	10.62	0.10909
GO:0060271	cilium assembly	119	62	57.46	0.11036
GO:0034329	cell junction assembly	65	45	31.38	0.11081
GO:0051247	positive regulation of protein metabolic...	469	239	226.45	0.11081
GO:1901699	cellular response to nitrogen compound	176	97	84.98	0.11099
GO:0006405	RNA export from nucleus	37	29	17.86	0.11116
GO:0051058	negative regulation of small GTPase medi...	28	21	13.52	0.11167
GO:0032872	regulation of stress-activated MAPK casc...	66	39	31.87	0.11171
GO:0035088	establishment or maintenance of apical/b...	16	14	7.73	0.11183
GO:0040029	regulation of gene expression, epigeneti...	68	39	32.83	0.11184
GO:2000177	regulation of neural precursor cell prol...	27	19	13.04	0.11187
GO:0048514	blood vessel morphogenesis	135	70	65.18	0.11202
GO:0030166	proteoglycan biosynthetic process	19	14	9.17	0.11203
GO:0006903	vesicle targeting	15	12	7.24	0.11204
GO:0016574	histone ubiquitination	22	15	10.62	0.11209
GO:0060674	placenta blood vessel development	12	9	5.79	0.11226
GO:0032878	regulation of establishment or maintenan...	12	9	5.79	0.11226
GO:0032309	icosanoid secretion	8	7	3.86	0.11227
GO:0034109	homotypic cell-cell adhesion	19	12	9.17	0.11231
GO:0006308	DNA catabolic process	11	8	5.31	0.11233
GO:0046823	negative regulation of nucleocytoplasmic...	11	8	5.31	0.11233
GO:0003203	endocardial cushion morphogenesis	9	7	4.35	0.11233
GO:0032613	interleukin-10 production	9	7	4.35	0.11233
GO:0019935	cyclic-nucleotide-mediated signaling	24	14	11.59	0.11237
GO:0052548	regulation of endopeptidase activity	70	36	33.8	0.11239
GO:0070229	negative regulation of lymphocyte apopto...	10	7	4.83	0.1124
GO:0035947	regulation of gluconeogenesis by regulat...	8	6	3.86	0.1124
GO:2000191	regulation of fatty acid transport	8	6	3.86	0.1124
GO:1901654	response to ketone	29	16	14	0.11242
GO:0035050	embryonic heart tube development	17	10	8.21	0.11245
GO:1903312	negative regulation of mRNA metabolic pr...	15	9	7.24	0.11246
GO:0043267	negative regulation of potassium ion tra...	9	6	4.35	0.11247
GO:0050996	positive regulation of lipid catabolic p...	9	6	4.35	0.11247
GO:0051250	negative regulation of lymphocyte activa...	32	17	15.45	0.11249
GO:0032233	positive regulation of actin filament bu...	18	10	8.69	0.11252
GO:0002042	cell migration involved in sprouting ang...	14	8	6.76	0.11253
GO:1901068	guanosine-containing compound metabolic ...	14	8	6.76	0.11253
GO:0071071	regulation of phospholipid biosynthetic ...	8	5	3.86	0.11254
GO:0060292	long-term synaptic depression	8	5	3.86	0.11254
GO:0018126	protein hydroxylation	15	8	7.24	0.1126
GO:0031638	zymogen activation	11	6	5.31	0.11261
GO:0048670	regulation of collateral sprouting	9	5	4.35	0.11261
GO:0051896	regulation of protein kinase B signaling	38	19	18.35	0.11261
GO:2001032	regulation of double-strand break repair...	10	5	4.83	0.11268
GO:0097345	mitochondrial outer membrane permeabiliz...	13	6	6.28	0.11274
GO:0140029	exocytic process	34	16	16.42	0.11276
GO:0061982	meiosis I cell cycle process	30	14	14.48	0.11277
GO:0046902	regulation of mitochondrial membrane per...	22	10	10.62	0.11279
GO:0060563	neuroepithelial cell differentiation	20	9	9.66	0.11279
GO:0009165	nucleotide biosynthetic process	86	40	41.52	0.11292
GO:0007605	sensory perception of sound	42	23	20.28	0.1156
GO:0045766	positive regulation of angiogenesis	29	16	14	0.11698
GO:0048666	neuron development	364	200	175.75	0.11749
GO:0051345	positive regulation of hydrolase activit...	162	99	78.22	0.11853
GO:0006511	ubiquitin-dependent protein catabolic pr...	248	131	119.74	0.1193
GO:0008643	carbohydrate transport	52	33	25.11	0.11958
GO:0065003	protein-containing complex assembly	558	299	269.42	0.12119
GO:0042130	negative regulation of T cell proliferat...	15	10	7.24	0.1212
GO:0048732	gland development	108	60	52.15	0.1216
GO:0008593	regulation of Notch signaling pathway	28	21	13.52	0.12171
GO:0009395	phospholipid catabolic process	17	14	8.21	0.1221
GO:0061138	morphogenesis of a branching epithelium	51	29	24.62	0.12243
GO:0007585	respiratory gaseous exchange	20	14	9.66	0.12244
GO:0061077	chaperone-mediated protein folding	18	13	8.69	0.12245
GO:0008306	associative learning	22	14	10.62	0.12266
GO:0005978	glycogen biosynthetic process	16	11	7.73	0.12269
GO:0097755	positive regulation of blood vessel diam...	15	10	7.24	0.12281
GO:0043901	negative regulation of multi-organism pr...	41	22	19.8	0.12294
GO:0032369	negative regulation of lipid transport	8	6	3.86	0.12295
GO:0061418	regulation of transcription from RNA pol...	8	6	3.86	0.12295
GO:0007398	ectoderm development	8	6	3.86	0.12295
GO:1902018	negative regulation of cilium assembly	8	6	3.86	0.12295
GO:0002711	positive regulation of T cell mediated i...	8	6	3.86	0.12295
GO:0071711	basement membrane organization	8	6	3.86	0.12295
GO:0032781	positive regulation of ATPase activity	8	6	3.86	0.12295
GO:0006491	N-glycan processing	8	6	3.86	0.12295
GO:0021772	olfactory bulb development	8	6	3.86	0.12295
GO:0009048	dosage compensation by inactivation of X...	8	6	3.86	0.12295
GO:0048820	hair follicle maturation	8	6	3.86	0.12295
GO:0021533	cell differentiation in hindbrain	8	6	3.86	0.12295
GO:0021536	diencephalon development	8	6	3.86	0.12295
GO:0061952	midbody abscission	8	6	3.86	0.12295
GO:0032959	inositol trisphosphate biosynthetic proc...	8	6	3.86	0.12295
GO:1902895	positive regulation of pri-miRNA transcr...	8	6	3.86	0.12295
GO:0006684	sphingomyelin metabolic process	8	6	3.86	0.12295
GO:0090114	COPII-coated vesicle budding	8	6	3.86	0.12295
GO:0002720	positive regulation of cytokine producti...	13	8	6.28	0.12305
GO:0032922	circadian regulation of gene expression	26	16	12.55	0.12308
GO:0030330	DNA damage response, signal transduction...	17	9	8.21	0.12327
GO:0048593	camera-type eye morphogenesis	38	17	18.35	0.12377
GO:0032092	positive regulation of protein binding	28	17	13.52	0.1291
GO:0007186	G protein-coupled receptor signaling pat...	100	55	48.28	0.13067
GO:0043010	camera-type eye development	83	40	40.07	0.13354
GO:0006338	chromatin remodeling	41	25	19.8	0.13377
GO:0031328	positive regulation of cellular biosynth...	557	303	268.93	0.13473
GO:0072659	protein localization to plasma membrane	107	63	51.66	0.13547
GO:0031334	positive regulation of protein complex a...	76	46	36.69	0.13974
GO:0022607	cellular component assembly	930	503	449.03	0.1413
GO:0031333	negative regulation of protein complex a...	48	28	23.18	0.14151
GO:0033365	protein localization to organelle	310	161	149.68	0.14209
GO:1903078	positive regulation of protein localizat...	19	12	9.17	0.1423
GO:0045454	cell redox homeostasis	19	12	9.17	0.1423
GO:0014065	phosphatidylinositol 3-kinase signaling	28	21	13.52	0.14337
GO:0051241	negative regulation of multicellular org...	284	154	137.12	0.14454
GO:0030073	insulin secretion	56	30	27.04	0.14468
GO:0010595	positive regulation of endothelial cell ...	25	15	12.07	0.14469
GO:0003016	respiratory system process	10	7	4.83	0.14491
GO:0051085	chaperone cofactor-dependent protein ref...	10	7	4.83	0.14491
GO:0042026	protein refolding	10	7	4.83	0.14491
GO:0045943	positive regulation of transcription by ...	10	7	4.83	0.14491
GO:2000001	regulation of DNA damage checkpoint	10	7	4.83	0.14491
GO:0002686	negative regulation of leukocyte migrati...	10	7	4.83	0.14491
GO:0071634	regulation of transforming growth factor...	10	7	4.83	0.14491
GO:0070328	triglyceride homeostasis	10	7	4.83	0.14491
GO:0006541	glutamine metabolic process	10	7	4.83	0.14491
GO:0099149	regulation of postsynaptic neurotransmit...	10	7	4.83	0.14491
GO:0009408	response to heat	29	16	14	0.14496
GO:0006997	nucleus organization	58	29	28	0.14525
GO:0010824	regulation of centrosome duplication	22	8	10.62	0.14631
GO:0032103	positive regulation of response to exter...	64	28	30.9	0.1464
GO:0019827	stem cell population maintenance	39	23	18.83	0.15026
GO:0051607	defense response to virus	61	35	29.45	0.15105
GO:0050852	T cell receptor signaling pathway	34	18	16.42	0.15137
GO:0030308	negative regulation of cell growth	61	37	29.45	0.15336
GO:0016310	phosphorylation	650	325	313.84	0.15357
GO:0030154	cell differentiation	1042	540	503.11	0.15371
GO:0007507	heart development	165	88	79.67	0.15598
GO:0048015	phosphatidylinositol-mediated signaling	40	29	19.31	0.15951
GO:0048585	negative regulation of response to stimu...	467	255	225.48	0.15966
GO:2001243	negative regulation of intrinsic apoptot...	39	24	18.83	0.16105
GO:0043001	Golgi to plasma membrane protein transpo...	18	12	8.69	0.16169
GO:0046889	positive regulation of lipid biosyntheti...	31	18	14.97	0.16179
GO:1990830	cellular response to leukemia inhibitory...	44	25	21.24	0.16196
GO:1900026	positive regulation of substrate adhesio...	12	8	5.79	0.16207
GO:0032729	positive regulation of interferon-gamma ...	12	8	5.79	0.16207
GO:0001755	neural crest cell migration	12	8	5.79	0.16207
GO:0001707	mesoderm formation	12	8	5.79	0.16207
GO:0048854	brain morphogenesis	12	8	5.79	0.16207
GO:0060412	ventricular septum morphogenesis	12	8	5.79	0.16207
GO:0071902	positive regulation of protein serine/th...	66	34	31.87	0.16209
GO:0051129	negative regulation of cellular componen...	262	145	126.5	0.16258
GO:0009101	glycoprotein biosynthetic process	115	69	55.53	0.16387
GO:0000045	autophagosome assembly	50	28	24.14	0.16443
GO:0070085	glycosylation	96	57	46.35	0.16453
GO:0051099	positive regulation of binding	57	37	27.52	0.16482
GO:0033673	negative regulation of kinase activity	76	46	36.69	0.16485
GO:0060021	roof of mouth development	25	15	12.07	0.1649
GO:0019752	carboxylic acid metabolic process	301	153	145.33	0.16516
GO:0046425	regulation of JAK-STAT cascade	28	20	13.52	0.16552
GO:1902905	positive regulation of supramolecular fi...	61	35	29.45	0.16573
GO:0046323	glucose import	26	18	12.55	0.16576
GO:0034333	adherens junction assembly	24	17	11.59	0.16577
GO:0043297	apical junction assembly	24	17	11.59	0.16577
GO:0031396	regulation of protein ubiquitination	77	42	37.18	0.16589
GO:0030517	negative regulation of axon extension	11	10	5.31	0.16593
GO:0007623	circadian rhythm	57	32	27.52	0.16598
GO:0019320	hexose catabolic process	10	9	4.83	0.16605
GO:0048041	focal adhesion assembly	19	13	9.17	0.16613
GO:0035108	limb morphogenesis	44	25	21.24	0.16614
GO:1901019	regulation of calcium ion transmembrane ...	16	11	7.73	0.16626
GO:0018198	peptidyl-cysteine modification	14	10	6.76	0.16627
GO:0045687	positive regulation of glial cell differ...	12	9	5.79	0.16627
GO:1902745	positive regulation of lamellipodium org...	10	8	4.83	0.16628
GO:0140056	organelle localization by membrane tethe...	35	20	16.9	0.1663
GO:1903725	regulation of phospholipid metabolic pro...	29	17	14	0.16632
GO:0043903	regulation of symbiosis, encompassing mu...	56	30	27.04	0.16633
GO:1901653	cellular response to peptide	106	54	51.18	0.16636
GO:0050848	regulation of calcium-mediated signaling	17	11	8.21	0.16637
GO:0032413	negative regulation of ion transmembrane...	15	10	7.24	0.16638
GO:0001953	negative regulation of cell-matrix adhes...	11	8	5.31	0.16639
GO:0031529	ruffle organization	24	14	11.59	0.16646
GO:0010656	negative regulation of muscle cell apopt...	16	10	7.73	0.16649
GO:0009311	oligosaccharide metabolic process	16	10	7.73	0.16649
GO:0099010	modification of postsynaptic structure	10	7	4.83	0.16651
GO:0044091	membrane biogenesis	10	7	4.83	0.16651
GO:0046916	cellular transition metal ion homeostasi...	27	15	13.04	0.16656
GO:0042100	B cell proliferation	17	10	8.21	0.1666
GO:1905146	lysosomal protein catabolic process	5	4	2.41	0.16665
GO:1900025	negative regulation of substrate adhesio...	5	4	2.41	0.16665
GO:0023019	signal transduction involved in regulati...	5	4	2.41	0.16665
GO:0051096	positive regulation of helicase activity	5	4	2.41	0.16665
GO:0030220	platelet formation	5	4	2.41	0.16665
GO:0071028	nuclear mRNA surveillance	5	4	2.41	0.16665
GO:0032069	regulation of nuclease activity	5	4	2.41	0.16665
GO:0006930	substrate-dependent cell migration, cell...	5	4	2.41	0.16665
GO:0030206	chondroitin sulfate biosynthetic process	5	4	2.41	0.16665
GO:0045940	positive regulation of steroid metabolic...	5	4	2.41	0.16665
GO:0010870	positive regulation of receptor biosynth...	5	4	2.41	0.16665
GO:0003309	type B pancreatic cell differentiation	5	4	2.41	0.16665
GO:0039535	regulation of RIG-I signaling pathway	5	4	2.41	0.16665
GO:1901977	negative regulation of cell cycle checkp...	5	4	2.41	0.16665
GO:0010592	positive regulation of lamellipodium ass...	5	4	2.41	0.16665
GO:0061308	cardiac neural crest cell development in...	5	4	2.41	0.16665
GO:0003181	atrioventricular valve morphogenesis	5	4	2.41	0.16665
GO:0006098	pentose-phosphate shunt	5	4	2.41	0.16665
GO:0017085	response to insecticide	5	4	2.41	0.16665
GO:2000036	regulation of stem cell population maint...	5	4	2.41	0.16665
GO:0061469	regulation of type B pancreatic cell pro...	5	4	2.41	0.16665
GO:0006072	glycerol-3-phosphate metabolic process	5	4	2.41	0.16665
GO:0042428	serotonin metabolic process	5	4	2.41	0.16665
GO:0034214	protein hexamerization	5	4	2.41	0.16665
GO:0055070	copper ion homeostasis	5	4	2.41	0.16665
GO:0032401	establishment of melanosome localization	5	4	2.41	0.16665
GO:0016075	rRNA catabolic process	5	4	2.41	0.16665
GO:0031442	positive regulation of mRNA 3'-end proce...	5	4	2.41	0.16665
GO:0097384	cellular lipid biosynthetic process	5	4	2.41	0.16665
GO:0072710	response to hydroxyurea	5	4	2.41	0.16665
GO:0042759	long-chain fatty acid biosynthetic proce...	5	4	2.41	0.16665
GO:0042789	mRNA transcription by RNA polymerase II	5	4	2.41	0.16665
GO:1903393	positive regulation of adherens junction...	5	4	2.41	0.16665
GO:2000482	regulation of interleukin-8 secretion	5	4	2.41	0.16665
GO:0008298	intracellular mRNA localization	5	4	2.41	0.16665
GO:0001783	B cell apoptotic process	5	4	2.41	0.16665
GO:0072520	seminiferous tubule development	5	4	2.41	0.16665
GO:2000406	positive regulation of T cell migration	5	4	2.41	0.16665
GO:0001731	formation of translation preinitiation c...	5	4	2.41	0.16665
GO:0048265	response to pain	5	4	2.41	0.16665
GO:0072539	T-helper 17 cell differentiation	5	4	2.41	0.16665
GO:0046485	ether lipid metabolic process	5	4	2.41	0.16665
GO:0072697	protein localization to cell cortex	5	4	2.41	0.16665
GO:0001826	inner cell mass cell differentiation	5	4	2.41	0.16665
GO:0032532	regulation of microvillus length	5	4	2.41	0.16665
GO:1903170	negative regulation of calcium ion trans...	5	4	2.41	0.16665
GO:0035459	cargo loading into vesicle	5	4	2.41	0.16665
GO:0036124	histone H3-K9 trimethylation	5	4	2.41	0.16665
GO:0060074	synapse maturation	5	4	2.41	0.16665
GO:2000209	regulation of anoikis	5	4	2.41	0.16665
GO:0051639	actin filament network formation	5	4	2.41	0.16665
GO:1905098	negative regulation of guanyl-nucleotide...	5	4	2.41	0.16665
GO:0045292	mRNA cis splicing, via spliceosome	5	4	2.41	0.16665
GO:0035246	peptidyl-arginine N-methylation	5	4	2.41	0.16665
GO:0048665	neuron fate specification	5	4	2.41	0.16665
GO:0060391	positive regulation of SMAD protein sign...	5	4	2.41	0.16665
GO:1904526	regulation of microtubule binding	5	4	2.41	0.16665
GO:0042953	lipoprotein transport	5	4	2.41	0.16665
GO:0042976	activation of Janus kinase activity	5	4	2.41	0.16665
GO:2000674	regulation of type B pancreatic cell apo...	5	4	2.41	0.16665
GO:1903523	negative regulation of blood circulation	5	4	2.41	0.16665
GO:0050482	arachidonic acid secretion	5	4	2.41	0.16665
GO:0015809	arginine transport	5	4	2.41	0.16665
GO:0045540	regulation of cholesterol biosynthetic p...	5	4	2.41	0.16665
GO:1902513	regulation of organelle transport along ...	5	4	2.41	0.16665
GO:0090151	establishment of protein localization to...	5	4	2.41	0.16665
GO:0090184	positive regulation of kidney developmen...	5	4	2.41	0.16665
GO:0090189	regulation of branching involved in uret...	5	4	2.41	0.16665
GO:0070262	peptidyl-serine dephosphorylation	5	4	2.41	0.16665
GO:0003071	renal system process involved in regulat...	5	4	2.41	0.16665
GO:0070243	regulation of thymocyte apoptotic proces...	5	4	2.41	0.16665
GO:0072593	reactive oxygen species metabolic proces...	61	31	29.45	0.16665
GO:0006952	defense response	285	139	137.61	0.16669
GO:0042461	photoreceptor cell development	20	11	9.66	0.1667
GO:0060349	bone morphogenesis	17	9	8.21	0.16683
GO:0051298	centrosome duplication	34	17	16.42	0.16688
GO:0030193	regulation of blood coagulation	14	7	6.76	0.16696
GO:0043330	response to exogenous dsRNA	10	5	4.83	0.16697
GO:0046626	regulation of insulin receptor signaling...	31	15	14.97	0.16701
GO:0050795	regulation of behavior	11	5	5.31	0.16708
GO:0051701	interaction with host	45	20	21.73	0.16741
GO:0016079	synaptic vesicle exocytosis	37	16	17.86	0.16745
GO:0097061	dendritic spine organization	26	10	12.55	0.1676
GO:0006886	intracellular protein transport	369	209	178.16	0.16784
GO:0051028	mRNA transport	49	32	23.66	0.16792
GO:0009887	animal organ morphogenesis	256	135	123.6	0.17211
GO:0043087	regulation of GTPase activity	111	65	53.59	0.17222
GO:0045892	negative regulation of transcription, DN...	354	196	170.92	0.17227
GO:0045087	innate immune response	151	69	72.91	0.17283
GO:0007268	chemical synaptic transmission	154	81	74.36	0.17407
GO:0008630	intrinsic apoptotic signaling pathway in...	38	23	18.35	0.1749
GO:0042771	intrinsic apoptotic signaling pathway in...	14	9	6.76	0.17584
GO:0006506	GPI anchor biosynthetic process	14	9	6.76	0.17584
GO:0000398	mRNA splicing, via spliceosome	69	42	33.32	0.17735
GO:0001701	in utero embryonic development	164	92	79.18	0.18421
GO:0045165	cell fate commitment	39	27	18.83	0.18456
GO:0030307	positive regulation of cell growth	50	26	24.14	0.18561
GO:0050804	modulation of chemical synaptic transmis...	119	63	57.46	0.18566
GO:0071230	cellular response to amino acid stimulus	22	16	10.62	0.18577
GO:0007283	spermatogenesis	113	60	54.56	0.18626
GO:0006890	retrograde vesicle-mediated transport, G...	16	10	7.73	0.18711
GO:0045880	positive regulation of smoothened signal...	16	10	7.73	0.18711
GO:0040014	regulation of multicellular organism gro...	29	16	14	0.18722
GO:0045666	positive regulation of neuron differenti...	129	75	62.28	0.1915
GO:0048646	anatomical structure formation involved ...	280	157	135.19	0.19282
GO:0051291	protein heterooligomerization	54	31	26.07	0.19402
GO:0009888	tissue development	489	253	236.1	0.19413
GO:0050673	epithelial cell proliferation	88	53	42.49	0.19648
GO:0006626	protein targeting to mitochondrion	25	14	12.07	0.19666
GO:0045216	cell-cell junction organization	57	36	27.52	0.19712
GO:0007162	negative regulation of cell adhesion	67	40	32.35	0.19736
GO:0006892	post-Golgi vesicle-mediated transport	52	32	25.11	0.1976
GO:0048813	dendrite morphogenesis	59	28	28.49	0.19781
GO:1902904	negative regulation of supramolecular fi...	48	29	23.18	0.19792
GO:2001257	regulation of cation channel activity	32	21	15.45	0.19801
GO:0009168	purine ribonucleoside monophosphate bios...	36	22	17.38	0.19829
GO:0045197	establishment or maintenance of epitheli...	12	10	5.79	0.19842
GO:0006955	immune response	270	134	130.36	0.19855
GO:0050805	negative regulation of synaptic transmis...	18	12	8.69	0.19869
GO:0001825	blastocyst formation	18	12	8.69	0.19869
GO:0098742	cell-cell adhesion via plasma-membrane a...	41	23	19.8	0.19872
GO:0031018	endocrine pancreas development	12	9	5.79	0.19872
GO:0051276	chromosome organization	406	199	196.03	0.19874
GO:0061028	establishment of endothelial barrier	12	8	5.79	0.19902
GO:0060071	Wnt signaling pathway, planar cell polar...	12	8	5.79	0.19902
GO:1901532	regulation of hematopoietic progenitor c...	7	5	3.38	0.1992
GO:0050853	B cell receptor signaling pathway	7	5	3.38	0.1992
GO:0016973	poly(A)+ mRNA export from nucleus	7	5	3.38	0.1992
GO:0044331	cell-cell adhesion mediated by cadherin	7	5	3.38	0.1992
GO:0034315	regulation of Arp2/3 complex-mediated ac...	7	5	3.38	0.1992
GO:0035909	aorta morphogenesis	7	5	3.38	0.1992
GO:0009651	response to salt stress	7	5	3.38	0.1992
GO:0090503	RNA phosphodiester bond hydrolysis, exon...	7	5	3.38	0.1992
GO:0070633	transepithelial transport	7	5	3.38	0.1992
GO:0051382	kinetochore assembly	7	5	3.38	0.1992
GO:0034123	positive regulation of toll-like recepto...	7	5	3.38	0.1992
GO:0036065	fucosylation	7	5	3.38	0.1992
GO:1903055	positive regulation of extracellular mat...	7	5	3.38	0.1992
GO:1902042	negative regulation of extrinsic apoptot...	7	5	3.38	0.1992
GO:0051220	cytoplasmic sequestering of protein	7	5	3.38	0.1992
GO:2000352	negative regulation of endothelial cell ...	7	5	3.38	0.1992
GO:0006376	mRNA splice site selection	7	5	3.38	0.1992
GO:0046329	negative regulation of JNK cascade	7	5	3.38	0.1992
GO:0007193	adenylate cyclase-inhibiting G protein-c...	7	5	3.38	0.1992
GO:0046464	acylglycerol catabolic process	7	5	3.38	0.1992
GO:0046479	glycosphingolipid catabolic process	7	5	3.38	0.1992
GO:0002577	regulation of antigen processing and pre...	7	5	3.38	0.1992
GO:0007289	spermatid nucleus differentiation	7	5	3.38	0.1992
GO:0051571	positive regulation of histone H3-K4 met...	7	5	3.38	0.1992
GO:0007200	phospholipase C-activating G protein-cou...	7	5	3.38	0.1992
GO:0048714	positive regulation of oligodendrocyte d...	7	5	3.38	0.1992
GO:0006103	2-oxoglutarate metabolic process	7	5	3.38	0.1992
GO:0051645	Golgi localization	7	5	3.38	0.1992
GO:0098696	regulation of neurotransmitter receptor ...	7	5	3.38	0.1992
GO:0048546	digestive tract morphogenesis	7	5	3.38	0.1992
GO:0045721	negative regulation of gluconeogenesis	7	5	3.38	0.1992
GO:0045723	positive regulation of fatty acid biosyn...	7	5	3.38	0.1992
GO:1901223	negative regulation of NIK/NF-kappaB sig...	7	5	3.38	0.1992
GO:1903543	positive regulation of exosomal secretio...	7	5	3.38	0.1992
GO:0060438	trachea development	7	5	3.38	0.1992
GO:1901890	positive regulation of cell junction ass...	7	5	3.38	0.1992
GO:0000413	protein peptidyl-prolyl isomerization	7	5	3.38	0.1992
GO:0089718	amino acid import across plasma membrane	7	5	3.38	0.1992
GO:0035082	axoneme assembly	18	10	8.69	0.19929
GO:0022904	respiratory electron transport chain	18	10	8.69	0.19929
GO:0010390	histone monoubiquitination	16	9	7.73	0.1993
GO:0071242	cellular response to ammonium ion	14	8	6.76	0.19931
GO:0006084	acetyl-CoA metabolic process	15	8	7.24	0.19946
GO:1901016	regulation of potassium ion transmembran...	13	7	6.28	0.19947
GO:0006509	membrane protein ectodomain proteolysis	13	7	6.28	0.19947
GO:0050777	negative regulation of immune response	36	18	17.38	0.1995
GO:0002275	myeloid cell activation involved in immu...	16	8	7.73	0.1996
GO:0048009	insulin-like growth factor receptor sign...	13	6	6.28	0.19977
GO:0034097	response to cytokine	214	103	103.32	0.1998
GO:0007099	centriole replication	18	6	8.69	0.2005
GO:0042552	myelination	45	26	21.73	0.20339
GO:0048286	lung alveolus development	20	12	9.66	0.20438
GO:0006486	protein glycosylation	91	53	43.94	0.21304
GO:1901565	organonitrogen compound catabolic proces...	427	221	206.17	0.2159
GO:0050728	negative regulation of inflammatory resp...	30	16	14.48	0.21742
GO:0010811	positive regulation of cell-substrate ad...	31	21	14.97	0.21949
GO:0018193	peptidyl-amino acid modification	373	183	180.09	0.22057
GO:0021915	neural tube development	69	36	33.32	0.2207
GO:0051966	regulation of synaptic transmission, glu...	14	9	6.76	0.22086
GO:0014003	oligodendrocyte development	9	6	4.35	0.22108
GO:0060716	labyrinthine layer blood vessel developm...	9	6	4.35	0.22108
GO:0050892	intestinal absorption	9	6	4.35	0.22108
GO:0050873	brown fat cell differentiation	9	6	4.35	0.22108
GO:0034122	negative regulation of toll-like recepto...	9	6	4.35	0.22108
GO:1904037	positive regulation of epithelial cell a...	9	6	4.35	0.22108
GO:0006013	mannose metabolic process	9	6	4.35	0.22108
GO:0032715	negative regulation of interleukin-6 pro...	9	6	4.35	0.22108
GO:0006488	dolichol-linked oligosaccharide biosynth...	9	6	4.35	0.22108
GO:2000114	regulation of establishment of cell pola...	9	6	4.35	0.22108
GO:0018230	peptidyl-L-cysteine S-palmitoylation	9	6	4.35	0.22108
GO:1902414	protein localization to cell junction	9	6	4.35	0.22108
GO:0060037	pharyngeal system development	9	6	4.35	0.22108
GO:0040019	positive regulation of embryonic develop...	9	6	4.35	0.22108
GO:0000381	regulation of alternative mRNA splicing,...	9	6	4.35	0.22108
GO:0046514	ceramide catabolic process	9	6	4.35	0.22108
GO:0060487	lung epithelial cell differentiation	9	6	4.35	0.22108
GO:0006693	prostaglandin metabolic process	9	6	4.35	0.22108
GO:0046500	S-adenosylmethionine metabolic process	9	6	4.35	0.22108
GO:1990090	cellular response to nerve growth factor...	9	6	4.35	0.22108
GO:0031047	gene silencing by RNA	30	16	14.48	0.22113
GO:0042255	ribosome assembly	20	11	9.66	0.22119
GO:0016601	Rac protein signal transduction	17	9	8.21	0.22139
GO:0042147	retrograde transport, endosome to Golgi	32	18	15.45	0.22186
GO:0007032	endosome organization	26	15	12.55	0.22192
GO:0045862	positive regulation of proteolysis	114	54	55.04	0.22207
GO:0043406	positive regulation of MAP kinase activi...	50	23	24.14	0.22209
GO:2001022	positive regulation of response to DNA d...	36	15	17.38	0.22254
GO:0007173	epidermal growth factor receptor signali...	32	13	15.45	0.22257
GO:0042221	response to chemical	949	503	458.2	0.22291
GO:0031327	negative regulation of cellular biosynth...	445	246	214.86	0.22366
GO:0009056	catabolic process	753	396	363.57	0.22609
GO:2000112	regulation of cellular macromolecule bio...	993	510	479.45	0.22612
GO:0050680	negative regulation of epithelial cell p...	28	16	13.52	0.22629
GO:1903506	regulation of nucleic acid-templated tra...	835	433	403.16	0.22654
GO:0030182	neuron differentiation	419	227	202.3	0.22656
GO:0097435	supramolecular fiber organization	214	127	103.32	0.22859
GO:0045936	negative regulation of phosphate metabol...	176	103	84.98	0.22973
GO:0045664	regulation of neuron differentiation	221	123	106.7	0.23004
GO:0051098	regulation of binding	107	65	51.66	0.23068
GO:0016051	carbohydrate biosynthetic process	72	46	34.76	0.2311
GO:0051402	neuron apoptotic process	77	52	37.18	0.23133
GO:0072503	cellular divalent inorganic cation homeo...	94	55	45.39	0.23141
GO:0032270	positive regulation of cellular protein ...	435	218	210.03	0.23162
GO:0043062	extracellular structure organization	61	38	29.45	0.23162
GO:0014013	regulation of gliogenesis	34	25	16.42	0.23163
GO:1904950	negative regulation of establishment of ...	60	37	28.97	0.23172
GO:0071426	ribonucleoprotein complex export from nu...	31	23	14.97	0.23173
GO:0006875	cellular metal ion homeostasis	117	64	56.49	0.23181
GO:0043255	regulation of carbohydrate biosynthetic ...	40	26	19.31	0.23199
GO:0043112	receptor metabolic process	65	38	31.38	0.232
GO:1905475	regulation of protein localization to me...	61	36	29.45	0.23201
GO:0010927	cellular component assembly involved in ...	30	21	14.48	0.23202
GO:0009743	response to carbohydrate	55	33	26.56	0.23203
GO:0006368	transcription elongation from RNA polyme...	16	14	7.73	0.23207
GO:0046434	organophosphate catabolic process	62	36	29.94	0.2321
GO:0046824	positive regulation of nucleocytoplasmic...	29	20	14	0.23212
GO:0010632	regulation of epithelial cell migration	54	32	26.07	0.23213
GO:0006665	sphingolipid metabolic process	50	30	24.14	0.23214
GO:1904659	glucose transmembrane transport	36	23	17.38	0.23219
GO:0006873	cellular ion homeostasis	140	73	67.6	0.23222
GO:0010717	regulation of epithelial to mesenchymal ...	24	17	11.59	0.23223
GO:0031102	neuron projection regeneration	16	13	7.73	0.23226
GO:0098727	maintenance of cell number	41	25	19.8	0.23227
GO:0007159	leukocyte cell-cell adhesion	64	36	30.9	0.23229
GO:0007548	sex differentiation	56	32	27.04	0.23232
GO:0007044	cell-substrate junction assembly	21	15	10.14	0.23234
GO:1901652	response to peptide	131	68	63.25	0.23234
GO:1900024	regulation of substrate adhesion-depende...	19	14	9.17	0.23235
GO:0034767	positive regulation of ion transmembrane...	36	22	17.38	0.23238
GO:0031348	negative regulation of defense response	57	32	27.52	0.23241
GO:0016125	sterol metabolic process	53	30	25.59	0.23242
GO:0035051	cardiocyte differentiation	50	28	24.14	0.23253
GO:0061333	renal tubule morphogenesis	13	10	6.28	0.23256
GO:0060193	positive regulation of lipase activity	9	8	4.35	0.23257
GO:0051123	RNA polymerase II preinitiation complex ...	7	7	3.38	0.23258
GO:0035089	establishment of apical/basal cell polar...	7	7	3.38	0.23258
GO:0001706	endoderm formation	7	7	3.38	0.23258
GO:0070371	ERK1 and ERK2 cascade	63	34	30.42	0.23258
GO:0030001	metal ion transport	196	98	94.63	0.23261
GO:0030518	intracellular steroid hormone receptor s...	24	15	11.59	0.23262
GO:0098930	axonal transport	22	14	10.62	0.23262
GO:0042509	regulation of tyrosine phosphorylation o...	16	11	7.73	0.23264
GO:0034728	nucleosome organization	29	17	14	0.2327
GO:0006754	ATP biosynthetic process	29	17	14	0.2327
GO:0046717	acid secretion	17	11	8.21	0.23274
GO:0048246	macrophage chemotaxis	11	8	5.31	0.23276
GO:0000380	alternative mRNA splicing, via spliceoso...	11	8	5.31	0.23276
GO:0021879	forebrain neuron differentiation	9	7	4.35	0.23276
GO:1902683	regulation of receptor localization to s...	9	7	4.35	0.23276
GO:0006929	substrate-dependent cell migration	7	6	3.38	0.23277
GO:0039531	regulation of viral-induced cytoplasmic ...	7	6	3.38	0.23277
GO:0051156	glucose 6-phosphate metabolic process	7	6	3.38	0.23277
GO:0052646	alditol phosphate metabolic process	7	6	3.38	0.23277
GO:0009299	mRNA transcription	7	6	3.38	0.23277
GO:0090501	RNA phosphodiester bond hydrolysis	26	15	12.55	0.2328
GO:0043535	regulation of blood vessel endothelial c...	26	15	12.55	0.2328
GO:0032368	regulation of lipid transport	24	14	11.59	0.23281
GO:0010596	negative regulation of endothelial cell ...	10	7	4.83	0.23286
GO:0034381	plasma lipoprotein particle clearance	8	6	3.86	0.23286
GO:0071214	cellular response to abiotic stimulus	85	43	41.04	0.23289
GO:0043405	regulation of MAP kinase activity	73	37	35.25	0.23293
GO:0070849	response to epidermal growth factor	13	8	6.28	0.23294
GO:0042987	amyloid precursor protein catabolic proc...	11	7	5.31	0.23295
GO:0010758	regulation of macrophage chemotaxis	9	6	4.35	0.23295
GO:1900449	regulation of glutamate receptor signali...	9	6	4.35	0.23295
GO:0098840	protein transport along microtubule	9	6	4.35	0.23295
GO:0070723	response to cholesterol	7	5	3.38	0.23296
GO:0032048	cardiolipin metabolic process	7	5	3.38	0.23296
GO:0008038	neuron recognition	7	5	3.38	0.23296
GO:0030521	androgen receptor signaling pathway	7	5	3.38	0.23296
GO:0047497	mitochondrion transport along microtubul...	7	5	3.38	0.23296
GO:0051590	positive regulation of neurotransmitter ...	7	5	3.38	0.23296
GO:0021884	forebrain neuron development	7	5	3.38	0.23296
GO:0060285	cilium-dependent cell motility	7	5	3.38	0.23296
GO:0046165	alcohol biosynthetic process	51	26	24.62	0.23301
GO:0098662	inorganic cation transmembrane transport	134	66	64.7	0.23302
GO:0033143	regulation of intracellular steroid horm...	18	10	8.69	0.23302
GO:0048066	developmental pigmentation	14	8	6.76	0.23303
GO:0070848	response to growth factor	157	77	75.8	0.23304
GO:0015936	coenzyme A metabolic process	10	6	4.83	0.23305
GO:0006584	catecholamine metabolic process	10	6	4.83	0.23305
GO:0022612	gland morphogenesis	35	18	16.9	0.23306
GO:1903707	negative regulation of hemopoiesis	35	18	16.9	0.23306
GO:0046883	regulation of hormone secretion	60	30	28.97	0.23307
GO:1903038	negative regulation of leukocyte cell-ce...	29	15	14	0.23308
GO:0006066	alcohol metabolic process	110	54	53.11	0.2331
GO:0090311	regulation of protein deacetylation	15	8	7.24	0.23313
GO:1903747	regulation of establishment of protein l...	9	5	4.35	0.23314
GO:0071451	cellular response to superoxide	7	4	3.38	0.23315
GO:2000628	regulation of miRNA metabolic process	7	4	3.38	0.23315
GO:0019471	4-hydroxyproline metabolic process	7	4	3.38	0.23315
GO:0045577	regulation of B cell differentiation	7	4	3.38	0.23315
GO:1990928	response to amino acid starvation	24	12	11.59	0.23319
GO:0036465	synaptic vesicle recycling	20	10	9.66	0.2332
GO:0061383	trabecula morphogenesis	14	7	6.76	0.23322
GO:0006721	terpenoid metabolic process	14	7	6.76	0.23322
GO:0045682	regulation of epidermis development	12	6	5.79	0.23323
GO:0031365	N-terminal protein amino acid modificati...	8	4	3.86	0.23324
GO:0050868	negative regulation of T cell activation	27	13	13.04	0.23328
GO:0034103	regulation of tissue remodeling	17	8	8.21	0.23331
GO:0051705	multi-organism behavior	17	8	8.21	0.23331
GO:1901616	organic hydroxy compound catabolic proce...	15	7	7.24	0.23332
GO:0046622	positive regulation of organ growth	15	7	7.24	0.23332
GO:0002704	negative regulation of leukocyte mediate...	13	6	6.28	0.23332
GO:0036010	protein localization to endosome	11	5	5.31	0.23333
GO:0002828	regulation of type 2 immune response	7	3	3.38	0.23334
GO:0014074	response to purine-containing compound	32	15	15.45	0.23336
GO:0048771	tissue remodeling	45	21	21.73	0.23341
GO:0090042	tubulin deacetylation	8	3	3.86	0.23343
GO:0061448	connective tissue development	58	27	28	0.23346
GO:0060761	negative regulation of response to cytok...	21	9	10.14	0.23349
GO:0034340	response to type I interferon	15	6	7.24	0.23351
GO:0032814	regulation of natural killer cell activa...	13	5	6.28	0.23351
GO:0090344	negative regulation of cell aging	9	3	4.35	0.23353
GO:1902807	negative regulation of cell cycle G1/S p...	28	12	13.52	0.23356
GO:0044773	mitotic DNA damage checkpoint	26	11	12.55	0.23357
GO:0032388	positive regulation of intracellular tra...	74	45	35.73	0.23364
GO:0032615	interleukin-12 production	17	6	8.21	0.23369
GO:0007034	vacuolar transport	57	24	27.52	0.23395
GO:0060537	muscle tissue development	119	53	57.46	0.23414
GO:0031349	positive regulation of defense response	86	35	41.52	0.23454
GO:0060070	canonical Wnt signaling pathway	87	47	42.01	0.23542
GO:0007498	mesoderm development	27	18	13.04	0.23545
GO:0021953	central nervous system neuron differenti...	45	26	21.73	0.23573
GO:0042542	response to hydrogen peroxide	43	25	20.76	0.23574
GO:0034620	cellular response to unfolded protein	37	21	17.86	0.2362
GO:0010507	negative regulation of autophagy	28	16	13.52	0.23647
GO:0043967	histone H4 acetylation	26	15	12.55	0.23649
GO:1900087	positive regulation of G1/S transition o...	11	7	5.31	0.2368
GO:0045948	positive regulation of translational ini...	11	7	5.31	0.2368
GO:0035024	negative regulation of Rho protein signa...	11	7	5.31	0.2368
GO:0045429	positive regulation of nitric oxide bios...	11	7	5.31	0.2368
GO:0030326	embryonic limb morphogenesis	38	20	18.35	0.23682
GO:0006334	nucleosome assembly	19	9	9.17	0.23758
GO:0048814	regulation of dendrite morphogenesis	36	16	17.38	0.23808
GO:0043547	positive regulation of GTPase activity	88	52	42.49	0.23814
GO:0051347	positive regulation of transferase activ...	157	73	75.8	0.23871
GO:0030433	ubiquitin-dependent ERAD pathway	36	20	17.38	0.23913
GO:0071407	cellular response to organic cyclic comp...	102	56	49.25	0.24031
GO:0001843	neural tube closure	40	22	19.31	0.24356
GO:0001558	regulation of cell growth	122	69	58.9	0.2447
GO:0000209	protein polyubiquitination	89	48	42.97	0.24517
GO:0006661	phosphatidylinositol biosynthetic proces...	27	17	13.04	0.24759
GO:0097306	cellular response to alcohol	25	14	12.07	0.24853
GO:2001238	positive regulation of extrinsic apoptot...	19	11	9.17	0.24858
GO:2001259	positive regulation of cation channel ac...	13	8	6.28	0.24863
GO:0010719	negative regulation of epithelial to mes...	13	8	6.28	0.24863
GO:0034260	negative regulation of GTPase activity	13	8	6.28	0.24863
GO:0031641	regulation of myelination	13	8	6.28	0.24863
GO:0051965	positive regulation of synapse assembly	13	8	6.28	0.24863
GO:0001938	positive regulation of endothelial cell ...	13	8	6.28	0.24863
GO:0032496	response to lipopolysaccharide	48	24	23.18	0.24904
GO:0090398	cellular senescence	31	12	14.97	0.2508
GO:0007010	cytoskeleton organization	441	247	212.93	0.25095
GO:0043161	proteasome-mediated ubiquitin-dependent ...	168	87	81.11	0.25237
GO:0071417	cellular response to organonitrogen comp...	162	90	78.22	0.25263
GO:0060548	negative regulation of cell death	282	155	136.16	0.2554
GO:0006497	protein lipidation	42	25	20.28	0.2563
GO:0042060	wound healing	74	40	35.73	0.25652
GO:0030838	positive regulation of actin filament po...	29	18	14	0.25667
GO:0030032	lamellipodium assembly	22	13	10.62	0.25749
GO:2000179	positive regulation of neural precursor ...	15	9	7.24	0.2578
GO:0061512	protein localization to cilium	27	14	13.04	0.2582
GO:0048872	homeostasis of number of cells	86	42	41.52	0.25845
GO:0042254	ribosome biogenesis	115	54	55.53	0.25948
GO:0016042	lipid catabolic process	93	53	44.9	0.26162
GO:0007015	actin filament organization	127	79	61.32	0.26166
GO:2001235	positive regulation of apoptotic signali...	62	36	29.94	0.26275
GO:0021987	cerebral cortex development	35	20	16.9	0.26437
GO:0016239	positive regulation of macroautophagy	32	17	15.45	0.26522
GO:0006281	DNA repair	204	89	98.5	0.2663
GO:0015031	protein transport	655	360	316.25	0.26794
GO:0016192	vesicle-mediated transport	466	247	225	0.26835
GO:0006915	apoptotic process	536	287	258.8	0.26912
GO:0010508	positive regulation of autophagy	54	29	26.07	0.27032
GO:0070301	cellular response to hydrogen peroxide	32	18	15.45	0.27055
GO:0048705	skeletal system morphogenesis	56	29	27.04	0.27089
GO:0043066	negative regulation of apoptotic process	245	134	118.29	0.27476
GO:0010557	positive regulation of macromolecule bio...	529	291	255.42	0.2762
GO:0048523	negative regulation of cellular process	1336	721	645.06	0.27667
GO:0012501	programmed cell death	550	294	265.55	0.2784
GO:0007179	transforming growth factor beta receptor...	52	28	25.11	0.27912
GO:0070887	cellular response to chemical stimulus	704	365	339.91	0.27919
GO:0046854	phosphatidylinositol phosphorylation	23	13	11.11	0.27977
GO:0007420	brain development	161	95	77.74	0.28157
GO:0042127	regulation of cell proliferation	380	199	183.47	0.28161
GO:0051223	regulation of protein transport	210	121	101.39	0.28161
GO:2000146	negative regulation of cell motility	76	54	36.69	0.28242
GO:0006897	endocytosis	172	100	83.05	0.28298
GO:0120162	positive regulation of cold-induced ther...	25	14	12.07	0.28309
GO:0072358	cardiovascular system development	183	102	88.36	0.2834
GO:0048589	developmental growth	212	115	102.36	0.28367
GO:0019941	modification-dependent protein catabolic...	252	134	121.67	0.28374
GO:0015931	nucleobase-containing compound transport	80	51	38.63	0.28384
GO:0008654	phospholipid biosynthetic process	80	46	38.63	0.28424
GO:0033157	regulation of intracellular protein tran...	84	51	40.56	0.2844
GO:0022411	cellular component disassembly	130	73	62.77	0.28443
GO:0006650	glycerophospholipid metabolic process	102	59	49.25	0.28459
GO:0051090	regulation of DNA-binding transcription ...	117	63	56.49	0.28552
GO:0006418	tRNA aminoacylation for protein translat...	27	15	13.04	0.28588
GO:0001816	cytokine production	186	95	89.81	0.28589
GO:0050771	negative regulation of axonogenesis	20	15	9.66	0.28589
GO:0022037	metencephalon development	33	21	15.93	0.28597
GO:0048640	negative regulation of developmental gro...	34	21	16.42	0.2861
GO:0042310	vasoconstriction	12	10	5.79	0.28622
GO:0014014	negative regulation of gliogenesis	10	9	4.83	0.28623
GO:0051303	establishment of chromosome localization	31	19	14.97	0.28626
GO:0016331	morphogenesis of embryonic epithelium	56	31	27.04	0.28628
GO:0015908	fatty acid transport	23	15	11.11	0.2863
GO:0071156	regulation of cell cycle arrest	15	11	7.24	0.28634
GO:0014002	astrocyte development	9	8	4.35	0.28637
GO:0006677	glycosylceramide metabolic process	9	8	4.35	0.28637
GO:0001935	endothelial cell proliferation	20	13	9.66	0.28646
GO:0046390	ribose phosphate biosynthetic process	70	37	33.8	0.2865
GO:0048194	Golgi vesicle budding	12	9	5.79	0.2865
GO:0001838	embryonic epithelial tube formation	52	28	25.11	0.28659
GO:0002286	T cell activation involved in immune res...	23	14	11.11	0.28659
GO:0032414	positive regulation of ion transmembrane...	21	13	10.14	0.2866
GO:0034314	Arp2/3 complex-mediated actin nucleation	11	8	5.31	0.28665
GO:2000351	regulation of endothelial cell apoptotic...	11	8	5.31	0.28665
GO:0043367	CD4-positive, alpha-beta T cell differen...	22	13	10.62	0.28674
GO:0071514	genetic imprinting	12	8	5.79	0.28679
GO:2000826	regulation of heart morphogenesis	10	7	4.83	0.2868
GO:0051148	negative regulation of muscle cell diffe...	19	11	9.17	0.2869
GO:0043044	ATP-dependent chromatin remodeling	11	7	5.31	0.28694
GO:0010883	regulation of lipid storage	11	7	5.31	0.28694
GO:0070199	establishment of protein localization to...	9	6	4.35	0.28695
GO:0070646	protein modification by small protein re...	61	31	29.45	0.28697
GO:1903363	negative regulation of cellular protein ...	30	16	14.48	0.28698
GO:0010821	regulation of mitochondrion organization	57	29	27.52	0.28699
GO:1903146	regulation of autophagy of mitochondrion	18	10	8.69	0.28704
GO:0003341	cilium movement	14	8	6.76	0.28706
GO:0048645	animal organ formation	14	8	6.76	0.28706
GO:0021680	cerebellar Purkinje cell layer developme...	10	6	4.83	0.28708
GO:0045580	regulation of T cell differentiation	35	18	16.9	0.2871
GO:0046620	regulation of organ growth	35	18	16.9	0.2871
GO:0061912	selective autophagy	29	15	14	0.28713
GO:1901992	positive regulation of mitotic cell cycl...	25	13	12.07	0.28715
GO:0051149	positive regulation of muscle cell diffe...	17	9	8.21	0.28719
GO:0051294	establishment of spindle orientation	17	9	8.21	0.28719
GO:0021675	nerve development	17	9	8.21	0.28719
GO:0072595	maintenance of protein localization in o...	15	8	7.24	0.2872
GO:0006907	pinocytosis	9	5	4.35	0.28723
GO:0070527	platelet aggregation	9	5	4.35	0.28723
GO:0006040	amino sugar metabolic process	18	9	8.69	0.28733
GO:0022409	positive regulation of cell-cell adhesio...	43	21	20.76	0.28735
GO:0044818	mitotic G2/M transition checkpoint	12	6	5.79	0.28736
GO:0060038	cardiac muscle cell proliferation	19	9	9.17	0.28747
GO:0001779	natural killer cell differentiation	11	5	5.31	0.28751
GO:0044774	mitotic DNA integrity checkpoint	30	14	14.48	0.28756
GO:0007631	feeding behavior	18	8	8.69	0.28762
GO:0046164	alcohol catabolic process	13	5	6.28	0.28778
GO:0034453	microtubule anchoring	11	4	5.31	0.28779
GO:0043543	protein acylation	94	44	45.39	0.28783
GO:0019080	viral gene expression	20	8	9.66	0.28789
GO:0031113	regulation of microtubule polymerization	18	7	8.69	0.2879
GO:0043628	ncRNA 3'-end processing	18	7	8.69	0.2879
GO:0010469	regulation of signaling receptor activit...	31	13	14.97	0.28799
GO:0009066	aspartate family amino acid metabolic pr...	22	7	10.62	0.28846
GO:0008284	positive regulation of cell proliferatio...	205	107	98.98	0.28928
GO:0035556	intracellular signal transduction	746	401	360.19	0.29072
GO:0010605	negative regulation of macromolecule met...	735	398	354.88	0.2947
GO:0030335	positive regulation of cell migration	131	69	63.25	0.2952
GO:0071705	nitrogen compound transport	747	400	360.67	0.2962
GO:0018107	peptidyl-threonine phosphorylation	53	25	25.59	0.29673
GO:0051649	establishment of localization in cell	694	373	335.08	0.29696
GO:0070201	regulation of establishment of protein l...	223	129	107.67	0.30452
GO:0060322	head development	182	108	87.87	0.30502
GO:0044089	positive regulation of cellular componen...	166	94	80.15	0.30734
GO:0010975	regulation of neuron projection developm...	191	106	92.22	0.30734
GO:0006403	RNA localization	76	49	36.69	0.30798
GO:0006091	generation of precursor metabolites and ...	108	61	52.15	0.3092
GO:0019439	aromatic compound catabolic process	118	64	56.97	0.30986
GO:0071241	cellular response to inorganic substance	40	26	19.31	0.31002
GO:0031331	positive regulation of cellular cataboli...	142	75	68.56	0.31007
GO:0030111	regulation of Wnt signaling pathway	93	51	44.9	0.31021
GO:0007254	JNK cascade	58	34	28	0.31026
GO:0051668	localization within membrane	59	34	28.49	0.31043
GO:0034250	positive regulation of cellular amide me...	53	31	25.59	0.31047
GO:0016999	antibiotic metabolic process	32	20	15.45	0.31079
GO:0031016	pancreas development	18	13	8.69	0.31088
GO:0050922	negative regulation of chemotaxis	12	10	5.79	0.31092
GO:0001657	ureteric bud development	17	12	8.21	0.31106
GO:0030301	cholesterol transport	17	12	8.21	0.31106
GO:0009880	embryonic pattern specification	15	11	7.24	0.31108
GO:0002832	negative regulation of response to bioti...	15	11	7.24	0.31108
GO:0046847	filopodium assembly	22	14	10.62	0.31121

## Sheet: Sheet6
BETA_Monocle3-PI_GO_tradeSeq_PseudotimeDE
GO.ID	Term	Annotated	Significant	Expected	weight01Fisher
GO:0036295	cellular response to increased oxygen le...	6	2	0.04	0.00061
GO:0051571	positive regulation of histone H3-K4 met...	7	2	0.05	0.00085
GO:0010452	histone H3-K36 methylation	7	2	0.05	0.00085
GO:0006099	tricarboxylic acid cycle	14	2	0.09	0.00357
GO:0006879	cellular iron ion homeostasis	14	2	0.09	0.00357
GO:0055080	cation homeostasis	162	4	1.06	0.00612
GO:0051301	cell division	224	5	1.46	0.01393
GO:0034105	positive regulation of tissue remodeling	12	2	0.08	0.01887
GO:0035773	insulin secretion involved in cellular r...	22	2	0.14	0.0189
GO:0070374	positive regulation of ERK1 and ERK2 cas...	34	2	0.22	0.02027
GO:0046602	regulation of mitotic centrosome separat...	5	1	0.03	0.03216
GO:0060602	branch elongation of an epithelium	5	1	0.03	0.03216
GO:0036035	osteoclast development	5	1	0.03	0.03216
GO:0051971	positive regulation of transmission of n...	5	1	0.03	0.03216
GO:1902188	positive regulation of viral release fro...	5	1	0.03	0.03216
GO:0061469	regulation of type B pancreatic cell pro...	5	1	0.03	0.03216
GO:0006105	succinate metabolic process	5	1	0.03	0.03216
GO:0045091	regulation of single stranded viral RNA ...	5	1	0.03	0.03216
GO:0006107	oxaloacetate metabolic process	5	1	0.03	0.03216
GO:0048304	positive regulation of isotype switching...	5	1	0.03	0.03216
GO:0035948	positive regulation of gluconeogenesis b...	5	1	0.03	0.03216
GO:1900118	negative regulation of execution phase o...	5	1	0.03	0.03216
GO:0006265	DNA topological change	5	1	0.03	0.03216
GO:0060056	mammary gland involution	5	1	0.03	0.03216
GO:1903672	positive regulation of sprouting angioge...	5	1	0.03	0.03216
GO:0030174	regulation of DNA-dependent DNA replicat...	5	1	0.03	0.03216
GO:0010837	regulation of keratinocyte proliferation	5	1	0.03	0.03216
GO:0071073	positive regulation of phospholipid bios...	5	1	0.03	0.03216
GO:0006775	fat-soluble vitamin metabolic process	5	1	0.03	0.03216
GO:0098908	regulation of neuronal action potential	5	1	0.03	0.03216
GO:0045684	positive regulation of epidermis develop...	5	1	0.03	0.03216
GO:0045672	positive regulation of osteoclast differ...	5	1	0.03	0.03216
GO:0009404	toxin metabolic process	5	1	0.03	0.03216
GO:0045616	regulation of keratinocyte differentiati...	5	1	0.03	0.03216
GO:1903010	regulation of bone development	5	1	0.03	0.03216
GO:0019933	cAMP-mediated signaling	21	2	0.14	0.03743
GO:0009110	vitamin biosynthetic process	6	1	0.04	0.03847
GO:0045760	positive regulation of action potential	6	1	0.04	0.03847
GO:0051988	regulation of attachment of spindle micr...	6	1	0.04	0.03847
GO:0070102	interleukin-6-mediated signaling pathway	6	1	0.04	0.03847
GO:0001553	luteinization	6	1	0.04	0.03847
GO:0006267	pre-replicative complex assembly involve...	6	1	0.04	0.03847
GO:0051602	response to electrical stimulus	6	1	0.04	0.03847
GO:2001267	regulation of cysteine-type endopeptidas...	6	1	0.04	0.03847
GO:0098935	dendritic transport	6	1	0.04	0.03847
GO:0030656	regulation of vitamin metabolic process	6	1	0.04	0.03847
GO:0019221	cytokine-mediated signaling pathway	90	3	0.59	0.04124
GO:0008219	cell death	588	6	3.83	0.04292
GO:0006094	gluconeogenesis	35	2	0.23	0.04365
GO:1902749	regulation of cell cycle G2/M phase tran...	37	2	0.24	0.04367
GO:0032094	response to food	7	1	0.05	0.04474
GO:0090279	regulation of calcium ion import	7	1	0.05	0.04474
GO:2000310	regulation of NMDA receptor activity	7	1	0.05	0.04474
GO:2001034	positive regulation of double-strand bre...	7	1	0.05	0.04474
GO:0044788	modulation by host of viral process	7	1	0.05	0.04474
GO:0010737	protein kinase A signaling	7	1	0.05	0.04474
GO:0006266	DNA ligation	7	1	0.05	0.04474
GO:0046885	regulation of hormone biosynthetic proce...	7	1	0.05	0.04474
GO:0060444	branching involved in mammary gland duct...	7	1	0.05	0.04474
GO:0099640	axo-dendritic protein transport	7	1	0.05	0.04474
GO:0098696	regulation of neurotransmitter receptor ...	7	1	0.05	0.04474
GO:0000712	resolution of meiotic recombination inte...	7	1	0.05	0.04474
GO:0045944	positive regulation of transcription by ...	340	7	2.21	0.04662
GO:0035020	regulation of Rac protein signal transdu...	8	1	0.05	0.05097
GO:0060441	epithelial tube branching involved in lu...	8	1	0.05	0.05097
GO:0060561	apoptotic process involved in morphogene...	8	1	0.05	0.05097
GO:0033273	response to vitamin	8	1	0.05	0.05097
GO:0046579	positive regulation of Ras protein signa...	8	1	0.05	0.05097
GO:0033238	regulation of cellular amine metabolic p...	8	1	0.05	0.05097
GO:0060261	positive regulation of transcription ini...	8	1	0.05	0.05097
GO:2001022	positive regulation of response to DNA d...	36	2	0.23	0.05577
GO:0000819	sister chromatid segregation	72	2	0.47	0.05616
GO:0045780	positive regulation of bone resorption	9	1	0.06	0.05717
GO:0006268	DNA unwinding involved in DNA replicatio...	9	1	0.06	0.05717
GO:0048873	homeostasis of number of cells within a ...	9	1	0.06	0.05717
GO:0035269	protein O-linked mannosylation	9	1	0.06	0.05717
GO:0060135	maternal process involved in female preg...	9	1	0.06	0.05717
GO:0090169	regulation of spindle assembly	9	1	0.06	0.05717
GO:0009083	branched-chain amino acid catabolic proc...	9	1	0.06	0.05717
GO:0000727	double-strand break repair via break-ind...	9	1	0.06	0.05717
GO:0050892	intestinal absorption	9	1	0.06	0.05717
GO:0030073	insulin secretion	56	3	0.36	0.06012
GO:0007595	lactation	10	1	0.07	0.06332
GO:0042775	mitochondrial ATP synthesis coupled elec...	10	1	0.07	0.06332
GO:0010800	positive regulation of peptidyl-threonin...	10	1	0.07	0.06332
GO:0030262	apoptotic nuclear changes	10	1	0.07	0.06332
GO:0035774	positive regulation of insulin secretion...	10	1	0.07	0.06332
GO:0032508	DNA duplex unwinding	20	2	0.13	0.06751
GO:0006275	regulation of DNA replication	48	2	0.31	0.06787
GO:0031061	negative regulation of histone methylati...	11	1	0.07	0.06943
GO:0009112	nucleobase metabolic process	11	1	0.07	0.06943
GO:0019068	virion assembly	11	1	0.07	0.06943
GO:1902930	regulation of alcohol biosynthetic proce...	11	1	0.07	0.06943
GO:0030858	positive regulation of epithelial cell d...	11	1	0.07	0.06943
GO:0070498	interleukin-1-mediated signaling pathway	11	1	0.07	0.06943
GO:0032768	regulation of monooxygenase activity	11	1	0.07	0.06943
GO:0051353	positive regulation of oxidoreductase ac...	12	1	0.08	0.07551
GO:0045669	positive regulation of osteoblast differ...	12	1	0.08	0.07551
GO:0045740	positive regulation of DNA replication	13	1	0.08	0.08154
GO:0007143	female meiotic nuclear division	13	1	0.08	0.08154
GO:0045851	pH reduction	13	1	0.08	0.08154
GO:0045070	positive regulation of viral genome repl...	13	1	0.08	0.08154
GO:0006213	pyrimidine nucleoside metabolic process	13	1	0.08	0.08154
GO:0048168	regulation of neuronal synaptic plastici...	13	1	0.08	0.08154
GO:0006974	cellular response to DNA damage stimulus	312	6	2.03	0.08239
GO:0006270	DNA replication initiation	19	2	0.12	0.08508
GO:0031670	cellular response to nutrient	14	1	0.09	0.08754
GO:0048146	positive regulation of fibroblast prolif...	14	1	0.09	0.08754
GO:0033363	secretory granule organization	14	1	0.09	0.08754
GO:0046685	response to arsenic-containing substance	14	1	0.09	0.08754
GO:0007189	adenylate cyclase-activating G protein-c...	15	1	0.1	0.0935
GO:1904894	positive regulation of STAT cascade	15	1	0.1	0.0935
GO:0035066	positive regulation of histone acetylati...	15	1	0.1	0.0935
GO:0050673	epithelial cell proliferation	88	3	0.57	0.09496
GO:0007264	small GTPase mediated signal transductio...	166	2	1.08	0.09936
GO:0006805	xenobiotic metabolic process	16	1	0.1	0.09942
GO:0048747	muscle fiber development	16	1	0.1	0.09942
GO:0001570	vasculogenesis	17	1	0.11	0.10531
GO:0051294	establishment of spindle orientation	17	1	0.11	0.10531
GO:1902600	proton transmembrane transport	17	1	0.11	0.10531
GO:0014911	positive regulation of smooth muscle cel...	17	1	0.11	0.10531
GO:0030261	chromosome condensation	17	1	0.11	0.10531
GO:0051591	response to cAMP	18	1	0.12	0.11116
GO:0050810	regulation of steroid biosynthetic proce...	18	1	0.12	0.11116
GO:0050805	negative regulation of synaptic transmis...	18	1	0.12	0.11116
GO:0007260	tyrosine phosphorylation of STAT protein	18	1	0.12	0.11116
GO:0016572	histone phosphorylation	18	1	0.12	0.11116
GO:0110110	positive regulation of animal organ morp...	18	1	0.12	0.11116
GO:0007099	centriole replication	18	1	0.12	0.11116
GO:0008089	anterograde axonal transport	18	1	0.12	0.11116
GO:0032259	methylation	130	4	0.85	0.11456
GO:0051928	positive regulation of calcium ion trans...	19	1	0.12	0.11697
GO:1901606	alpha-amino acid catabolic process	19	1	0.12	0.11697
GO:0071539	protein localization to centrosome	19	1	0.12	0.11697
GO:0006281	DNA repair	204	4	1.33	0.11821
GO:0048286	lung alveolus development	20	1	0.13	0.12274
GO:0060612	adipose tissue development	20	1	0.13	0.12274
GO:0007059	chromosome segregation	120	3	0.78	0.12343
GO:0043065	positive regulation of apoptotic process	173	3	1.13	0.12963
GO:0034976	response to endoplasmic reticulum stress	98	2	0.64	0.13306
GO:0090307	mitotic spindle assembly	22	1	0.14	0.13418
GO:0051924	regulation of calcium ion transport	46	2	0.3	0.13647
GO:0045892	negative regulation of transcription, DN...	354	5	2.31	0.13824
GO:0060968	regulation of gene silencing	23	1	0.15	0.13984
GO:0009064	glutamine family amino acid metabolic pr...	23	1	0.15	0.13984
GO:0007018	microtubule-based movement	92	3	0.6	0.14435
GO:0043648	dicarboxylic acid metabolic process	36	3	0.23	0.14811
GO:0120162	positive regulation of cold-induced ther...	25	1	0.16	0.15106
GO:0032418	lysosome localization	25	1	0.16	0.15106
GO:0033209	tumor necrosis factor-mediated signaling...	26	1	0.17	0.15662
GO:0051321	meiotic cell cycle	83	2	0.54	0.15925
GO:0043280	positive regulation of cysteine-type end...	27	1	0.18	0.16214
GO:0033138	positive regulation of peptidyl-serine p...	27	1	0.18	0.16214
GO:0051310	metaphase plate congression	27	1	0.18	0.16214
GO:0007093	mitotic cell cycle checkpoint	58	2	0.38	0.16387
GO:0032092	positive regulation of protein binding	28	1	0.18	0.16763
GO:1902117	positive regulation of organelle assembl...	28	1	0.18	0.16763
GO:0050680	negative regulation of epithelial cell p...	28	1	0.18	0.16763
GO:0030641	regulation of cellular pH	28	1	0.18	0.16763
GO:0051289	protein homotetramerization	29	1	0.19	0.17308
GO:0010389	regulation of G2/M transition of mitotic...	30	1	0.2	0.1785
GO:0044774	mitotic DNA integrity checkpoint	30	1	0.2	0.1785
GO:0045921	positive regulation of exocytosis	30	1	0.2	0.1785
GO:0006090	pyruvate metabolic process	31	1	0.2	0.18388
GO:0099175	regulation of postsynapse organization	33	1	0.21	0.19455
GO:0050679	positive regulation of epithelial cell p...	33	1	0.21	0.19455
GO:0017157	regulation of exocytosis	64	2	0.42	0.19543
GO:2001251	negative regulation of chromosome organi...	58	2	0.38	0.2054
GO:0042752	regulation of circadian rhythm	36	1	0.23	0.21029
GO:0002244	hematopoietic progenitor cell differenti...	36	1	0.23	0.21029
GO:0000122	negative regulation of transcription by ...	249	3	1.62	0.2194
GO:0046034	ATP metabolic process	57	2	0.37	0.22038
GO:0007399	nervous system development	652	4	4.25	0.22683
GO:0098693	regulation of synaptic vesicle cycle	40	1	0.26	0.23082
GO:0035023	regulation of Rho protein signal transdu...	44	1	0.29	0.25083
GO:0031398	positive regulation of protein ubiquitin...	44	1	0.29	0.25083
GO:0008284	positive regulation of cell proliferatio...	205	4	1.34	0.25513
GO:0017156	calcium ion regulated exocytosis	45	1	0.29	0.25575
GO:0010565	regulation of cellular ketone metabolic ...	46	1	0.3	0.26064
GO:0090630	activation of GTPase activity	48	1	0.31	0.27033
GO:1901800	positive regulation of proteasomal prote...	49	1	0.32	0.27513
GO:0009791	post-embryonic development	49	1	0.32	0.27513
GO:0050714	positive regulation of protein secretion	73	2	0.48	0.27835
GO:0043542	endothelial cell migration	52	1	0.34	0.28934
GO:0006813	potassium ion transport	55	1	0.36	0.30328
GO:0030522	intracellular receptor signaling pathway	56	1	0.36	0.30787
GO:0046651	lymphocyte proliferation	56	1	0.36	0.30787
GO:0071897	DNA biosynthetic process	58	1	0.38	0.31696
GO:0018105	peptidyl-serine phosphorylation	98	2	0.64	0.32412
GO:0009150	purine ribonucleotide metabolic process	121	3	0.79	0.32958
GO:0050773	regulation of dendrite development	61	1	0.4	0.33038
GO:0097190	apoptotic signaling pathway	209	2	1.36	0.33448
GO:2001235	positive regulation of apoptotic signali...	62	1	0.4	0.33479
GO:0003006	developmental process involved in reprod...	162	2	1.06	0.33619
GO:0000070	mitotic sister chromatid segregation	63	1	0.41	0.33918
GO:0021700	developmental maturation	66	1	0.43	0.35217
GO:0090068	positive regulation of cell cycle proces...	67	1	0.44	0.35645
GO:0050658	RNA transport	67	1	0.44	0.35645
GO:0006811	ion transport	362	6	2.36	0.35865
GO:0000082	G1/S transition of mitotic cell cycle	68	1	0.44	0.3607
GO:0051495	positive regulation of cytoskeleton orga...	68	1	0.44	0.3607
GO:0007165	signal transduction	1254	9	8.17	0.3664
GO:0000302	response to reactive oxygen species	70	1	0.46	0.36911
GO:0007049	cell cycle	594	8	3.87	0.37376
GO:0006915	apoptotic process	536	5	3.49	0.37584
GO:0046677	response to antibiotic	72	1	0.47	0.37742
GO:0001501	skeletal system development	126	2	0.82	0.38349
GO:0032102	negative regulation of response to exter...	74	1	0.48	0.38562
GO:0032388	positive regulation of intracellular tra...	74	1	0.48	0.38562
GO:0010468	regulation of gene expression	1095	11	7.13	0.38991
GO:0031503	protein-containing complex localization	99	2	0.64	0.40503
GO:0016310	phosphorylation	650	6	4.23	0.41459
GO:0032869	cellular response to insulin stimulus	82	1	0.53	0.41739
GO:0006874	cellular calcium ion homeostasis	84	1	0.55	0.42508
GO:0045893	positive regulation of transcription, DN...	444	8	2.89	0.43706
GO:0006470	protein dephosphorylation	88	1	0.57	0.44017
GO:0030334	regulation of cell migration	232	2	1.51	0.46111
GO:0071407	cellular response to organic cyclic comp...	102	1	0.66	0.49001
GO:0031175	neuron projection development	325	2	2.12	0.51154
GO:0051656	establishment of organelle localization	159	2	1.04	0.5154
GO:0071396	cellular response to lipid	111	1	0.72	0.51975
GO:0010629	negative regulation of gene expression	503	6	3.28	0.53184
GO:0045860	positive regulation of protein kinase ac...	117	1	0.76	0.53863
GO:0030154	cell differentiation	1042	8	6.79	0.56634
GO:0008285	negative regulation of cell proliferatio...	160	2	1.04	0.57355
GO:0032787	monocarboxylic acid metabolic process	170	2	1.11	0.59288
GO:0015031	protein transport	655	5	4.27	0.60471
GO:1901701	cellular response to oxygen-containing c...	287	4	1.87	0.6102
GO:0055114	oxidation-reduction process	267	3	1.74	0.70102
GO:0010720	positive regulation of cell development	182	1	1.19	0.70218
GO:0043604	amide biosynthetic process	222	1	1.45	0.77317
GO:0007167	enzyme linked receptor protein signaling...	248	1	1.62	0.81019
GO:0000902	cell morphogenesis	322	1	2.1	0.88631
GO:0009790	embryo development	338	1	2.2	0.89834
GO:1901566	organonitrogen compound biosynthetic pro...	518	2	3.37	0.9345
GO:0120036	plasma membrane bounded cell projection ...	484	2	3.15	1
GO:0010256	endomembrane system organization	156	1	1.02	1
GO:0043269	regulation of ion transport	146	3	0.95	1
GO:0071103	DNA conformation change	64	2	0.42	1
GO:0043254	regulation of protein complex assembly	158	1	1.03	1
GO:0050864	regulation of B cell activation	29	1	0.19	1
GO:0016358	dendrite development	96	1	0.63	1
GO:0043255	regulation of carbohydrate biosynthetic ...	40	1	0.26	1
GO:0050865	regulation of cell activation	130	1	0.85	1
GO:0009161	ribonucleoside monophosphate metabolic p...	67	2	0.44	1
GO:0050867	positive regulation of cell activation	72	1	0.47	1
GO:0044260	cellular macromolecule metabolic process	2259	15	14.72	1
GO:0044262	cellular carbohydrate metabolic process	105	1	0.68	1
GO:0045604	regulation of epidermal cell differentia...	8	1	0.05	1
GO:0009167	purine ribonucleoside monophosphate meta...	66	2	0.43	1
GO:0044265	cellular macromolecule catabolic process	379	1	2.47	1
GO:0002889	regulation of immunoglobulin mediated im...	14	1	0.09	1
GO:0044267	cellular protein metabolic process	1489	9	9.7	1
GO:2000756	regulation of peptidyl-lysine acetylatio...	27	1	0.18	1
GO:0043281	regulation of cysteine-type endopeptidas...	48	1	0.31	1
GO:2000758	positive regulation of peptidyl-lysine a...	17	1	0.11	1
GO:0048646	anatomical structure formation involved ...	280	1	1.82	1
GO:0009966	regulation of signal transduction	792	5	5.16	1
GO:0042221	response to chemical	949	9	6.18	1
GO:0009967	positive regulation of signal transducti...	375	5	2.44	1
GO:0072503	cellular divalent inorganic cation homeo...	94	1	0.61	1
GO:0070555	response to interleukin-1	32	1	0.21	1
GO:2000781	positive regulation of double-strand bre...	13	1	0.08	1
GO:0044255	cellular lipid metabolic process	336	1	2.19	1
GO:0010675	regulation of cellular carbohydrate meta...	53	1	0.35	1
GO:0072507	divalent inorganic cation homeostasis	102	1	0.66	1
GO:0006006	glucose metabolic process	78	2	0.51	1
GO:0010676	positive regulation of cellular carbohyd...	21	1	0.14	1
GO:0044257	cellular protein catabolic process	304	1	1.98	1
GO:0043270	positive regulation of ion transport	66	1	0.43	1
GO:0006403	RNA localization	76	1	0.5	1
GO:0035821	modification of morphology or physiology...	29	1	0.19	1
GO:0046605	regulation of centrosome cycle	28	1	0.18	1
GO:0030323	respiratory tube development	53	1	0.35	1
GO:0002821	positive regulation of adaptive immune r...	25	1	0.16	1
GO:0035825	homologous recombination	13	1	0.08	1
GO:0030324	lung development	53	1	0.35	1
GO:0002822	regulation of adaptive immune response b...	33	1	0.21	1
GO:0002824	positive regulation of adaptive immune r...	23	1	0.15	1
GO:0044281	small molecule metabolic process	591	10	3.85	1
GO:0060603	mammary gland duct morphogenesis	10	1	0.07	1
GO:0090276	regulation of peptide hormone secretion	48	1	0.31	1
GO:0044282	small molecule catabolic process	104	1	0.68	1
GO:0006807	nitrogen compound metabolic process	2736	19	17.82	1
GO:0090277	positive regulation of peptide hormone s...	27	1	0.18	1
GO:0044283	small molecule biosynthetic process	211	3	1.37	1
GO:1901990	regulation of mitotic cell cycle phase t...	95	1	0.62	1
GO:0010628	positive regulation of gene expression	555	8	3.62	1
GO:0050871	positive regulation of B cell activation	24	1	0.16	1
GO:0035418	protein localization to synapse	25	1	0.16	1
GO:2000779	regulation of double-strand break repair	30	1	0.2	1
GO:0031060	regulation of histone methylation	28	3	0.18	1
GO:0031062	positive regulation of histone methylati...	17	2	0.11	1
GO:0050877	nervous system process	211	1	1.37	1
GO:0002040	sprouting angiogenesis	25	1	0.16	1
GO:0090224	regulation of spindle organization	14	1	0.09	1
GO:0030316	osteoclast differentiation	26	1	0.17	1
GO:0050878	regulation of body fluid levels	67	1	0.44	1
GO:0009987	cellular process	4135	28	26.94	1
GO:0044271	cellular nitrogen compound biosynthetic ...	1223	11	7.97	1
GO:0052192	movement in environment of other organis...	14	1	0.09	1
GO:0002819	regulation of adaptive immune response	36	1	0.23	1
GO:0016311	dephosphorylation	134	1	0.87	1
GO:0002440	production of molecular mediator of immu...	47	1	0.31	1
GO:0002443	leukocyte mediated immunity	70	1	0.46	1
GO:0098751	bone cell development	14	1	0.09	1
GO:0010243	response to organonitrogen compound	257	1	1.67	1
GO:0046395	carboxylic acid catabolic process	74	1	0.48	1
GO:0002449	lymphocyte mediated immunity	51	1	0.33	1
GO:0005996	monosaccharide metabolic process	102	2	0.66	1
GO:0009123	nucleoside monophosphate metabolic proce...	69	2	0.45	1
GO:0080090	regulation of primary metabolic process	1551	13	10.1	1
GO:0031056	regulation of histone modification	60	3	0.39	1
GO:0031057	negative regulation of histone modificat...	18	1	0.12	1
GO:0043616	keratinocyte proliferation	6	1	0.04	1
GO:0009126	purine nucleoside monophosphate metaboli...	66	2	0.43	1
GO:0031058	positive regulation of histone modificat...	42	2	0.27	1
GO:0010646	regulation of cell communication	890	6	5.8	1
GO:0072698	protein localization to microtubule cyto...	27	1	0.18	1
GO:0010647	positive regulation of cell communicatio...	423	6	2.76	1
GO:0010648	negative regulation of cell communicatio...	389	1	2.53	1
GO:0070925	organelle assembly	296	3	1.93	1
GO:0034097	response to cytokine	214	3	1.39	1
GO:0008406	gonad development	45	1	0.29	1
GO:0048608	reproductive structure development	94	1	0.61	1
GO:0030335	positive regulation of cell migration	131	1	0.85	1
GO:0048609	multicellular organismal reproductive pr...	183	3	1.19	1
GO:0010631	epithelial cell migration	69	1	0.45	1
GO:1901564	organonitrogen compound metabolic proces...	1902	14	12.39	1
GO:1901565	organonitrogen compound catabolic proces...	427	2	2.78	1
GO:0009116	nucleoside metabolic process	36	1	0.23	1
GO:2001056	positive regulation of cysteine-type end...	34	1	0.22	1
GO:0009117	nucleotide metabolic process	173	3	1.13	1
GO:0051960	regulation of nervous system development	287	1	1.87	1
GO:0051568	histone H3-K4 methylation	21	2	0.14	1
GO:0010638	positive regulation of organelle organiz...	205	3	1.34	1
GO:0006996	organelle organization	1283	9	8.36	1
GO:0032868	response to insulin	92	1	0.6	1
GO:1900449	regulation of glutamate receptor signali...	9	1	0.06	1
GO:0051569	regulation of histone H3-K4 methylation	11	2	0.07	1
GO:0010639	negative regulation of organelle organiz...	156	2	1.02	1
GO:0098771	inorganic ion homeostasis	163	3	1.06	1
GO:0009913	epidermal cell differentiation	39	1	0.25	1
GO:0045765	regulation of angiogenesis	60	1	0.39	1
GO:0009914	hormone transport	73	3	0.48	1
GO:0045766	positive regulation of angiogenesis	29	1	0.19	1
GO:0051969	regulation of transmission of nerve impu...	8	1	0.05	1
GO:0009141	nucleoside triphosphate metabolic proces...	73	2	0.48	1
GO:0009144	purine nucleoside triphosphate metabolic...	67	2	0.44	1
GO:0044248	cellular catabolic process	681	2	4.44	1
GO:0044249	cellular biosynthetic process	1578	14	10.28	1
GO:0046364	monosaccharide biosynthetic process	37	2	0.24	1
GO:0031023	microtubule organizing center organizati...	63	2	0.41	1
GO:0032880	regulation of protein localization	325	2	2.12	1
GO:0022900	electron transport chain	19	1	0.12	1
GO:0032886	regulation of microtubule-based process	89	2	0.58	1
GO:0044237	cellular metabolic process	2976	21	19.39	1
GO:1901983	regulation of protein acetylation	32	1	0.21	1
GO:0044238	primary metabolic process	2899	20	18.88	1
GO:0051983	regulation of chromosome segregation	36	1	0.23	1
GO:1901985	positive regulation of protein acetylati...	22	1	0.14	1
GO:0006163	purine nucleotide metabolic process	126	3	0.82	1
GO:0002009	morphogenesis of an epithelium	145	2	0.94	1
GO:0022904	respiratory electron transport chain	18	1	0.12	1
GO:1901987	regulation of cell cycle phase transitio...	105	2	0.68	1
GO:0051171	regulation of nitrogen compound metaboli...	1498	12	9.76	1
GO:0051172	negative regulation of nitrogen compound...	670	6	4.36	1
GO:0051173	positive regulation of nitrogen compound...	885	11	5.76	1
GO:0051174	regulation of phosphorus metabolic proce...	479	3	3.12	1
GO:2001020	regulation of response to DNA damage sti...	87	2	0.57	1
GO:0045786	negative regulation of cell cycle	163	2	1.06	1
GO:0019058	viral life cycle	64	2	0.42	1
GO:0120161	regulation of cold-induced thermogenesis	38	1	0.25	1
GO:0045787	positive regulation of cell cycle	96	1	0.63	1
GO:0032870	cellular response to hormone stimulus	152	1	0.99	1
GO:0051179	localization	1756	13	11.44	1
GO:1901575	organic substance catabolic process	619	2	4.03	1
GO:0010604	positive regulation of macromolecule met...	917	11	5.97	1
GO:1901576	organic substance biosynthetic process	1613	14	10.51	1
GO:0010605	negative regulation of macromolecule met...	735	7	4.79	1
GO:0072657	protein localization to membrane	180	1	1.17	1
GO:0030705	cytoskeleton-dependent intracellular tra...	71	2	0.46	1
GO:0000086	G2/M transition of mitotic cell cycle	45	1	0.29	1
GO:1902186	regulation of viral release from host ce...	13	1	0.08	1
GO:0032024	positive regulation of insulin secretion	22	1	0.14	1
GO:0032879	regulation of localization	769	7	5.01	1
GO:0050000	chromosome localization	32	1	0.21	1
GO:0003401	axis elongation	9	1	0.06	1
GO:0003008	system process	342	2	2.23	1
GO:0045778	positive regulation of ossification	15	1	0.1	1
GO:0007163	establishment or maintenance of cell pol...	80	1	0.52	1
GO:0043603	cellular amide metabolic process	306	1	1.99	1
GO:0006950	response to stress	978	9	6.37	1
GO:1900402	regulation of carbohydrate metabolic pro...	8	1	0.05	1
GO:0051128	regulation of cellular component organiz...	834	7	5.43	1
GO:0045321	leukocyte activation	194	2	1.26	1
GO:0051129	negative regulation of cellular componen...	262	2	1.71	1
GO:0007166	cell surface receptor signaling pathway	626	4	4.08	1
GO:0000075	cell cycle checkpoint	80	2	0.52	1
GO:1905508	protein localization to microtubule orga...	19	1	0.12	1
GO:0006955	immune response	270	1	1.76	1
GO:0050801	ion homeostasis	194	4	1.26	1
GO:0007565	female pregnancy	25	1	0.16	1
GO:0045722	positive regulation of gluconeogenesis	11	1	0.07	1
GO:0042391	regulation of membrane potential	108	1	0.7	1
GO:0050803	regulation of synapse structure or activ...	62	1	0.4	1
GO:0050804	modulation of chemical synaptic transmis...	119	2	0.78	1
GO:0032412	regulation of ion transmembrane transpor...	56	1	0.36	1
GO:0019076	viral release from host cell	14	1	0.09	1
GO:0009100	glycoprotein metabolic process	140	1	0.91	1
GO:0005975	carbohydrate metabolic process	195	2	1.27	1
GO:0050807	regulation of synapse organization	62	1	0.4	1
GO:0019079	viral genome replication	33	1	0.21	1
GO:0009101	glycoprotein biosynthetic process	115	1	0.75	1
GO:0050808	synapse organization	115	1	0.75	1
GO:0007154	cell communication	1391	9	9.06	1
GO:0070507	regulation of microtubule cytoskeleton o...	76	2	0.5	1
GO:0070509	calcium ion import	15	1	0.1	1
GO:0052126	movement in host environment	14	1	0.09	1
GO:0099072	regulation of postsynaptic membrane neur...	34	1	0.22	1
GO:0030097	hemopoiesis	223	2	1.45	1
GO:0030099	myeloid cell differentiation	99	1	0.64	1
GO:1904951	positive regulation of establishment of ...	133	2	0.87	1
GO:1990778	protein localization to cell periphery	128	1	0.83	1
GO:0051146	striated muscle cell differentiation	83	1	0.54	1
GO:2001032	regulation of double-strand break repair...	10	1	0.07	1
GO:0032446	protein modification by small protein co...	281	1	1.83	1
GO:0010799	regulation of peptidyl-threonine phospho...	16	1	0.1	1
GO:0007186	G protein-coupled receptor signaling pat...	100	1	0.65	1
GO:0048754	branching morphogenesis of an epithelial...	41	2	0.27	1
GO:0007187	G protein-coupled receptor signaling pat...	27	1	0.18	1
GO:0043393	regulation of protein binding	67	1	0.44	1
GO:1902115	regulation of organelle assembly	82	1	0.53	1
GO:0008150	biological_process	5066	33	33	1
GO:0007188	adenylate cyclase-modulating G protein-c...	27	1	0.18	1
GO:0008152	metabolic process	3158	21	20.57	1
GO:0000018	regulation of DNA recombination	35	1	0.23	1
GO:0007584	response to nutrient	29	1	0.19	1
GO:0007586	digestion	20	1	0.13	1
GO:0051130	positive regulation of cellular componen...	392	3	2.55	1
GO:0006979	response to oxidative stress	143	1	0.93	1
GO:0006520	cellular amino acid metabolic process	110	2	0.72	1
GO:1901135	carbohydrate derivative metabolic proces...	349	5	2.27	1
GO:0007589	body fluid secretion	17	1	0.11	1
GO:0033043	regulation of organelle organization	449	6	2.92	1
GO:1901137	carbohydrate derivative biosynthetic pro...	217	1	1.41	1
GO:0033044	regulation of chromosome organization	136	4	0.89	1
GO:0006921	cellular component disassembly involved ...	11	1	0.07	1
GO:0045333	cellular respiration	48	2	0.31	1
GO:0061061	muscle structure development	168	1	1.09	1
GO:0006111	regulation of gluconeogenesis	28	1	0.18	1
GO:0006928	movement of cell or subcellular componen...	503	6	3.28	1
GO:0045732	positive regulation of protein catabolic...	91	1	0.59	1
GO:0001568	blood vessel development	169	2	1.1	1
GO:0052547	regulation of peptidase activity	77	1	0.5	1
GO:0006119	oxidative phosphorylation	18	1	0.12	1
GO:0052548	regulation of endopeptidase activity	70	1	0.46	1
GO:0048771	tissue remodeling	45	2	0.29	1
GO:0008585	female gonad development	22	1	0.14	1
GO:0045739	positive regulation of DNA repair	27	1	0.18	1
GO:0033036	macromolecule localization	1043	6	6.79	1
GO:0031400	negative regulation of protein modificat...	197	1	1.28	1
GO:0060341	regulation of cellular localization	311	3	2.03	1
GO:0031401	positive regulation of protein modificat...	326	3	2.12	1
GO:0007127	meiosis I	27	1	0.18	1
GO:1902531	regulation of intracellular signal trans...	476	4	3.1	1
GO:1902533	positive regulation of intracellular sig...	224	4	1.46	1
GO:0060348	bone development	51	1	0.33	1
GO:0002562	somatic diversification of immune recept...	20	1	0.13	1
GO:0061458	reproductive system development	94	1	0.61	1
GO:0016064	immunoglobulin mediated immune response	28	1	0.18	1
GO:0019438	aromatic compound biosynthetic process	1047	10	6.82	1
GO:0048729	tissue morphogenesis	170	2	1.11	1
GO:0035556	intracellular signal transduction	746	5	4.86	1
GO:1903530	regulation of secretion by cell	193	3	1.26	1
GO:0016050	vesicle organization	104	1	0.68	1
GO:0016051	carbohydrate biosynthetic process	72	2	0.47	1
GO:0006139	nucleobase-containing compound metabolic...	1577	15	10.27	1
GO:1905268	negative regulation of chromatin organiz...	22	1	0.14	1
GO:1903532	positive regulation of secretion by cell	112	3	0.73	1
GO:1905269	positive regulation of chromatin organiz...	46	2	0.3	1
GO:0016054	organic acid catabolic process	74	1	0.48	1
GO:0032409	regulation of transporter activity	60	1	0.39	1
GO:0030855	epithelial cell differentiation	132	1	0.86	1
GO:0030856	regulation of epithelial cell differenti...	28	1	0.18	1
GO:1903539	protein localization to postsynaptic mem...	18	1	0.12	1
GO:0016458	gene silencing	61	1	0.4	1
GO:0007548	sex differentiation	56	1	0.36	1
GO:0070661	leukocyte proliferation	62	1	0.4	1
GO:0007131	reciprocal meiotic recombination	12	1	0.08	1
GO:0000003	reproduction	314	4	2.05	1
GO:0042773	ATP synthesis coupled electron transport	11	1	0.07	1
GO:1902105	regulation of leukocyte differentiation	64	1	0.42	1
GO:0030072	peptide hormone secretion	61	3	0.4	1
GO:1902107	positive regulation of leukocyte differe...	34	1	0.22	1
GO:0065003	protein-containing complex assembly	558	3	3.63	1
GO:0065004	protein-DNA complex assembly	46	1	0.3	1
GO:0001525	angiogenesis	114	1	0.74	1
GO:0065007	biological regulation	2979	22	19.41	1
GO:0065008	regulation of biological quality	1038	9	6.76	1
GO:0065009	regulation of molecular function	701	4	4.57	1
GO:0016070	RNA metabolic process	1191	9	7.76	1
GO:0002573	myeloid leukocyte differentiation	48	1	0.31	1
GO:0042325	regulation of phosphorylation	427	2	2.78	1
GO:0008544	epidermis development	77	1	0.5	1
GO:0048731	system development	1194	11	7.78	1
GO:0042327	positive regulation of phosphorylation	253	2	1.65	1
GO:0048732	gland development	108	1	0.7	1
GO:0009653	anatomical structure morphogenesis	722	4	4.7	1
GO:0009259	ribonucleotide metabolic process	126	3	0.82	1
GO:0006101	citrate metabolic process	14	2	0.09	1
GO:0030879	mammary gland development	37	1	0.24	1
GO:0044380	protein localization to cytoskeleton	29	1	0.19	1
GO:0016477	cell migration	377	3	2.46	1
GO:0002520	immune system development	252	3	1.64	1
GO:0051293	establishment of spindle localization	20	1	0.13	1
GO:0002521	leukocyte differentiation	129	1	0.84	1
GO:0006109	regulation of carbohydrate metabolic pro...	62	1	0.4	1
GO:0022612	gland morphogenesis	35	1	0.23	1
GO:0051298	centrosome duplication	34	1	0.22	1
GO:0051299	centrosome separation	9	1	0.06	1
GO:0030010	establishment of cell polarity	55	1	0.36	1
GO:1903900	regulation of viral life cycle	45	2	0.29	1
GO:0006508	proteolysis	491	2	3.2	1
GO:1903506	regulation of nucleic acid-templated tra...	835	9	5.44	1
GO:1903507	negative regulation of nucleic acid-temp...	355	5	2.31	1
GO:0044786	cell cycle DNA replication	27	1	0.18	1
GO:1901698	response to nitrogen compound	275	1	1.79	1
GO:1903902	positive regulation of viral life cycle	22	2	0.14	1
GO:1903508	positive regulation of nucleic acid-temp...	446	8	2.91	1
GO:1901699	cellular response to nitrogen compound	176	1	1.15	1
GO:2000026	regulation of multicellular organismal d...	523	5	3.41	1
GO:2000027	regulation of animal organ morphogenesis	46	1	0.3	1
GO:0062012	regulation of small molecule metabolic p...	119	3	0.78	1
GO:0007100	mitotic centrosome separation	8	1	0.05	1
GO:0001944	vasculature development	179	2	1.17	1
GO:0090329	regulation of DNA-dependent DNA replicat...	28	1	0.18	1
GO:0062013	positive regulation of small molecule me...	48	1	0.31	1
GO:0044770	cell cycle phase transition	148	2	0.96	1
GO:0044772	mitotic cell cycle phase transition	137	1	0.89	1
GO:0061448	connective tissue development	58	1	0.38	1
GO:1902299	pre-replicative complex assembly involve...	6	1	0.04	1
GO:0048302	regulation of isotype switching to IgG i...	5	1	0.03	1
GO:0001932	regulation of protein phosphorylation	391	2	2.55	1
GO:0001934	positive regulation of protein phosphory...	238	2	1.55	1
GO:0106106	cold-induced thermogenesis	38	1	0.25	1
GO:0046890	regulation of lipid biosynthetic process	56	2	0.36	1
GO:0016043	cellular component organization	1915	14	12.47	1
GO:0033993	response to lipid	150	1	0.98	1
GO:0030030	cell projection organization	499	2	3.25	1
GO:0015833	peptide transport	662	5	4.31	1
GO:0035947	regulation of gluconeogenesis by regulat...	8	1	0.05	1
GO:1900117	regulation of execution phase of apoptos...	10	1	0.07	1
GO:0016444	somatic cell DNA recombination	20	1	0.13	1
GO:0016445	somatic diversification of immunoglobuli...	20	1	0.13	1
GO:0008104	protein localization	948	6	6.18	1
GO:0051260	protein homooligomerization	120	1	0.78	1
GO:0039692	single stranded viral RNA replication vi...	5	1	0.03	1
GO:0016447	somatic recombination of immunoglobulin ...	18	1	0.12	1
GO:0009628	response to abiotic stimulus	283	3	1.84	1
GO:0051262	protein tetramerization	45	1	0.29	1
GO:0039694	viral RNA genome replication	12	1	0.08	1
GO:0018022	peptidyl-lysine methylation	43	3	0.28	1
GO:0006694	steroid biosynthetic process	42	1	0.27	1
GO:0016032	viral process	86	2	0.56	1
GO:0045069	regulation of viral genome replication	27	1	0.18	1
GO:0051668	localization within membrane	59	1	0.38	1
GO:0045862	positive regulation of proteolysis	114	2	0.74	1
GO:0051251	positive regulation of lymphocyte activa...	62	1	0.4	1
GO:0051252	regulation of RNA metabolic process	894	9	5.82	1
GO:0044342	type B pancreatic cell proliferation	8	1	0.05	1
GO:0051253	negative regulation of RNA metabolic pro...	374	5	2.44	1
GO:0051254	positive regulation of RNA metabolic pro...	472	8	3.07	1
GO:0071354	cellular response to interleukin-6	10	1	0.07	1
GO:1901652	response to peptide	131	1	0.85	1
GO:0071356	cellular response to tumor necrosis fact...	49	1	0.32	1
GO:0007292	female gamete generation	36	1	0.23	1
GO:0045055	regulated exocytosis	61	1	0.4	1
GO:1901653	cellular response to peptide	106	1	0.69	1
GO:0051653	spindle localization	20	1	0.13	1
GO:0051259	protein complex oligomerization	196	1	1.28	1
GO:1901657	glycosyl compound metabolic process	46	1	0.3	1
GO:0070647	protein modification by small protein co...	336	1	2.19	1
GO:0045453	bone resorption	21	1	0.14	1
GO:0001503	ossification	79	1	0.51	1
GO:0031570	DNA integrity checkpoint	51	1	0.33	1
GO:0000165	MAPK cascade	190	2	1.24	1
GO:0001508	action potential	42	1	0.27	1
GO:0022600	digestive system process	17	1	0.11	1
GO:0045859	regulation of protein kinase activity	204	1	1.33	1
GO:0022602	ovulation cycle process	11	1	0.07	1
GO:0072350	tricarboxylic acid metabolic process	16	2	0.1	1
GO:0022603	regulation of anatomical structure morph...	278	2	1.81	1
GO:0030001	metal ion transport	196	3	1.28	1
GO:0006260	DNA replication	113	4	0.74	1
GO:0030003	cellular cation homeostasis	138	3	0.9	1
GO:0022607	cellular component assembly	930	6	6.06	1
GO:0006261	DNA-dependent DNA replication	70	3	0.46	1
GO:0030004	cellular monovalent inorganic cation hom...	35	1	0.23	1
GO:0051270	regulation of cellular component movemen...	259	2	1.69	1
GO:0072358	cardiovascular system development	183	2	1.19	1
GO:0072359	circulatory system development	282	2	1.84	1
GO:0051272	positive regulation of cellular componen...	137	1	0.89	1
GO:0033554	cellular response to stress	648	8	4.22	1
GO:0098813	nuclear chromosome segregation	93	2	0.61	1
GO:0032989	cellular component morphogenesis	351	1	2.29	1
GO:0071375	cellular response to peptide hormone sti...	101	1	0.66	1
GO:0051276	chromosome organization	406	7	2.64	1
GO:0046850	regulation of bone remodeling	12	1	0.08	1
GO:0046852	positive regulation of bone remodeling	9	1	0.06	1
GO:0051674	localization of cell	399	3	2.6	1
GO:1902680	positive regulation of RNA biosynthetic ...	447	8	2.91	1
GO:1902683	regulation of receptor localization to s...	9	1	0.06	1
GO:0090304	nucleic acid metabolic process	1401	12	9.13	1
GO:0019953	sexual reproduction	176	1	1.15	1
GO:0098840	protein transport along microtubule	9	1	0.06	1
GO:0051222	positive regulation of protein transport	127	2	0.83	1
GO:0071322	cellular response to carbohydrate stimul...	39	2	0.25	1
GO:0046483	heterocycle metabolic process	1614	15	10.51	1
GO:0051223	regulation of protein transport	210	2	1.37	1
GO:0034968	histone lysine methylation	40	3	0.26	1
GO:0051225	spindle assembly	44	2	0.29	1
GO:0006259	DNA metabolic process	340	8	2.21	1
GO:0071326	cellular response to monosaccharide stim...	37	2	0.24	1
GO:0046883	regulation of hormone secretion	60	1	0.39	1
GO:0007265	Ras protein signal transduction	139	1	0.91	1
GO:0007266	Rho protein signal transduction	60	1	0.39	1
GO:1902275	regulation of chromatin organization	74	3	0.48	1
GO:0007267	cell-cell signaling	347	4	2.26	1
GO:0007268	chemical synaptic transmission	154	2	1	1
GO:0046887	positive regulation of hormone secretion	34	1	0.22	1
GO:0006282	regulation of DNA repair	50	1	0.33	1
GO:0046889	positive regulation of lipid biosyntheti...	31	1	0.2	1
GO:0070201	regulation of establishment of protein l...	223	2	1.45	1
GO:0071310	cellular response to organic substance	574	6	3.74	1
GO:0014070	response to organic cyclic compound	152	2	0.99	1
GO:1902679	negative regulation of RNA biosynthetic ...	355	5	2.31	1
GO:0048468	cell development	626	4	4.08	1
GO:0014074	response to purine-containing compound	32	1	0.21	1
GO:0044703	multi-organism reproductive process	197	2	1.28	1
GO:1901615	organic hydroxy compound metabolic proce...	147	1	0.96	1
GO:0009205	purine ribonucleoside triphosphate metab...	66	2	0.43	1
GO:2001141	regulation of RNA biosynthetic process	837	9	5.45	1
GO:1901617	organic hydroxy compound biosynthetic pr...	73	1	0.48	1
GO:0044706	multi-multicellular organism process	29	1	0.19	1
GO:0035295	tube development	273	4	1.78	1
GO:0007259	JAK-STAT cascade	38	1	0.25	1
GO:0009605	response to external stimulus	476	2	3.1	1
GO:0048869	cellular developmental process	1111	8	7.24	1
GO:0046879	hormone secretion	73	3	0.48	1
GO:0051240	positive regulation of multicellular org...	450	6	2.93	1
GO:0010498	proteasomal protein catabolic process	194	1	1.26	1
GO:1903670	regulation of sprouting angiogenesis	16	1	0.1	1
GO:0071345	cellular response to cytokine stimulus	194	3	1.26	1
GO:0051246	regulation of protein metabolic process	788	6	5.13	1
GO:0002694	regulation of leukocyte activation	120	1	0.78	1
GO:0051640	organelle localization	219	3	1.43	1
GO:0051641	cellular localization	941	7	6.13	1
GO:0051247	positive regulation of protein metabolic...	469	5	3.06	1
GO:0071347	cellular response to interleukin-1	26	1	0.17	1
GO:0099173	postsynapse organization	55	1	0.36	1
GO:0051248	negative regulation of protein metabolic...	316	1	2.06	1
GO:0002696	positive regulation of leukocyte activat...	69	1	0.45	1
GO:0051249	regulation of lymphocyte activation	99	1	0.64	1
GO:0002697	regulation of immune effector process	90	1	0.59	1
GO:0002699	positive regulation of immune effector p...	53	1	0.35	1
GO:0099177	regulation of trans-synaptic signaling	119	2	0.78	1
GO:0048856	anatomical structure development	1478	11	9.63	1
GO:0032940	secretion by cell	271	4	1.77	1
GO:0016192	vesicle-mediated transport	466	2	3.04	1
GO:0060425	lung morphogenesis	17	1	0.11	1
GO:0032943	mononuclear cell proliferation	58	1	0.38	1
GO:0051649	establishment of localization in cell	694	6	4.52	1
GO:0071331	cellular response to hexose stimulus	36	2	0.23	1
GO:0060429	epithelium development	287	2	1.87	1
GO:0071333	cellular response to glucose stimulus	36	2	0.23	1
GO:0051234	establishment of localization	1355	11	8.83	1
GO:0051236	establishment of RNA localization	67	1	0.44	1
GO:0036296	response to increased oxygen levels	6	2	0.04	1
GO:0008654	phospholipid biosynthetic process	80	1	0.52	1
GO:0051239	regulation of multicellular organismal p...	782	6	5.09	1
GO:0007275	multicellular organism development	1354	11	8.82	1
GO:0007276	gamete generation	157	1	1.02	1
GO:0006629	lipid metabolic process	419	2	2.73	1
GO:0044093	positive regulation of molecular functio...	418	4	2.72	1
GO:0045830	positive regulation of isotype switching	10	1	0.07	1
GO:0008283	cell proliferation	486	6	3.17	1
GO:0016999	antibiotic metabolic process	32	2	0.21	1
GO:0001667	ameboidal-type cell migration	102	1	0.66	1
GO:0014812	muscle cell migration	32	1	0.21	1
GO:0045834	positive regulation of lipid metabolic p...	44	1	0.29	1
GO:0099111	microtubule-based transport	67	2	0.44	1
GO:0048870	cell motility	399	3	2.6	1
GO:0048871	multicellular organismal homeostasis	123	2	0.8	1
GO:0048872	homeostasis of number of cells	86	1	0.56	1
GO:0060443	mammary gland morphogenesis	16	1	0.1	1
GO:0099118	microtubule-based protein transport	9	1	0.06	1
GO:0007623	circadian rhythm	57	1	0.37	1
GO:0033135	regulation of peptidyl-serine phosphoryl...	37	1	0.24	1
GO:0048878	chemical homeostasis	294	6	1.92	1
GO:0046849	bone remodeling	25	1	0.16	1
GO:0002263	cell activation involved in immune respo...	58	1	0.38	1
GO:0035268	protein mannosylation	12	1	0.08	1
GO:1990845	adaptive thermogenesis	39	1	0.25	1
GO:0010467	gene expression	1427	11	9.3	1
GO:0030162	regulation of proteolysis	201	2	1.31	1
GO:0010469	regulation of signaling receptor activit...	31	1	0.2	1
GO:0030163	protein catabolic process	357	1	2.33	1
GO:0001659	temperature homeostasis	43	1	0.28	1
GO:0006644	phospholipid metabolic process	155	1	1.01	1
GO:0097194	execution phase of apoptosis	25	2	0.16	1
GO:0043066	negative regulation of apoptotic process	245	1	1.6	1
GO:0043067	regulation of programmed cell death	421	4	2.74	1
GO:0007215	glutamate receptor signaling pathway	16	1	0.1	1
GO:0043068	positive regulation of programmed cell d...	176	3	1.15	1
GO:0043069	negative regulation of programmed cell d...	251	1	1.64	1
GO:0002250	adaptive immune response	76	1	0.5	1
GO:0018193	peptidyl-amino acid modification	373	5	2.43	1
GO:0002252	immune effector process	157	1	1.02	1
GO:0019538	protein metabolic process	1640	9	10.68	1
GO:0061180	mammary gland epithelium development	22	1	0.14	1
GO:0019932	second-messenger-mediated signaling	60	2	0.39	1
GO:0032101	regulation of response to external stimu...	173	1	1.13	1
GO:0080134	regulation of response to stress	382	2	2.49	1
GO:0080135	regulation of cellular response to stres...	235	2	1.53	1
GO:0019935	cyclic-nucleotide-mediated signaling	24	2	0.16	1
GO:0032501	multicellular organismal process	1694	12	11.03	1
GO:0016567	protein ubiquitination	260	1	1.69	1
GO:0032502	developmental process	1576	11	10.27	1
GO:0071702	organic substance transport	847	5	5.52	1
GO:1901605	alpha-amino acid metabolic process	72	2	0.47	1
GO:0016569	covalent chromatin modification	187	4	1.22	1
GO:0051603	proteolysis involved in cellular protein...	285	1	1.86	1
GO:0071704	organic substance metabolic process	3014	21	19.63	1
GO:0032504	multicellular organism reproduction	184	3	1.2	1
GO:0071705	nitrogen compound transport	747	5	4.87	1
GO:0042886	amide transport	671	5	4.37	1
GO:0015980	energy derivation by oxidation of organi...	76	2	0.5	1
GO:0061982	meiosis I cell cycle process	30	1	0.2	1
GO:0008213	protein alkylation	65	3	0.42	1
GO:0099536	synaptic signaling	161	2	1.05	1
GO:0002285	lymphocyte activation involved in immune...	44	1	0.29	1
GO:0099537	trans-synaptic signaling	158	2	1.03	1
GO:0030182	neuron differentiation	419	2	2.73	1
GO:0008610	lipid biosynthetic process	198	2	1.29	1
GO:0001678	cellular glucose homeostasis	42	2	0.27	1
GO:0002682	regulation of immune system process	298	2	1.94	1
GO:0002684	positive regulation of immune system pro...	199	2	1.3	1
GO:0043085	positive regulation of catalytic activit...	314	4	2.05	1
GO:0061178	regulation of insulin secretion involved...	19	1	0.12	1
GO:0043087	regulation of GTPase activity	111	1	0.72	1
GO:0090087	regulation of peptide transport	215	2	1.4	1
GO:0033500	carbohydrate homeostasis	71	2	0.46	1
GO:0044057	regulation of system process	117	1	0.76	1
GO:0050657	nucleic acid transport	67	1	0.44	1
GO:0044085	cellular component biogenesis	1030	6	6.71	1
GO:0016570	histone modification	182	4	1.19	1
GO:0044087	regulation of cellular component biogene...	331	2	2.16	1
GO:0016571	histone methylation	54	3	0.35	1
GO:0016573	histone acetylation	60	1	0.39	1
GO:0044089	positive regulation of cellular componen...	166	2	1.08	1
GO:0034103	regulation of tissue remodeling	17	2	0.11	1
GO:0071495	cellular response to endogenous stimulus	311	1	2.03	1
GO:0071496	cellular response to external stimulus	85	1	0.55	1
GO:0045190	isotype switching	16	1	0.1	1
GO:0045191	regulation of isotype switching	11	1	0.07	1
GO:0070371	ERK1 and ERK2 cascade	63	2	0.41	1
GO:0070372	regulation of ERK1 and ERK2 cascade	61	2	0.4	1
GO:0061515	myeloid cell development	23	1	0.15	1
GO:0099504	synaptic vesicle cycle	65	1	0.42	1
GO:0045595	regulation of cell differentiation	487	3	3.17	1
GO:0001649	osteoblast differentiation	40	1	0.26	1
GO:0045597	positive regulation of cell differentiat...	271	2	1.77	1
GO:0042445	hormone metabolic process	32	1	0.21	1
GO:0050678	regulation of epithelial cell proliferat...	68	2	0.44	1
GO:0042446	hormone biosynthetic process	10	1	0.07	1
GO:0010817	regulation of hormone levels	101	4	0.66	1
GO:0043410	positive regulation of MAPK cascade	110	2	0.72	1
GO:0043412	macromolecule modification	1274	8	8.3	1
GO:0043413	macromolecule glycosylation	91	1	0.59	1
GO:0043414	macromolecule methylation	110	3	0.72	1
GO:0036211	protein modification process	1205	8	7.85	1
GO:2000112	regulation of cellular macromolecule bio...	993	9	6.47	1
GO:0070727	cellular macromolecule localization	651	3	4.24	1
GO:2000113	negative regulation of cellular macromol...	419	5	2.73	1
GO:0031667	response to nutrient levels	115	2	0.75	1
GO:0061136	regulation of proteasomal protein catabo...	80	1	0.52	1
GO:0031668	cellular response to extracellular stimu...	79	1	0.51	1
GO:0010033	response to organic substance	706	6	4.6	1
GO:0031669	cellular response to nutrient levels	73	1	0.48	1
GO:1901360	organic cyclic compound metabolic proces...	1677	15	10.92	1
GO:0061138	morphogenesis of a branching epithelium	51	2	0.33	1
GO:2000116	regulation of cysteine-type endopeptidas...	58	1	0.38	1
GO:0009725	response to hormone	188	1	1.22	1
GO:1901362	organic cyclic compound biosynthetic pro...	1078	10	7.02	1
GO:0019693	ribose phosphate metabolic process	133	3	0.87	1
GO:0008202	steroid metabolic process	85	1	0.55	1
GO:0006793	phosphorus metabolic process	945	10	6.16	1
GO:0015931	nucleobase-containing compound transport	80	1	0.52	1
GO:0035239	tube morphogenesis	213	4	1.39	1
GO:0006796	phosphate-containing compound metabolic ...	933	10	6.08	1
GO:2000142	regulation of DNA-templated transcriptio...	15	1	0.1	1
GO:0097120	receptor localization to synapse	18	1	0.12	1
GO:0035637	multicellular organismal signaling	36	1	0.23	1
GO:2000144	positive regulation of DNA-templated tra...	11	1	0.07	1
GO:0071466	cellular response to xenobiotic stimulus	28	1	0.18	1
GO:2000145	regulation of cell motility	240	2	1.56	1
GO:0032268	regulation of cellular protein metabolic...	730	6	4.76	1
GO:0044419	interspecies interaction between organis...	105	2	0.68	1
GO:0002637	regulation of immunoglobulin production	17	1	0.11	1
GO:2000147	positive regulation of cell motility	131	1	0.85	1
GO:0032269	negative regulation of cellular protein ...	297	1	1.93	1
GO:0008608	attachment of spindle microtubules to ki...	16	1	0.1	1
GO:0002639	positive regulation of immunoglobulin pr...	14	1	0.09	1
GO:0043434	response to peptide hormone	122	1	0.79	1
GO:2001252	positive regulation of chromosome organi...	73	2	0.48	1
GO:0009719	response to endogenous stimulus	349	1	2.27	1
GO:0043436	oxoacid metabolic process	311	5	2.03	1
GO:0070741	response to interleukin-6	11	1	0.07	1
GO:2001257	regulation of cation channel activity	32	1	0.21	1
GO:0071453	cellular response to oxygen levels	35	2	0.23	1
GO:0017144	drug metabolic process	169	3	1.1	1
GO:0009743	response to carbohydrate	55	2	0.36	1
GO:0033260	nuclear DNA replication	19	1	0.12	1
GO:0044843	cell cycle G1/S phase transition	72	1	0.47	1
GO:0009746	response to hexose	50	2	0.33	1
GO:0009749	response to glucose	50	2	0.33	1
GO:0051783	regulation of nuclear division	60	1	0.39	1
GO:0046165	alcohol biosynthetic process	51	1	0.33	1
GO:1903362	regulation of cellular protein catabolic...	102	1	0.66	1
GO:0071071	regulation of phospholipid biosynthetic ...	8	1	0.05	1
GO:0002200	somatic diversification of immune recept...	22	1	0.14	1
GO:0045184	establishment of protein localization	692	5	4.51	1
GO:0006366	transcription by RNA polymerase II	585	8	3.81	1
GO:1903364	positive regulation of cellular protein ...	62	1	0.4	1
GO:0006367	transcription initiation from RNA polyme...	22	1	0.14	1
GO:0060560	developmental growth involved in morphog...	67	1	0.44	1
GO:0044839	cell cycle G2/M phase transition	53	2	0.35	1
GO:0002204	somatic recombination of immunoglobulin ...	16	1	0.1	1
GO:0032270	positive regulation of cellular protein ...	435	5	2.83	1
GO:0060562	epithelial tube morphogenesis	102	2	0.66	1
GO:0006766	vitamin metabolic process	22	1	0.14	1
GO:0002208	somatic diversification of immunoglobuli...	16	1	0.1	1
GO:0006351	transcription, DNA-templated	869	9	5.66	1
GO:0006352	DNA-templated transcription, initiation	32	1	0.21	1
GO:0018130	heterocycle biosynthetic process	1047	10	6.82	1
GO:0006355	regulation of transcription, DNA-templat...	831	9	5.41	1
GO:0000280	nuclear division	136	3	0.89	1
GO:0006357	regulation of transcription by RNA polym...	566	8	3.69	1
GO:0098916	anterograde trans-synaptic signaling	154	2	1	1
GO:0006753	nucleoside phosphate metabolic process	175	3	1.14	1
GO:0043408	regulation of MAPK cascade	175	2	1.14	1
GO:0090407	organophosphate biosynthetic process	183	1	1.19	1
GO:0051726	regulation of cell cycle	329	6	2.14	1
GO:0071824	protein-DNA complex subunit organization	57	1	0.37	1
GO:0034654	nucleobase-containing compound biosynthe...	1021	10	6.65	1
GO:0045124	regulation of bone resorption	12	1	0.08	1
GO:0033674	positive regulation of kinase activity	128	1	0.83	1
GO:0031644	regulation of neurological system proces...	33	1	0.21	1
GO:0044403	symbiont process	104	2	0.68	1
GO:0000278	mitotic cell cycle	322	5	2.1	1
GO:0009306	protein secretion	156	3	1.02	1
GO:0034284	response to monosaccharide	51	2	0.33	1
GO:0031646	positive regulation of neurological syst...	19	1	0.12	1
GO:0051716	cellular response to stimulus	1715	18	11.17	1
GO:0009308	amine metabolic process	19	1	0.12	1
GO:0098534	centriole assembly	18	1	0.12	1
GO:0048167	regulation of synaptic plasticity	53	1	0.35	1
GO:0071417	cellular response to organonitrogen comp...	162	1	1.06	1
GO:0042592	homeostatic process	510	7	3.32	1
GO:0098930	axonal transport	22	1	0.14	1
GO:0022898	regulation of transmembrane transporter ...	56	1	0.36	1
GO:0042593	glucose homeostasis	71	2	0.46	1
GO:1901342	regulation of vasculature development	64	1	0.42	1
GO:0040011	locomotion	456	4	2.97	1
GO:0051341	regulation of oxidoreductase activity	21	1	0.14	1
GO:0040012	regulation of locomotion	261	3	1.7	1
GO:0002790	peptide secretion	160	3	1.04	1
GO:0002791	regulation of peptide secretion	126	2	0.82	1
GO:0046578	regulation of Ras protein signal transdu...	78	1	0.51	1
GO:0051345	positive regulation of hydrolase activit...	162	2	1.06	1
GO:0002793	positive regulation of peptide secretion	78	2	0.51	1
GO:0051347	positive regulation of transferase activ...	157	1	1.02	1
GO:0040017	positive regulation of locomotion	137	2	0.89	1
GO:0019220	regulation of phosphate metabolic proces...	478	3	3.11	1
GO:0000226	microtubule cytoskeleton organization	223	3	1.45	1
GO:0019222	regulation of metabolic process	1713	13	11.16	1
GO:0045911	positive regulation of DNA recombination	14	1	0.09	1
GO:0071840	cellular component organization or bioge...	1991	14	12.97	1
GO:0045913	positive regulation of carbohydrate meta...	28	1	0.18	1
GO:0019226	transmission of nerve impulse	19	1	0.12	1
GO:1903320	regulation of protein modification by sm...	89	1	0.58	1
GO:0006323	DNA packaging	42	1	0.27	1
GO:0019228	neuronal action potential	12	1	0.08	1
GO:1903322	positive regulation of protein modificat...	54	1	0.35	1
GO:0006325	chromatin organization	256	4	1.67	1
GO:0097502	mannosylation	12	1	0.08	1
GO:2001233	regulation of apoptotic signaling pathwa...	147	1	0.96	1
GO:0051336	regulation of hydrolase activity	260	2	1.69	1
GO:0034220	ion transmembrane transport	204	2	1.33	1
GO:0006725	cellular aromatic compound metabolic pro...	1627	15	10.6	1
GO:0018107	peptidyl-threonine phosphorylation	53	1	0.35	1
GO:0051338	regulation of transferase activity	261	1	1.7	1
GO:0018108	peptidyl-tyrosine phosphorylation	75	1	0.49	1
GO:1903725	regulation of phospholipid metabolic pro...	29	1	0.19	1
GO:1903727	positive regulation of phospholipid meta...	14	1	0.09	1
GO:1904375	regulation of protein localization to ce...	46	1	0.3	1
GO:0006310	DNA recombination	101	3	0.66	1
GO:0001763	morphogenesis of a branching structure	54	2	0.35	1
GO:0050790	regulation of catalytic activity	516	4	3.36	1
GO:0019216	regulation of lipid metabolic process	117	2	0.76	1
GO:1902742	apoptotic process involved in developmen...	11	1	0.07	1
GO:0034622	cellular protein-containing complex asse...	316	1	2.06	1
GO:0048583	regulation of response to stimulus	1025	7	6.68	1
GO:0019218	regulation of steroid metabolic process	30	1	0.2	1
GO:0050792	regulation of viral process	51	2	0.33	1
GO:0045132	meiotic chromosome segregation	24	1	0.16	1
GO:0048584	positive regulation of response to stimu...	518	7	3.37	1
GO:0050793	regulation of developmental process	675	5	4.4	1
GO:0019219	regulation of nucleobase-containing comp...	1010	10	6.58	1
GO:0048585	negative regulation of response to stimu...	467	1	3.04	1
GO:0050794	regulation of cellular process	2652	20	17.28	1
GO:0050796	regulation of insulin secretion	43	1	0.28	1
GO:0048589	developmental growth	212	1	1.38	1
GO:0045137	development of primary sexual characteri...	47	1	0.31	1
GO:0140013	meiotic nuclear division	45	1	0.29	1
GO:0046916	cellular transition metal ion homeostasi...	27	2	0.18	1
GO:0140014	mitotic nuclear division	101	2	0.66	1
GO:0045930	negative regulation of mitotic cell cycl...	92	2	0.6	1
GO:0009890	negative regulation of biosynthetic proc...	454	5	2.96	1
GO:0009891	positive regulation of biosynthetic proc...	564	9	3.67	1
GO:0009892	negative regulation of metabolic process	813	7	5.3	1
GO:0014910	regulation of smooth muscle cell migrati...	25	1	0.16	1
GO:0009893	positive regulation of metabolic process	994	12	6.47	1
GO:0045934	negative regulation of nucleobase-contai...	425	5	2.77	1
GO:0009894	regulation of catabolic process	302	1	1.97	1
GO:0034612	response to tumor necrosis factor	54	1	0.35	1
GO:0098900	regulation of action potential	22	1	0.14	1
GO:0045935	positive regulation of nucleobase-contai...	545	9	3.55	1
GO:0034613	cellular protein localization	648	3	4.22	1
GO:0009896	positive regulation of catabolic process	166	1	1.08	1
GO:0045937	positive regulation of phosphate metabol...	275	3	1.79	1
GO:0046545	development of primary female sexual cha...	23	1	0.15	1
GO:0002366	leukocyte activation involved in immune ...	58	1	0.38	1
GO:0002761	regulation of myeloid leukocyte differen...	23	1	0.15	1
GO:0023061	signal release	116	3	0.76	1
GO:0002763	positive regulation of myeloid leukocyte...	12	1	0.08	1
GO:0060541	respiratory system development	61	1	0.4	1
GO:0010562	positive regulation of phosphorus metabo...	275	3	1.79	1
GO:0010564	regulation of cell cycle process	205	4	1.34	1
GO:0060548	negative regulation of cell death	282	1	1.84	1
GO:0034641	cellular nitrogen compound metabolic pro...	1775	15	11.56	1
GO:0048522	positive regulation of cellular process	1470	17	9.58	1
GO:0055065	metal ion homeostasis	140	3	0.91	1
GO:0048523	negative regulation of cellular process	1336	9	8.7	1
GO:0048524	positive regulation of viral process	28	2	0.18	1
GO:0055067	monovalent inorganic cation homeostasis	41	1	0.27	1
GO:0034645	cellular macromolecule biosynthetic proc...	1292	12	8.42	1
GO:0023051	regulation of signaling	902	6	5.88	1
GO:0051303	establishment of chromosome localization	31	1	0.2	1
GO:0023052	signaling	1377	9	8.97	1
GO:1901700	response to oxygen-containing compound	379	4	2.47	1
GO:0051304	chromosome separation	38	1	0.25	1
GO:0099645	neurotransmitter receptor localization t...	10	1	0.07	1
GO:0019637	organophosphate metabolic process	338	4	2.2	1
GO:0042180	cellular ketone metabolic process	63	1	0.41	1
GO:0097696	STAT cascade	39	1	0.25	1
GO:0012501	programmed cell death	550	5	3.58	1
GO:0051701	interaction with host	45	1	0.29	1
GO:0051307	meiotic chromosome separation	10	1	0.07	1
GO:0023056	positive regulation of signaling	427	6	2.78	1
GO:0051702	interaction with symbiont	18	1	0.12	1
GO:0023057	negative regulation of signaling	391	1	2.55	1
GO:0051704	multi-organism process	438	3	2.85	1
GO:0007346	regulation of mitotic cell cycle	180	4	1.17	1
GO:0010950	positive regulation of endopeptidase act...	37	1	0.24	1
GO:0010556	regulation of macromolecule biosynthetic...	1013	9	6.6	1
GO:0048511	rhythmic process	72	2	0.47	1
GO:0002381	immunoglobulin production involved in im...	17	1	0.11	1
GO:0010557	positive regulation of macromolecule bio...	529	8	3.45	1
GO:0009060	aerobic respiration	25	2	0.16	1
GO:0010952	positive regulation of peptidase activit...	41	1	0.27	1
GO:0010558	negative regulation of macromolecule bio...	426	5	2.77	1
GO:0001775	cell activation	214	2	1.39	1
GO:0048513	animal organ development	831	6	5.41	1
GO:0048514	blood vessel morphogenesis	135	2	0.88	1
GO:0009063	cellular amino acid catabolic process	27	1	0.18	1
GO:0042981	regulation of apoptotic process	412	4	2.68	1
GO:0099633	protein localization to postsynaptic spe...	10	1	0.07	1
GO:0048518	positive regulation of biological proces...	1623	17	10.57	1
GO:0048519	negative regulation of biological proces...	1453	10	9.46	1
GO:0050767	regulation of neurogenesis	264	1	1.72	1
GO:0010959	regulation of metal ion transport	86	2	0.56	1
GO:0040007	growth	319	1	2.08	1
GO:0048144	fibroblast proliferation	29	1	0.19	1
GO:0048145	regulation of fibroblast proliferation	29	1	0.19	1
GO:0055082	cellular chemical homeostasis	183	5	1.19	1
GO:0042176	regulation of protein catabolic process	153	1	1	1
GO:0031396	regulation of protein ubiquitination	77	1	0.5	1
GO:0055085	transmembrane transport	319	2	2.08	1

## Sheet: Sheet7
BETA_Monocle3-PI_GO_PseudotimeDE_Monocle3-DE
GO.ID	Term	Annotated	Significant	Expected	weight01Fisher
GO:0043524	negative regulation of neuron apoptotic process	19	8	1.37	2.4e-05
GO:0009395	phospholipid catabolic process	8	5	0.58	8.6e-05
GO:0008344	adult locomotory behavior	18	7	1.29	0.00012
GO:0032781	positive regulation of ATPase activity	6	4	0.43	0.00035
GO:0046503	glycerolipid catabolic process	7	4	0.5	0.00076
GO:0010033	response to organic substance	378	46	27.18	0.00104
GO:0002695	negative regulation of leukocyte activation	23	6	1.65	0.00321
GO:0050848	regulation of calcium-mediated signaling	10	4	0.72	0.00326
GO:0009168	purine ribonucleoside monophosphate biosynthetic process	18	4	1.29	0.00329
GO:0044090	positive regulation of vacuole organization	5	3	0.36	0.00329
GO:0032369	negative regulation of lipid transport	5	3	0.36	0.00329
GO:0006639	acylglycerol metabolic process	28	9	2.01	0.00489
GO:0032270	positive regulation of cellular protein metabolic process	240	23	17.26	0.00493
GO:0050885	neuromuscular process controlling balance	11	4	0.79	0.00573
GO:0042157	lipoprotein metabolic process	26	5	1.87	0.00618
GO:0010517	regulation of phospholipase activity	6	3	0.43	0.00623
GO:0031103	axon regeneration	6	3	0.43	0.00623
GO:0048194	Golgi vesicle budding	6	3	0.43	0.00623
GO:0051085	chaperone cofactor-dependent protein refolding	6	3	0.43	0.00623
GO:0001953	negative regulation of cell-matrix adhesion	6	3	0.43	0.00623
GO:0035751	regulation of lysosomal lumen pH	6	3	0.43	0.00623
GO:0030036	actin cytoskeleton organization	91	13	6.54	0.00871
GO:0080135	regulation of cellular response to stress	131	14	9.42	0.00906
GO:0007204	positive regulation of cytosolic calcium ion concentration	24	7	1.73	0.00994
GO:0006672	ceramide metabolic process	19	6	1.37	0.01003
GO:0007035	vacuolar acidification	7	3	0.5	0.01033
GO:0043030	regulation of macrophage activation	7	3	0.5	0.01033
GO:0000045	autophagosome assembly	29	7	2.09	0.01417
GO:0006650	glycerophospholipid metabolic process	52	9	3.74	0.01421
GO:0030336	negative regulation of cell migration	27	6	1.94	0.01424
GO:0002821	positive regulation of adaptive immune response	16	5	1.15	0.01442
GO:0002237	response to molecule of bacterial origin	31	5	2.23	0.01457
GO:0042098	T cell proliferation	21	4	1.51	0.01461
GO:0032091	negative regulation of protein binding	14	4	1.01	0.01465
GO:0071456	cellular response to hypoxia	14	4	1.01	0.01465
GO:0043903	regulation of symbiosis, encompassing mutualism through parasitism	30	4	2.16	0.0147
GO:0071364	cellular response to epidermal growth factor stimulus	8	3	0.58	0.01566
GO:0007165	signal transduction	658	67	47.32	0.01696
GO:0034765	regulation of ion transmembrane transport	57	11	4.1	0.01763
GO:0034113	heterotypic cell-cell adhesion	9	3	0.65	0.02226
GO:0045123	cellular extravasation	9	3	0.65	0.02226
GO:0019752	carboxylic acid metabolic process	172	24	12.37	0.02531
GO:0016477	cell migration	181	23	13.02	0.02724
GO:0051048	negative regulation of secretion	30	6	2.16	0.02746
GO:0043491	protein kinase B signaling	26	5	1.87	0.02765
GO:0018958	phenol-containing compound metabolic process	12	4	0.86	0.02765
GO:0006812	cation transport	141	17	10.14	0.02829
GO:0048667	cell morphogenesis involved in neuron differentiation	89	9	6.4	0.03001
GO:0051279	regulation of release of sequestered calcium ion into cytosol	10	3	0.72	0.03014
GO:0001676	long-chain fatty acid metabolic process	10	3	0.72	0.03014
GO:0050728	negative regulation of inflammatory response	18	4	1.29	0.03573
GO:0032102	negative regulation of response to external stimulus	37	8	2.66	0.03774
GO:0007417	central nervous system development	97	11	6.98	0.03836
GO:0007268	chemical synaptic transmission	83	10	5.97	0.03837
GO:0070301	cellular response to hydrogen peroxide	19	5	1.37	0.03859
GO:0021782	glial cell development	11	3	0.79	0.0393
GO:0001525	angiogenesis	65	9	4.67	0.0393
GO:0006955	immune response	154	18	11.07	0.04227
GO:0007411	axon guidance	19	4	1.37	0.04278
GO:0009725	response to hormone	101	12	7.26	0.04322
GO:0035601	protein deacylation	23	4	1.65	0.04423
GO:1903039	positive regulation of leukocyte cell-cell adhesion	25	4	1.8	0.04429
GO:0002687	positive regulation of leukocyte migration	14	3	1.01	0.04438
GO:0001508	action potential	28	4	2.01	0.04438
GO:0070050	neuron cellular homeostasis	5	2	0.36	0.04452
GO:0098840	protein transport along microtubule	5	2	0.36	0.04452
GO:2000114	regulation of establishment of cell polarity	5	2	0.36	0.04452
GO:0032784	regulation of DNA-templated transcription, elongation	5	2	0.36	0.04452
GO:0009065	glutamine family amino acid catabolic process	5	2	0.36	0.04452
GO:0001954	positive regulation of cell-matrix adhesion	5	2	0.36	0.04452
GO:1901889	negative regulation of cell junction assembly	5	2	0.36	0.04452
GO:0060251	regulation of glial cell proliferation	5	2	0.36	0.04452
GO:0071634	regulation of transforming growth factor beta production	5	2	0.36	0.04452
GO:0034349	glial cell apoptotic process	5	2	0.36	0.04452
GO:0070229	negative regulation of lymphocyte apoptotic process	5	2	0.36	0.04452
GO:0007218	neuropeptide signaling pathway	5	2	0.36	0.04452
GO:1900449	regulation of glutamate receptor signaling pathway	5	2	0.36	0.04452
GO:0010758	regulation of macrophage chemotaxis	5	2	0.36	0.04452
GO:0032355	response to estradiol	5	2	0.36	0.04452
GO:0046514	ceramide catabolic process	5	2	0.36	0.04452
GO:0097164	ammonium ion metabolic process	26	6	1.87	0.05974
GO:0009267	cellular response to starvation	35	6	2.52	0.06022
GO:0042149	cellular response to glucose starvation	13	3	0.93	0.06128
GO:0007628	adult walking behavior	13	3	0.93	0.06128
GO:0071236	cellular response to antibiotic	25	7	1.8	0.0616
GO:0043901	negative regulation of multi-organism process	23	4	1.65	0.06322
GO:0032507	maintenance of protein location in cell	14	3	1.01	0.06342
GO:0048015	phosphatidylinositol-mediated signaling	14	3	1.01	0.06342
GO:0072329	monocarboxylic acid catabolic process	28	4	2.01	0.06343
GO:0010883	regulation of lipid storage	6	2	0.43	0.06367
GO:0042304	regulation of fatty acid biosynthetic process	6	2	0.43	0.06367
GO:0033194	response to hydroperoxide	6	2	0.43	0.06367
GO:0008037	cell recognition	6	2	0.43	0.06367
GO:0018198	peptidyl-cysteine modification	6	2	0.43	0.06367
GO:0046337	phosphatidylethanolamine metabolic process	6	2	0.43	0.06367
GO:0046339	diacylglycerol metabolic process	6	2	0.43	0.06367
GO:0043277	apoptotic cell clearance	6	2	0.43	0.06367
GO:1990869	cellular response to chemokine	6	2	0.43	0.06367
GO:1903206	negative regulation of hydrogen peroxide-induced cell death	6	2	0.43	0.06367
GO:0001912	positive regulation of leukocyte mediated cytotoxicity	6	2	0.43	0.06367
GO:1903036	positive regulation of response to wounding	6	2	0.43	0.06367
GO:0021680	cerebellar Purkinje cell layer development	6	2	0.43	0.06367
GO:0006911	phagocytosis, engulfment	6	2	0.43	0.06367
GO:1901018	positive regulation of potassium ion transmembrane transporter activity	6	2	0.43	0.06367
GO:0006907	pinocytosis	6	2	0.43	0.06367
GO:0019748	secondary metabolic process	6	2	0.43	0.06367
GO:0019885	antigen processing and presentation of endogenous peptide antigen via MHC class I	6	2	0.43	0.06367
GO:0061351	neural precursor cell proliferation	20	3	1.44	0.06367
GO:0019318	hexose metabolic process	41	4	2.95	0.06396
GO:0009056	catabolic process	399	42	28.69	0.0668
GO:0010977	negative regulation of neuron projection development	22	4	1.58	0.06831
GO:0006873	cellular ion homeostasis	81	14	5.82	0.06927
GO:1904950	negative regulation of establishment of protein localization	29	6	2.09	0.07084
GO:0002685	regulation of leukocyte migration	23	5	1.65	0.07105
GO:0046463	acylglycerol biosynthetic process	14	4	1.01	0.07117
GO:0009607	response to biotic stimulus	99	10	7.12	0.07119
GO:0070371	ERK1 and ERK2 cascade	34	5	2.44	0.07133
GO:0014013	regulation of gliogenesis	12	3	0.86	0.07148
GO:0010632	regulation of epithelial cell migration	26	4	1.87	0.07148
GO:1903038	negative regulation of leukocyte cell-cell adhesion	17	3	1.22	0.07161
GO:1901568	fatty acid derivative metabolic process	17	3	1.22	0.07161
GO:0051250	negative regulation of lymphocyte activation	18	3	1.29	0.07163
GO:0045191	regulation of isotype switching	6	2	0.43	0.07168
GO:0051058	negative regulation of small GTPase mediated signal transduction	9	2	0.65	0.07176
GO:1903035	negative regulation of response to wounding	9	2	0.65	0.07176
GO:1990928	response to amino acid starvation	14	2	1.01	0.07189
GO:0019953	sexual reproduction	98	8	7.05	0.0719
GO:1904659	glucose transmembrane transport	15	2	1.08	0.07191
GO:0048545	response to steroid hormone	20	2	1.44	0.07204
GO:1903522	regulation of blood circulation	24	2	1.73	0.07214
GO:0016072	rRNA metabolic process	59	4	4.24	0.07233
GO:0031023	microtubule organizing center organization	36	2	2.59	0.07245
GO:0006508	proteolysis	269	24	19.34	0.07246
GO:0090501	RNA phosphodiester bond hydrolysis	14	3	1.01	0.074
GO:0007041	lysosomal transport	32	4	2.3	0.07425
GO:1901565	organonitrogen compound catabolic process	231	25	16.61	0.08072
GO:0043087	regulation of GTPase activity	53	7	3.81	0.08373
GO:0006986	response to unfolded protein	26	5	1.87	0.08379
GO:0019432	triglyceride biosynthetic process	13	3	0.93	0.08458
GO:0002708	positive regulation of lymphocyte mediated immunity	13	3	0.93	0.08458
GO:0002824	positive regulation of adaptive immune response based on somatic recombination of immune receptors built from immunoglobulin superfamily domains	13	3	0.93	0.08458
GO:0030100	regulation of endocytosis	42	5	3.02	0.08464
GO:0097755	positive regulation of blood vessel diameter	7	2	0.5	0.085
GO:2000404	regulation of T cell migration	7	2	0.5	0.085
GO:0042130	negative regulation of T cell proliferation	7	2	0.5	0.085
GO:0051893	regulation of focal adhesion assembly	7	2	0.5	0.085
GO:0046470	phosphatidylcholine metabolic process	7	2	0.5	0.085
GO:0006687	glycosphingolipid metabolic process	7	2	0.5	0.085
GO:0002478	antigen processing and presentation of exogenous peptide antigen	7	2	0.5	0.085
GO:0055078	sodium ion homeostasis	7	2	0.5	0.085
GO:1901019	regulation of calcium ion transmembrane transporter activity	7	2	0.5	0.085
GO:0050710	negative regulation of cytokine secretion	7	2	0.5	0.085
GO:2001259	positive regulation of cation channel activity	7	2	0.5	0.085
GO:0002709	regulation of T cell mediated immunity	7	2	0.5	0.085
GO:0001774	microglial cell activation	7	2	0.5	0.085
GO:0009303	rRNA transcription	7	2	0.5	0.085
GO:0002011	morphogenesis of an epithelial sheet	7	2	0.5	0.085
GO:0050807	regulation of synapse organization	36	4	2.59	0.08506
GO:0031333	negative regulation of protein complex assembly	24	4	1.73	0.08741
GO:0006418	tRNA aminoacylation for protein translation	15	3	1.08	0.08778
GO:0044057	regulation of system process	66	6	4.75	0.08846
GO:0017144	drug metabolic process	94	12	6.76	0.0886
GO:0006575	cellular modified amino acid metabolic process	34	5	2.44	0.09958
GO:0051345	positive regulation of hydrolase activity	77	14	5.54	0.10159
GO:0051480	regulation of cytosolic calcium ion concentration	32	9	2.3	0.1033
GO:0007626	locomotory behavior	45	11	3.24	0.10345
GO:0000302	response to reactive oxygen species	39	7	2.8	0.10557
GO:2001257	regulation of cation channel activity	15	4	1.08	0.10675
GO:0043171	peptide catabolic process	8	2	0.58	0.10812
GO:0048709	oligodendrocyte differentiation	8	2	0.58	0.10812
GO:0046717	acid secretion	8	2	0.58	0.10812
GO:0034312	diol biosynthetic process	8	2	0.58	0.10812
GO:0007229	integrin-mediated signaling pathway	8	2	0.58	0.10812
GO:1901570	fatty acid derivative biosynthetic process	8	2	0.58	0.10812
GO:0120163	negative regulation of cold-induced thermogenesis	8	2	0.58	0.10812
GO:0045071	negative regulation of viral genome replication	8	2	0.58	0.10812
GO:0046513	ceramide biosynthetic process	8	2	0.58	0.10812
GO:0010976	positive regulation of neuron projection development	54	7	3.88	0.11085
GO:0042552	myelination	23	4	1.65	0.11747
GO:0098609	cell-cell adhesion	75	12	5.39	0.12682
GO:0006511	ubiquitin-dependent protein catabolic process	126	9	9.06	0.12718
GO:0010468	regulation of gene expression	584	47	42	0.12857
GO:0097237	cellular response to toxic substance	28	7	2.01	0.12868
GO:0045666	positive regulation of neuron differentiation	63	9	4.53	0.1292
GO:0090407	organophosphate biosynthetic process	92	10	6.62	0.13037
GO:0007565	female pregnancy	14	3	1.01	0.13195
GO:0006633	fatty acid biosynthetic process	24	5	1.73	0.13242
GO:0008584	male gonad development	9	2	0.65	0.13265
GO:0014015	positive regulation of gliogenesis	9	2	0.65	0.13265
GO:0045454	cell redox homeostasis	9	2	0.65	0.13265
GO:2000785	regulation of autophagosome assembly	9	2	0.65	0.13265
GO:0097327	response to antineoplastic agent	9	2	0.65	0.13265
GO:1903078	positive regulation of protein localization to plasma membrane	9	2	0.65	0.13265
GO:0043618	regulation of transcription from RNA polymerase II promoter in response to stress	9	2	0.65	0.13265
GO:0050808	synapse organization	66	6	4.75	0.13275
GO:0032869	cellular response to insulin stimulus	47	6	3.38	0.13336
GO:0007264	small GTPase mediated signal transduction	82	6	5.9	0.13404
GO:0140056	organelle localization by membrane tethering	18	3	1.29	0.13472
GO:0040013	negative regulation of locomotion	35	8	2.52	0.13559
GO:0006935	chemotaxis	52	9	3.74	0.13572
GO:0031348	negative regulation of defense response	31	6	2.23	0.13673
GO:0006641	triglyceride metabolic process	21	5	1.51	0.13693
GO:0042110	T cell activation	50	7	3.6	0.13697
GO:0022409	positive regulation of cell-cell adhesion	27	5	1.94	0.13721
GO:1901135	carbohydrate derivative metabolic process	170	15	12.22	0.13733
GO:0051172	negative regulation of nitrogen compound metabolic process	330	26	23.73	0.13762
GO:0048041	focal adhesion assembly	9	3	0.65	0.13768
GO:0001935	endothelial cell proliferation	10	3	0.72	0.13773
GO:0072676	lymphocyte migration	10	3	0.72	0.13773
GO:0070227	lymphocyte apoptotic process	11	3	0.79	0.13778
GO:0099518	vesicle cytoskeletal trafficking	12	3	0.86	0.13783
GO:1901379	regulation of potassium ion transmembrane transport	13	3	0.93	0.13787
GO:0019693	ribose phosphate metabolic process	69	7	4.96	0.13788
GO:1901698	response to nitrogen compound	140	12	10.07	0.13793
GO:0051701	interaction with host	29	4	2.09	0.13797
GO:1901654	response to ketone	16	3	1.15	0.13801
GO:0009892	negative regulation of metabolic process	408	31	29.34	0.13806
GO:0002377	immunoglobulin production	17	3	1.22	0.13806
GO:0050851	antigen receptor-mediated signaling pathway	20	3	1.44	0.1382
GO:1990266	neutrophil migration	7	2	0.5	0.13825
GO:0001936	regulation of endothelial cell proliferation	8	2	0.58	0.1383
GO:0002831	regulation of response to biotic stimulus	22	3	1.58	0.1383
GO:0006809	nitric oxide biosynthetic process	10	2	0.72	0.13839
GO:0015908	fatty acid transport	10	2	0.72	0.13839
GO:0016126	sterol biosynthetic process	12	2	0.86	0.13849
GO:0030260	entry into host cell	16	2	1.15	0.13868
GO:0030031	cell projection assembly	92	5	6.62	0.14035
GO:2001235	positive regulation of apoptotic signaling pathway	30	4	2.16	0.15162
GO:2001234	negative regulation of apoptotic signaling pathway	49	9	3.52	0.15292
GO:0007015	actin filament organization	54	6	3.88	0.1572
GO:0006892	post-Golgi vesicle-mediated transport	23	3	1.65	0.15819
GO:0006730	one-carbon metabolic process	10	2	0.72	0.15827
GO:0071277	cellular response to calcium ion	10	2	0.72	0.15827
GO:0047496	vesicle transport along microtubule	10	2	0.72	0.15827
GO:0008306	associative learning	10	2	0.72	0.15827
GO:0001835	blastocyst hatching	10	2	0.72	0.15827
GO:1901616	organic hydroxy compound catabolic process	10	2	0.72	0.15827
GO:0016310	phosphorylation	351	26	25.24	0.15946
GO:1902531	regulation of intracellular signal transduction	244	23	17.55	0.17808
GO:0002698	negative regulation of immune effector process	20	4	1.44	0.18277
GO:0007186	G protein-coupled receptor signaling pathway	53	8	3.81	0.1831
GO:0071345	cellular response to cytokine stimulus	113	10	8.13	0.18371
GO:0070059	intrinsic apoptotic signaling pathway in response to endoplasmic reticulum stress	11	2	0.79	0.18471
GO:0006040	amino sugar metabolic process	11	2	0.79	0.18471
GO:0048488	synaptic vesicle endocytosis	11	2	0.79	0.18471
GO:0009566	fertilization	11	2	0.79	0.18471
GO:0042632	cholesterol homeostasis	11	2	0.79	0.18471
GO:0031327	negative regulation of cellular biosynthetic process	214	15	15.39	0.18717
GO:0043547	positive regulation of GTPase activity	41	5	2.95	0.18722
GO:0007050	cell cycle arrest	21	3	1.51	0.18831
GO:0007601	visual perception	21	3	1.51	0.18831
GO:1901575	organic substance catabolic process	326	33	23.44	0.19156
GO:0050821	protein stabilization	32	4	2.3	0.19445
GO:0006897	endocytosis	85	13	6.11	0.19583
GO:0051129	negative regulation of cellular component organization	131	14	9.42	0.19701
GO:0046395	carboxylic acid catabolic process	46	8	3.31	0.19701
GO:0040017	positive regulation of locomotion	75	10	5.39	0.19706
GO:0070661	leukocyte proliferation	34	6	2.44	0.19809
GO:0061077	chaperone-mediated protein folding	9	4	0.65	0.19829
GO:0060191	regulation of lipase activity	9	4	0.65	0.19829
GO:0043900	regulation of multi-organism process	52	7	3.74	0.19834
GO:0050708	regulation of protein secretion	63	7	4.53	0.19908
GO:0007600	sensory perception	49	6	3.52	0.19908
GO:2000107	negative regulation of leukocyte apoptotic process	8	3	0.58	0.19915
GO:0030149	sphingolipid catabolic process	8	3	0.58	0.19915
GO:0035773	insulin secretion involved in cellular response to glucose stimulus	13	3	0.93	0.19948
GO:0120039	plasma membrane bounded cell projection morphogenesis	100	9	7.19	0.19968
GO:0009268	response to pH	8	2	0.58	0.20007
GO:1902229	regulation of intrinsic apoptotic signaling pathway in response to DNA damage	8	2	0.58	0.20007
GO:0051489	regulation of filopodium assembly	8	2	0.58	0.20007
GO:0033627	cell adhesion mediated by integrin	9	2	0.65	0.20013
GO:0086009	membrane repolarization	9	2	0.65	0.20013
GO:0002707	negative regulation of lymphocyte mediated immunity	9	2	0.65	0.20013
GO:0010952	positive regulation of peptidase activity	23	3	1.65	0.20014
GO:0061178	regulation of insulin secretion involved in cellular response to glucose stimulus	10	2	0.72	0.2002
GO:0008406	gonad development	25	3	1.8	0.20027
GO:0060322	head development	81	7	5.82	0.20029
GO:0007586	digestion	12	2	0.86	0.20033
GO:0010951	negative regulation of endopeptidase activity	16	2	1.15	0.20059
GO:0032535	regulation of cellular component size	48	4	3.45	0.20087
GO:0002262	myeloid cell homeostasis	26	2	1.87	0.20126
GO:0048285	organelle fission	88	6	6.33	0.2017
GO:0019439	aromatic compound catabolic process	57	3	4.1	0.20241
GO:0009792	embryo development ending in birth or egg hatching	117	7	8.41	0.20275
GO:0044085	cellular component biogenesis	517	36	37.18	0.20286
GO:0002250	adaptive immune response	45	8	3.24	0.20586
GO:0070374	positive regulation of ERK1 and ERK2 cascade	22	3	1.58	0.20726
GO:0010508	positive regulation of autophagy	29	4	2.09	0.21047
GO:2001237	negative regulation of extrinsic apoptotic signaling pathway	17	3	1.22	0.21069
GO:0009152	purine ribonucleotide biosynthetic process	34	4	2.44	0.21104
GO:0046474	glycerophospholipid biosynthetic process	23	3	1.65	0.21138
GO:0060021	roof of mouth development	12	2	0.86	0.21172
GO:0010595	positive regulation of endothelial cell migration	12	2	0.86	0.21172
GO:0097352	autophagosome maturation	12	2	0.86	0.21172
GO:0031529	ruffle organization	12	2	0.86	0.21172
GO:0046854	phosphatidylinositol phosphorylation	12	2	0.86	0.21172
GO:0042398	cellular modified amino acid biosynthetic process	12	2	0.86	0.21172
GO:0045944	positive regulation of transcription by RNA polymerase II	172	16	12.37	0.21245
GO:0016485	protein processing	49	6	3.52	0.22411
GO:2001243	negative regulation of intrinsic apoptotic signaling pathway	18	3	1.29	0.23794
GO:0051897	positive regulation of protein kinase B signaling	13	2	0.93	0.23907
GO:0042737	drug catabolic process	13	2	0.93	0.23907
GO:0097306	cellular response to alcohol	13	2	0.93	0.23907
GO:0016575	histone deacetylation	13	2	0.93	0.23907
GO:0031532	actin cytoskeleton reorganization	13	2	0.93	0.23907
GO:0120162	positive regulation of cold-induced thermogenesis	13	2	0.93	0.23907
GO:0040011	locomotion	219	29	15.75	0.2427
GO:0006796	phosphate-containing compound metabolic process	500	41	35.95	0.25225
GO:0050767	regulation of neurogenesis	134	15	9.64	0.25266
GO:0055114	oxidation-reduction process	152	12	10.93	0.255
GO:0014009	glial cell proliferation	9	3	0.65	0.25633
GO:0007215	glutamate receptor signaling pathway	9	3	0.65	0.25633
GO:0002429	immune response-activating cell surface receptor signaling pathway	24	4	1.73	0.25641
GO:1903202	negative regulation of oxidative stress-induced cell death	10	3	0.72	0.25641
GO:0098781	ncRNA transcription	11	3	0.79	0.25649
GO:0032956	regulation of actin cytoskeleton organization	43	5	3.09	0.25682
GO:0046834	lipid phosphorylation	16	3	1.15	0.2569
GO:0030073	insulin secretion	30	4	2.16	0.2569
GO:0043551	regulation of phosphatidylinositol 3-kinase activity	9	2	0.65	0.25747
GO:0061180	mammary gland epithelium development	10	2	0.72	0.25755
GO:0016601	Rac protein signal transduction	10	2	0.72	0.25755
GO:0002181	cytoplasmic translation	12	2	0.86	0.25771
GO:0097192	extrinsic apoptotic signaling pathway in absence of ligand	12	2	0.86	0.25771
GO:0008088	axo-dendritic transport	13	2	0.93	0.25779
GO:0019226	transmission of nerve impulse	13	2	0.93	0.25779
GO:0009408	response to heat	15	2	1.08	0.25796
GO:0009066	aspartate family amino acid metabolic process	17	2	1.22	0.25812
GO:0007167	enzyme linked receptor protein signaling pathway	138	9	9.92	0.26014
GO:0001934	positive regulation of protein phosphorylation	134	12	9.64	0.26325
GO:0071695	anatomical structure maturation	22	3	1.58	0.26577
GO:0016999	antibiotic metabolic process	14	2	1.01	0.26658
GO:1901655	cellular response to ketone	14	2	1.01	0.26658
GO:0051241	negative regulation of multicellular organismal process	147	17	10.57	0.27365
GO:1901701	cellular response to oxygen-containing compound	157	24	11.29	0.27387
GO:0071396	cellular response to lipid	61	7	4.39	0.28248
GO:0042493	response to drug	102	13	7.33	0.28414
GO:0070887	cellular response to chemical stimulus	385	46	27.69	0.28437
GO:0015031	protein transport	321	26	23.08	0.28581
GO:0071222	cellular response to lipopolysaccharide	22	3	1.58	0.29308
GO:0050731	positive regulation of peptidyl-tyrosine phosphorylation	23	3	1.65	0.29322
GO:0006888	ER to Golgi vesicle-mediated transport	15	2	1.08	0.29409
GO:0061512	protein localization to cilium	15	2	1.08	0.29409
GO:0045766	positive regulation of angiogenesis	15	2	1.08	0.29409
GO:0008277	regulation of G protein-coupled receptor signaling pathway	15	2	1.08	0.29409
GO:0050877	nervous system process	116	15	8.34	0.30335
GO:0051402	neuron apoptotic process	34	9	2.44	0.30372
GO:0051092	positive regulation of NF-kappaB transcription factor activity	27	3	1.94	0.3066
GO:0010035	response to inorganic substance	55	8	3.96	0.30705
GO:0051209	release of sequestered calcium ion into cytosol	15	4	1.08	0.3086
GO:0006813	potassium ion transport	38	5	2.73	0.30945
GO:0051924	regulation of calcium ion transport	25	4	1.8	0.30954
GO:0050678	regulation of epithelial cell proliferation	32	4	2.3	0.31021
GO:0034620	cellular response to unfolded protein	19	3	1.37	0.3103
GO:0042133	neurotransmitter metabolic process	20	3	1.44	0.3104
GO:0050920	regulation of chemotaxis	20	3	1.44	0.3104
GO:0014911	positive regulation of smooth muscle cell migration	10	2	0.72	0.31077
GO:0042461	photoreceptor cell development	11	2	0.79	0.31086
GO:0060443	mammary gland morphogenesis	11	2	0.79	0.31086
GO:0008202	steroid metabolic process	43	4	3.09	0.31126
GO:0070507	regulation of microtubule cytoskeleton organization	44	4	3.16	0.31135
GO:0090277	positive regulation of peptide hormone secretion	18	2	1.29	0.31153
GO:0010867	positive regulation of triglyceride biosynthetic process	5	1	0.36	0.31161
GO:1900101	regulation of endoplasmic reticulum unfolded protein response	5	1	0.36	0.31161
GO:0007097	nuclear migration	5	1	0.36	0.31161
GO:0046653	tetrahydrofolate metabolic process	5	1	0.36	0.31161
GO:0070884	regulation of calcineurin-NFAT signaling cascade	5	1	0.36	0.31161
GO:0034142	toll-like receptor 4 signaling pathway	5	1	0.36	0.31161
GO:0009110	vitamin biosynthetic process	5	1	0.36	0.31161
GO:0046676	negative regulation of insulin secretion	5	1	0.36	0.31161
GO:0010032	meiotic chromosome condensation	5	1	0.36	0.31161
GO:1905523	positive regulation of macrophage migration	5	1	0.36	0.31161
GO:0016486	peptide hormone processing	5	1	0.36	0.31161
[truncated: 628 more rows]

## Sheet: Sheet8
BETA_Monocle3-PI_GO_Monocle3-DE_PseudotimeDE
[truncated: 1,001 more rows]

[truncated: 2 more sheets: Sheet9, README]
