# Supplementary material for: PseudotimeDE: inference of differential gene expression along cell pseudotime with well-calibrated p-values from single-cell RNA sequencing data
Source: Genome Biol. 2021 Apr 29;22:124. doi: 10.1186/s13059-021-02341-y (PMC8082818; doi:10.1186/s13059-021-02341-y)
Supplement: Supplementary file 4 — Additional file 4 Supplementary table 3. It includes enrichment analysis results of mouse bone marrow dataset. [file 13059_2021_2341_MOESM4_ESM.xlsx]

## Sheet: README
Enrichment analysis on bone marrow differentiation
Sheet1	MARROW_Slingshot_gseaGO_lineage1_PseudotimeDE
Sheet2	MARROW_Slingshot_gseaGO_lineage1_tradeSeq
Sheet3	MARROW_Slingshot_gseaGO_lineage1_Monocle3-DE
Sheet4	MARROW_Slingshot_gseaGO_lineage2_PseudotimeDE
Sheet5	MARROW_Slingshot_gseaGO_lineage2_tradeSeq
Sheet6	MARROW_Slingshot_gseaGO_lineage2_Monocle3-DE

## Sheet: Sheet1
MARROW_Slingshot_gseaGO_lineage1_PseudotimeDE
ID	Description	setSize	enrichmentScore	NES	pvalue	p.adjust	qvalues	rank	leading_edge	core_enrichment
GO:0002252	immune effector process	198	0.63548	1.2061	0.000999001	0.0892545	0.0795257	660	tags=31%, list=22%, signal=26%	Ctsg/Elane/Mpo/Lgals1/Rac2/Coro1a/Gpi1/Tmbim6/Tyrobp/C1qbp/Hspa8/Lamp1/Fcgr3/Pglyrp1/Fcer1g/Ifngr1/Gata2/Ddx21/Hspd1/C3/Pycard/Pnp/Lbp/Ctsh/Ptpn6/Rps19/Kars/Xbp1/Tgfb1/Grn/H2-K1/Unc93b1/Exosc5/Lcp1/Fes/Was/Apobec3/Ifnar2/Apbb1ip/Cfp/Anxa3/Ifitm1/Wdr1/Fam49b/Vav1/Prkcd/H2-DMa/Myb/Ifngr2/Myo1f/Spn/App/Vamp8/Trem3/Bst2/Rab27a/Pcbp2/Mapk14/Ifitm3/Tcirg1/Ctsc/Prdx2
GO:0006163	purine nucleotide metabolic process	131	0.670241	1.2636	0.000999001	0.0892545	0.0795257	376	tags=31%, list=13%, signal=29%	Atp5g3/Tspo/Hint1/Gpi1/Cox4i1/Atp5b/Nme2/Cox6a1/Aldoa/Hspa8/Nme1/Uqcrq/Atp5a1/Ldha/Cox5a/Adssl1/Ran/Atp5d/Ndufc2/Ndufb8/Cyc1/Atp5o/Acot7/Uqcr10/Impdh1/Atpif1/Parp1/Pnp/Gart/Ak2/Ndufs6/Uqcrc1/Sdhc/Ndufb9/Atp5h/Fasn/Tgfb1/Ndufb6/Uqcrfs1/Ndufv3/Cox5b
GO:0006412	translation	141	0.664437	1.2545	0.000999001	0.0892545	0.0795257	442	tags=39%, list=15%, signal=35%	Calr/Ncl/Rpl4/Pa2g4/C1qbp/Cdk4/Serp1/Eef2/Rplp2/Vim/Rps20/Eef1b2/Eef1g/Eif3b/Rps21/Zfp706/Rps8/Mrpl18/Eif3c/Rps27l/Larp1/Eef1d/Gspt1/Rpl13/Eif4g1/Eif3g/Eif4a1/Rpl32/Mrpl12/Hnrnpd/Eif4g2/Rpl18/Eif5b/Mrpl20/Eif3k/Eprs/Rps19/Eif3f/Kars/Eif3h/Eif3d/Eif3i/Etf1/Rpl23/Rps11/Mrpl30/Dnajc3/Cnbp/Eif4b/Vars/Akt1/Tyms/Eif1ax/Gars/Eif5
GO:0006508	proteolysis	303	0.613004	1.17251	0.000999001	0.0892545	0.0795257	837	tags=38%, list=28%, signal=30%	Ctsg/Elane/Gpx1/Prtn3/Hsp90ab1/Hsp90b1/Cst3/Cfl1/Hspa5/Srgn/Gpi1/Apoe/Sec61b/Psmb8/C1qbp/Hspa8/Psma7/Napsa/H13/Rps6ka1/Spcs2/Slpi/Rps27l/Sec11c/Hspd1/Ndufa13/Anapc5/C3/Atpif1/Parp1/Cst7/Pycard/Rnpep/Psmb1/Glg1/Psmb6/Ctsh/Os9/Psmb4/Sdf2l1/Eif3f/Dnajc10/Kars/Xbp1/Tgfb1/Lta4h/Grn/Rpl23/Edem2/Cdc34/Dpp9/Dnajc3/Anxa2/Arl6ip1/Fam162a/Akt1/Psmb10/Psmd2/Stt3b/Fis1/Serpinf1/Rnf187/Myc/Ddb1/Psmd1/Dap/Ctsd/…
GO:0006518	peptide metabolic process	190	0.690505	1.30962	0.000999001	0.0892545	0.0795257	442	tags=37%, list=15%, signal=34%	Calr/Elane/Gpx1/Gstm1/Ncl/Rpl4/Apoe/Pa2g4/C1qbp/Cdk4/Hspa8/Serp1/Eef2/Rplp2/H13/Vim/Rps20/Eef1b2/Eef1g/Eif3b/Rps21/Spcs2/Sod1/Zfp706/Rps8/Mrpl18/Eif3c/Rps27l/Larp1/Ifngr1/Eef1d/Sec11c/Gspt1/Rpl13/Eif4g1/Gsr/Eif3g/Eif4a1/Rpl32/Mrpl12/Hnrnpd/Eif4g2/Ctsh/Tmed10/Rpl18/G6pdx/Eif5b/Mrpl20/Eif3k/Eprs/Rps19/Eif3f/Kars/Eif3h/Eif3d/Eif3i/Lta4h/Etf1/Rpl23/Rps11/Mrpl30/Dnajc3/Cnbp/Eif4b/Vars/Akt1/Tyms/Eif1ax…
GO:0006753	nucleoside phosphate metabolic process	167	0.672334	1.27172	0.000999001	0.0892545	0.0795257	578	tags=41%, list=19%, signal=35%	Tkt/Atp5g3/Tspo/Hint1/Gpi1/Cox4i1/Atp5b/Nme2/Cox6a1/Aldoa/Hspa8/Nme1/Pgd/Uqcrq/Atp5a1/Ldha/Cox5a/Adssl1/Prdx5/Taldo1/Ran/Atp5d/Idh2/Ndufc2/Ndufb8/Cyc1/Uck2/Atp5o/Acot7/Uqcr10/Impdh1/Dctpp1/Atpif1/Parp1/Pnp/Mdh2/Gart/G6pdx/Ak2/Ndufs6/Uqcrc1/Sdhc/Ndufb9/Kars/Atp5h/Fasn/Tgfb1/Ndufb6/Uqcrfs1/Ndufv3/Cox5b/Tyms/Gars/Atp5c1/Mdh1/Ndufa10/Myc/Sdhd/Rpia/Txnrd1/Ndufa12/Cs/Ndufv2/Cad/Idh3a/Me2/App/Ndufa7
GO:0008219	cell death	445	0.594598	1.14322	0.000999001	0.0892545	0.0795257	730	tags=31%, list=24%, signal=27%	Gpx1/P4hb/Lgals1/Hsp90ab1/Hsp90b1/Cst3/Ybx1/Hspa5/Gnai2/Srgn/Ncl/Coro1a/Hp/Tspo/Hint1/Gpi1/Apoe/Nme2/Tmbim6/Tyrobp/Slc25a5/Erp29/Pa2g4/C1qbp/Cdk4/Hspa8/Lamp1/Mybbp1a/Txn1/Prdx5/Rps6ka1/Phb2/Sod1/Atf4/Anp32b/Psap/Pglyrp1/Mt1/Rps27l/Pdia3/Top2a/Fcer1g/Eef1d/Ndufc2/Csf1r/Gata2/Slc25a4/Hspd1/Ndufa13/Eif4g1/Ucp2/Atpif1/Parp1/Pycard/Cited2/Emp3/Pnp/Cacybp/Ctsh/Sdf2l1/G6pdx/Siva1/Cd34/Dnajc10/Xbp1/Tnfrs…
GO:0009117	nucleotide metabolic process	166	0.67317	1.27379	0.000999001	0.0892545	0.0795257	578	tags=41%, list=19%, signal=35%	Tkt/Atp5g3/Tspo/Hint1/Gpi1/Cox4i1/Atp5b/Nme2/Cox6a1/Aldoa/Hspa8/Nme1/Pgd/Uqcrq/Atp5a1/Ldha/Cox5a/Adssl1/Prdx5/Taldo1/Ran/Atp5d/Idh2/Ndufc2/Ndufb8/Cyc1/Uck2/Atp5o/Acot7/Uqcr10/Impdh1/Dctpp1/Atpif1/Parp1/Pnp/Mdh2/Gart/G6pdx/Ak2/Ndufs6/Uqcrc1/Sdhc/Ndufb9/Kars/Atp5h/Fasn/Tgfb1/Ndufb6/Uqcrfs1/Ndufv3/Cox5b/Tyms/Gars/Atp5c1/Mdh1/Ndufa10/Myc/Sdhd/Rpia/Txnrd1/Ndufa12/Cs/Ndufv2/Cad/Idh3a/Me2/App/Ndufa7
GO:0009141	nucleoside triphosphate metabolic process	98	0.70545	1.32159	0.000999001	0.0892545	0.0795257	695	tags=53%, list=23%, signal=42%	Atp5g3/Tspo/Gpi1/Cox4i1/Atp5b/Nme2/Cox6a1/Aldoa/Hspa8/Nme1/Uqcrq/Atp5a1/Ldha/Cox5a/Ran/Atp5d/Ndufc2/Ndufb8/Cyc1/Atp5o/Uqcr10/Impdh1/Dctpp1/Atpif1/Parp1/Pnp/Ak2/Ndufs6/Uqcrc1/Sdhc/Ndufb9/Atp5h/Tgfb1/Ndufb6/Uqcrfs1/Ndufv3/Cox5b/Atp5c1/Ndufa10/Myc/Sdhd/Ndufa12/Ndufv2/Cad/App/Ndufa7/Cdk1/Hk3/Ncor1/Mtch2/Ndufv1/Sdha
GO:0009144	purine nucleoside triphosphate metabolic process	95	0.704098	1.31793	0.000999001	0.0892545	0.0795257	376	tags=38%, list=13%, signal=34%	Atp5g3/Tspo/Gpi1/Cox4i1/Atp5b/Nme2/Cox6a1/Aldoa/Hspa8/Nme1/Uqcrq/Atp5a1/Ldha/Cox5a/Ran/Atp5d/Ndufc2/Ndufb8/Cyc1/Atp5o/Uqcr10/Impdh1/Atpif1/Parp1/Pnp/Ak2/Ndufs6/Uqcrc1/Sdhc/Ndufb9/Atp5h/Tgfb1/Ndufb6/Uqcrfs1/Ndufv3/Cox5b
GO:0009150	purine ribonucleotide metabolic process	125	0.679038	1.27882	0.000999001	0.0892545	0.0795257	376	tags=33%, list=13%, signal=30%	Atp5g3/Tspo/Hint1/Gpi1/Cox4i1/Atp5b/Nme2/Cox6a1/Aldoa/Hspa8/Nme1/Uqcrq/Atp5a1/Ldha/Cox5a/Adssl1/Ran/Atp5d/Ndufc2/Ndufb8/Cyc1/Atp5o/Acot7/Uqcr10/Impdh1/Atpif1/Parp1/Pnp/Gart/Ak2/Ndufs6/Uqcrc1/Sdhc/Ndufb9/Atp5h/Fasn/Tgfb1/Ndufb6/Uqcrfs1/Ndufv3/Cox5b
GO:0009259	ribonucleotide metabolic process	128	0.675522	1.27365	0.000999001	0.0892545	0.0795257	578	tags=41%, list=19%, signal=34%	Atp5g3/Tspo/Hint1/Gpi1/Cox4i1/Atp5b/Nme2/Cox6a1/Aldoa/Hspa8/Nme1/Uqcrq/Atp5a1/Ldha/Cox5a/Adssl1/Ran/Atp5d/Ndufc2/Ndufb8/Cyc1/Uck2/Atp5o/Acot7/Uqcr10/Impdh1/Atpif1/Parp1/Pnp/Gart/Ak2/Ndufs6/Uqcrc1/Sdhc/Ndufb9/Atp5h/Fasn/Tgfb1/Ndufb6/Uqcrfs1/Ndufv3/Cox5b/Atp5c1/Ndufa10/Myc/Sdhd/Ndufa12/Cs/Ndufv2/Cad/App/Ndufa7
GO:0010941	regulation of cell death	372	0.611859	1.17291	0.000999001	0.0892545	0.0795257	730	tags=32%, list=24%, signal=28%	Gpx1/P4hb/Hsp90ab1/Hsp90b1/Cst3/Ybx1/Hspa5/Gnai2/Ncl/Coro1a/Hp/Tspo/Gpi1/Apoe/Nme2/Tmbim6/Tyrobp/Slc25a5/Erp29/Pa2g4/C1qbp/Cdk4/Hspa8/Mybbp1a/Txn1/Prdx5/Rps6ka1/Phb2/Sod1/Atf4/Anp32b/Psap/Mt1/Rps27l/Pdia3/Top2a/Fcer1g/Eef1d/Ndufc2/Csf1r/Gata2/Slc25a4/Hspd1/Ndufa13/Eif4g1/Ucp2/Atpif1/Parp1/Pycard/Cited2/Pnp/Cacybp/Ctsh/Sdf2l1/G6pdx/Siva1/Cd34/Xbp1/Tnfrsf1a/Tgfb1/Srsf6/Grn/Atox1/Cdc34/Dnajc3/Acin1/…
GO:0017144	drug metabolic process	176	0.661424	1.25248	0.000999001	0.0892545	0.0795257	695	tags=42%, list=23%, signal=34%	Gpx1/Mpo/Atp5g3/Hp/Tspo/Gpi1/Cox4i1/Atp5b/Cox6a1/Aldoa/Hspa8/Uqcrq/Atp5a1/Ldha/Cox5a/Adssl1/Prdx5/Sod1/Atp5d/Idh2/Ndufc2/Ndufb8/Cyc1/Atp5o/Uqcr10/Sdhb/Atpif1/Parp1/Ctsh/Mdh2/Gart/Ak2/Ndufs6/Cd34/Uqcrc1/Sdhc/Ndufb9/Atp5h/Chst12/Tgfb1/Ndufb6/Uqcrfs1/Ndufv3/Phgdh/Cox5b/Mat2a/Gatm/Akt1/Ass1/Dnmt1/Atp5c1/Mdh1/Ndufa10/Myc/Sdhd/Prdx6/Txnrd1/Ndufa12/Cs/Ndufv2/Cad/Idh3a/Pdxk/App/Ndufa7/Cdk1/Fh1/Hk3/Prdx2/…
GO:0019693	ribose phosphate metabolic process	137	0.686711	1.29581	0.000999001	0.0892545	0.0795257	376	tags=34%, list=13%, signal=31%	Tkt/Atp5g3/Tspo/Hint1/Gpi1/Cox4i1/Atp5b/Nme2/Cox6a1/Aldoa/Hspa8/Nme1/Pgd/Uqcrq/Atp5a1/Ldha/Cox5a/Adssl1/Taldo1/Ran/Atp5d/Ndufc2/Ndufb8/Cyc1/Uck2/Atp5o/Acot7/Uqcr10/Impdh1/Atpif1/Parp1/Pnp/Gart/G6pdx/Ak2/Ndufs6/Uqcrc1/Sdhc/Ndufb9/Atp5h/Fasn/Tgfb1/Ndufb6/Uqcrfs1/Ndufv3/Cox5b
GO:0030335	positive regulation of cell migration	120	0.656763	1.23672	0.000999001	0.0892545	0.0795257	342	tags=18%, list=11%, signal=17%	Calr/Elane/Hspa5/Gnai2/Rac2/Coro1a/Gpi1/Atp5b/Aldoa/C1qbp/Atp5a1/Sun2/Arpc2/Csf1r/Gata2/Pycard/Lbp/Ctsh/Kars/Xbp1/Tgfb1/Grn
GO:0040017	positive regulation of locomotion	127	0.651248	1.22703	0.000999001	0.0892545	0.0795257	577	tags=26%, list=19%, signal=22%	Calr/Elane/Cfl1/Hspa5/Gnai2/Rac2/Coro1a/Gpi1/Atp5b/Aldoa/C1qbp/Atp5a1/Sun2/Arpc2/Csf1r/Gata2/Pycard/Lbp/Ctsh/Kars/Xbp1/Tgfb1/Grn/Akt1/Anxa3/Myc/Ddb1/Sell/Aqp1/Myo1f/Spn/Map2k2/App
GO:0042981	regulation of apoptotic process	335	0.605715	1.15933	0.000999001	0.0892545	0.0795257	576	tags=25%, list=19%, signal=23%	Gpx1/P4hb/Hsp90ab1/Hsp90b1/Ybx1/Hspa5/Gnai2/Ncl/Coro1a/Tspo/Gpi1/Apoe/Nme2/Tmbim6/Tyrobp/Slc25a5/Erp29/Pa2g4/C1qbp/Cdk4/Hspa8/Mybbp1a/Prdx5/Rps6ka1/Phb2/Sod1/Atf4/Anp32b/Mt1/Rps27l/Pdia3/Top2a/Fcer1g/Csf1r/Gata2/Slc25a4/Hspd1/Ndufa13/Ucp2/Atpif1/Parp1/Pycard/Cited2/Pnp/Ctsh/Sdf2l1/G6pdx/Siva1/Xbp1/Tnfrsf1a/Tgfb1/Srsf6/Grn/Atox1/Cdc34/Dnajc3/Acin1/Arl6ip1/Fam162a/Akt1/Dnmt1/Sort1/Tomm22/Sfpq/Bag1/…
GO:0043043	peptide biosynthetic process	148	0.671514	1.26937	0.000999001	0.0892545	0.0795257	442	tags=38%, list=15%, signal=34%	Calr/Elane/Ncl/Rpl4/Pa2g4/C1qbp/Cdk4/Serp1/Eef2/Rplp2/Vim/Rps20/Eef1b2/Eef1g/Eif3b/Rps21/Zfp706/Rps8/Mrpl18/Eif3c/Rps27l/Larp1/Eef1d/Gspt1/Rpl13/Eif4g1/Eif3g/Eif4a1/Rpl32/Mrpl12/Hnrnpd/Eif4g2/Rpl18/Eif5b/Mrpl20/Eif3k/Eprs/Rps19/Eif3f/Kars/Eif3h/Eif3d/Eif3i/Etf1/Rpl23/Rps11/Mrpl30/Dnajc3/Cnbp/Eif4b/Vars/Akt1/Tyms/Eif1ax/Gars/Eif5
GO:0043066	negative regulation of apoptotic process	197	0.63173	1.19916	0.000999001	0.0892545	0.0795257	576	tags=27%, list=19%, signal=24%	Gpx1/Hsp90ab1/Hsp90b1/Ybx1/Hspa5/Gnai2/Ncl/Coro1a/Gpi1/Apoe/Nme2/Tmbim6/Slc25a5/Pa2g4/Hspa8/Prdx5/Rps6ka1/Phb2/Sod1/Anp32b/Mt1/Fcer1g/Csf1r/Gata2/Slc25a4/Hspd1/Ndufa13/Ucp2/Cited2/Pnp/Ctsh/Xbp1/Tnfrsf1a/Srsf6/Grn/Atox1/Dnajc3/Arl6ip1/Akt1/Dnmt1/Bag1/Hmgb2/Cd27/Mtdh/Myc/Prkcd/Ddb1/Birc5/Hells/Aqp1/Herpud1/Higd2a/Pdxk/Psme3
GO:0043067	regulation of programmed cell death	341	0.607397	1.16256	0.000999001	0.0892545	0.0795257	730	tags=31%, list=24%, signal=26%	Gpx1/P4hb/Hsp90ab1/Hsp90b1/Cst3/Ybx1/Hspa5/Gnai2/Ncl/Coro1a/Tspo/Gpi1/Apoe/Nme2/Tmbim6/Tyrobp/Slc25a5/Erp29/Pa2g4/C1qbp/Cdk4/Hspa8/Mybbp1a/Prdx5/Rps6ka1/Phb2/Sod1/Atf4/Anp32b/Mt1/Rps27l/Pdia3/Top2a/Fcer1g/Csf1r/Gata2/Slc25a4/Hspd1/Ndufa13/Ucp2/Atpif1/Parp1/Pycard/Cited2/Pnp/Ctsh/Sdf2l1/G6pdx/Siva1/Xbp1/Tnfrsf1a/Tgfb1/Srsf6/Grn/Atox1/Cdc34/Dnajc3/Acin1/Arl6ip1/Fam162a/Akt1/Dnmt1/Tm7sf3/Sort1/Tomm2…
GO:0043603	cellular amide metabolic process	241	0.659827	1.25734	0.000999001	0.0892545	0.0795257	442	tags=32%, list=15%, signal=30%	Calr/Elane/Gpx1/Gstm1/Ncl/Rpl4/Apoe/Pa2g4/C1qbp/Cdk4/Hspa8/Serp1/Eef2/Rplp2/H13/Vim/Rps20/Eef1b2/Eef1g/Eif3b/Rps21/Spcs2/Sod1/Zfp706/B4galnt1/Hexa/Rps8/Psap/Mrpl18/Eif3c/Rps27l/Larp1/Ifngr1/Eef1d/Sec11c/Gspt1/Rpl13/Acot7/Eif4g1/Gsr/Eif3g/Eif4a1/Rpl32/Mrpl12/Hnrnpd/Eif4g2/Ctsh/Tmed10/Gart/Rpl18/G6pdx/Eif5b/Mrpl20/Eif3k/Eprs/Rps19/Eif3f/Kars/B4galt6/Eif3h/Eif3d/Eif3i/Fasn/Lta4h/Etf1/Rpl23/Rps11/Mrp…
GO:0043604	amide biosynthetic process	176	0.649876	1.23061	0.000999001	0.0892545	0.0795257	442	tags=34%, list=15%, signal=31%	Calr/Elane/Ncl/Rpl4/Pa2g4/C1qbp/Cdk4/Serp1/Eef2/Rplp2/Vim/Rps20/Eef1b2/Eef1g/Eif3b/Rps21/Zfp706/B4galnt1/Rps8/Mrpl18/Eif3c/Rps27l/Larp1/Eef1d/Gspt1/Rpl13/Eif4g1/Eif3g/Eif4a1/Rpl32/Mrpl12/Hnrnpd/Eif4g2/Gart/Rpl18/Eif5b/Mrpl20/Eif3k/Eprs/Rps19/Eif3f/Kars/B4galt6/Eif3h/Eif3d/Eif3i/Etf1/Rpl23/Rps11/Mrpl30/Dnajc3/Cnbp/Eif4b/Vars/Akt1/Ass1/Tyms/Eif1ax/Gars/Eif5
GO:0044281	small molecule metabolic process	379	0.611111	1.17201	0.000999001	0.0892545	0.0795257	578	tags=28%, list=19%, signal=26%	Mpo/P4hb/Tkt/Atp5g3/Tspo/Hint1/Gpi1/Apoe/Cox4i1/Atp5b/Nme2/Cox6a1/Aldoa/Etfb/Hspa8/Nme1/Npc2/Serp1/Pgd/Uqcrq/Atp5a1/Ldha/Cox5a/Adssl1/Txn1/Prdx5/Taldo1/Ran/Sod1/Atf4/Atp5d/Igfbp4/Tecr/Hdlbp/Idh2/Ndufc2/Ndufb8/Cyc1/Uck2/Atp5o/Hdc/Man2b1/Acot7/Uqcr10/Impdh1/Dctpp1/C3/Sdhb/Car1/Atpif1/Parp1/Pnp/Mdh2/Gart/G6pdx/Txn2/Ak2/Ndufs6/Eprs/Uqcrc1/Sdhc/Ndufb9/Sfxn1/Kars/Atp5h/Fasn/Tnfrsf1a/Chst12/Tgfb1/Lta4h/…
GO:0044419	interspecies interaction between organisms	104	0.687915	1.2908	0.000999001	0.0892545	0.0795257	631	tags=38%, list=21%, signal=31%	Ctsg/Elane/Gpx1/P4hb/Lgals1/Hsp90ab1/Cfl1/Apoe/Pcbp1/Hspa8/Eif3b/Banf1/Slpi/Pglyrp1/Top2a/Larp1/Csf1r/Hspd1/Eif3g/Trim28/Rps19/Eif3f/Eif3d/Psmc3/Tgfb1/Etf1/Anxa2/Apobec3/Ifitm1/Rrp1b/Myc/Ddb1/Stom/Aqp1/Vamp8/Trem3/Bst2/Pcbp2/Ifitm3/Smarca4
GO:0051272	positive regulation of cellular component movement	124	0.660658	1.24376	0.000999001	0.0892545	0.0795257	342	tags=19%, list=11%, signal=17%	Calr/Elane/Cfl1/Hspa5/Gnai2/Rac2/Coro1a/Gpi1/Atp5b/Aldoa/C1qbp/Atp5a1/Sun2/Arpc2/Csf1r/Gata2/Pycard/Lbp/Ctsh/Kars/Xbp1/Tgfb1/Grn
GO:0051704	multi-organism process	385	0.607841	1.16602	0.000999001	0.0892545	0.0795257	631	tags=26%, list=21%, signal=24%	Calr/Ctsg/Elane/Gpx1/Mpo/P4hb/Lgals1/Hsp90ab1/Cfl1/Ncl/Hp/Irf8/Arhgdib/Apoe/Aldoa/Pcbp1/C1qbp/Cdk4/Hspa8/Lamp1/Mapkapk2/Vim/Cct7/Fkbp4/Eif3b/Sod1/Banf1/B4galnt1/Hexa/Slpi/Pglyrp1/Cct5/Cct6a/Top2a/Larp1/Fcer1g/Ifngr1/Gorasp2/Csf1r/Cebpe/Cd52/Ddx21/Hspd1/Pabpn1/Gsr/Mapkapk3/Cct3/Eif3g/Trim28/C3/Arf1/Pycard/Cited2/Lbp/Ly86/Rps19/Eif3f/Xbp1/Eif3d/Tnfrsf1a/Psmc3/Tgfb1/Grn/Etf1/H2-K1/Unc93b1/Exosc5/Anx…
GO:0055086	nucleobase-containing small molecule metabolic process	178	0.663531	1.25641	0.000999001	0.0892545	0.0795257	578	tags=39%, list=19%, signal=33%	Tkt/Atp5g3/Tspo/Hint1/Gpi1/Cox4i1/Atp5b/Nme2/Cox6a1/Aldoa/Hspa8/Nme1/Pgd/Uqcrq/Atp5a1/Ldha/Cox5a/Adssl1/Prdx5/Taldo1/Ran/Atp5d/Idh2/Ndufc2/Ndufb8/Cyc1/Uck2/Atp5o/Acot7/Uqcr10/Impdh1/Dctpp1/Atpif1/Parp1/Pnp/Mdh2/Gart/G6pdx/Ak2/Ndufs6/Uqcrc1/Sdhc/Ndufb9/Kars/Atp5h/Fasn/Tgfb1/Ndufb6/Uqcrfs1/Ndufv3/Cox5b/Tk1/Tyms/Gars/Atp5c1/Mdh1/Ndufa10/Myc/Sdhd/Rpia/Txnrd1/Ndufa12/Cs/Ndufv2/Cad/Idh3a/Me2/App/Ndufa7
GO:0072521	purine-containing compound metabolic process	136	0.662958	1.25062	0.000999001	0.0892545	0.0795257	376	tags=30%, list=13%, signal=28%	Atp5g3/Tspo/Hint1/Gpi1/Cox4i1/Atp5b/Nme2/Cox6a1/Aldoa/Hspa8/Nme1/Uqcrq/Atp5a1/Ldha/Cox5a/Adssl1/Ran/Atp5d/Ndufc2/Ndufb8/Cyc1/Atp5o/Acot7/Uqcr10/Impdh1/Atpif1/Parp1/Pnp/Gart/Ak2/Ndufs6/Uqcrc1/Sdhc/Ndufb9/Atp5h/Fasn/Tgfb1/Ndufb6/Uqcrfs1/Ndufv3/Cox5b
GO:1901135	carbohydrate derivative metabolic process	248	0.643241	1.22687	0.000999001	0.0892545	0.0795257	611	tags=36%, list=20%, signal=31%	Tkt/Cst3/Atp5g3/Tspo/Hint1/Gpi1/Cox4i1/Atp5b/Nme2/Cox6a1/Aldoa/Ramp1/Hspa8/Nme1/Krtcap2/Serp1/Pgd/Uqcrq/Atp5a1/Ldha/Cox5a/Adssl1/Taldo1/Ran/Rpn2/Ddost/Mogs/B4galnt1/Hexa/Atp5d/Psap/Pglyrp1/Ndufc2/Prkcsh/Ndufb8/Cyc1/Uck2/Atp5o/Man2b1/Acot7/Uqcr10/Impdh1/Dctpp1/Atpif1/Parp1/Pnp/Gart/Sdf2l1/G6pdx/Ak2/Ndufs6/Uqcrc1/Sdhc/Gpc1/Ndufb9/B4galt6/Atp5h/Fasn/Chst12/Tgfb1/G6pc3/Ndufb6/Edem2/Uqcrfs1/Itm2b/Nduf…
GO:1901566	organonitrogen compound biosynthetic process	361	0.63896	1.22397	0.000999001	0.0892545	0.0795257	592	tags=34%, list=20%, signal=31%	Calr/Elane/Alas1/Atp5g3/Ncl/Rpl4/Gpi1/Apoe/Atp5b/Nme2/Aldoa/Tyrobp/Srm/Ramp1/Pa2g4/C1qbp/Cdk4/Nme1/Krtcap2/Serp1/Eef2/Atp5a1/Rplp2/Tmem14c/Adssl1/Vim/Rps20/Eef1b2/Eef1g/Eif3b/Rps21/Rpn2/Zfp706/Ddost/Mogs/B4galnt1/Hexa/Atp5d/Rps8/Mrpl18/Eif3c/Rps27l/Larp1/Idh2/Eef1d/Ndufc2/Gspt1/Cyc1/Uck2/Rpl13/Atp5o/Hdc/Acot7/Eif4g1/Impdh1/Eif3g/Eif4a1/Rpl32/Atpif1/Parp1/Mrpl12/Pnp/Hnrnpd/Eif4g2/Gart/Rpl18/Sdf2l1…
GO:2000147	positive regulation of cell motility	123	0.660721	1.24428	0.000999001	0.0892545	0.0795257	342	tags=19%, list=11%, signal=17%	Calr/Elane/Cfl1/Hspa5/Gnai2/Rac2/Coro1a/Gpi1/Atp5b/Aldoa/C1qbp/Atp5a1/Sun2/Arpc2/Csf1r/Gata2/Pycard/Lbp/Ctsh/Kars/Xbp1/Tgfb1/Grn
GO:0001818	negative regulation of cytokine production	63	0.731639	1.35433	0.001998	0.10386	0.092539	332	tags=22%, list=11%, signal=20%	Elane/Hsp90ab1/Srgn/Tspo/Tyrobp/C1qbp/Pglyrp1/Parp1/Pycard/Lbp/Ptpn6/Cd34/Tnfrsf1a/Tgfb1
GO:0001906	cell killing	45	0.747135	1.36808	0.001998	0.10386	0.092539	367	tags=33%, list=12%, signal=30%	Ctsg/Elane/Hsp90ab1/Coro1a/Tyrobp/Hspa8/Lamp1/Fcgr3/Pglyrp1/C3/Pnp/Ctsh/Ptpn6/Rps19/H2-K1
GO:0006909	phagocytosis	65	0.717153	1.32902	0.001998	0.10386	0.092539	246	tags=26%, list=8%, signal=25%	Calr/Elane/Prtn3/Coro1a/Irf8/Tyrobp/Hspa8/Lman2/Sod1/Fcgr3/Fcer1g/Cebpe/Gata2/Lyar/C3/Pycard/Lbp
GO:0009123	nucleoside monophosphate metabolic process	96	0.680805	1.27446	0.001998	0.10386	0.092539	707	tags=53%, list=24%, signal=42%	Atp5g3/Tspo/Gpi1/Cox4i1/Atp5b/Cox6a1/Aldoa/Hspa8/Uqcrq/Atp5a1/Ldha/Cox5a/Adssl1/Atp5d/Ndufc2/Ndufb8/Cyc1/Uck2/Atp5o/Uqcr10/Impdh1/Atpif1/Parp1/Gart/Ak2/Ndufs6/Uqcrc1/Sdhc/Ndufb9/Atp5h/Tgfb1/Ndufb6/Uqcrfs1/Ndufv3/Cox5b/Tyms/Atp5c1/Ndufa10/Myc/Sdhd/Ndufa12/Ndufv2/App/Ndufa7/Cdk1/Hk3/Ncor1/Mtch2/Ndufv1/Sdha/Atic
GO:0009126	purine nucleoside monophosphate metabolic process	93	0.681013	1.27366	0.001998	0.10386	0.092539	707	tags=53%, list=24%, signal=42%	Atp5g3/Tspo/Gpi1/Cox4i1/Atp5b/Cox6a1/Aldoa/Hspa8/Uqcrq/Atp5a1/Ldha/Cox5a/Adssl1/Atp5d/Ndufc2/Ndufb8/Cyc1/Atp5o/Uqcr10/Impdh1/Atpif1/Parp1/Gart/Ak2/Ndufs6/Uqcrc1/Sdhc/Ndufb9/Atp5h/Tgfb1/Ndufb6/Uqcrfs1/Ndufv3/Cox5b/Atp5c1/Ndufa10/Myc/Sdhd/Ndufa12/Ndufv2/App/Ndufa7/Cdk1/Hk3/Ncor1/Mtch2/Ndufv1/Sdha/Atic
GO:0009161	ribonucleoside monophosphate metabolic process	94	0.682881	1.27798	0.001998	0.10386	0.092539	707	tags=53%, list=24%, signal=42%	Atp5g3/Tspo/Gpi1/Cox4i1/Atp5b/Cox6a1/Aldoa/Hspa8/Uqcrq/Atp5a1/Ldha/Cox5a/Adssl1/Atp5d/Ndufc2/Ndufb8/Cyc1/Uck2/Atp5o/Uqcr10/Impdh1/Atpif1/Parp1/Gart/Ak2/Ndufs6/Uqcrc1/Sdhc/Ndufb9/Atp5h/Tgfb1/Ndufb6/Uqcrfs1/Ndufv3/Cox5b/Atp5c1/Ndufa10/Myc/Sdhd/Ndufa12/Ndufv2/App/Ndufa7/Cdk1/Hk3/Ncor1/Mtch2/Ndufv1/Sdha/Atic
GO:0009167	purine ribonucleoside monophosphate metabolic process	93	0.681013	1.27366	0.001998	0.10386	0.092539	707	tags=53%, list=24%, signal=42%	Atp5g3/Tspo/Gpi1/Cox4i1/Atp5b/Cox6a1/Aldoa/Hspa8/Uqcrq/Atp5a1/Ldha/Cox5a/Adssl1/Atp5d/Ndufc2/Ndufb8/Cyc1/Atp5o/Uqcr10/Impdh1/Atpif1/Parp1/Gart/Ak2/Ndufs6/Uqcrc1/Sdhc/Ndufb9/Atp5h/Tgfb1/Ndufb6/Uqcrfs1/Ndufv3/Cox5b/Atp5c1/Ndufa10/Myc/Sdhd/Ndufa12/Ndufv2/App/Ndufa7/Cdk1/Hk3/Ncor1/Mtch2/Ndufv1/Sdha/Atic
GO:0009199	ribonucleoside triphosphate metabolic process	93	0.708534	1.32513	0.001998	0.10386	0.092539	695	tags=55%, list=23%, signal=43%	Atp5g3/Tspo/Gpi1/Cox4i1/Atp5b/Nme2/Cox6a1/Aldoa/Hspa8/Nme1/Uqcrq/Atp5a1/Ldha/Cox5a/Ran/Atp5d/Ndufc2/Ndufb8/Cyc1/Atp5o/Uqcr10/Impdh1/Atpif1/Parp1/Pnp/Ak2/Ndufs6/Uqcrc1/Sdhc/Ndufb9/Atp5h/Tgfb1/Ndufb6/Uqcrfs1/Ndufv3/Cox5b/Atp5c1/Ndufa10/Myc/Sdhd/Ndufa12/Ndufv2/Cad/App/Ndufa7/Cdk1/Hk3/Ncor1/Mtch2/Ndufv1/Sdha
GO:0009205	purine ribonucleoside triphosphate metabolic process	92	0.707729	1.32382	0.001998	0.10386	0.092539	695	tags=54%, list=23%, signal=43%	Atp5g3/Tspo/Gpi1/Cox4i1/Atp5b/Nme2/Cox6a1/Aldoa/Hspa8/Nme1/Uqcrq/Atp5a1/Ldha/Cox5a/Ran/Atp5d/Ndufc2/Ndufb8/Cyc1/Atp5o/Uqcr10/Impdh1/Atpif1/Parp1/Pnp/Ak2/Ndufs6/Uqcrc1/Sdhc/Ndufb9/Atp5h/Tgfb1/Ndufb6/Uqcrfs1/Ndufv3/Cox5b/Atp5c1/Ndufa10/Myc/Sdhd/Ndufa12/Ndufv2/App/Ndufa7/Cdk1/Hk3/Ncor1/Mtch2/Ndufv1/Sdha
GO:0010810	regulation of cell-substrate adhesion	48	0.753706	1.38281	0.001998	0.10386	0.092539	201	tags=17%, list=7%, signal=16%	Calr/Lgals1/Cfl1/Rac2/C1qbp/Emilin1/Arpc2/Rcc2
GO:0019637	organophosphate metabolic process	229	0.632297	1.20389	0.001998	0.10386	0.092539	578	tags=34%, list=19%, signal=29%	Tkt/Atp5g3/Tspo/Hint1/Gpi1/Cox4i1/Atp5b/Nme2/Cox6a1/Aldoa/Hspa8/Nme1/Pgd/Uqcrq/Atp5a1/Ldha/Cox5a/Adssl1/Prdx5/Taldo1/Ran/Atp5d/Idh2/Ndufc2/Csf1r/Ndufb8/Cyc1/Uck2/Atp5o/Acot7/Uqcr10/Impdh1/Dctpp1/Atpif1/Parp1/Arf1/Pnp/Mdh2/Gart/G6pdx/Ak2/Ndufs6/Uqcrc1/Agpat5/Sdhc/Ndufb9/Kars/Atp5h/Fasn/Tgfb1/G6pc3/Ndufb6/Pgp/Uqcrfs1/Ndufv3/Cox5b/Tyms/Gars/Atp5c1/Isyna1/Mdh1/Ndufa10/Myc/Prkcd/Sdhd/Rpia/Prdx6/Txnrd1…
GO:0031589	cell-substrate adhesion	75	0.694706	1.29393	0.001998	0.10386	0.092539	201	tags=13%, list=7%, signal=13%	Calr/Lgals1/Cfl1/Rac2/Coro1a/C1qbp/Emilin1/Cd63/Arpc2/Rcc2
GO:0034976	response to endoplasmic reticulum stress	65	0.73024	1.35328	0.001998	0.10386	0.092539	375	tags=32%, list=12%, signal=29%	Calr/P4hb/Hsp90b1/Hspa5/Manf/Sec61b/Tmbim6/Erp29/Serp1/H13/Atf4/Pdia3/Gorasp2/Pdia6/Canx/Os9/Sdf2l1/Dnajc10/Xbp1/Edem2/Dnajc3
GO:0035690	cellular response to drug	81	0.704334	1.31321	0.001998	0.10386	0.092539	166	tags=16%, list=6%, signal=16%	Actb/Gstm1/Ly6e/Hsp90b1/Cfl1/Gnai2/Cdk4/Txn1/Vim/Atf4/Psap/Arpc2/Larp1
GO:0042742	defense response to bacterium	49	0.739881	1.3582	0.001998	0.10386	0.092539	583	tags=43%, list=19%, signal=35%	Ctsg/Elane/Mpo/Hp/Irf8/Slpi/Pglyrp1/Fcer1g/Cebpe/Pycard/Lbp/Rps19/Tnfrsf1a/Grn/H2-K1/Hmgb2/Anxa3/Prkcd/Myo1f/Spn/Trem3
GO:0043069	negative regulation of programmed cell death	200	0.630284	1.19647	0.001998	0.10386	0.092539	660	tags=31%, list=22%, signal=26%	Gpx1/Hsp90ab1/Hsp90b1/Ybx1/Hspa5/Gnai2/Ncl/Coro1a/Gpi1/Apoe/Nme2/Tmbim6/Slc25a5/Pa2g4/Hspa8/Prdx5/Rps6ka1/Phb2/Sod1/Anp32b/Mt1/Fcer1g/Csf1r/Gata2/Slc25a4/Hspd1/Ndufa13/Ucp2/Cited2/Pnp/Ctsh/Xbp1/Tnfrsf1a/Srsf6/Grn/Atox1/Dnajc3/Arl6ip1/Akt1/Dnmt1/Tm7sf3/Bag1/Hmgb2/Cd27/Mtdh/Myc/Prkcd/Ddb1/Birc5/Hells/Aqp1/Herpud1/Higd2a/Pdxk/Psme3/Aldh2/Cdk1/Smarca4/Tax1bp1/Hyou1/Hk3/Prdx2
GO:0044403	symbiont process	100	0.691378	1.29635	0.001998	0.10386	0.092539	631	tags=39%, list=21%, signal=32%	Ctsg/Elane/Gpx1/P4hb/Lgals1/Hsp90ab1/Cfl1/Apoe/Pcbp1/Hspa8/Eif3b/Banf1/Slpi/Pglyrp1/Top2a/Larp1/Csf1r/Hspd1/Eif3g/Trim28/Eif3f/Eif3d/Psmc3/Tgfb1/Etf1/Anxa2/Apobec3/Ifitm1/Rrp1b/Myc/Ddb1/Stom/Aqp1/Vamp8/Trem3/Bst2/Pcbp2/Ifitm3/Smarca4
GO:0046034	ATP metabolic process	81	0.705192	1.31481	0.001998	0.10386	0.092539	695	tags=56%, list=23%, signal=44%	Atp5g3/Tspo/Gpi1/Cox4i1/Atp5b/Cox6a1/Aldoa/Hspa8/Uqcrq/Atp5a1/Ldha/Cox5a/Atp5d/Ndufc2/Ndufb8/Cyc1/Atp5o/Uqcr10/Atpif1/Parp1/Ak2/Ndufs6/Uqcrc1/Sdhc/Ndufb9/Atp5h/Tgfb1/Ndufb6/Uqcrfs1/Ndufv3/Cox5b/Atp5c1/Ndufa10/Myc/Sdhd/Ndufa12/Ndufv2/App/Ndufa7/Cdk1/Hk3/Ncor1/Mtch2/Ndufv1/Sdha
GO:0046390	ribose phosphate biosynthetic process	71	0.698146	1.29852	0.001998	0.10386	0.092539	376	tags=34%, list=13%, signal=30%	Tkt/Atp5g3/Gpi1/Atp5b/Nme2/Aldoa/Nme1/Atp5a1/Adssl1/Atp5d/Ndufc2/Cyc1/Uck2/Atp5o/Acot7/Impdh1/Parp1/Pnp/Gart/G6pdx/Ak2/Atp5h/Tgfb1/Cox5b
GO:0051651	maintenance of location in cell	28	0.79171	1.43115	0.001998	0.10386	0.092539	401	tags=43%, list=13%, signal=37%	Ftl1/Hspa5/Srgn/Tspo/Apoe/Txn1/Fth1/Sun2/Kdelr2/Os9/Tmsb10/Akt1
GO:0060548	negative regulation of cell death	222	0.630117	1.19938	0.001998	0.10386	0.092539	730	tags=35%, list=24%, signal=29%	Gpx1/Hsp90ab1/Hsp90b1/Cst3/Ybx1/Hspa5/Gnai2/Ncl/Coro1a/Gpi1/Apoe/Nme2/Tmbim6/Slc25a5/Pa2g4/Hspa8/Txn1/Prdx5/Rps6ka1/Phb2/Sod1/Atf4/Anp32b/Psap/Mt1/Fcer1g/Ndufc2/Csf1r/Gata2/Slc25a4/Hspd1/Ndufa13/Ucp2/Cited2/Pnp/Cacybp/Ctsh/Cd34/Xbp1/Tnfrsf1a/Srsf6/Grn/Atox1/Dnajc3/Arl6ip1/Akt1/Dnmt1/Tm7sf3/Bag1/Hmgb2/Serpinf1/Cd27/Mtdh/Myc/Prkcd/Ddb1/Birc5/Hells/Aqp1/Herpud1/Higd2a/Pdxk/Psme3/Psmc1/Aldh2/Cdk1/Sma…
GO:1901137	carbohydrate derivative biosynthetic process	143	0.636898	1.20324	0.001998	0.10386	0.092539	488	tags=29%, list=16%, signal=26%	Tkt/Atp5g3/Gpi1/Atp5b/Nme2/Aldoa/Ramp1/Nme1/Krtcap2/Serp1/Atp5a1/Adssl1/Rpn2/Ddost/Mogs/B4galnt1/Hexa/Atp5d/Ndufc2/Cyc1/Uck2/Atp5o/Acot7/Impdh1/Parp1/Pnp/Gart/Sdf2l1/G6pdx/Ak2/B4galt6/Atp5h/Chst12/Tgfb1/Itm2b/Cox5b/Tyms/Slc35c2/Stt3b/Magt1/Atp5c1/Myc
GO:1901700	response to oxygen-containing compound	311	0.601863	1.15097	0.001998	0.10386	0.092539	668	tags=27%, list=22%, signal=23%	Ctsg/Elane/Gpx1/Mpo/Actb/Ly6e/Hsp90b1/Cfl1/Ybx1/Ranbp1/Gnai2/Ncl/Hp/Irf8/Tmbim6/Cdk4/Mapkapk2/Txn1/Prdx5/Vim/Eef1b2/Sod1/Atf4/Slpi/Psap/Mt1/Arpc2/Pdia3/Larp1/Cyc1/Ndufa13/Gnas/Pabpn1/Mapkapk3/Ucp2/Parp1/Pycard/Lbp/Hnrnpd/Cacybp/Ly86/Ctsh/G6pdx/Ruvbl2/Eprs/Xbp1/Tgfb1/Grn/Rpl23/Edem2/Mat2a/Fes/Gatm/Akt1/Dnmt1/Sort1/Zfp106/Fis1/Hmgb2/Gfi1/Mtdh/Atp2a2/Prkcd/Sell/Prdx6/Prpf8/Birc5/Aqp1/Lig1/Cad/Ipo5/A…
GO:0009620	response to fungus	10	0.919342	1.58222	0.0020555	0.104941	0.093502	7	tags=30%, list=0%, signal=30%	Ctsg/Elane/Mpo
GO:0006897	endocytosis	169	0.632276	1.19612	0.002997	0.124155	0.110622	246	tags=17%, list=8%, signal=17%	Calr/Elane/Prtn3/Actb/Ncl/Coro1a/Irf8/Apoe/Atp5b/Tyrobp/Ramp1/Hspa8/Nme1/Mapkapk2/Lman2/Sod1/Cd63/Clta/Fcgr3/Fcer1g/Cebpe/Gata2/Lyar/Mapkapk3/C3/Canx/Arf1/Pycard/Lbp
GO:0009152	purine ribonucleotide biosynthetic process	65	0.685463	1.2703	0.002997	0.124155	0.110622	376	tags=32%, list=13%, signal=29%	Atp5g3/Gpi1/Atp5b/Nme2/Aldoa/Nme1/Atp5a1/Adssl1/Atp5d/Ndufc2/Cyc1/Atp5o/Acot7/Impdh1/Parp1/Pnp/Gart/Ak2/Atp5h/Tgfb1/Cox5b
GO:0009607	response to biotic stimulus	213	0.607271	1.15481	0.002997	0.124155	0.110622	630	tags=27%, list=21%, signal=23%	Ctsg/Elane/Gpx1/Mpo/Hspa5/Ncl/Hp/Irf8/C1qbp/Cdk4/Mapkapk2/Vim/Slpi/Pglyrp1/Fcer1g/Ifngr1/Cebpe/Cd52/Ddx21/Hspd1/Pabpn1/Mapkapk3/C3/Arf1/Pycard/Lbp/Ly86/Rps19/Xbp1/Tnfrsf1a/Tgfb1/Grn/H2-K1/Unc93b1/Exosc5/Apobec3/Akt1/Ifnar2/Smc1a/Hmgb2/Anxa3/Ifitm1/Rrp1b/Gfi1/Mtdh/Prkcd/Prpf8/Ifngr2/Myo1f/Spn/Trem3/Bst2/Psmb9/Pcbp2/Flt3/Mapk14/Ifitm3
GO:0010608	posttranscriptional regulation of gene expression	93	0.663672	1.24122	0.002997	0.124155	0.110622	405	tags=32%, list=13%, signal=29%	Calr/Ybx1/Ncl/Pa2g4/C1qbp/Cdk4/Mapkapk2/Serp1/Eef2/Vim/Eif3b/Zfp706/Eif3c/Rps27l/Larp1/Eif4g1/Hnrnpd/Eif4g2/Eif5b/Srrt/Eif3k/Eprs/Eif3d/Tgfb1/Hnrnpc/Dnajc3/Cnbp/Cdc37/Akt1/Tyms
GO:0016032	viral process	84	0.670975	1.2529	0.002997	0.124155	0.110622	631	tags=38%, list=21%, signal=31%	P4hb/Lgals1/Hsp90ab1/Cfl1/Apoe/Pcbp1/Hspa8/Eif3b/Banf1/Slpi/Top2a/Larp1/Csf1r/Eif3g/Trim28/Eif3f/Eif3d/Psmc3/Tgfb1/Etf1/Anxa2/Apobec3/Ifitm1/Rrp1b/Myc/Ddb1/Stom/Vamp8/Bst2/Pcbp2/Ifitm3/Smarca4
GO:0032496	response to lipopolysaccharide	74	0.676181	1.25848	0.002997	0.124155	0.110622	487	tags=26%, list=16%, signal=22%	Ctsg/Elane/Ncl/Irf8/Cdk4/Mapkapk2/Vim/Slpi/Pabpn1/Mapkapk3/Pycard/Lbp/Ly86/Xbp1/Tgfb1/Akt1/Hmgb2/Gfi1/Mtdh
GO:0043086	negative regulation of catalytic activity	120	0.653805	1.23115	0.002997	0.124155	0.110622	577	tags=28%, list=19%, signal=23%	Gpx1/Actb/Cst3/Gnai2/Hp/Gpi1/Apoe/Tmbim6/Prdx5/Rps6ka1/Slpi/Rcc2/Atpif1/Cst7/Pycard/Ptpn6/Rpl23/Dnajc3/Arl6ip1/Akt1/Sort1/Palm/Rrp1b/Serpinf1/Gfi1/Prkcd/Birc5/Aqp1/Serpine2/Herpud1/Gadd45b/Mcm2/App
GO:0050764	regulation of phagocytosis	33	0.778987	1.41397	0.002997	0.124155	0.110622	246	tags=36%, list=8%, signal=34%	Calr/Prtn3/Hspa8/Lman2/Sod1/Fcgr3/Fcer1g/Gata2/Lyar/C3/Pycard/Lbp
GO:0060359	response to ammonium ion	19	0.832387	1.48525	0.002997	0.124155	0.110622	253	tags=32%, list=8%, signal=29%	Ly6e/Gnai2/Gpi1/Atf4/Parp1/Hnrnpd
GO:0090066	regulation of anatomical structure size	107	0.653942	1.22806	0.002997	0.124155	0.110622	409	tags=20%, list=14%, signal=18%	Gpx1/Hsp90ab1/Cfl1/Coro1a/Rpl4/Manf/Apoe/Cdk4/Arpc1b/Sod1/Arpc2/Capzb/Arf1/Pycard/Eif4g2/G6pdx/Actr2/Was/Tmsb10/Akt1/E2f4
GO:0098542	defense response to other organism	111	0.658108	1.23589	0.002997	0.124155	0.110622	630	tags=31%, list=21%, signal=25%	Ctsg/Elane/Mpo/Hp/Irf8/C1qbp/Slpi/Pglyrp1/Fcer1g/Ifngr1/Cebpe/Ddx21/Pycard/Lbp/Rps19/Tnfrsf1a/Tgfb1/Grn/H2-K1/Unc93b1/Exosc5/Apobec3/Ifnar2/Hmgb2/Anxa3/Ifitm1/Prkcd/Ifngr2/Myo1f/Spn/Trem3/Bst2/Pcbp2/Ifitm3
GO:2000146	negative regulation of cell motility	60	0.693836	1.28199	0.002997	0.124155	0.110622	477	tags=23%, list=16%, signal=20%	Calr/Cfl1/Arhgdib/Apoe/Arhgdia/Emilin1/Cd63/Idh2/Cited2/Tgfb1/Was/Akt1/Csnk2b/Serpinf1
GO:0043666	regulation of phosphoprotein phosphatase activity	13	0.87783	1.53874	0.00303951	0.124155	0.110622	28	tags=23%, list=1%, signal=23%	Hsp90ab1/Hsp90b1/Gnai2
GO:0021872	forebrain generation of neurons	10	0.885162	1.52339	0.00308325	0.124155	0.110622	187	tags=30%, list=6%, signal=28%	Uqcrq/Csf1r/Gata2
GO:0021879	forebrain neuron differentiation	10	0.885162	1.52339	0.00308325	0.124155	0.110622	187	tags=30%, list=6%, signal=28%	Uqcrq/Csf1r/Gata2
GO:0001909	leukocyte mediated cytotoxicity	36	0.738952	1.34516	0.003996	0.134407	0.119756	277	tags=28%, list=9%, signal=26%	Ctsg/Elane/Coro1a/Tyrobp/Hspa8/Lamp1/Fcgr3/Pnp/Ctsh/Ptpn6
GO:0002443	leukocyte mediated immunity	101	0.6507	1.22034	0.003996	0.134407	0.119756	598	tags=31%, list=20%, signal=25%	Ctsg/Elane/Rac2/Coro1a/C1qbp/Hspa8/Lamp1/Fcgr3/Fcer1g/Gata2/Ddx21/Hspd1/C3/Pnp/Ctsh/Ptpn6/Tgfb1/H2-K1/Fes/Was/Anxa3/Wdr1/Fam49b/Vav1/Prkcd/H2-DMa/Myo1f/Spn/Vamp8/Trem3/Rab27a
GO:0006915	apoptotic process	407	0.585678	1.12458	0.003996	0.134407	0.119756	675	tags=27%, list=22%, signal=24%	Gpx1/P4hb/Lgals1/Hsp90ab1/Hsp90b1/Ybx1/Hspa5/Gnai2/Srgn/Ncl/Coro1a/Tspo/Hint1/Gpi1/Apoe/Nme2/Tmbim6/Tyrobp/Slc25a5/Erp29/Pa2g4/C1qbp/Cdk4/Hspa8/Lamp1/Mybbp1a/Prdx5/Rps6ka1/Phb2/Sod1/Atf4/Anp32b/Pglyrp1/Mt1/Rps27l/Pdia3/Top2a/Fcer1g/Csf1r/Gata2/Slc25a4/Hspd1/Ndufa13/Ucp2/Atpif1/Parp1/Pycard/Cited2/Pnp/Ctsh/Sdf2l1/G6pdx/Siva1/Dnajc10/Xbp1/Tnfrsf1a/Tgfb1/Srsf6/Grn/Atox1/Cdc34/Itm2b/Dnajc3/Acin1/Arl6…
GO:0009617	response to bacterium	137	0.636555	1.20116	0.003996	0.134407	0.119756	595	tags=28%, list=20%, signal=23%	Ctsg/Elane/Gpx1/Mpo/Ncl/Hp/Irf8/Cdk4/Mapkapk2/Vim/Slpi/Pglyrp1/Fcer1g/Cebpe/Cd52/Pabpn1/Mapkapk3/C3/Pycard/Lbp/Ly86/Rps19/Xbp1/Tnfrsf1a/Tgfb1/Grn/H2-K1/Akt1/Hmgb2/Anxa3/Gfi1/Mtdh/Prkcd/Prpf8/Myo1f/Spn/Trem3/Psmb9
GO:0010594	regulation of endothelial cell migration	33	0.75963	1.37883	0.003996	0.134407	0.119756	477	tags=36%, list=16%, signal=31%	Calr/Gpi1/Apoe/Atp5b/Atp5a1/Gata2/Tgfb1/Grn/Akt1/Csnk2b/Anxa3/Serpinf1
GO:0010921	regulation of phosphatase activity	22	0.80566	1.43641	0.003996	0.134407	0.119756	28	tags=14%, list=1%, signal=14%	Hsp90ab1/Hsp90b1/Gnai2
GO:0012501	programmed cell death	414	0.586512	1.12661	0.003996	0.134407	0.119756	675	tags=27%, list=22%, signal=25%	Gpx1/P4hb/Lgals1/Hsp90ab1/Hsp90b1/Cst3/Ybx1/Hspa5/Gnai2/Srgn/Ncl/Coro1a/Tspo/Hint1/Gpi1/Apoe/Nme2/Tmbim6/Tyrobp/Slc25a5/Erp29/Pa2g4/C1qbp/Cdk4/Hspa8/Lamp1/Mybbp1a/Prdx5/Rps6ka1/Phb2/Sod1/Atf4/Anp32b/Pglyrp1/Mt1/Rps27l/Pdia3/Top2a/Fcer1g/Csf1r/Gata2/Slc25a4/Hspd1/Ndufa13/Ucp2/Atpif1/Parp1/Pycard/Cited2/Pnp/Ctsh/Sdf2l1/G6pdx/Siva1/Dnajc10/Xbp1/Tnfrsf1a/Tgfb1/Srsf6/Grn/Atox1/Cdc34/Itm2b/Dnajc3/Acin1…
GO:0040013	negative regulation of locomotion	67	0.685933	1.27201	0.003996	0.134407	0.119756	477	tags=22%, list=16%, signal=19%	Calr/Cfl1/Arhgdib/Apoe/Arhgdia/Emilin1/Cd63/Idh2/Trim28/Cited2/Tgfb1/Was/Akt1/Csnk2b/Serpinf1
GO:0045333	cellular respiration	62	0.679402	1.25652	0.003996	0.134407	0.119756	695	tags=61%, list=23%, signal=48%	Cox4i1/Cox6a1/Uqcrq/Mybbp1a/Cox5a/Atp5d/Idh2/Ndufc2/Ndufb8/Cyc1/Uqcr10/Sdhb/Mdh2/Ndufs6/Uqcrc1/Sdhc/Ndufb9/Ndufs7/Ndufb6/Uqcrfs1/Ndufv3/Cox5b/Mdh1/Ndufa10/Myc/Sdhd/Ndufa12/Cs/Ndufv2/Idh3a/Ndufa7/Slc25a12/Cdk1/Fh1/Tbrg4/Mtch2/Ndufv1/Sdha
GO:0050766	positive regulation of phagocytosis	22	0.822994	1.46731	0.003996	0.134407	0.119756	246	tags=50%, list=8%, signal=46%	Calr/Hspa8/Lman2/Sod1/Fcgr3/Fcer1g/Gata2/Lyar/C3/Pycard/Lbp
GO:0051186	cofactor metabolic process	143	0.629062	1.18844	0.003996	0.134407	0.119756	577	tags=27%, list=19%, signal=23%	Gpx1/Mpo/Tkt/Gstm1/Alas1/Hp/Gpi1/Aldoa/Pgd/Ldha/Tmem14c/Prdx5/Taldo1/Sod1/Idh2/Acot7/Gsr/Atpif1/Mdh2/Gart/G6pdx/Fasn/Mat2a/Tyms/Dnmt1/Gsto1/Mdh1/Slc25a39/Myc/Rpia/Prdx6/Txnrd1/Cs/Idh3a/Me2/Mthfd2/Pdxk/App
GO:0051270	regulation of cellular component movement	216	0.605693	1.15208	0.003996	0.134407	0.119756	577	tags=22%, list=19%, signal=19%	Calr/Elane/Cfl1/Hspa5/Gnai2/Rac2/Coro1a/Arhgdib/Gpi1/Apoe/Atp5b/Aldoa/C1qbp/Lamp1/Arhgdia/Atp5a1/Vim/Sun2/Emilin1/Cd63/Arpc2/Idh2/Csf1r/Gata2/Rcc2/Pycard/Cited2/Lbp/Ctsh/Kars/Xbp1/Tgfb1/Grn/Fes/Was/Tmsb10/Akt1/Csnk2b/Anxa3/Serpinf1/Myc/Atp2a2/Sell/Aqp1/Myo1f/Spn/Map2k2/App
GO:0071706	tumor necrosis factor superfamily cytokine production	41	0.726371	1.32499	0.003996	0.134407	0.119756	327	tags=32%, list=11%, signal=29%	Ncl/Tspo/Tyrobp/Mapkapk2/Fcgr3/Fcer1g/Ifngr1/Hspd1/Pycard/Lbp/Ptpn6/Cd34/Tnfrsf1a
GO:1903555	regulation of tumor necrosis factor superfamily cytokine production	41	0.726371	1.32499	0.003996	0.134407	0.119756	327	tags=32%, list=11%, signal=29%	Ncl/Tspo/Tyrobp/Mapkapk2/Fcgr3/Fcer1g/Ifngr1/Hspd1/Pycard/Lbp/Ptpn6/Cd34/Tnfrsf1a
GO:0001817	regulation of cytokine production	163	0.625137	1.18217	0.004995	0.142807	0.127241	332	tags=17%, list=11%, signal=16%	Elane/Hsp90ab1/Srgn/Ncl/Tspo/Irf8/Tyrobp/C1qbp/Mapkapk2/Sod1/Atf4/Fcgr3/Pglyrp1/Fcer1g/Ifngr1/Csf1r/Ddx21/Hspd1/C3/Parp1/Pycard/Lbp/Ptpn6/Cd34/Kars/Xbp1/Tnfrsf1a/Tgfb1
GO:0002526	acute inflammatory response	29	0.77686	1.40595	0.004995	0.142807	0.127241	246	tags=24%, list=8%, signal=22%	Elane/Hp/C1qbp/Fcgr3/Fcer1g/C3/Lbp
GO:0006457	protein folding	48	0.719526	1.3201	0.004995	0.142807	0.127241	410	tags=44%, list=14%, signal=38%	Calr/P4hb/Hsp90ab1/Hsp90b1/Hspa5/Hspa8/Cct7/Fkbp4/Cct5/Cct6a/Pdia3/Hspd1/Cct3/Canx/Dnajc10/Grn/Nudc/Dnajc3/Hspe1/Cdc37/Dnajb11
GO:0009260	ribonucleotide biosynthetic process	67	0.681075	1.263	0.004995	0.142807	0.127241	376	tags=33%, list=13%, signal=29%	Atp5g3/Gpi1/Atp5b/Nme2/Aldoa/Nme1/Atp5a1/Adssl1/Atp5d/Ndufc2/Cyc1/Uck2/Atp5o/Acot7/Impdh1/Parp1/Pnp/Gart/Ak2/Atp5h/Tgfb1/Cox5b
GO:0009636	response to toxic substance	83	0.667629	1.24642	0.004995	0.142807	0.127241	148	tags=12%, list=5%, signal=12%	Gpx1/Mpo/Actb/Cfl1/Hp/Txn1/Eef1b2/Sod1/Psap/Mt1
GO:0033993	response to lipid	155	0.622085	1.1759	0.004995	0.142807	0.127241	487	tags=22%, list=16%, signal=19%	Calr/Ctsg/Elane/Ranbp1/Ncl/Irf8/Cdk4/Mapkapk2/Vim/Phb2/Fkbp4/Slpi/Pdia3/Ndufa13/Gnas/Pabpn1/Mapkapk3/Parp1/Pycard/Lbp/Ly86/Ctsh/Ruvbl2/Xbp1/Tgfb1/Grn/Fes/Akt1/Ass1/Fis1/Hmgb2/Anxa3/Gfi1/Mtdh
GO:0034097	response to cytokine	215	0.604315	1.14932	0.004995	0.142807	0.127241	772	tags=33%, list=26%, signal=26%	P4hb/Hsp90ab1/Cfl1/Ybx1/Hspa5/Ncl/Coro1a/Tuba1b/Irf8/Atp5b/Srm/Slc25a5/Cdk4/Mapkapk2/Vim/Ddost/Pdia3/Fcer1g/Ifngr1/Csf1r/Hspd1/Ndufa13/Mapkapk3/Pycard/Cacybp/Ptpn6/Eprs/Kars/Xbp1/Fasn/Tnfrsf1a/Hdgf/Actr2/Cdc34/Mat2a/Was/Cdc37/Akt1/Ifnar2/Csnk2b/Ifitm1/Gfi1/Myc/Csf2ra/Myb/Prpf8/Ifngr2/Hells/Mcm2/App/Vamp8/Bst2/Flt3/Mapk14/Ifitm3/Sdad1/Cebpa/Usp10/Tcirg1/Khsrp/Mrpl15/Taf9/Atic/Tpr/Ubtf/Actr3/Cxcr4/…
GO:0034248	regulation of cellular amide metabolic process	90	0.658567	1.23194	0.004995	0.142807	0.127241	531	tags=34%, list=18%, signal=29%	Calr/Ncl/Apoe/Pa2g4/C1qbp/Cdk4/Serp1/Eef2/Vim/Eif3b/Zfp706/Eif3c/Rps27l/Larp1/Ifngr1/Eif4g1/Hnrnpd/Eif4g2/Tmed10/Eif5b/Eif3k/Eprs/Eif3d/Dnajc3/Cnbp/Akt1/Tyms/Eif5/Prkcd/Caprin1/Srp9
GO:0043207	response to external biotic stimulus	205	0.607254	1.15381	0.004995	0.142807	0.127241	630	tags=26%, list=21%, signal=22%	Ctsg/Elane/Gpx1/Mpo/Ncl/Hp/Irf8/C1qbp/Cdk4/Mapkapk2/Vim/Slpi/Pglyrp1/Fcer1g/Ifngr1/Cebpe/Cd52/Ddx21/Pabpn1/Mapkapk3/C3/Arf1/Pycard/Lbp/Ly86/Rps19/Xbp1/Tnfrsf1a/Tgfb1/Grn/H2-K1/Unc93b1/Exosc5/Apobec3/Akt1/Ifnar2/Hmgb2/Anxa3/Ifitm1/Rrp1b/Gfi1/Mtdh/Prkcd/Prpf8/Ifngr2/Myo1f/Spn/Trem3/Bst2/Psmb9/Pcbp2/Flt3/Mapk14/Ifitm3
GO:0043900	regulation of multi-organism process	93	0.658115	1.23083	0.004995	0.142807	0.127241	668	tags=34%, list=22%, signal=28%	Calr/P4hb/Lgals1/Cfl1/Arhgdib/Apoe/C1qbp/Hspa8/Banf1/Slpi/Pglyrp1/Top2a/Larp1/Csf1r/Trim28/Pycard/Ly86/Psmc3/Grn/Anxa2/Apobec3/Ifitm1/Rrp1b/Ddb1/Stom/Spn/Bst2/Pcbp2/Ifitm3/Smarca4/Prdx2/Nucks1
GO:0045727	positive regulation of translation	21	0.793232	1.41309	0.004995	0.142807	0.127241	380	tags=57%, list=13%, signal=50%	C1qbp/Cdk4/Serp1/Eef2/Vim/Eif3c/Rps27l/Hnrnpd/Eif4g2/Eif3d/Dnajc3/Cnbp
GO:0051346	negative regulation of hydrolase activity	61	0.679529	1.25647	0.004995	0.142807	0.127241	577	tags=34%, list=19%, signal=28%	Gpx1/Cst3/Gnai2/Gpi1/Tmbim6/Rps6ka1/Slpi/Rcc2/Atpif1/Cst7/Arl6ip1/Akt1/Sort1/Rrp1b/Serpinf1/Birc5/Aqp1/Serpine2/Herpud1/Mcm2/App
GO:0051707	response to other organism	205	0.607254	1.15381	0.004995	0.142807	0.127241	630	tags=26%, list=21%, signal=22%	Ctsg/Elane/Gpx1/Mpo/Ncl/Hp/Irf8/C1qbp/Cdk4/Mapkapk2/Vim/Slpi/Pglyrp1/Fcer1g/Ifngr1/Cebpe/Cd52/Ddx21/Pabpn1/Mapkapk3/C3/Arf1/Pycard/Lbp/Ly86/Rps19/Xbp1/Tnfrsf1a/Tgfb1/Grn/H2-K1/Unc93b1/Exosc5/Apobec3/Akt1/Ifnar2/Hmgb2/Anxa3/Ifitm1/Rrp1b/Gfi1/Mtdh/Prkcd/Prpf8/Ifngr2/Myo1f/Spn/Trem3/Bst2/Psmb9/Pcbp2/Flt3/Mapk14/Ifitm3
GO:0097190	apoptotic signaling pathway	136	0.635357	1.19855	0.004995	0.142807	0.127241	661	tags=34%, list=22%, signal=28%	Gpx1/P4hb/Gnai2/Hint1/Tmbim6/Tyrobp/Slc25a5/Erp29/Lamp1/Mybbp1a/Sod1/Atf4/Rps27l/Pdia3/Ndufa13/Atpif1/Parp1/Pycard/Pnp/Ctsh/Siva1/Dnajc10/Xbp1/Tnfrsf1a/Tgfb1/Itm2b/Fam162a/Akt1/Sort1/Sfpq/Fis1/Hmgb2/Cd27/Myc/Prkcd/Dap/Hells/Spn/Herpud1/Psme3/Itm2c/Anxa6/Hyou1/Ctsc/Prdx2/Spop
GO:2000145	regulation of cell motility	205	0.606976	1.15329	0.004995	0.142807	0.127241	401	tags=18%, list=13%, signal=16%	Calr/Elane/Cfl1/Hspa5/Gnai2/Rac2/Coro1a/Arhgdib/Gpi1/Apoe/Atp5b/Aldoa/C1qbp/Arhgdia/Atp5a1/Vim/Sun2/Emilin1/Cd63/Arpc2/Idh2/Csf1r/Gata2/Rcc2/Pycard/Cited2/Lbp/Ctsh/Kars/Xbp1/Tgfb1/Grn/Fes/Was/Tmsb10/Akt1
GO:0002691	regulation of cellular extravasation	11	0.867152	1.50289	0.00510204	0.144423	0.128681	3	tags=9%, list=0%, signal=9%	Elane
GO:0006164	purine nucleotide biosynthetic process	70	0.671067	1.24725	0.00599401	0.154386	0.137558	376	tags=30%, list=13%, signal=27%	Atp5g3/Gpi1/Atp5b/Nme2/Aldoa/Nme1/Atp5a1/Adssl1/Atp5d/Ndufc2/Cyc1/Atp5o/Acot7/Impdh1/Parp1/Pnp/Gart/Ak2/Atp5h/Tgfb1/Cox5b
GO:0006417	regulation of translation	76	0.664698	1.23844	0.00599401	0.154386	0.137558	442	tags=33%, list=15%, signal=29%	Calr/Ncl/Pa2g4/C1qbp/Cdk4/Serp1/Eef2/Vim/Eif3b/Zfp706/Eif3c/Rps27l/Larp1/Eif4g1/Hnrnpd/Eif4g2/Eif5b/Eif3k/Eprs/Eif3d/Dnajc3/Cnbp/Akt1/Tyms/Eif5
GO:0006749	glutathione metabolic process	23	0.775165	1.38663	0.00599401	0.154386	0.137558	279	tags=22%, list=9%, signal=20%	Gpx1/Gstm1/Sod1/Gsr/G6pdx
GO:0009206	purine ribonucleoside triphosphate biosynthetic process	44	0.727444	1.33119	0.00599401	0.154386	0.137558	376	tags=39%, list=13%, signal=34%	Atp5g3/Gpi1/Atp5b/Nme2/Aldoa/Nme1/Atp5a1/Atp5d/Ndufc2/Cyc1/Atp5o/Impdh1/Parp1/Pnp/Atp5h/Tgfb1/Cox5b
GO:0031330	negative regulation of cellular catabolic process	58	0.683936	1.26248	0.00599401	0.154386	0.137558	401	tags=26%, list=13%, signal=23%	Hsp90ab1/Cst3/Ybx1/Hp/Tspo/Mapkapk2/Larp1/Eif4g1/Hnrnpd/Eif4g2/Os9/Hnrnpc/Rpl23/Anxa2/Akt1
GO:0032640	tumor necrosis factor production	40	0.726631	1.32421	0.00599401	0.154386	0.137558	327	tags=32%, list=11%, signal=29%	Ncl/Tspo/Tyrobp/Mapkapk2/Fcgr3/Fcer1g/Ifngr1/Hspd1/Pycard/Lbp/Ptpn6/Cd34/Tnfrsf1a
GO:0032680	regulation of tumor necrosis factor production	40	0.726631	1.32421	0.00599401	0.154386	0.137558	327	tags=32%, list=11%, signal=29%	Ncl/Tspo/Tyrobp/Mapkapk2/Fcgr3/Fcer1g/Ifngr1/Hspd1/Pycard/Lbp/Ptpn6/Cd34/Tnfrsf1a
GO:0043542	endothelial cell migration	42	0.721664	1.31801	0.00599401	0.154386	0.137558	477	tags=31%, list=16%, signal=26%	Calr/Gpx1/Gpi1/Apoe/Atp5b/Atp5a1/Gata2/Tgfb1/Grn/Akt1/Csnk2b/Anxa3/Serpinf1
GO:0051341	regulation of oxidoreductase activity	23	0.776035	1.38819	0.00599401	0.154386	0.137558	112	tags=22%, list=4%, signal=21%	Gnai2/Hp/Apoe/Prdx5/Phb2
GO:0071310	cellular response to organic substance	454	0.580604	1.11656	0.00599401	0.154386	0.137558	668	tags=25%, list=22%, signal=23%	Calr/Ctsg/Gpx1/P4hb/Actb/Hsp90ab1/Ly6e/Hsp90b1/Cfl1/Ybx1/Ranbp1/Hspa5/Gnai2/Ncl/Coro1a/Tuba1b/Irf8/Atp5b/Tmbim6/Srm/Slc25a5/Ramp1/Cdk4/Hspa8/Mapkapk2/Serp1/Vim/Phb2/Fkbp4/Emilin1/Cd63/Atf4/Psap/Arpc2/Pdia3/Larp1/Fcer1g/Ifngr1/Csf1r/Pdia6/Hspd1/Ndufa13/Gnas/Pabpn1/Canx/Ucp2/Parp1/Pycard/Cited2/Lbp/Glg1/Hnrnpd/Cacybp/Ly86/Sdf2l1/Ptpn6/Ruvbl2/Eprs/Gpc1/Kars/Xbp1/Fasn/Tnfrsf1a/Tgfb1/Hdgf/Actr2/Rpl23/…
GO:0010823	negative regulation of mitochondrion organization	14	0.861253	1.51121	0.00606061	0.154708	0.137845	58	tags=21%, list=2%, signal=21%	Gpx1/Tspo/Slc25a5
GO:0007179	transforming growth factor beta receptor signaling pathway	30	0.755492	1.36879	0.00699301	0.157425	0.140266	332	tags=27%, list=11%, signal=24%	Hsp90ab1/Hspa5/Emilin1/Parp1/Cited2/Glg1/Xbp1/Tgfb1
GO:0007565	female pregnancy	27	0.763332	1.37643	0.00699301	0.157425	0.140266	401	tags=33%, list=13%, signal=29%	Calr/Arhgdib/C1qbp/Fkbp4/Sod1/Trim28/Cited2/Grn/Akt1
GO:0009145	purine nucleoside triphosphate biosynthetic process	45	0.72565	1.32874	0.00699301	0.157425	0.140266	376	tags=38%, list=13%, signal=34%	Atp5g3/Gpi1/Atp5b/Nme2/Aldoa/Nme1/Atp5a1/Atp5d/Ndufc2/Cyc1/Atp5o/Impdh1/Parp1/Pnp/Atp5h/Tgfb1/Cox5b
GO:0010595	positive regulation of endothelial cell migration	22	0.7777	1.38656	0.00699301	0.157425	0.140266	472	tags=41%, list=16%, signal=35%	Calr/Gpi1/Atp5b/Atp5a1/Gata2/Tgfb1/Grn/Akt1/Anxa3
GO:0010811	positive regulation of cell-substrate adhesion	31	0.752186	1.36267	0.00699301	0.157425	0.140266	159	tags=16%, list=5%, signal=15%	Calr/Cfl1/C1qbp/Emilin1/Arpc2
GO:0030879	mammary gland development	32	0.743686	1.3506	0.00699301	0.157425	0.140266	332	tags=19%, list=11%, signal=17%	Gpx1/Nme1/Phb2/Xbp1/Fasn/Tgfb1
GO:0040012	regulation of locomotion	218	0.601556	1.14453	0.00699301	0.157425	0.140266	577	tags=22%, list=19%, signal=19%	Calr/Elane/Cfl1/Hspa5/Gnai2/Rac2/Coro1a/Arhgdib/Gpi1/Apoe/Atp5b/Aldoa/C1qbp/Arhgdia/Atp5a1/Vim/Sun2/Emilin1/Cd63/Arpc2/Idh2/Csf1r/Gata2/Rcc2/Trim28/Pycard/Cited2/Lbp/Ctsh/Kars/Xbp1/Tgfb1/Grn/Fes/Was/Tmsb10/Akt1/Csnk2b/Anxa3/Serpinf1/Myc/Ddb1/Sell/Aqp1/Myo1f/Spn/Map2k2/App
GO:0043902	positive regulation of multi-organism process	43	0.717122	1.31123	0.00699301	0.157425	0.140266	524	tags=37%, list=17%, signal=31%	P4hb/Lgals1/Cfl1/Apoe/C1qbp/Hspa8/Pglyrp1/Top2a/Larp1/Csf1r/Ly86/Grn/Anxa2/Rrp1b/Ddb1/Stom
GO:0045123	cellular extravasation	25	0.767031	1.37904	0.00699301	0.157425	0.140266	65	tags=12%, list=2%, signal=12%	Elane/Prtn3/Selplg
GO:0045807	positive regulation of endocytosis	49	0.70847	1.30054	0.00699301	0.157425	0.140266	246	tags=29%, list=8%, signal=27%	Calr/Apoe/Hspa8/Lman2/Sod1/Cd63/Fcgr3/Fcer1g/Gata2/Lyar/C3/Arf1/Pycard/Lbp
GO:0048524	positive regulation of viral process	26	0.764827	1.37794	0.00699301	0.157425	0.140266	178	tags=31%, list=6%, signal=29%	P4hb/Lgals1/Cfl1/Apoe/Hspa8/Top2a/Larp1/Csf1r
GO:0048870	cell motility	317	0.592873	1.13386	0.00699301	0.157425	0.140266	401	tags=16%, list=13%, signal=15%	Calr/Elane/Gpx1/Prtn3/Actb/Cfl1/Hspa5/Gnai2/Rac2/Coro1a/Tspo/Arhgdib/Gpi1/Apoe/Atp5b/Aldoa/Selplg/C1qbp/Arhgdia/Atp5a1/Vim/Sun2/Emilin1/Cd63/Fcgr3/Arpc2/Rhog/Fcer1g/Idh2/Csf1r/Gata2/Rcc2/Pycard/Cited2/Lbp/Ctsh/Ywhae/Cd34/Gpc1/Rps19/Kars/Xbp1/Tgfb1/Grn/Coro7/Lcp1/Fes/Was/Tmsb10/Akt1
GO:0051336	regulation of hydrolase activity	198	0.607133	1.1523	0.00699301	0.157425	0.140266	577	tags=27%, list=19%, signal=23%	Gpx1/Prtn3/Hsp90ab1/Hsp90b1/Cst3/Gnai2/Gpi1/Tmbim6/Psmb8/Rps6ka1/Sod1/Slpi/Psap/Rps27l/Rhog/Rcc2/Hspd1/Ndufa13/Gnas/Atpif1/Cst7/Pycard/Ahsa1/Ctsh/Dnajc10/Kars/Grn/Atp1b3/Arl6ip1/Fam162a/Akt1/Dnajb11/Sort1/Rasgrp2/Adap1/Ppp6r1/Eif5/Fis1/Hmgb2/Rrp1b/Serpinf1/Myc/Vav1/Prkcd/Dap/Ctsd/Birc5/Aqp1/Serpine2/Herpud1/Mcm2/Psme3/App
GO:0051674	localization of cell	317	0.592873	1.13386	0.00699301	0.157425	0.140266	401	tags=16%, list=13%, signal=15%	Calr/Elane/Gpx1/Prtn3/Actb/Cfl1/Hspa5/Gnai2/Rac2/Coro1a/Tspo/Arhgdib/Gpi1/Apoe/Atp5b/Aldoa/Selplg/C1qbp/Arhgdia/Atp5a1/Vim/Sun2/Emilin1/Cd63/Fcgr3/Arpc2/Rhog/Fcer1g/Idh2/Csf1r/Gata2/Rcc2/Pycard/Cited2/Lbp/Ctsh/Ywhae/Cd34/Gpc1/Rps19/Kars/Xbp1/Tgfb1/Grn/Coro7/Lcp1/Fes/Was/Tmsb10/Akt1
GO:0072522	purine-containing compound biosynthetic process	71	0.666604	1.23985	0.00699301	0.157425	0.140266	376	tags=30%, list=13%, signal=27%	Atp5g3/Gpi1/Atp5b/Nme2/Aldoa/Nme1/Atp5a1/Adssl1/Atp5d/Ndufc2/Cyc1/Atp5o/Acot7/Impdh1/Parp1/Pnp/Gart/Ak2/Atp5h/Tgfb1/Cox5b
GO:0043954	cellular component maintenance	14	0.851751	1.49454	0.00707071	0.157931	0.140716	178	tags=36%, list=6%, signal=34%	Prtn3/Cfl1/Apoe/Hspa8/Csf1r
GO:0042036	negative regulation of cytokine biosynthetic process	10	0.872112	1.50093	0.00719424	0.159445	0.142065	55	tags=20%, list=2%, signal=20%	Elane/Tyrobp
GO:0002697	regulation of immune effector process	101	0.646229	1.21196	0.00799201	0.166714	0.148542	629	tags=33%, list=21%, signal=27%	Rac2/Gpi1/Tmbim6/C1qbp/Hspa8/Lamp1/Fcgr3/Pglyrp1/Fcer1g/Gata2/Ddx21/Hspd1/C3/Pycard/Pnp/Lbp/Ptpn6/Rps19/Kars/Xbp1/Tgfb1/Grn/H2-K1/Fes/Was/Apobec3/Fam49b/Vav1/Myb/Spn/Vamp8/Pcbp2/Mapk14
GO:0002699	positive regulation of immune effector process	63	0.677659	1.25441	0.00799201	0.166714	0.148542	525	tags=33%, list=17%, signal=28%	Rac2/Gpi1/Hspa8/Lamp1/Fcgr3/Fcer1g/Gata2/Ddx21/Hspd1/C3/Pnp/Lbp/Rps19/Kars/Xbp1/Tgfb1/H2-K1/Fes/Fam49b/Vav1/Myb
GO:0009165	nucleotide biosynthetic process	83	0.657767	1.22801	0.00799201	0.166714	0.148542	488	tags=35%, list=16%, signal=30%	Atp5g3/Gpi1/Atp5b/Nme2/Aldoa/Nme1/Atp5a1/Adssl1/Atp5d/Idh2/Ndufc2/Cyc1/Uck2/Atp5o/Acot7/Impdh1/Parp1/Pnp/Gart/G6pdx/Ak2/Kars/Atp5h/Tgfb1/Cox5b/Tyms/Gars/Atp5c1/Myc
GO:0009201	ribonucleoside triphosphate biosynthetic process	45	0.715251	1.3097	0.00799201	0.166714	0.148542	688	tags=53%, list=23%, signal=42%	Atp5g3/Gpi1/Atp5b/Nme2/Aldoa/Nme1/Atp5a1/Atp5d/Ndufc2/Cyc1/Atp5o/Impdh1/Parp1/Pnp/Atp5h/Tgfb1/Cox5b/Atp5c1/Myc/Cad/App/Hk3/Ncor1/Mtch2
GO:0042775	mitochondrial ATP synthesis coupled electron transport	30	0.745934	1.35147	0.00799201	0.166714	0.148542	695	tags=83%, list=23%, signal=65%	Cox4i1/Cox6a1/Uqcrq/Cox5a/Ndufc2/Ndufb8/Cyc1/Uqcr10/Ndufs6/Uqcrc1/Sdhc/Ndufb9/Ndufb6/Uqcrfs1/Ndufv3/Cox5b/Ndufa10/Sdhd/Ndufa12/Ndufv2/Ndufa7/Cdk1/Mtch2/Ndufv1/Sdha
GO:0097435	supramolecular fiber organization	128	0.632483	1.19251	0.00799201	0.166714	0.148542	397	tags=20%, list=13%, signal=18%	Hsp90ab1/Hsp90b1/Cst3/Cfl1/Rac2/Coro1a/Apoe/Hspa8/Arpc1b/Vim/Fkbp4/Emilin1/Arpc2/Rhog/Tpm3/Capzb/Arf1/Pycard/Kpnb1/Coro7/Actr2/Anxa2/Lcp1/Fes/Was/Tmsb10
GO:1903829	positive regulation of cellular protein localization	71	0.663645	1.23435	0.00799201	0.166714	0.148542	750	tags=46%, list=25%, signal=36%	Hsp90ab1/Cfl1/Tyrobp/Cct7/Ran/Cct5/Cct6a/Arpc2/Rhog/Fcer1g/Cct3/Trim28/Parp1/Ywhae/Xbp1/Tgfb1/Edem2/Akt1/Fis1/Prkcd/Stom/Ipo5/Cdt1/Cdk1/Mapk14/Sorl1/Cct8/Tpr/Itgb1/Actr3/Vps28/Gnl3/Edem1
GO:0046039	GTP metabolic process	13	0.854468	1.49779	0.00810537	0.166714	0.148542	244	tags=38%, list=8%, signal=35%	Nme2/Nme1/Ran/Impdh1/Pnp
GO:0070670	response to interleukin-4	13	0.855135	1.49896	0.00810537	0.166714	0.148542	326	tags=54%, list=11%, signal=48%	Hsp90ab1/Hspa5/Coro1a/Tuba1b/Cdk4/Xbp1/Fasn
GO:0071353	cellular response to interleukin-4	13	0.855135	1.49896	0.00810537	0.166714	0.148542	326	tags=54%, list=11%, signal=48%	Hsp90ab1/Hspa5/Coro1a/Tuba1b/Cdk4/Xbp1/Fasn
GO:0001667	ameboidal-type cell migration	87	0.65895	1.23044	0.00899101	0.173684	0.154753	477	tags=22%, list=16%, signal=19%	Calr/Gpx1/Cfl1/Arhgdib/Gpi1/Apoe/Atp5b/C1qbp/Atp5a1/Cd63/Gata2/Rcc2/Ctsh/Tgfb1/Grn/Akt1/Csnk2b/Anxa3/Serpinf1
GO:0006928	movement of cell or subcellular component	369	0.581994	1.11571	0.00899101	0.173684	0.154753	503	tags=18%, list=17%, signal=17%	Calr/Elane/Gpx1/Prtn3/Actb/Emb/Cfl1/Hspa5/Gnai2/Rac2/Coro1a/Tspo/Arhgdib/Gpi1/Apoe/Atp5b/Aldoa/Selplg/C1qbp/Hspa8/Lamp1/Arhgdia/Atp5a1/Vim/Sod1/Sun2/Emilin1/Cd63/Fcgr3/Arpc2/Rhog/Fcer1g/Idh2/Csf1r/Gata2/Rcc2/Pycard/Cited2/Lbp/Ctsh/Ywhae/Cd34/Gpc1/Rps19/Kars/Xbp1/Tgfb1/Kpnb1/Grn/Bsg/Coro7/Actr2/Lcp1/Fes/Was/Tmsb10/Akt1/Csnk2b/Sfpq/Hmgb2/Anxa3/Serpinf1/Myc/Wdr1/Vav1/Flot2/Prkcd
GO:0009142	nucleoside triphosphate biosynthetic process	47	0.712578	1.30633	0.00899101	0.173684	0.154753	688	tags=51%, list=23%, signal=40%	Atp5g3/Gpi1/Atp5b/Nme2/Aldoa/Nme1/Atp5a1/Atp5d/Ndufc2/Cyc1/Atp5o/Impdh1/Parp1/Pnp/Atp5h/Tgfb1/Cox5b/Atp5c1/Myc/Cad/App/Hk3/Ncor1/Mtch2
GO:0015980	energy derivation by oxidation of organic compounds	74	0.664265	1.23631	0.00899101	0.173684	0.154753	695	tags=55%, list=23%, signal=44%	Cox4i1/Cox6a1/Uqcrq/Ldha/Mybbp1a/Cox5a/Atp5d/Idh2/Ndufc2/Ndufb8/Cyc1/Gnas/Uqcr10/Sdhb/Mdh2/Ndufs6/Uqcrc1/Sdhc/Ndufb9/Ndufs7/Ndufb6/Uqcrfs1/Ndufv3/Cox5b/Akt1/Mdh1/Ndufa10/Myc/Sdhd/Ndufa12/Cs/Ndufv2/Idh3a/Ndufa7/Slc25a12/Cdk1/Fh1/Tbrg4/Mtch2/Ndufv1/Sdha
GO:0030162	regulation of proteolysis	137	0.629122	1.18714	0.00899101	0.173684	0.154753	778	tags=41%, list=26%, signal=32%	Gpx1/Hsp90ab1/Cst3/Cfl1/Gpi1/Apoe/Psmb8/C1qbp/Hspa8/Rps6ka1/Slpi/Rps27l/Hspd1/Ndufa13/C3/Atpif1/Cst7/Pycard/Glg1/Ctsh/Os9/Kars/Xbp1/Grn/Rpl23/Edem2/Anxa2/Arl6ip1/Fam162a/Akt1/Fis1/Serpinf1/Myc/Dap/Ctsd/Birc5/Aqp1/Serpine2/Herpud1/Psme3/App/Smarcc1/Psmb9/Mapk14/Csnk1a1/Ctsc/Spop/Mtch2/Taf9/Sorl1/Psme1/Edem1/Dnaja3/Psme2/Svip/Myh9
GO:0030334	regulation of cell migration	197	0.606059	1.15043	0.00899101	0.173684	0.154753	342	tags=16%, list=11%, signal=15%	Calr/Elane/Hspa5/Gnai2/Rac2/Coro1a/Arhgdib/Gpi1/Apoe/Atp5b/Aldoa/C1qbp/Arhgdia/Atp5a1/Vim/Sun2/Emilin1/Cd63/Arpc2/Idh2/Csf1r/Gata2/Rcc2/Pycard/Cited2/Lbp/Ctsh/Kars/Xbp1/Tgfb1/Grn
GO:0032880	regulation of protein localization	211	0.601001	1.14269	0.00899101	0.173684	0.154753	781	tags=34%, list=26%, signal=27%	Actb/Hsp90ab1/Cfl1/Srgn/Ncl/Gpi1/Apoe/Tmbim6/Tyrobp/Erp29/Serp1/Arhgdia/Txn1/Cct7/Ran/Cct5/Cct6a/Arpc2/Rhog/Fcer1g/Idh2/Ifngr1/Csf1r/Nucb1/Hspd1/Cct3/Trim28/Ucp2/Atpif1/Parp1/Arf1/Pycard/Os9/Ywhae/Cd34/Gpc1/Kars/Xbp1/Tgfb1/Edem2/Unc93b1/Lcp1/Akt1/Tm7sf3/Fis1/Prkcd/Stom/Ctsd/Glud1/Birc5/Ipo5/Vamp8/Ankrd13a/Cdt1/Cdk1/Flt3/Mapk14/Tcirg1/Sorl1/Cct8/Hsph1/Tpr/Tor1a/Itgb1/Actr3/Vps28/Hadh/Gnl3/Edem1/Pp…
GO:0044706	multi-multicellular organism process	33	0.73134	1.32748	0.00899101	0.173684	0.154753	556	tags=33%, list=19%, signal=27%	Calr/Arhgdib/C1qbp/Fkbp4/Sod1/Trim28/Cited2/Grn/Akt1/Dazap1/Serpine2
GO:0098657	import into cell	184	0.608515	1.15288	0.00899101	0.173684	0.154753	396	tags=20%, list=13%, signal=19%	Calr/Elane/Prtn3/Actb/Ncl/Coro1a/Irf8/Apoe/Atp5b/Tyrobp/Ramp1/Hspa8/Nme1/Mapkapk2/Lman2/Sod1/Cd63/Clta/Fcgr3/Fcer1g/Cebpe/Gata2/Lyar/Mapkapk3/C3/Canx/Arf1/Pycard/Lbp/Tgfb1/Grn/Anxa2/Txndc5/Slc3a2/Atp1b3/Was/Arl6ip1
GO:0022900	electron transport chain	37	0.726117	1.32366	0.00999001	0.177709	0.158339	695	tags=76%, list=23%, signal=59%	Cox4i1/Cox6a1/Uqcrq/Mybbp1a/Cox5a/Ndufc2/Ndufb8/Cyc1/Uqcr10/Sdhb/Ndufs6/Uqcrc1/Sdhc/Ndufb9/Ndufb6/Uqcrfs1/Ndufv3/Cox5b/Ndufa10/Sdhd/Ndufa12/Ndufv2/Ndufa7/Slc25a12/Cdk1/Mtch2/Ndufv1/Sdha
GO:0022904	respiratory electron transport chain	37	0.726117	1.32366	0.00999001	0.177709	0.158339	695	tags=76%, list=23%, signal=59%	Cox4i1/Cox6a1/Uqcrq/Mybbp1a/Cox5a/Ndufc2/Ndufb8/Cyc1/Uqcr10/Sdhb/Ndufs6/Uqcrc1/Sdhc/Ndufb9/Ndufb6/Uqcrfs1/Ndufv3/Cox5b/Ndufa10/Sdhd/Ndufa12/Ndufv2/Ndufa7/Slc25a12/Cdk1/Mtch2/Ndufv1/Sdha
GO:0030101	natural killer cell activation	23	0.765051	1.36854	0.00999001	0.177709	0.158339	147	tags=17%, list=5%, signal=17%	Coro1a/Tyrobp/Lamp1/Pglyrp1
GO:0050709	negative regulation of protein secretion	26	0.756662	1.36323	0.00999001	0.177709	0.158339	297	tags=31%, list=10%, signal=28%	Srgn/Apoe/Tmbim6/Erp29/Idh2/Ucp2/Parp1/Cd34
GO:0051048	negative regulation of secretion	44	0.712377	1.30362	0.00999001	0.177709	0.158339	327	tags=27%, list=11%, signal=25%	Gnai2/Srgn/Apoe/Tmbim6/Erp29/Idh2/Gnas/Ucp2/Parp1/Tifab/Cd34/Tnfrsf1a
GO:0071216	cellular response to biotic stimulus	62	0.673481	1.24557	0.00999001	0.177709	0.158339	487	tags=26%, list=16%, signal=22%	Ctsg/Hspa5/Ncl/Irf8/Cdk4/Vim/Pabpn1/Pycard/Lbp/Ly86/Xbp1/Tgfb1/Akt1/Smc1a/Gfi1/Mtdh
GO:0071345	cellular response to cytokine stimulus	189	0.60735	1.1518	0.00999001	0.177709	0.158339	772	tags=34%, list=26%, signal=27%	P4hb/Hsp90ab1/Cfl1/Ybx1/Hspa5/Ncl/Coro1a/Tuba1b/Irf8/Atp5b/Srm/Slc25a5/Cdk4/Vim/Pdia3/Fcer1g/Ifngr1/Csf1r/Hspd1/Ndufa13/Pycard/Cacybp/Ptpn6/Eprs/Kars/Xbp1/Fasn/Tnfrsf1a/Hdgf/Actr2/Cdc34/Mat2a/Was/Cdc37/Akt1/Ifnar2/Csnk2b/Ifitm1/Gfi1/Myc/Csf2ra/Myb/Prpf8/Ifngr2/Hells/Mcm2/Vamp8/Flt3/Mapk14/Ifitm3/Sdad1/Cebpa/Usp10/Tcirg1/Khsrp/Mrpl15/Atic/Tpr/Ubtf/Actr3/Cxcr4/Tmem173/Ifitm2/Dnaja3
GO:0097193	intrinsic apoptotic signaling pathway	73	0.664769	1.23722	0.00999001	0.177709	0.158339	327	tags=22%, list=11%, signal=20%	Gpx1/P4hb/Hint1/Tmbim6/Erp29/Mybbp1a/Sod1/Atf4/Rps27l/Ndufa13/Parp1/Pycard/Pnp/Dnajc10/Xbp1/Tnfrsf1a
GO:1901293	nucleoside phosphate biosynthetic process	84	0.656125	1.22517	0.00999001	0.177709	0.158339	488	tags=35%, list=16%, signal=30%	Atp5g3/Gpi1/Atp5b/Nme2/Aldoa/Nme1/Atp5a1/Adssl1/Atp5d/Idh2/Ndufc2/Cyc1/Uck2/Atp5o/Acot7/Impdh1/Parp1/Pnp/Gart/G6pdx/Ak2/Kars/Atp5h/Tgfb1/Cox5b/Tyms/Gars/Atp5c1/Myc
GO:0017001	antibiotic catabolic process	17	0.817228	1.44995	0.0100301	0.177709	0.158339	103	tags=24%, list=3%, signal=23%	Gpx1/Mpo/Hp/Prdx5
GO:0017015	regulation of transforming growth factor beta receptor signaling pathway	18	0.801907	1.42578	0.0100301	0.177709	0.158339	332	tags=39%, list=11%, signal=35%	Hsp90ab1/Hspa5/Emilin1/Cited2/Glg1/Xbp1/Tgfb1
GO:0042743	hydrogen peroxide metabolic process	18	0.805797	1.4327	0.0100301	0.177709	0.158339	124	tags=28%, list=4%, signal=27%	Gpx1/Mpo/Hp/Prdx5/Sod1
GO:1903844	regulation of cellular response to transforming growth factor beta stimulus	18	0.801907	1.42578	0.0100301	0.177709	0.158339	332	tags=39%, list=11%, signal=35%	Hsp90ab1/Hspa5/Emilin1/Cited2/Glg1/Xbp1/Tgfb1
GO:1900024	regulation of substrate adhesion-dependent cell spreading	14	0.836842	1.46838	0.010101	0.177709	0.158339	201	tags=29%, list=7%, signal=27%	Calr/C1qbp/Arpc2/Rcc2
GO:0007566	embryo implantation	13	0.847853	1.48619	0.0101317	0.177709	0.158339	342	tags=54%, list=11%, signal=48%	Calr/Arhgdib/C1qbp/Fkbp4/Sod1/Trim28/Grn
GO:0007050	cell cycle arrest	28	0.753999	1.36298	0.010989	0.186863	0.166495	357	tags=25%, list=12%, signal=22%	Calr/Hsp90ab1/Cdk4/Mybbp1a/Ppm1g/Tgfb1/Rpl23
GO:0016477	cell migration	307	0.587193	1.12295	0.010989	0.186863	0.166495	352	tags=14%, list=12%, signal=14%	Calr/Elane/Gpx1/Prtn3/Cfl1/Hspa5/Gnai2/Rac2/Coro1a/Tspo/Arhgdib/Gpi1/Apoe/Atp5b/Aldoa/Selplg/C1qbp/Arhgdia/Atp5a1/Vim/Sun2/Emilin1/Cd63/Fcgr3/Arpc2/Rhog/Fcer1g/Idh2/Csf1r/Gata2/Rcc2/Pycard/Cited2/Lbp/Ctsh/Ywhae/Cd34/Gpc1/Rps19/Kars/Xbp1/Tgfb1/Grn/Coro7
GO:0042773	ATP synthesis coupled electron transport	31	0.741301	1.34295	0.010989	0.186863	0.166495	695	tags=81%, list=23%, signal=63%	Cox4i1/Cox6a1/Uqcrq/Cox5a/Ndufc2/Ndufb8/Cyc1/Uqcr10/Ndufs6/Uqcrc1/Sdhc/Ndufb9/Ndufb6/Uqcrfs1/Ndufv3/Cox5b/Ndufa10/Sdhd/Ndufa12/Ndufv2/Ndufa7/Cdk1/Mtch2/Ndufv1/Sdha
GO:0051235	maintenance of location	82	0.652766	1.21772	0.010989	0.186863	0.166495	401	tags=22%, list=13%, signal=20%	Ftl1/Hspa5/Srgn/Coro1a/Tspo/Apoe/Txn1/Fth1/Sun2/B4galnt1/Hexa/Kdelr2/C3/Os9/Ptpn6/Tgfb1/Tmsb10/Akt1
GO:0051271	negative regulation of cellular component movement	65	0.668391	1.23866	0.010989	0.186863	0.166495	477	tags=22%, list=16%, signal=19%	Calr/Cfl1/Arhgdib/Apoe/Arhgdia/Emilin1/Cd63/Idh2/Cited2/Tgfb1/Was/Akt1/Csnk2b/Serpinf1
GO:0007189	adenylate cyclase-activating G protein-coupled receptor signaling pathway	15	0.831772	1.46575	0.0110999	0.186863	0.166495	207	tags=27%, list=7%, signal=25%	Gnai2/Nme2/Ramp1/Gnas
GO:1904029	regulation of cyclin-dependent protein kinase activity	14	0.834881	1.46494	0.0111111	0.186863	0.166495	16	tags=14%, list=1%, signal=14%	Actb/Hsp90ab1
GO:0002237	response to molecule of bacterial origin	81	0.655133	1.22148	0.011988	0.188317	0.167791	487	tags=23%, list=16%, signal=20%	Ctsg/Elane/Ncl/Irf8/Cdk4/Mapkapk2/Vim/Slpi/Pabpn1/Mapkapk3/Pycard/Lbp/Ly86/Xbp1/Tgfb1/Akt1/Hmgb2/Gfi1/Mtdh
GO:0010634	positive regulation of epithelial cell migration	33	0.725671	1.31719	0.011988	0.188317	0.167791	547	tags=33%, list=18%, signal=28%	Calr/Gpi1/Atp5b/Atp5a1/Gata2/Ctsh/Tgfb1/Grn/Akt1/Anxa3/Aqp1
GO:0031341	regulation of cell killing	27	0.752652	1.35717	0.011988	0.188317	0.167791	495	tags=33%, list=16%, signal=28%	Hsp90ab1/Tyrobp/Hspa8/Lamp1/Pglyrp1/Pnp/H2-K1/Fam49b/Vav1
GO:0032760	positive regulation of tumor necrosis factor production	27	0.753312	1.35836	0.011988	0.188317	0.167791	327	tags=37%, list=11%, signal=33%	Ncl/Tyrobp/Mapkapk2/Fcgr3/Fcer1g/Ifngr1/Hspd1/Pycard/Lbp/Tnfrsf1a
GO:0034620	cellular response to unfolded protein	25	0.756951	1.36092	0.011988	0.188317	0.167791	412	tags=44%, list=14%, signal=38%	Calr/Hspa5/Tmbim6/Hspa8/Serp1/Atf4/Pdia6/Canx/Xbp1/Dnajc3/Tm7sf3
GO:0035967	cellular response to topologically incorrect protein	28	0.744596	1.34598	0.011988	0.188317	0.167791	412	tags=43%, list=14%, signal=37%	Calr/Hspa5/Tmbim6/Hspa8/Serp1/Atf4/Pdia6/Canx/Sdf2l1/Xbp1/Dnajc3/Tm7sf3
GO:0042737	drug catabolic process	25	0.747381	1.34371	0.011988	0.188317	0.167791	103	tags=16%, list=3%, signal=16%	Gpx1/Mpo/Hp/Prdx5
GO:0051224	negative regulation of protein transport	33	0.726698	1.31906	0.011988	0.188317	0.167791	297	tags=30%, list=10%, signal=28%	Srgn/Apoe/Tmbim6/Erp29/Txn1/Idh2/Ucp2/Parp1/Os9/Cd34
GO:0051241	negative regulation of multicellular organismal process	257	0.593508	1.13346	0.011988	0.188317	0.167791	503	tags=19%, list=17%, signal=18%	Calr/Elane/Lgals1/Hsp90ab1/Gnai2/Srgn/Tspo/Arhgdib/Apoe/Nme2/Tyrobp/C1qbp/Nme1/Vim/Phb2/Sod1/Zfp706/Emilin1/Cd63/Atf4/Pglyrp1/Idh2/Ifngr1/Prkcsh/Gata2/Gnas/Parp1/Pycard/Cited2/Lbp/Ptpn6/G6pdx/Tmem176b/Tifab/Cd34/Rps19/Tnfrsf1a/Tgfb1/Srsf6/Grn/H2-K1/Anxa2/Dnmt1/Dnajb11/Csnk2b/Serpinf1/Gfi1/Myc/Atp2a2/Prkcd
GO:0071495	cellular response to endogenous stimulus	216	0.596174	1.13397	0.011988	0.188317	0.167791	459	tags=17%, list=15%, signal=16%	Calr/Actb/Hsp90ab1/Ly6e/Hsp90b1/Cfl1/Ybx1/Hspa5/Gnai2/Ncl/Coro1a/Ramp1/Cdk4/Vim/Phb2/Fkbp4/Emilin1/Atf4/Arpc2/Larp1/Gnas/Parp1/Cited2/Glg1/Hnrnpd/Ruvbl2/Eprs/Gpc1/Xbp1/Tgfb1/Rpl23/Akt1/Dnmt1/Zfp106/Csnk2b/Smc1a/Fis1
GO:1901701	cellular response to oxygen-containing compound	234	0.599373	1.14203	0.011988	0.188317	0.167791	332	tags=15%, list=11%, signal=15%	Ctsg/Gpx1/Mpo/Actb/Ly6e/Hsp90b1/Cfl1/Ybx1/Ranbp1/Gnai2/Ncl/Irf8/Cdk4/Txn1/Prdx5/Vim/Sod1/Atf4/Psap/Mt1/Arpc2/Pdia3/Larp1/Ndufa13/Gnas/Pabpn1/Ucp2/Parp1/Pycard/Lbp/Hnrnpd/Ly86/Ruvbl2/Eprs/Xbp1/Tgfb1
GO:1903557	positive regulation of tumor necrosis factor superfamily cytokine production	27	0.753312	1.35836	0.011988	0.188317	0.167791	327	tags=37%, list=11%, signal=33%	Ncl/Tyrobp/Mapkapk2/Fcgr3/Fcer1g/Ifngr1/Hspd1/Pycard/Lbp/Tnfrsf1a
GO:0042744	hydrogen peroxide catabolic process	12	0.850955	1.48462	0.0121827	0.19033	0.169584	103	tags=33%, list=3%, signal=32%	Gpx1/Mpo/Hp/Prdx5
GO:0001816	cytokine production	183	0.60493	1.146	0.012987	0.194397	0.173208	332	tags=16%, list=11%, signal=16%	Elane/Hsp90ab1/Srgn/Ncl/Tspo/Irf8/Tyrobp/C1qbp/Mapkapk2/Sod1/Atf4/Fcgr3/Pglyrp1/Fcer1g/Ifngr1/Csf1r/Cebpe/Ddx21/Hspd1/C3/Parp1/Pycard/Lbp/Ptpn6/G6pdx/Cd34/Kars/Xbp1/Tnfrsf1a/Tgfb1
GO:0002444	myeloid leukocyte mediated immunity	34	0.724976	1.31537	0.012987	0.194397	0.173208	583	tags=41%, list=19%, signal=34%	Ctsg/Elane/Rac2/Fcgr3/Fcer1g/Gata2/Ddx21/C3/Fes/Anxa3/Wdr1/Myo1f/Vamp8/Trem3
GO:0002708	positive regulation of lymphocyte mediated immunity	28	0.741951	1.3412	0.012987	0.194397	0.173208	495	tags=39%, list=16%, signal=33%	Hspa8/Lamp1/Fcgr3/Fcer1g/Hspd1/C3/Pnp/Tgfb1/H2-K1/Fam49b/Vav1
GO:0006119	oxidative phosphorylation	41	0.712086	1.29893	0.012987	0.194397	0.173208	695	tags=68%, list=23%, signal=53%	Cox4i1/Atp5b/Cox6a1/Uqcrq/Cox5a/Ndufc2/Ndufb8/Cyc1/Atp5o/Uqcr10/Ndufs6/Uqcrc1/Sdhc/Ndufb9/Ndufb6/Uqcrfs1/Ndufv3/Cox5b/Ndufa10/Myc/Sdhd/Ndufa12/Ndufv2/Ndufa7/Cdk1/Mtch2/Ndufv1/Sdha
GO:0006986	response to unfolded protein	34	0.721618	1.30928	0.012987	0.194397	0.173208	453	tags=44%, list=15%, signal=38%	Calr/Hspa5/Manf/Tmbim6/Hspa8/Serp1/Atf4/Pdia6/Hspd1/Canx/Xbp1/Edem2/Dnajc3/Tm7sf3/Stt3b
GO:0010632	regulation of epithelial cell migration	51	0.690311	1.27071	0.012987	0.194397	0.173208	477	tags=27%, list=16%, signal=23%	Calr/Gpi1/Apoe/Atp5b/Atp5a1/Cd63/Gata2/Ctsh/Tgfb1/Grn/Akt1/Csnk2b/Anxa3/Serpinf1
GO:0040011	locomotion	349	0.584147	1.11826	0.012987	0.194397	0.173208	517	tags=18%, list=17%, signal=17%	Calr/Elane/Gpx1/Prtn3/Actb/Emb/Cfl1/Hspa5/Gnai2/Rac2/Coro1a/Tspo/Arhgdib/Gpi1/Apoe/Atp5b/Aldoa/Selplg/C1qbp/Arhgdia/Atp5a1/Vim/Sun2/Emilin1/Cd63/Fcgr3/Arpc2/Rhog/Fcer1g/Idh2/Csf1r/Gata2/Rcc2/Trim28/Pycard/Cited2/Lbp/Ctsh/Ywhae/Cd34/Gpc1/Rps19/Kars/Xbp1/Tgfb1/Grn/Bsg/Coro7/Lcp1/Fes/Was/Tmsb10/Akt1/Csnk2b/Cmtm7/Hmgb2/Anxa3/Serpinf1/Myc/Wdr1/Vav1/Prkcd/Ddb1/Sell
GO:0051187	cofactor catabolic process	24	0.755284	1.35532	0.012987	0.194397	0.173208	204	tags=21%, list=7%, signal=20%	Gpx1/Mpo/Hp/Prdx5/Acot7
GO:0071242	cellular response to ammonium ion	12	0.849089	1.48136	0.013198	0.196526	0.175105	253	tags=33%, list=8%, signal=31%	Ly6e/Gnai2/Atf4/Hnrnpd
GO:0000302	response to reactive oxygen species	65	0.665918	1.23408	0.013986	0.197964	0.176386	253	tags=17%, list=8%, signal=16%	Gpx1/Mpo/Cfl1/Hp/Txn1/Prdx5/Sod1/Psap/Ucp2/Parp1/Hnrnpd
GO:0006959	humoral immune response	30	0.737688	1.33653	0.013986	0.197964	0.176386	311	tags=27%, list=10%, signal=24%	Ctsg/Elane/C1qbp/Slpi/Pglyrp1/C3/Ptpn6/Rps19
GO:0009156	ribonucleoside monophosphate biosynthetic process	51	0.689257	1.26876	0.013986	0.197964	0.176386	376	tags=35%, list=13%, signal=31%	Atp5g3/Gpi1/Atp5b/Aldoa/Atp5a1/Adssl1/Atp5d/Ndufc2/Cyc1/Uck2/Atp5o/Impdh1/Parp1/Gart/Ak2/Atp5h/Tgfb1/Cox5b
GO:0019058	viral life cycle	54	0.682487	1.2574	0.013986	0.197964	0.176386	630	tags=37%, list=21%, signal=30%	P4hb/Lgals1/Hsp90ab1/Apoe/Pcbp1/Hspa8/Banf1/Slpi/Top2a/Larp1/Trim28/Anxa2/Apobec3/Ifitm1/Ddb1/Stom/Vamp8/Bst2/Pcbp2/Ifitm3
GO:0048666	neuron development	202	0.600695	1.14095	0.013986	0.197964	0.176386	401	tags=16%, list=13%, signal=15%	Actb/Lgals1/Hsp90ab1/Emb/Cfl1/Ranbp1/Hspa5/Rac2/Rpl4/Manf/Apoe/Nme2/Nme1/Uqcrq/Vim/Sod1/Hexa/Csf1r/Prkcsh/Gata2/Capzb/C3/Arf1/Eif4g2/Xbp1/B4galt6/Grn/Bsg/Actr2/H2-K1/Phgdh/Fes/Akt1
GO:0051896	regulation of protein kinase B signaling	24	0.749282	1.34455	0.013986	0.197964	0.176386	66	tags=12%, list=2%, signal=12%	Gpx1/Hsp90ab1/C1qbp
GO:0071396	cellular response to lipid	110	0.63867	1.19942	0.013986	0.197964	0.176386	487	tags=23%, list=16%, signal=20%	Calr/Ctsg/Ranbp1/Ncl/Irf8/Cdk4/Vim/Phb2/Fkbp4/Pdia3/Ndufa13/Gnas/Pabpn1/Parp1/Pycard/Lbp/Ly86/Ruvbl2/Xbp1/Tgfb1/Fes/Akt1/Fis1/Gfi1/Mtdh
GO:1903201	regulation of oxidative stress-induced cell death	23	0.755993	1.35234	0.013986	0.197964	0.176386	233	tags=30%, list=8%, signal=28%	Gpx1/P4hb/Txn1/Sod1/Atf4/Psap/Parp1
GO:0031343	positive regulation of cell killing	17	0.8042	1.42683	0.0140421	0.197964	0.176386	495	tags=47%, list=16%, signal=40%	Tyrobp/Hspa8/Lamp1/Pglyrp1/Pnp/H2-K1/Fam49b/Vav1
GO:0071156	regulation of cell cycle arrest	17	0.804452	1.42728	0.0140421	0.197964	0.176386	357	tags=35%, list=12%, signal=31%	Calr/Hsp90ab1/Cdk4/Mybbp1a/Tgfb1/Rpl23
GO:1903312	negative regulation of mRNA metabolic process	16	0.803548	1.42405	0.0140562	0.197964	0.176386	377	tags=50%, list=13%, signal=44%	Ybx1/C1qbp/Mapkapk2/Larp1/Hnrnpd/Hnrnpc/Srsf6/Acin1
GO:0019730	antimicrobial humoral response	12	0.846228	1.47637	0.0142132	0.198222	0.176616	147	tags=33%, list=5%, signal=32%	Ctsg/Elane/Slpi/Pglyrp1
GO:1900026	positive regulation of substrate adhesion-dependent cell spreading	12	0.845448	1.47501	0.0142132	0.198222	0.176616	159	tags=25%, list=5%, signal=24%	Calr/C1qbp/Arpc2
GO:0006091	generation of precursor metabolites and energy	103	0.636352	1.19394	0.014985	0.204986	0.182643	695	tags=48%, list=23%, signal=38%	Gpi1/Cox4i1/Atp5b/Cox6a1/Aldoa/Uqcrq/Ldha/Mybbp1a/Cox5a/Phb2/Atp5d/Idh2/Ndufc2/Ndufb8/Cyc1/Atp5o/Gnas/Uqcr10/Sdhb/Mdh2/Ndufs6/Uqcrc1/Sdhc/Ndufb9/Ndufs7/Ndufb6/Uqcrfs1/Ndufv3/Cox5b/Akt1/Mdh1/Ndufa10/Myc/Sdhd/Ndufa12/Cs/Ndufv2/Idh3a/App/Ndufa7/Slc25a12/Cdk1/Fh1/Hk3/Tbrg4/Ncor1/Mtch2/Ndufv1/Sdha
GO:0009124	nucleoside monophosphate biosynthetic process	53	0.684353	1.25978	0.014985	0.204986	0.182643	488	tags=40%, list=16%, signal=34%	Atp5g3/Gpi1/Atp5b/Aldoa/Atp5a1/Adssl1/Atp5d/Ndufc2/Cyc1/Uck2/Atp5o/Impdh1/Parp1/Gart/Ak2/Atp5h/Tgfb1/Cox5b/Tyms/Atp5c1/Myc
GO:0051702	interaction with symbiont	28	0.741489	1.34037	0.014985	0.204986	0.182643	203	tags=29%, list=7%, signal=27%	Ctsg/Elane/Gpx1/Cfl1/Apoe/Hspa8/Csf1r/Hspd1
GO:0071222	cellular response to lipopolysaccharide	53	0.685818	1.26248	0.014985	0.204986	0.182643	542	tags=28%, list=18%, signal=24%	Ctsg/Ncl/Irf8/Cdk4/Vim/Pabpn1/Pycard/Lbp/Ly86/Xbp1/Tgfb1/Akt1/Gfi1/Mtdh/Prpf8
GO:0033108	mitochondrial respiratory chain complex assembly	14	0.810516	1.42219	0.0151515	0.206277	0.183793	469	tags=86%, list=16%, signal=73%	Ndufc2/Ndufb8/Ndufa13/Uqcr10/Ndufb10/Ndufb9/Ndufb2/Ndufs7/Ndufb6/Samm50/Ndufb5/Ndufa10
GO:0002687	positive regulation of leukocyte migration	42	0.712848	1.30191	0.015984	0.21255	0.189382	332	tags=19%, list=11%, signal=17%	Calr/Elane/Rac2/C1qbp/Pycard/Lbp/Kars/Tgfb1
GO:0006952	defense response	327	0.584061	1.1172	0.015984	0.21255	0.189382	660	tags=24%, list=22%, signal=21%	Ctsg/Elane/Gpx1/Mpo/Cst3/Coro1a/Hp/Irf8/Apoe/Tyrobp/C1qbp/Lamp1/Mapkapk2/Vim/Sod1/Fcgr3/Slpi/Pglyrp1/Fcer1g/Ifngr1/Ndufc2/Csf1r/Cebpe/Ddx21/Hspd1/Eif4g1/Mapkapk3/Trim28/C3/Cst7/Pycard/Lbp/Ly86/Psmb4/Ptpn6/Eprs/Rps19/Kars/Tnfrsf1a/Tgfb1/Grn/Actr2/H2-K1/Unc93b1/Exosc5/Was/Cdc37/Apobec3/Akt1/Ifnar2/Sfpq/Hmgb2/Cfp/Anxa3/Ifitm1/Serpinf1/Gfi1/Vav1/G3bp2/Prkcd/Ifngr2/Myo1f/Spn/App/Vamp8/Trem3/Bst2/Rab27…
GO:0010466	negative regulation of peptidase activity	33	0.722274	1.31103	0.015984	0.21255	0.189382	577	tags=42%, list=19%, signal=35%	Gpx1/Cst3/Gpi1/Rps6ka1/Slpi/Cst7/Arl6ip1/Akt1/Serpinf1/Birc5/Aqp1/Serpine2/Herpud1/App
GO:0031647	regulation of protein stability	73	0.656024	1.22095	0.015984	0.21255	0.189382	394	tags=25%, list=13%, signal=22%	Calr/Tyrobp/Hspa8/Lamp1/Cct7/Phb2/Cct5/Cct6a/Ncln/Hspd1/Cct3/Pycard/Ctsh/Xbp1/Grn/Rpl23/Atp1b3/Cdc37
GO:1902882	regulation of response to oxidative stress	30	0.729091	1.32096	0.015984	0.21255	0.189382	233	tags=23%, list=8%, signal=22%	Gpx1/P4hb/Txn1/Sod1/Atf4/Psap/Parp1
GO:0001912	positive regulation of leukocyte mediated cytotoxicity	15	0.801173	1.41183	0.0161453	0.212931	0.189722	495	tags=47%, list=16%, signal=39%	Tyrobp/Hspa8/Lamp1/Pnp/H2-K1/Fam49b/Vav1
GO:0042149	cellular response to glucose starvation	14	0.809746	1.42084	0.0161616	0.212931	0.189722	317	tags=29%, list=11%, signal=26%	Hspa5/Mybbp1a/Atf4/Xbp1
GO:0033619	membrane protein proteolysis	12	0.830696	1.44927	0.0162437	0.21303	0.18981	332	tags=50%, list=11%, signal=45%	Prtn3/Apoe/Napsa/H13/Ctsh/Tgfb1
GO:0002792	negative regulation of peptide secretion	29	0.734349	1.32902	0.016983	0.218714	0.194874	297	tags=28%, list=10%, signal=25%	Srgn/Apoe/Tmbim6/Erp29/Idh2/Ucp2/Parp1/Cd34
GO:0031668	cellular response to extracellular stimulus	49	0.693396	1.27287	0.016983	0.218714	0.194874	390	tags=20%, list=13%, signal=18%	Hsp90b1/Hspa5/Ldha/Mybbp1a/Atf4/Pdia3/Eif4g1/Dctpp1/Xbp1/Fes
GO:0051248	negative regulation of protein metabolic process	222	0.591755	1.12636	0.016983	0.218714	0.194874	594	tags=23%, list=20%, signal=20%	Calr/Elane/Gpx1/Actb/Hsp90ab1/Cst3/Gnai2/Ncl/Tspo/Gpi1/Apoe/Tyrobp/Rps6ka1/Emilin1/Slpi/Larp1/Eif4g1/Cst7/Pycard/Glg1/Hnrnpd/Os9/Ptpn6/G6pdx/Ywhae/Eprs/Dnajc10/Xbp1/Tgfb1/Rpl23/Itm2b/Dnajc3/Anxa2/Arl6ip1/Akt1/Tyms/Dnmt1/Bag1/Serpinf1/Flot2/Prkcd/Caprin1/Srp9/Birc5/Aqp1/Serpine2/Herpud1/Gadd45b/App/Zfpm1/Itm2c/Smarcc1
GO:0052547	regulation of peptidase activity	78	0.654074	1.21819	0.016983	0.218714	0.194874	711	tags=42%, list=24%, signal=33%	Gpx1/Cst3/Gpi1/Psmb8/Rps6ka1/Slpi/Rps27l/Hspd1/Ndufa13/Cst7/Pycard/Ctsh/Kars/Grn/Arl6ip1/Fam162a/Akt1/Fis1/Serpinf1/Myc/Dap/Ctsd/Birc5/Aqp1/Serpine2/Herpud1/Psme3/App/Psmb9/Mapk14/Mtch2/Sorl1/Psme1
GO:0072595	maintenance of protein localization in organelle	12	0.827954	1.44449	0.0172589	0.218768	0.194923	401	tags=58%, list=13%, signal=51%	Hspa5/Tspo/Txn1/Sun2/Kdelr2/Os9/Akt1
GO:0010257	NADH dehydrogenase complex assembly	10	0.846693	1.45719	0.0174717	0.218768	0.194923	469	tags=100%, list=16%, signal=85%	Ndufc2/Ndufb8/Ndufa13/Ndufb10/Ndufb9/Ndufb2/Ndufs7/Ndufb6/Ndufb5/Ndufa10
GO:0032981	mitochondrial respiratory chain complex I assembly	10	0.846693	1.45719	0.0174717	0.218768	0.194923	469	tags=100%, list=16%, signal=85%	Ndufc2/Ndufb8/Ndufa13/Ndufb10/Ndufb9/Ndufb2/Ndufs7/Ndufb6/Ndufb5/Ndufa10
GO:0097755	positive regulation of blood vessel diameter	10	0.844198	1.45289	0.0174717	0.218768	0.194923	279	tags=40%, list=9%, signal=36%	Gpx1/Apoe/Sod1/G6pdx
GO:0002690	positive regulation of leukocyte chemotaxis	22	0.752655	1.34191	0.017982	0.218768	0.194923	315	tags=23%, list=10%, signal=20%	Calr/Rac2/C1qbp/Lbp/Kars
GO:0032535	regulation of cellular component size	80	0.648406	1.20837	0.017982	0.218768	0.194923	409	tags=21%, list=14%, signal=19%	Hsp90ab1/Cfl1/Coro1a/Rpl4/Apoe/Cdk4/Arpc1b/Arpc2/Capzb/Arf1/Pycard/Eif4g2/Actr2/Was/Tmsb10/Akt1/E2f4
GO:0034250	positive regulation of cellular amide metabolic process	28	0.734629	1.32797	0.017982	0.218768	0.194923	380	tags=46%, list=13%, signal=41%	C1qbp/Cdk4/Serp1/Eef2/Vim/Eif3c/Rps27l/Ifngr1/Hnrnpd/Eif4g2/Eif3d/Dnajc3/Cnbp
GO:0034446	substrate adhesion-dependent cell spreading	21	0.760211	1.35426	0.017982	0.218768	0.194923	201	tags=19%, list=7%, signal=18%	Calr/C1qbp/Arpc2/Rcc2
GO:0035303	regulation of dephosphorylation	27	0.736368	1.32781	0.017982	0.218768	0.194923	503	tags=30%, list=17%, signal=25%	Hsp90ab1/Hsp90b1/Gnai2/Ywhae/Tgfb1/Ppp6r1/Rrp1b/Prkcd
GO:0043281	regulation of cysteine-type endopeptidase activity involved in apoptotic process	45	0.689221	1.26204	0.017982	0.218768	0.194923	563	tags=38%, list=19%, signal=31%	Gpx1/Gpi1/Rps6ka1/Rps27l/Hspd1/Ndufa13/Pycard/Arl6ip1/Fam162a/Akt1/Fis1/Myc/Dap/Ctsd/Birc5/Aqp1/Herpud1
GO:0050792	regulation of viral process	55	0.675056	1.24502	0.017982	0.218768	0.194923	631	tags=38%, list=21%, signal=31%	P4hb/Lgals1/Cfl1/Apoe/Hspa8/Banf1/Slpi/Top2a/Larp1/Csf1r/Trim28/Psmc3/Anxa2/Apobec3/Ifitm1/Rrp1b/Ddb1/Stom/Bst2/Ifitm3/Smarca4
GO:0055114	oxidation-reduction process	200	0.59817	1.13551	0.017982	0.218768	0.194923	744	tags=38%, list=25%, signal=31%	Gpx1/Mpo/Gpi1/Cox4i1/Cox6a1/Etfb/Pgd/Uqcrq/Ldha/Mybbp1a/Cox5a/Txn1/Prdx5/Fth1/Sod1/Atp5d/Tecr/Idh2/Ndufc2/Ndufb8/Cyc1/Gnas/Uqcr10/Gsr/Sdhb/Ndufb10/Mdh2/G6pdx/Txn2/Ndufs6/Uqcrc1/Sdhc/Ndufb9/Dnajc10/Ndufb2/Fasn/Ndufs7/Ptgr1/Ndufb6/Uqcrfs1/Ndufv3/Cox5b/Akt1/Ndufb5/Gsto1/Mdh1/Ndufa10/Myc/Sdhd/Prdx6/Txnrd1/Ndufa12/Cs/Glud1/Ndufv2/Idh3a/Higd2a/Mthfd2/Ndufa7/Slc25a12/Cdk1/Fh1/Mapk14/Cyb5b/Nucb2/Tbrg4/Ag…
GO:1900407	regulation of cellular response to oxidative stress	27	0.736229	1.32756	0.017982	0.218768	0.194923	233	tags=26%, list=8%, signal=24%	Gpx1/P4hb/Txn1/Sod1/Atf4/Psap/Parp1
GO:1901068	guanosine-containing compound metabolic process	15	0.79697	1.40442	0.0181635	0.22004	0.196055	244	tags=33%, list=8%, signal=31%	Nme2/Nme1/Ran/Impdh1/Pnp
GO:0002263	cell activation involved in immune response	72	0.653273	1.21578	0.018981	0.225173	0.200629	598	tags=35%, list=20%, signal=28%	Lgals1/Rac2/Coro1a/Tyrobp/Lamp1/Pglyrp1/Fcer1g/Gata2/Hspd1/Pycard/Lbp/Kars/Xbp1/Tgfb1/Grn/Lcp1/Fes/Apbb1ip/Anxa3/Myb/Myo1f/Spn/App/Vamp8/Rab27a
GO:0006081	cellular aldehyde metabolic process	19	0.777757	1.38777	0.018981	0.225173	0.200629	279	tags=37%, list=9%, signal=34%	Tkt/Gpi1/Aldoa/Pgd/Taldo1/Idh2/G6pdx
GO:0030968	endoplasmic reticulum unfolded protein response	19	0.780471	1.39261	0.018981	0.225173	0.200629	375	tags=42%, list=12%, signal=37%	Calr/Hspa5/Serp1/Atf4/Pdia6/Canx/Xbp1/Dnajc3
GO:0036473	cell death in response to oxidative stress	27	0.734705	1.32481	0.018981	0.225173	0.200629	233	tags=26%, list=8%, signal=24%	Gpx1/P4hb/Txn1/Sod1/Atf4/Psap/Parp1
GO:0060627	regulation of vesicle-mediated transport	121	0.625093	1.17731	0.018981	0.225173	0.200629	246	tags=16%, list=8%, signal=15%	Calr/Prtn3/Gnai2/Rac2/Coro1a/Apoe/Hspa8/Lamp1/Lman2/Sod1/Cd63/Fcgr3/Fcer1g/Gata2/Lyar/C3/Arf1/Pycard/Lbp
GO:0032814	regulation of natural killer cell activation	14	0.804991	1.41249	0.0191919	0.226734	0.20202	147	tags=21%, list=5%, signal=20%	Tyrobp/Lamp1/Pglyrp1
GO:0007187	G protein-coupled receptor signaling pathway, coupled to cyclic nucleotide second messenger	26	0.733543	1.32158	0.01998	0.230334	0.205228	207	tags=19%, list=7%, signal=18%	Gnai2/Nme2/Ramp1/Psap/Gnas
GO:0007188	adenylate cyclase-modulating G protein-coupled receptor signaling pathway	26	0.733543	1.32158	0.01998	0.230334	0.205228	207	tags=19%, list=7%, signal=18%	Gnai2/Nme2/Ramp1/Psap/Gnas
GO:0010498	proteasomal protein catabolic process	101	0.634474	1.18991	0.01998	0.230334	0.205228	832	tags=48%, list=28%, signal=36%	Gpx1/Hsp90ab1/Hsp90b1/Hspa5/Apoe/Sec61b/Psmb8/Psma7/H13/Anapc5/Psmb1/Psmb6/Os9/Psmb4/Sdf2l1/Dnajc10/Xbp1/Edem2/Cdc34/Akt1/Psmb10/Psmd2/Stt3b/Rnf187/Ddb1/Psmd1/Psmb2/Herpud1/Psme3/Smarcc1/Psmb9/Pcbp2/Ube2c/Csnk1a1/Spop/Taf9/Psmd4/Psme1/Tor1a/Edem1/Psmd12/Mta1/Psme2/Svip/Prpf19/Sel1l/Anapc1/Rad23b
GO:0035821	modification of morphology or physiology of other organism	38	0.710125	1.29453	0.01998	0.230334	0.205228	583	tags=45%, list=19%, signal=37%	Ctsg/Elane/Cfl1/Apoe/Hspa8/Slpi/Pglyrp1/Csf1r/Rps19/Psmc3/Tgfb1/Anxa2/Rrp1b/Myc/Stom/Aqp1/Trem3
GO:0035966	response to topologically incorrect protein	38	0.710465	1.29515	0.01998	0.230334	0.205228	453	tags=42%, list=15%, signal=36%	Calr/Hspa5/Manf/Tmbim6/Hspa8/Serp1/Atf4/Pdia6/Hspd1/Canx/Sdf2l1/Xbp1/Edem2/Dnajc3/Tm7sf3/Stt3b
GO:1903531	negative regulation of secretion by cell	38	0.710262	1.29478	0.01998	0.230334	0.205228	327	tags=26%, list=11%, signal=24%	Gnai2/Srgn/Apoe/Tmbim6/Erp29/Idh2/Ucp2/Parp1/Cd34/Tnfrsf1a
GO:0046596	regulation of viral entry into host cell	14	0.802552	1.40821	0.020202	0.231958	0.206675	15	tags=14%, list=0%, signal=14%	P4hb/Lgals1
GO:0006754	ATP biosynthetic process	39	0.705548	1.28661	0.020979	0.234293	0.208755	688	tags=49%, list=23%, signal=38%	Atp5g3/Gpi1/Atp5b/Aldoa/Atp5a1/Atp5d/Ndufc2/Cyc1/Atp5o/Parp1/Atp5h/Tgfb1/Cox5b/Atp5c1/Myc/App/Hk3/Ncor1/Mtch2
GO:0009127	purine nucleoside monophosphate biosynthetic process	50	0.682388	1.25462	0.020979	0.234293	0.208755	376	tags=34%, list=13%, signal=30%	Atp5g3/Gpi1/Atp5b/Aldoa/Atp5a1/Adssl1/Atp5d/Ndufc2/Cyc1/Atp5o/Impdh1/Parp1/Gart/Ak2/Atp5h/Tgfb1/Cox5b
GO:0009168	purine ribonucleoside monophosphate biosynthetic process	50	0.682388	1.25462	0.020979	0.234293	0.208755	376	tags=34%, list=13%, signal=30%	Atp5g3/Gpi1/Atp5b/Aldoa/Atp5a1/Adssl1/Atp5d/Ndufc2/Cyc1/Atp5o/Impdh1/Parp1/Gart/Ak2/Atp5h/Tgfb1/Cox5b
GO:0009719	response to endogenous stimulus	257	0.585364	1.11791	0.020979	0.234293	0.208755	472	tags=19%, list=16%, signal=17%	Calr/Actb/Hsp90ab1/Ly6e/Hsp90b1/Cfl1/Ybx1/Hspa5/Gnai2/Ncl/Coro1a/Apoe/Ramp1/Cdk4/Vim/Phb2/Fkbp4/Emilin1/Atf4/Arpc2/Larp1/Fcer1g/Cyc1/Gnas/Parp1/Cited2/Glg1/Hnrnpd/Cacybp/Ruvbl2/Eprs/Gpc1/Xbp1/Tgfb1/Grn/Rpl23/Mat2a/Gatm/Akt1/Ass1/Dnmt1/Sort1/Zfp106/Csnk2b/Smc1a/Fis1/Hmgb2/Anxa3
GO:0034622	cellular protein-containing complex assembly	199	0.596102	1.13158	0.020979	0.234293	0.208755	635	tags=38%, list=21%, signal=32%	Calr/Hsp90ab1/Cfl1/Coro1a/C1qbp/Arpc1b/Fkbp4/Clta/Atp5d/Snrpb/Rps27l/Snrpd2/Arpc2/Ndufc2/Ndufb8/Ndufa13/Mcm5/Eif4g1/Uqcr10/Capzb/Parp1/Arf1/Pycard/Ndufb10/Mcm6/Ruvbl2/Snrpd1/Mcm7/Mrpl20/Ndufb9/Rps19/Nasp/Eif3d/Ndufb2/Psmc3/Tgfb1/Ndufs7/Srsf6/Snrpf/Lsm4/Actr2/Ndufb6/Samm50/Mrto4/Fes/Was/Eif4b/Tmsb10/Ndufb5/Eif5/Ndufa10/Srp19/Sf3a2/G3bp2/Prkcd/H2-DMa/Scaf11/Cdc45/Nop2/Prpf8/Hells/Rps10/Psmc2/Higd2a…
GO:0050776	regulation of immune response	193	0.596804	1.13235	0.020979	0.234293	0.208755	583	tags=23%, list=19%, signal=20%	Ctsg/Elane/Gpx1/Rac2/Apoe/C1qbp/Hspa8/Lamp1/Mapkapk2/Fcgr3/Pglyrp1/Fcer1g/Gata2/Ddx21/Hspd1/Mapkapk3/C3/Pycard/Pnp/Lbp/Ctsh/Psmb4/Ptpn6/Rps19/Kars/Xbp1/Tgfb1/Grn/H2-K1/Unc93b1/Fes/Was/Cdc37/Sfpq/Hmgb2/Cfp/Gfi1/Fam49b/Vav1/H2-DMa/Myb/Myo1f/Spn/Vamp8/Trem3
GO:0090092	regulation of transmembrane receptor protein serine/threonine kinase signaling pathway	28	0.729527	1.31874	0.020979	0.234293	0.208755	332	tags=29%, list=11%, signal=26%	Hsp90ab1/Hspa5/Emilin1/Parp1/Cited2/Glg1/Xbp1/Tgfb1
GO:0008347	glial cell migration	16	0.789262	1.39873	0.0210843	0.234553	0.208987	170	tags=25%, list=6%, signal=24%	Tspo/Vim/Sun2/Idh2
GO:0030100	regulation of endocytosis	79	0.646535	1.20415	0.021978	0.239829	0.213687	246	tags=19%, list=8%, signal=18%	Calr/Prtn3/Apoe/Hspa8/Lman2/Sod1/Cd63/Fcgr3/Fcer1g/Gata2/Lyar/C3/Arf1/Pycard/Lbp
GO:0033365	protein localization to organelle	168	0.601776	1.13849	0.021978	0.239829	0.213687	749	tags=38%, list=25%, signal=30%	Calr/Cfl1/Ybx1/Hspa5/Srgn/Tspo/Sec61b/Hspa8/Lamp1/Sec61a1/Txn1/Cct7/Ran/Phb2/Spcs2/Sun2/Cct5/Cct6a/Srp68/Kdelr2/Rcc2/Hspd1/Ndufa13/Cct3/Trim28/Atpif1/Parp1/Os9/Ywhae/Ruvbl2/Xbp1/Tgfb1/Kpnb1/Hdgf/Samm50/Akt1/Tomm22/Tram1/Bag1/Fis1/Srp19/Tomm5/Prkcd/Srp72/Srp9/Ctcf/Ipo5/Ankrd13a/Cdt1/Cdk1/Mapk14/Txnip/Mtch2/Sorl1/Ezh2/Cct8/Rpa2/Hsph1/Tpr/Tor1a/Aurkb/Vps28/Sec63/Gnl3
GO:0043903	regulation of symbiosis, encompassing mutualism through parasitism	58	0.668194	1.23343	0.021978	0.239829	0.213687	631	tags=36%, list=21%, signal=29%	P4hb/Lgals1/Cfl1/Apoe/Hspa8/Banf1/Slpi/Top2a/Larp1/Csf1r/Trim28/Psmc3/Anxa2/Apobec3/Ifitm1/Rrp1b/Ddb1/Stom/Bst2/Ifitm3/Smarca4
GO:0051817	modification of morphology or physiology of other organism involved in symbiotic interaction	32	0.712953	1.29479	0.021978	0.239829	0.213687	668	tags=50%, list=22%, signal=39%	Ctsg/Elane/Cfl1/Apoe/Hspa8/Csf1r/Psmc3/Tgfb1/Anxa2/Rrp1b/Myc/Stom/Aqp1/Trem3/Smarca4/Nucks1
GO:0099173	postsynapse organization	40	0.697926	1.2719	0.021978	0.239829	0.213687	69	tags=12%, list=2%, signal=12%	Actb/Cfl1/Srgn/Apoe/Hspa8
GO:0021954	central nervous system neuron development	12	0.819653	1.43001	0.022335	0.242798	0.216333	318	tags=33%, list=11%, signal=30%	Hsp90ab1/Uqcrq/Gata2/B4galt6
GO:1901998	toxin transport	11	0.830943	1.44014	0.022449	0.243112	0.216613	218	tags=45%, list=7%, signal=42%	Hspa5/Cct7/Cct5/Cct6a/Cct3
GO:0010631	epithelial cell migration	63	0.66165	1.22478	0.022977	0.245117	0.218399	477	tags=24%, list=16%, signal=20%	Calr/Gpx1/Gpi1/Apoe/Atp5b/Atp5a1/Cd63/Gata2/Ctsh/Tgfb1/Grn/Akt1/Csnk2b/Anxa3/Serpinf1
GO:0090130	tissue migration	63	0.66165	1.22478	0.022977	0.245117	0.218399	477	tags=24%, list=16%, signal=20%	Calr/Gpx1/Gpi1/Apoe/Atp5b/Atp5a1/Cd63/Gata2/Ctsh/Tgfb1/Grn/Akt1/Csnk2b/Anxa3/Serpinf1
GO:0090132	epithelium migration	63	0.66165	1.22478	0.022977	0.245117	0.218399	477	tags=24%, list=16%, signal=20%	Calr/Gpx1/Gpi1/Apoe/Atp5b/Atp5a1/Cd63/Gata2/Ctsh/Tgfb1/Grn/Akt1/Csnk2b/Anxa3/Serpinf1
GO:1902600	proton transmembrane transport	23	0.740496	1.32462	0.022977	0.245117	0.218399	376	tags=52%, list=13%, signal=46%	Atp5g3/Atp5b/Atp5a1/Phb2/Atp5d/Cyc1/Atp5o/Slc25a4/Atp6v0b/Atp5h/Ndufs7/Cox5b
GO:0035304	regulation of protein dephosphorylation	17	0.775471	1.37586	0.0230692	0.245185	0.21846	503	tags=41%, list=17%, signal=34%	Hsp90ab1/Hsp90b1/Gnai2/Ywhae/Tgfb1/Ppp6r1/Prkcd
GO:0050810	regulation of steroid biosynthetic process	15	0.789146	1.39064	0.0232089	0.245756	0.218969	124	tags=20%, list=4%, signal=19%	Tspo/Apoe/Sod1

## Sheet: Sheet2
MARROW_Slingshot_gseaGO_lineage1_tradeSeq
ID	Description	setSize	enrichmentScore	NES	pvalue	p.adjust	qvalues	rank	leading_edge	core_enrichment
GO:0006412	translation	54	0.612737	1.43191	0.000999001	0.248704	0.24317	632	tags=69%, list=32%, signal=48%	Nat10/Lars/Eif2ak1/Tyms/Cars/Tarsl2/Ftsj1/Eif4enif1/Eif4e3/Pml/Mrpl55/Eif4g3/Cnot1/Rpl37a/Elavl1/Lsm14a/Sars/Eif2b4/Hbb-b1/Lrpprc/Mrpl9/Shmt1/Gfm1/Paip2/Mrpl3/Stat3/Rgs2/Gtpbp1/Fau/Mrpl22/Zfp36l2/Tars2/Mrpl35/Tnrc6a/Rpl27a/Gigyf2/Eif3m
GO:0006518	peptide metabolic process	80	0.568854	1.36242	0.000999001	0.248704	0.24317	632	tags=57%, list=32%, signal=41%	Sorl1/Nat10/Lars/Eif2ak1/Tyms/Casp3/Cars/Atp6ap2/Tarsl2/Ftsj1/Hagh/Eif4enif1/Eif4e3/Pml/Mrpl55/Nfe2l1/Eif4g3/Cnot1/Rpl37a/Elavl1/Lsm14a/Spcs3/Gpx3/Sars/Eif2b4/Hbb-b1/Lrpprc/Mrpl9/Shmt1/Gfm1/Glo1/Thop1/Paip2/Mrpl3/Stat3/Rgs2/Gtpbp1/Fau/Mrpl22/Zfp36l2/Tars2/Mrpl35/Tnrc6a/Rpl27a/Gigyf2/Eif3m
GO:0043043	peptide biosynthetic process	57	0.609336	1.42813	0.000999001	0.248704	0.24317	632	tags=67%, list=32%, signal=47%	Nat10/Lars/Eif2ak1/Tyms/Cars/Tarsl2/Ftsj1/Hagh/Eif4enif1/Eif4e3/Pml/Mrpl55/Eif4g3/Cnot1/Rpl37a/Elavl1/Lsm14a/Sars/Eif2b4/Hbb-b1/Lrpprc/Mrpl9/Shmt1/Gfm1/Paip2/Mrpl3/Stat3/Rgs2/Gtpbp1/Fau/Mrpl22/Zfp36l2/Tars2/Mrpl35/Tnrc6a/Rpl27a/Gigyf2/Eif3m
GO:0043604	amide biosynthetic process	72	0.557045	1.32648	0.000999001	0.248704	0.24317	650	tags=60%, list=33%, signal=42%	Cebpa/Nat10/Lars/Eif2ak1/Tyms/Cars/Tarsl2/Ftsj1/Hagh/Eif4enif1/Eif4e3/Pml/Mrpl55/Prkcd/Eif4g3/Cnot1/Rpl37a/Elavl1/Lsm14a/Sars/Eif2b4/Hbb-b1/Lrpprc/Mrpl9/Shmt1/Gfm1/Paip2/Sgms2/Mrpl3/Stat3/Rgs2/Gtpbp1/Fau/Mrpl22/Zfp36l2/Tars2/Mrpl35/Tnrc6a/Rpl27a/Ugcg/Gigyf2/Eif3m/Pdha1
GO:0044282	small molecule catabolic process	47	0.607278	1.40346	0.000999001	0.248704	0.24317	444	tags=49%, list=22%, signal=39%	Ddah2/Hprt/Ppat/Adh5/Hmgcl/Impa2/Hagh/Abhd16a/Khk/Prodh/Echs1/Scly/Etfa/Hadh/Atp2b4/Hadha/Glud1/Nudt3/Galk1/Shmt1/Glo1/Lpin1/Tgfb1
GO:0070727	cellular macromolecule localization	205	0.487254	1.2092	0.000999001	0.248704	0.24317	644	tags=47%, list=33%, signal=35%	Tm9sf3/Atrx/Ptpn11/Sel1l/Vegfa/Prpf19/Ptpn14/Sorl1/Ppfia1/Iws1/Lars/Romo1/Dnajc19/Rab27a/Leprot/Uqcrc2/Sec63/Tor1a/Actr3/Sec31a/Bax/Snx1/Exosc2/Mcph1/Pml/Prkcd/Thoc7/Herpud1/Snx5/Cdc42/Tmed9/Wrn/Fam53b/Fyn/Stx2/Ranbp2/Pmm1/Ap3s1/Bub3/Edem1/Nup133/Trak2/Mapk14/Prkaca/Heatr3/Ddx1/Spcs3/Lrwd1/Ift140/Apba1/Msn/Ppp1r9b/Arl11/Get4/Usp6nl/Ncf1/Gnl3l/Rab35/Nup93/Lgals3/Vps35/Tnik/Stat3/Tgfb1/Ap1m1/Rftn1/…
GO:0042254	ribosome biogenesis	22	0.698556	1.52247	0.001	0.248704	0.24317	522	tags=82%, list=26%, signal=61%	Pop5/Nat10/Isg20l2/Imp4/Brix1/Emg1/Exosc7/Exosc2/Nol9/Gnl2/Imp3/Usp36/Nol11/Heatr3/Gnl3l/Ddx17/Pak1ip1/Mrpl22
GO:0051781	positive regulation of cell division	15	0.778448	1.63567	0.00100705	0.248704	0.24317	176	tags=53%, list=9%, signal=49%	Vegfa/Vegfb/Cenpv/Cit/Igf1r/Kif23/Tal1/Pkn2
GO:0006364	rRNA processing	13	0.764131	1.581	0.0010142	0.248704	0.24317	247	tags=77%, list=12%, signal=68%	Pop5/Nat10/Imp4/Emg1/Exosc7/Exosc2/Nol9/Imp3/Usp36/Nol11

## Sheet: Sheet3
MARROW_Slingshot_gseaGO_lineage1_Monocle3-DE
ID	Description	setSize	enrichmentScore	NES	pvalue	p.adjust	qvalues	rank	leading_edge	core_enrichment
GO:0002252	immune effector process	198	0.70887	1.29328	0.000999001	0.0840042	0.0771056	319	tags=18%, list=11%, signal=17%	Elane/Mpo/Ctsg/Gata2/Lgals9/Hk1/C3/Ifitm1/Gpi1/Lbp/App/Anxa3/Fcgr3/Unc93b1/Myb/Tyrobp/Trem3/Prdx2/Coro1a/Tspan32/Lat/Pml/Stat5a/Rtp4/Irf7/Rps19/Ifitm3/Rab27a/Isg20/Stat1/Ddx58/Tcirg1/Grn/Xbp1/Samhd1/Tmbim6
GO:0002573	myeloid leukocyte differentiation	73	0.765134	1.37505	0.000999001	0.0840042	0.0771056	203	tags=18%, list=7%, signal=17%	Prtn3/Car2/Gata2/Cbfa2t3/Zfpm1/Gata1/Gfi1b/App/Runx1/Cebpe/Tyrobp/Gnas/Stat5a
GO:0002685	regulation of leukocyte migration	58	0.788726	1.4075	0.000999001	0.0840042	0.0771056	84	tags=9%, list=3%, signal=9%	Elane/Calr/Lgals9/Lbp/App
GO:0002687	positive regulation of leukocyte migration	42	0.872832	1.54837	0.000999001	0.0840042	0.0771056	84	tags=12%, list=3%, signal=12%	Elane/Calr/Lgals9/Lbp/App
GO:0006508	proteolysis	303	0.679514	1.24602	0.000999001	0.0840042	0.0771056	313	tags=15%, list=10%, signal=15%	Elane/Prtn3/Ctsg/Apoe/Hsp90b1/Cbfa2t3/Hspa5/Aqp1/Atpif1/C3/Eif3f/Napsa/Gpi1/Sdf2l1/App/Rpl23/Sec61b/Sorl1/Slpi/F2r/Rps6ka1/Cst7/Spcs2/H13/Por/Fbxo9/Lta4h/Srgn/Nedd4/Pml/Cela1/Arrb1/Casp6/Fyn/Dnajc3/Sirt2/Edem2/Svip/Stat1/Gpx1/Grn/Rnpep/Usp48/S100a9/Xbp1/Alad
GO:0006518	peptide metabolic process	190	0.742683	1.35214	0.000999001	0.0840042	0.0771056	327	tags=21%, list=11%, signal=20%	Elane/Calr/Apoe/Gstm1/Eef2/Rpl4/Rpl32/Rps20/Eif3f/Rplp2/Rpl13/Gsr/Sox4/Mrpl52/App/Eef1b2/Rpl23/Serp1/Sorl1/Paip2/Rps8/Spcs2/H13/Abcg1/Rps21/Gclm/Lta4h/Cnbp/Sod1/Pml/Per1/Rps19/Rpl18/Dnajc3/Gpx1/Eef1g/Vim/S100a9/Eif3h/Gpx3
GO:0006897	endocytosis	169	0.740366	1.34664	0.000999001	0.0840042	0.0771056	303	tags=21%, list=10%, signal=20%	Elane/Prtn3/Calr/Apoe/Gata2/C3/Ankrd13a/Lbp/App/Anxa3/Fcgr3/Grb2/Sorl1/Cebpe/Mapkapk2/Tyrobp/Ramp1/Coro1a/Nedd4/Sod1/Mapkapk3/Pstpip1/Rab4a/Ncf4/Lman2/Sort1/Necap2/Ifitm3/Arrb1/Cd9/Sirt2/Rab27a/Unc119/Grn/Csk
GO:0006909	phagocytosis	65	0.818569	1.46825	0.000999001	0.0840042	0.0771056	221	tags=22%, list=7%, signal=20%	Elane/Prtn3/Calr/Gata2/C3/Lbp/Anxa3/Fcgr3/Cebpe/Tyrobp/Coro1a/Sod1/Ncf4/Lman2
GO:0009605	response to external stimulus	447	0.647189	1.19083	0.000999001	0.0840042	0.0771056	477	tags=22%, list=16%, signal=21%	Elane/Mpo/Ctsg/Calr/Apoe/Hsp90b1/Hp/Hspa5/Lgals9/Aqp1/C3/Ifitm1/Slc22a3/Lbp/App/Anxa3/Fcgr3/Plxnc1/Sorl1/Unc93b1/Slpi/F2r/Csf3r/Gas5/Il17ra/Cebpe/Mapkapk2/Emb/Cst7/Tnfrsf1a/Trem3/Tifab/Prdx2/Gatm/Coro1a/Tspan32/Sod1/Nucb2/Pml/Optn/Stat5a/Mapkapk3/Gfi1/Rtp4/Irf7/Per1/Rps19/Ifitm3/Gabarapl1/Arrb1/Fyn/Cd9/Pdia3/Sirt2/Isg20/Stat1/Mtus1/Ddx58/Pf4/Gpx1/Vim/Grn/Ncam1/Crebbp/S100a9/Xbp1/Alad/Samhd1/Mt2/E…
GO:0009607	response to biotic stimulus	213	0.719728	1.31398	0.000999001	0.0840042	0.0771056	315	tags=20%, list=10%, signal=19%	Elane/Mpo/Ctsg/Txnip/Hp/Hspa5/Lgals9/C3/Ifitm1/Lbp/Anxa3/Unc93b1/Slpi/F2r/Gas5/Il17ra/Cebpe/Mapkapk2/Tnfrsf1a/Trem3/Prdx2/Tspan32/Pml/Optn/Mapkapk3/Gfi1/Rtp4/Irf7/Rps19/Ifitm3/Sirt2/Isg20/Stat1/Ddx58/Pf4/Gpx1/Vim/Grn/Crebbp/S100a9/Xbp1/Samhd1/Mt2
GO:0009617	response to bacterium	137	0.741166	1.34543	0.000999001	0.0840042	0.0771056	476	tags=28%, list=16%, signal=25%	Elane/Mpo/Ctsg/Hp/Lgals9/C3/Lbp/Anxa3/Slpi/F2r/Gas5/Cebpe/Mapkapk2/Tnfrsf1a/Trem3/Prdx2/Optn/Mapkapk3/Gfi1/Rps19/Sirt2/Stat1/Pf4/Gpx1/Vim/Grn/Xbp1/Mt2/Irgm1/Cd52/Mgst1/H2-K1/Pglyrp1/Chd7/Sirpa/Lcn2/Irf8/Myo1f/Ncf1
GO:0016192	vesicle-mediated transport	282	0.674769	1.23567	0.000999001	0.0840042	0.0771056	303	tags=18%, list=10%, signal=18%	Elane/Prtn3/Calr/Apoe/Vamp5/Gata2/S100a10/Lgals9/C3/Ankrd13a/Lbp/Tmed3/Erp29/App/Anxa3/Tnfaip2/Fcgr3/Grb2/Sorl1/Cebpe/Mapkapk2/Tyrobp/Ramp1/Coro1a/Kdelr2/Nedd4/Sod1/Lat/Optn/Mapkapk3/Flna/Lman1/Pstpip1/Rab4a/Ncf4/Lman2/Ap1b1/Sort1/Cux1/Necap2/Ifitm3/Arrb1/Cd9/Sirt2/Hyou1/Rab27a/Unc119/Use1/Grn/Ncam1/Csk
GO:0016477	cell migration	307	0.665179	1.21976	0.000999001	0.0840042	0.0771056	482	tags=22%, list=16%, signal=21%	Elane/Prtn3/Calr/Apoe/Gata2/Hspa5/Lgals9/Aqp1/Sun2/Gpi1/Spns2/Lbp/App/Anxa3/Gpc1/Tns1/Fcgr3/Plxnc1/Sorl1/Arhgdib/F2r/Ldb1/Csf3r/Il17ra/Trem3/Arap3/Coro1a/Pml/Stat5a/Ppp1r9b/Flna/Tspo/Rps19/Lmo4/Fyn/Cd9/Mtus1/Ddx58/Pf4/Gpx1/Vim/Grn/Emilin1/S100a9/Xbp1/Aldoa/Igf1r/Msn/Plxnd1/Osbpl8/Iqgap1/Dach1/Bcas3/Cttn/Arsb/Mdga1/Idh2/Phactr4/Cd63/Sirpa/Tmsb10/Myo1f/Top2b/Clic4/Myc/Stk10/Add2/Trip6
GO:0030100	regulation of endocytosis	79	0.766643	1.37762	0.000999001	0.0840042	0.0771056	272	tags=20%, list=9%, signal=19%	Prtn3/Calr/Apoe/Gata2/C3/Ankrd13a/Lbp/Fcgr3/Nedd4/Sod1/Rab4a/Lman2/Arrb1/Sirt2/Rab27a/Unc119
GO:0035821	modification of morphology or physiology of other organism	38	0.841946	1.49082	0.000999001	0.0840042	0.0771056	149	tags=16%, list=5%, signal=15%	Elane/Ctsg/Apoe/Aqp1/Slpi/Trem3
GO:0042742	defense response to bacterium	49	0.837503	1.49401	0.000999001	0.0840042	0.0771056	149	tags=22%, list=5%, signal=22%	Elane/Mpo/Ctsg/Hp/Lgals9/Lbp/Anxa3/Slpi/Cebpe/Tnfrsf1a/Trem3
GO:0043043	peptide biosynthetic process	148	0.74693	1.3569	0.000999001	0.0840042	0.0771056	312	tags=20%, list=10%, signal=18%	Elane/Calr/Eef2/Rpl4/Rpl32/Rps20/Eif3f/Rplp2/Rpl13/Sox4/Mrpl52/App/Eef1b2/Rpl23/Serp1/Paip2/Rps8/Rps21/Gclm/Cnbp/Pml/Per1/Rps19/Rpl18/Dnajc3/Eef1g/Vim/S100a9/Eif3h
GO:0043207	response to external biotic stimulus	205	0.709649	1.29507	0.000999001	0.0840042	0.0771056	315	tags=20%, list=10%, signal=19%	Elane/Mpo/Ctsg/Hp/Lgals9/C3/Ifitm1/Lbp/Anxa3/Unc93b1/Slpi/F2r/Gas5/Il17ra/Cebpe/Mapkapk2/Tnfrsf1a/Trem3/Prdx2/Tspan32/Pml/Optn/Mapkapk3/Gfi1/Rtp4/Irf7/Rps19/Ifitm3/Sirt2/Isg20/Stat1/Ddx58/Pf4/Gpx1/Vim/Grn/Crebbp/S100a9/Xbp1/Samhd1/Mt2
GO:0043603	cellular amide metabolic process	241	0.708117	1.29569	0.000999001	0.0840042	0.0771056	327	tags=19%, list=11%, signal=18%	Elane/Calr/Apoe/Gstm1/Eef2/Rpl4/Rpl32/Rps20/Eif3f/Rplp2/Rpl13/B4galnt1/Gsr/Sox4/Mrpl52/App/Eef1b2/Rpl23/Serp1/Hexa/Sorl1/Paip2/B4galt6/Rps8/Spcs2/H13/Abcg1/Rps21/Gclm/Lta4h/Cnbp/Sod1/Pml/Per1/Rps19/Rpl18/Dgat2/Dnajc3/Acss1/Gpx1/Eef1g/Vim/S100a9/Eif3h/Gpx3
GO:0043604	amide biosynthetic process	176	0.720246	1.31089	0.000999001	0.0840042	0.0771056	312	tags=18%, list=10%, signal=17%	Elane/Calr/Eef2/Rpl4/Rpl32/Rps20/Eif3f/Rplp2/Rpl13/B4galnt1/Sox4/Mrpl52/App/Eef1b2/Rpl23/Serp1/Paip2/B4galt6/Rps8/Rps21/Gclm/Cnbp/Pml/Per1/Rps19/Rpl18/Dnajc3/Acss1/Eef1g/Vim/S100a9/Eif3h
GO:0044403	symbiont process	100	0.751952	1.35736	0.000999001	0.0840042	0.0771056	340	tags=20%, list=11%, signal=18%	Elane/Ctsg/Apoe/P4hb/Aqp1/Eif3f/Ifitm1/Slpi/Trem3/Pml/Ifitm3/Epor/Isg20/Stat1/Pf4/Gpx1/Crebbp/Irgm1/Trim28/Ddb1
GO:0044419	interspecies interaction between organisms	104	0.75374	1.36085	0.000999001	0.0840042	0.0771056	340	tags=21%, list=11%, signal=19%	Elane/Ctsg/Apoe/P4hb/Aqp1/Eif3f/Ifitm1/Slpi/Trem3/Pml/Rps19/Ifitm3/Epor/Isg20/Stat1/Pf4/Gpx1/Crebbp/S100a9/Irgm1/Trim28/Ddb1
GO:0048870	cell motility	317	0.661075	1.21245	0.000999001	0.0840042	0.0771056	482	tags=22%, list=16%, signal=21%	Elane/Prtn3/Calr/Apoe/Gata2/Hspa5/Lgals9/Aqp1/Sun2/Gpi1/Spns2/Lbp/App/Anxa3/Gpc1/Tns1/Fcgr3/Plxnc1/Sorl1/Arhgdib/F2r/Ldb1/Csf3r/Il17ra/Trem3/Sord/Arap3/Coro1a/Pml/Stat5a/Ppp1r9b/Flna/Tspo/Rps19/Lmo4/Fyn/Cd9/Mtus1/Ddx58/Pf4/Gpx1/Vim/Grn/Emilin1/S100a9/Xbp1/Aldoa/Igf1r/Msn/Plxnd1/Osbpl8/Iqgap1/Dach1/Bcas3/Cttn/Arsb/Mdga1/Idh2/Phactr4/Cd63/Sirpa/Tmsb10/Fes/Myo1f/Top2b/Clic4/Myc/Stk10/Add2/Trip6
GO:0050900	leukocyte migration	99	0.767597	1.3851	0.000999001	0.0840042	0.0771056	310	tags=18%, list=10%, signal=17%	Elane/Prtn3/Calr/Lgals9/Spns2/Lbp/App/Fcgr3/Csf3r/Il17ra/Trem3/Coro1a/Rps19/Cd9/Mtus1/Pf4/Emilin1/S100a9
GO:0051186	cofactor metabolic process	143	0.727475	1.32102	0.000999001	0.0840042	0.0771056	327	tags=20%, list=11%, signal=18%	Mpo/Alas1/Gstm1/Cbfa2t3/Hp/Hk1/Blvrb/Atpif1/Gpi1/Pgd/Gsr/Prdx5/App/Prdx6/Hk3/Prdx2/Gclm/Sod1/Khk/Fyn/Dgat2/Acss1/Gpx1/Tkt/Urod/Alad/Aldoa/Gpx3
GO:0051240	positive regulation of multicellular organismal process	388	0.659056	1.20958	0.000999001	0.0840042	0.0771056	513	tags=25%, list=17%, signal=24%	Elane/Calr/Apoe/Car2/Gata2/Zfpm1/Rpl4/Hspa5/Lgals9/Hk1/Aqp1/C3/Gata1/Gpi1/Gfi1b/Lbp/App/Anxa3/Gpc1/Fcgr3/Plxnc1/Kdm5b/Serp1/Sorl1/Unc93b1/Runx1/F2r/Ucp2/Myb/Il17ra/Mapkapk2/Cst7/Tyrobp/Tnfrsf1a/Prdx2/Por/Gatm/Sod1/Pml/Gnas/Optn/Stat5a/Cela1/Flna/Irf7/Tspo/Cux1/Rps19/Prkab1/Lpin1/Casp6/Fyn/Sirt2/Epor/Stat1/Ddx58/Pf4/Vim/Grn/Ncam1/S100a9/Xbp1/Clic1/Igf1r/Timp2/Nme2/Plxnd1/Tal1/Scin/Iqgap1/Grb10/Add…
GO:0051674	localization of cell	317	0.661075	1.21245	0.000999001	0.0840042	0.0771056	482	tags=22%, list=16%, signal=21%	Elane/Prtn3/Calr/Apoe/Gata2/Hspa5/Lgals9/Aqp1/Sun2/Gpi1/Spns2/Lbp/App/Anxa3/Gpc1/Tns1/Fcgr3/Plxnc1/Sorl1/Arhgdib/F2r/Ldb1/Csf3r/Il17ra/Trem3/Sord/Arap3/Coro1a/Pml/Stat5a/Ppp1r9b/Flna/Tspo/Rps19/Lmo4/Fyn/Cd9/Mtus1/Ddx58/Pf4/Gpx1/Vim/Grn/Emilin1/S100a9/Xbp1/Aldoa/Igf1r/Msn/Plxnd1/Osbpl8/Iqgap1/Dach1/Bcas3/Cttn/Arsb/Mdga1/Idh2/Phactr4/Cd63/Sirpa/Tmsb10/Fes/Myo1f/Top2b/Clic4/Myc/Stk10/Add2/Trip6
GO:0051704	multi-organism process	385	0.677024	1.24249	0.000999001	0.0840042	0.0771056	487	tags=23%, list=16%, signal=22%	Elane/Mpo/Ctsg/Calr/Apoe/P4hb/Hp/Lgals9/Aqp1/C3/Eif3f/Ifitm1/B4galnt1/Gsr/Lbp/App/Anxa3/Kdm5b/Hexa/Unc93b1/Arhgdib/Slpi/F2r/Gas5/Paip2/Mns1/Il17ra/Cebpe/Mapkapk2/Tnfrsf1a/Nrip1/Trem3/Prdx2/Tspan32/Sod1/Pml/Optn/Stat5a/Mapkapk3/Gfi1/Rtp4/Irf7/Rps19/Ifitm3/Cd9/Sirt2/Epor/Isg20/Stat1/Ddx58/Pf4/Gpx1/Vim/Grn/Crebbp/Gorasp2/S100a9/Xbp1/Samhd1/Mt2/Aldoa/Cct5/Irgm1/Trim28/Ddb1/Cd52/Dach1/Mgst1/H2-K1/Stx2…
GO:0051707	response to other organism	205	0.709649	1.29507	0.000999001	0.0840042	0.0771056	315	tags=20%, list=10%, signal=19%	Elane/Mpo/Ctsg/Hp/Lgals9/C3/Ifitm1/Lbp/Anxa3/Unc93b1/Slpi/F2r/Gas5/Il17ra/Cebpe/Mapkapk2/Tnfrsf1a/Trem3/Prdx2/Tspan32/Pml/Optn/Mapkapk3/Gfi1/Rtp4/Irf7/Rps19/Ifitm3/Sirt2/Isg20/Stat1/Ddx58/Pf4/Gpx1/Vim/Grn/Crebbp/S100a9/Xbp1/Samhd1/Mt2
GO:0051817	modification of morphology or physiology of other organism involved in symbiotic interaction	32	0.89288	1.57766	0.000999001	0.0840042	0.0771056	33	tags=12%, list=1%, signal=12%	Elane/Ctsg/Apoe/Aqp1
GO:0098542	defense response to other organism	111	0.780872	1.41378	0.000999001	0.0840042	0.0771056	314	tags=25%, list=10%, signal=23%	Elane/Mpo/Ctsg/Hp/Lgals9/Ifitm1/Lbp/Anxa3/Unc93b1/Slpi/Il17ra/Cebpe/Tnfrsf1a/Trem3/Tspan32/Pml/Optn/Rtp4/Irf7/Rps19/Ifitm3/Sirt2/Isg20/Stat1/Ddx58/Pf4/Grn/Samhd1
GO:0098657	import into cell	184	0.74027	1.34815	0.000999001	0.0840042	0.0771056	303	tags=21%, list=10%, signal=20%	Elane/Prtn3/Calr/Apoe/Gata2/C3/Ankrd13a/Slc22a3/Lbp/App/Anxa3/Fcgr3/Grb2/Sorl1/Cebpe/Mapkapk2/Tyrobp/Ramp1/Coro1a/Atp1b2/Nedd4/Sod1/Mapkapk3/Pstpip1/Rab4a/Ncf4/Lman2/Sort1/Necap2/Ifitm3/Arrb1/Fyn/Cd9/Sirt2/Rab27a/Unc119/Grn/Csk
GO:1901566	organonitrogen compound biosynthetic process	361	0.681561	1.25079	0.000999001	0.0840042	0.0771056	326	tags=18%, list=11%, signal=18%	Elane/Calr/Apoe/Alas1/Cbfa2t3/Zfpm1/Eef2/Rpl4/Hk1/Rpl32/Atpif1/Adssl1/Rps20/Gata1/Eif3f/Rplp2/Rpl13/Gpi1/B4galnt1/Sdf2l1/Sox4/Mrpl52/App/Impdh1/Eef1b2/Rpl23/Krtcap2/Serp1/Hexa/Ldb1/Paip2/Tyrobp/B4galt6/Rps8/Ddost/Ramp1/Hk3/Rps21/Gatm/Rpn1/Gclm/Cnbp/Pml/Khk/Stat5a/Per1/Rps19/Chst12/Rpl18/Dnajc3/Acss1/Rpn2/Svip/Eef1g/Vim/Mogs/Crebbp/Urod/S100a9/Eif3h/Alad/Ext1/Adcy6/Aldoa
GO:1901700	response to oxygen-containing compound	311	0.681577	1.25006	0.000999001	0.0840042	0.0771056	374	tags=21%, list=12%, signal=20%	Elane/Mpo/Ctsg/Car2/Hsp90b1/Hp/Lgals9/Aqp1/Lpin2/Sox4/Prdx5/Lbp/App/Eef1b2/Rpl23/Grb2/Prdx6/Sorl1/Runx1/Slpi/F2r/Ucp2/Abcb4/Mapkapk2/Nrip1/Ppif/Hk3/Prdx2/Gatm/Sod1/Nucb2/Gnas/Khk/Stat5a/Mapkapk3/Gfi1/Ybx1/Per1/Sort1/Lpin1/Arrb1/Casp6/Fyn/Dgat2/Pdia3/Sirt2/Epor/Edem2/Stat1/Pf4/Gpx1/Vim/Grn/Ncam1/Csk/Xbp1/Alad/Tmbim6/Adcy6/Igf1r/Msn/Blm/Osbpl8/Grb10/Mgst1
GO:0009620	response to fungus	10	0.965288	1.64209	0.00103093	0.0842121	0.0772963	4	tags=30%, list=0%, signal=30%	Elane/Mpo/Ctsg
GO:0001819	positive regulation of cytokine production	112	0.731113	1.32438	0.001998	0.129825	0.119163	311	tags=21%, list=10%, signal=19%	Elane/Zfpm1/Lgals9/Hk1/C3/Lbp/App/Fcgr3/Unc93b1/Runx1/F2r/Il17ra/Mapkapk2/Tyrobp/Tnfrsf1a/Sod1/Optn/Stat5a/Irf7/Stat1/Ddx58/Pf4/Xbp1
GO:0002682	regulation of immune system process	337	0.655632	1.20195	0.001998	0.129825	0.119163	522	tags=26%, list=17%, signal=24%	Elane/Ctsg/Calr/Apoe/Car2/Gata2/Zfpm1/Lgals9/Hk1/C3/Gata1/Gpi1/Spns2/Gfi1b/Lbp/App/Fcgr3/Unc93b1/Runx1/Ldb1/Csf3r/Myb/Mapkapk2/Cst7/Tyrobp/Trem3/Prdx2/Ermap/Coro1a/Tspan32/Lat/Pml/Gnas/Stat5a/Mapkapk3/Gfi1/Irf7/Fyb/Rps19/Kcnn4/Fyn/Cd9/Stat1/Mtus1/Ddx58/Pf4/Lmo2/Gpx1/Meis1/Grn/Emilin1/Csk/Xbp1/Samhd1/Tmbim6/Flot2/Irgm1/Nme2/Hmgb3/Msn/Blm/Ptprs/Rftn1/Tal1/Scin/H2-K1/Lmo1/Lamp1/Samsn1/Pglyrp1/Elf1/M…
GO:0006928	movement of cell or subcellular component	369	0.641193	1.1771	0.001998	0.129825	0.119163	482	tags=21%, list=16%, signal=20%	Elane/Prtn3/Calr/Apoe/Gata2/Hspa5/Lgals9/Aqp1/Sun2/Gpi1/Spns2/Lbp/App/Anxa3/Gpc1/Tns1/Fcgr3/Plxnc1/Sorl1/Arhgdib/F2r/Ldb1/Csf3r/Il17ra/Emb/Trem3/Sord/Arap3/Coro1a/Sod1/Pml/Stat5a/Ppp1r9b/Flna/Tspo/Rps19/Lmo4/Fyn/Cd9/Mtus1/Ddx58/Pf4/Gpx1/Vim/Grn/Emilin1/Ncam1/S100a9/Xbp1/Ext1/Flot2/Aldoa/Igf1r/Msn/Plxnd1/Osbpl8/Iqgap1/Dach1/Bcas3/Dync1h1/Cttn/Arsb/Mdga1/Idh2/Phactr4/Cd63/Lamp1/Sirpa/Tmsb10/Fes/Myo…
GO:0006979	response to oxidative stress	114	0.719554	1.30342	0.001998	0.129825	0.119163	385	tags=24%, list=13%, signal=21%	Mpo/Apoe/P4hb/Txnip/Hp/Aqp1/Gsr/Prdx5/App/Prdx6/Ucp2/Ppif/Hk3/Prdx2/Gclm/Sod1/Pml/Casp6/Fyn/Sirt2/Epor/Gpx1/Xbp1/Gpx3/Cst3/Mgst1/Stx2
GO:0007568	aging	42	0.820699	1.45589	0.001998	0.129825	0.119163	196	tags=19%, list=7%, signal=18%	Calr/Apoe/App/Serp1/Grb2/Ypel3/Sod1/Pml
GO:0040011	locomotion	349	0.65407	1.19971	0.001998	0.129825	0.119163	482	tags=22%, list=16%, signal=21%	Elane/Prtn3/Calr/Apoe/Gata2/Hspa5/Lgals9/Aqp1/Sun2/Gpi1/Spns2/Lbp/App/Anxa3/Gpc1/Tns1/Fcgr3/Plxnc1/Sorl1/Arhgdib/F2r/Ldb1/Csf3r/Il17ra/Emb/Trem3/Sord/Arap3/Coro1a/Pml/Stat5a/Ppp1r9b/Flna/Tspo/Rps19/Lmo4/Fyn/Cd9/Mtus1/Ddx58/Pf4/Gpx1/Vim/Grn/Emilin1/Ncam1/S100a9/Xbp1/Ext1/Aldoa/Igf1r/Trim28/Ddb1/Msn/Plxnd1/Osbpl8/Iqgap1/Dach1/Bcas3/Cttn/Arsb/Mdga1/Idh2/Phactr4/Cd63/Trim8/Shank3/Sirpa/Tmsb10/Fes/Myo…
GO:0045123	cellular extravasation	25	0.899146	1.58435	0.001998	0.129825	0.119163	3	tags=8%, list=0%, signal=8%	Elane/Prtn3
GO:0051049	regulation of transport	362	0.643614	1.18156	0.001998	0.129825	0.119163	477	tags=23%, list=16%, signal=22%	Prtn3/Calr/Apoe/Car2/Gata2/Lgals9/Hk1/Aqp1/Atpif1/C3/Gpi1/Ankrd13a/Sox4/Lbp/Erp29/Anxa3/Fcgr3/Kdm5b/Serp1/Sorl1/Unc93b1/Runx1/F2r/Ucp2/Il17ra/Abcb4/Tnfrsf1a/Tifab/Ppif/Abcg1/Coro1a/Srgn/Atp1b2/Nedd4/Sod1/Nucb2/Pml/Gnas/Tspan13/Flna/Rab4a/Tspo/Lman2/Per1/Arrb1/Kcnn4/Fyn/Sirt2/Edem2/Rab27a/Svip/Unc119/Use1/Ddx58/Tcirg1/Ncam1/Csk/S100a9/Xbp1/Tmbim6/Clic1/Trim28/Msn/Osbpl8/Grb10/Bcas3/Map1lc3b/Dync1h…
GO:0051851	modification by host of symbiont morphology or physiology	25	0.907948	1.59986	0.001998	0.129825	0.119163	33	tags=16%, list=1%, signal=16%	Elane/Ctsg/Apoe/Aqp1
GO:0006952	defense response	327	0.655128	1.20156	0.002997	0.178509	0.163849	555	tags=26%, list=18%, signal=24%	Elane/Mpo/Ctsg/Apoe/Hp/Lgals9/C3/Zyx/Ifitm1/Lbp/App/Anxa3/Fcgr3/Unc93b1/Slpi/F2r/Il17ra/Cebpe/Mapkapk2/Cst7/Tyrobp/Tnfrsf1a/Trem3/Prdx2/Fbxo9/Coro1a/Tspan32/Sod1/Lat/Pml/Optn/Stat5a/Mapkapk3/Cela1/Gfi1/Rtp4/Irf7/Pstpip1/Per1/Rps19/Ifitm3/Casp6/Sirt2/Rab27a/Isg20/Stat1/Ddx58/Pf4/Gpx1/Tcirg1/Vim/Grn/S100a9/Samhd1/Irgm1/Trim28/Hmgb3/Ptprs/Cst3/Rftn1/H2-K1/Capg/Lamp1/Pglyrp1/Trim8/Shank3/Sirpa/Lcn2/I…
GO:0010876	lipid localization	76	0.746235	1.34096	0.002997	0.178509	0.163849	355	tags=30%, list=12%, signal=27%	Apoe/C3/Mfsd2b/B4galnt1/Atp8b4/Spns2/Lbp/Kdm5b/Hexa/Sorl1/Runx1/Abcb4/Nrip1/Abcg1/Nucb2/Stat5a/Tspo/Kcnn4/Dgat2/Osbpl1a/Hdlbp/Slco3a1/Osbpl8
GO:0051235	maintenance of location	82	0.747727	1.3443	0.002997	0.178509	0.163849	452	tags=37%, list=15%, signal=32%	Apoe/Hspa5/Lgals9/Hk1/C3/Sun2/B4galnt1/Hexa/Sorl1/F2r/Nrip1/Fth1/Abcg1/Coro1a/Kdelr2/Srgn/Pml/Stat5a/Flna/Tspo/Dgat2/Adcy6/Osbpl8/Scin/Ero1l/Tmem38b/Chd7/Ftl1/Tmsb10/Lcn2
GO:0051702	interaction with symbiont	28	0.882668	1.55817	0.002997	0.178509	0.163849	33	tags=14%, list=1%, signal=14%	Elane/Ctsg/Apoe/Aqp1
GO:0002691	regulation of cellular extravasation	11	0.953428	1.63637	0.00306748	0.178978	0.16428	1	tags=9%, list=0%, signal=9%	Elane
GO:0001906	cell killing	45	0.802297	1.42503	0.003996	0.197172	0.18098	281	tags=27%, list=9%, signal=25%	Elane/Ctsg/Lgals9/C3/Fcgr3/Tyrobp/Trem3/Coro1a/Stat5a/Rps19/Rab27a/Pf4
GO:0001909	leukocyte mediated cytotoxicity	36	0.824451	1.46095	0.003996	0.197172	0.18098	203	tags=22%, list=7%, signal=21%	Elane/Ctsg/Lgals9/Fcgr3/Tyrobp/Trem3/Coro1a/Stat5a
GO:0002444	myeloid leukocyte mediated immunity	34	0.834353	1.47582	0.003996	0.197172	0.18098	195	tags=24%, list=6%, signal=22%	Elane/Ctsg/Gata2/C3/Anxa3/Fcgr3/Trem3/Lat
GO:0006412	translation	141	0.709001	1.28722	0.003996	0.197172	0.18098	312	tags=19%, list=10%, signal=18%	Calr/Eef2/Rpl4/Rpl32/Rps20/Eif3f/Rplp2/Rpl13/Sox4/Mrpl52/App/Eef1b2/Rpl23/Serp1/Paip2/Rps8/Rps21/Cnbp/Pml/Per1/Rps19/Rpl18/Dnajc3/Eef1g/Vim/S100a9/Eif3h
GO:0009056	catabolic process	454	0.630272	1.15998	0.003996	0.197172	0.18098	359	tags=16%, list=12%, signal=17%	Mpo/Prtn3/Apoe/Hsp90b1/Gstm1/Cbfa2t3/Hp/Hspa5/Hk1/Blvrb/Atpif1/Lpin2/Napsa/Gpi1/Pgd/Sdf2l1/Prdx5/Sdsl/App/Gpc1/Rpl23/Sec61b/Hexa/Prdx6/Sorl1/Ddah2/Mapkapk2/Etfb/Hk3/Sord/H13/Prdx2/Por/Fbxo9/Lta4h/Nedd4/Pml/Optn/Khk/Cela1/Ybx1/Flna/Tspo/Gabarapl1/Lpin1/Arrb1/Gda/Fyn/Dnajc3/Sirt2/Edem2/Svip/Pttg1ip/Isg20/Gpx1/Tcirg1/Vim/Usp48/S100a9/Xbp1/Alad/Samhd1/Tmbim6/Cnp/Aldoa/Gpx3/Irgm1/Timp2/Ddb1/Sqstm1/Ube…
GO:0010770	positive regulation of cell morphogenesis involved in differentiation	43	0.808941	1.43626	0.003996	0.197172	0.18098	230	tags=16%, list=8%, signal=15%	Calr/Apoe/S100a10/Rpl4/Plxnc1/Flna/Cux1
GO:0032496	response to lipopolysaccharide	74	0.748547	1.3451	0.003996	0.197172	0.18098	311	tags=19%, list=10%, signal=17%	Elane/Ctsg/Lgals9/Lbp/Slpi/F2r/Mapkapk2/Prdx2/Mapkapk3/Gfi1/Stat1/Pf4/Vim/Xbp1
GO:0042127	regulation of cell proliferation	329	0.648517	1.18943	0.003996	0.197172	0.18098	509	tags=23%, list=17%, signal=22%	Elane/Calr/Apoe/Gata2/Txnip/Cbfa2t3/Lgals9/Nfe2/Aqp1/Atpif1/Gata1/Sox4/App/Rpl23/Ndrg1/Malat1/Mta3/Kdm5b/Runx1/F2r/Tyrobp/Fth1/Por/Ssbp3/Coro1a/Tspan32/Cnbp/Pml/Gnas/Optn/Stat5a/Ppp1r9b/Cela1/Ybx1/Flna/Tspo/Tbrg1/Ifitm3/Arrb1/Cd9/Sirt2/Epor/Stat1/Pf4/Gpx1/Meis1/Vim/Grn/Ncam1/Csk/Xbp1/Hp1bp3/Igf1r/Timp2/Nme2/Blm/Cst3/Tal1/Scin/Dach1/Lmo1/Idh2/Nr3c1/Mpl/Casp3/Neu1/Nfya/Hmgn1/Fes/Myc/Prkch/Phf14/Il6…
GO:0044070	regulation of anion transport	21	0.890152	1.56876	0.004	0.197172	0.18098	135	tags=19%, list=4%, signal=18%	Apoe/Car2/Hk1/Abcb4
GO:0002237	response to molecule of bacterial origin	81	0.741825	1.33411	0.004995	0.226678	0.208063	311	tags=19%, list=10%, signal=17%	Elane/Ctsg/Lgals9/Lbp/Slpi/F2r/Mapkapk2/Prdx2/Mapkapk3/Gfi1/Sirt2/Stat1/Pf4/Vim/Xbp1
GO:0002443	leukocyte mediated immunity	101	0.718603	1.29724	0.004995	0.226678	0.208063	291	tags=15%, list=10%, signal=14%	Elane/Ctsg/Gata2/Lgals9/C3/Anxa3/Fcgr3/Trem3/Coro1a/Lat/Stat5a/Irf7/Rab27a/Ddx58/Tcirg1
GO:0002684	positive regulation of immune system process	245	0.664013	1.21515	0.004995	0.226678	0.208063	377	tags=18%, list=13%, signal=17%	Elane/Ctsg/Calr/Car2/Gata2/Lgals9/Hk1/C3/Gata1/Gpi1/Gfi1b/Lbp/App/Fcgr3/Unc93b1/Runx1/Myb/Mapkapk2/Tyrobp/Trem3/Ermap/Coro1a/Gnas/Stat5a/Mapkapk3/Gfi1/Irf7/Fyb/Rps19/Kcnn4/Fyn/Stat1/Ddx58/Pf4/Csk/Xbp1/Flot2/Irgm1/Hmgb3/Blm/Ptprs/Rftn1/Tal1/Scin/H2-K1
GO:0034976	response to endoplasmic reticulum stress	65	0.763431	1.36935	0.004995	0.226678	0.208063	319	tags=31%, list=11%, signal=28%	Calr/P4hb/Hsp90b1/Hspa5/Manf/Sdf2l1/Erp29/Sec61b/Serp1/Pdia6/H13/Pml/Dnajc3/Pdia3/Hyou1/Edem2/Svip/Gorasp2/Xbp1/Tmbim6
GO:0072593	reactive oxygen species metabolic process	81	0.739977	1.33079	0.004995	0.226678	0.208063	286	tags=22%, list=10%, signal=21%	Mpo/Hp/Atpif1/Prdx5/Grb2/Prdx6/Ddah2/Tyrobp/Prdx2/Por/Sod1/Tspo/Ncf4/Fyn/Sirt2/Epor/Rab27a/Gpx1
GO:0008283	cell proliferation	397	0.629064	1.1546	0.00599401	0.245057	0.224932	509	tags=22%, list=17%, signal=21%	Elane/Calr/Apoe/Gata2/Txnip/Cbfa2t3/Lgals9/Nfe2/Aqp1/Atpif1/Gata1/Sox4/App/Impdh1/Rpl23/Ndrg1/Malat1/Mta3/Kdm5b/Runx1/F2r/Rps6ka1/Tyrobp/Fth1/Prdx2/Por/Ssbp3/Coro1a/Tspan32/Cnbp/Pml/Gnas/Optn/Stat5a/Ppp1r9b/Cela1/Ybx1/Flna/Tspo/Tbrg1/Ifitm3/Arrb1/Fyn/Cd9/Sirt2/Epor/Stat1/Pf4/Gpx1/Meis1/Tcirg1/Vim/Grn/Ncam1/Csk/Crebbp/Xbp1/Hp1bp3/Igf1r/Timp2/Nme2/Hells/Msn/Blm/Cst3/Tal1/Scin/Dach1/Lmo1/Idh2/Nr3c1/…
GO:0032602	chemokine production	27	0.863376	1.52441	0.00599401	0.245057	0.224932	84	tags=19%, list=3%, signal=18%	Elane/Zfpm1/Lgals9/Lbp/App
GO:0032642	regulation of chemokine production	27	0.863376	1.52441	0.00599401	0.245057	0.224932	84	tags=19%, list=3%, signal=18%	Elane/Zfpm1/Lgals9/Lbp/App
GO:0033993	response to lipid	155	0.694222	1.25952	0.00599401	0.245057	0.224932	320	tags=18%, list=11%, signal=17%	Elane/Ctsg/Calr/Lgals9/Aqp1/Lbp/Anxa3/Runx1/Slpi/F2r/Akap13/Abcb4/Mapkapk2/Nrip1/Abcg1/Prdx2/Gnas/Mapkapk3/Gfi1/Per1/Dgat2/Pdia3/Stat1/Pf4/Vim/Grn/Xbp1/Adcy6
GO:0042107	cytokine metabolic process	35	0.816997	1.44678	0.00599401	0.245057	0.224932	215	tags=31%, list=7%, signal=30%	Elane/Zfpm1/Lbp/App/Fcgr3/Cebpe/Mapkapk2/Tyrobp/Trem3/Stat5a/Irf7
GO:0060627	regulation of vesicle-mediated transport	121	0.704055	1.27652	0.00599401	0.245057	0.224932	303	tags=18%, list=10%, signal=17%	Prtn3/Calr/Apoe/Gata2/Lgals9/C3/Ankrd13a/Lbp/Fcgr3/Sorl1/Coro1a/Nedd4/Sod1/Rab4a/Lman2/Arrb1/Sirt2/Rab27a/Unc119/Use1/Ncam1/Csk
GO:0042108	positive regulation of cytokine biosynthetic process	21	0.879556	1.55008	0.006	0.245057	0.224932	203	tags=38%, list=7%, signal=36%	Elane/Zfpm1/Lbp/App/Fcgr3/Mapkapk2/Tyrobp/Stat5a
GO:0045773	positive regulation of axon extension	11	0.932513	1.60047	0.00613497	0.245619	0.225448	23	tags=18%, list=1%, signal=18%	Apoe/Rpl4
GO:0050901	leukocyte tethering or rolling	10	0.935312	1.59109	0.00618557	0.245619	0.225448	1	tags=10%, list=0%, signal=10%	Elane

## Sheet: Sheet4
MARROW_Slingshot_gseaGO_lineage2_PseudotimeDE
ID	Description	setSize	enrichmentScore	NES	pvalue	p.adjust	qvalues	rank	leading_edge	core_enrichment
GO:0006091	generation of precursor metabolites and energy	103	0.682941	1.27073	0.000999001	0.0683533	0.0603426	759	tags=58%, list=25%, signal=45%	Atp5b/Cox4i1/Cox6a1/Phb2/Gnas/Atp5d/Ldha/Ndufb9/Cyc1/Uqcrq/Mdh2/Mybbp1a/Uqcr10/Cox5a/Atp5o/Uqcrfs1/Sdhb/Hk1/Ndufc2/Cs/Ndufs7/Sdhc/Ndufa10/Sdhd/Ndufb8/Ndufs6/Cdk1/Cox17/Chchd10/Uqcrc1/Aldoa/Ndufv2/Cox5b/Myc/Idh3a/Ndufs2/Ndufv1/Ndufa12/Ndufa7/Ndufv3/Sdha/Adsl/Pklr/Sod2/Mdh1/Ncor1/Zbtb7a/Ppif/Tbrg4/Fxn/Akt1/Bax/Mtch2/Hmgcl/Ndufb6/Adh5/Gpi1/Fh1/Slc25a12/Nfatc3
GO:0006119	oxidative phosphorylation	41	0.790023	1.41098	0.000999001	0.0683533	0.0603426	434	tags=68%, list=14%, signal=59%	Atp5b/Cox4i1/Cox6a1/Ndufb9/Cyc1/Uqcrq/Uqcr10/Cox5a/Atp5o/Uqcrfs1/Ndufc2/Sdhc/Ndufa10/Sdhd/Ndufb8/Ndufs6/Cdk1/Chchd10/Uqcrc1/Ndufv2/Cox5b/Myc/Ndufs2/Ndufv1/Ndufa12/Ndufa7/Ndufv3/Sdha
GO:0006163	purine nucleotide metabolic process	131	0.708098	1.32524	0.000999001	0.0683533	0.0603426	598	tags=47%, list=20%, signal=40%	Atp5b/Atp5g3/Atpif1/Cox4i1/Cox6a1/Atp5a1/Nme1/Hspa8/Atp5d/Ldha/Ndufb9/Hint1/Mthfd1/Pnp/Cyc1/Ran/Uqcrq/Parp1/Ak2/Uqcr10/Cox5a/Atp5o/Uqcrfs1/Hk1/Ndufc2/Cs/Nudt9/Gart/Sdhc/Ndufa10/Atp5h/Sdhd/Ndufb8/Ndufs6/Atp5c1/Cdk1/Chchd10/Uqcrc1/Aldoa/Ndufv2/Cox5b/Myc/Ndufs2/Ndufv1/Ndufa12/Ndufa7/Ndufv3/Nme2/Nt5c2/Tspo/Sdha/Adsl/Pklr/Atic/Ncor1/Zbtb7a/Acsl5/Gtpbp1/Ppif/Fxn/Acss1/Prpsap1
GO:0006412	translation	141	0.684752	1.28228	0.000999001	0.0683533	0.0603426	314	tags=38%, list=10%, signal=36%	Eef1b2/Eef1g/Eef2/Ncl/Rpl4/Rps20/Rplp2/Cdk4/Eif4g1/Rps8/Calr/Rps21/Pa2g4/Eif3f/Rpl13/Eif3c/Eif3g/Eif3b/Rpl32/Eif3k/C1qbp/Eif3i/Vars/Rpl18/Eif3d/Eef1d/Eif4b/Eif3h/Mrpl52/Rps27l/Eprs/Eif4ebp1/Rps11/Eif4a1/Mrpl18/Rps19/Tpr/Gspt1/Mrpl20/Hnrnpd/Kars/Rpl23/Etf1/Mrpl12/Larp1/Cnbp/Gars/Mrpl30/Caprin1/Khsrp/Hars/Eif4g2/Eif4e2/Mrpl34
GO:0006518	peptide metabolic process	190	0.667351	1.2582	0.000999001	0.0683533	0.0603426	770	tags=54%, list=26%, signal=43%	Eef1b2/Eef1g/Eef2/Gpx1/Ncl/Rpl4/Sod1/Rps20/Rplp2/Cdk4/Hspa8/Eif4g1/Rps8/Calr/Rps21/Pa2g4/Eif3f/Rpl13/Eif3c/Eif3g/Eif3b/Rpl32/Eif3k/C1qbp/Eif3i/Vars/Rpl18/Eif3d/Eef1d/Eif4b/Eif3h/Mrpl52/Rps27l/Eprs/Spcs2/Eif4ebp1/Rps11/Eif4a1/Gclm/Mrpl18/Rps19/Tpr/Gspt1/Mrpl20/Hnrnpd/Kars/Rpl23/Etf1/Mrpl12/Larp1/Apoe/Cnbp/Gars/Mrpl30/Caprin1/Khsrp/Hars/Eif4g2/Eif4e2/Mrpl34/Eif5b/Nfe2l2/Eif5/Ndufa7/Xpnpep1/Eif1ax/S…
GO:0006753	nucleoside phosphate metabolic process	167	0.691792	1.30042	0.000999001	0.0683533	0.0603426	598	tags=46%, list=20%, signal=39%	Atp5b/Atp5g3/Atpif1/Cox4i1/Cox6a1/Atp5a1/Nme1/Hspa8/Atp5d/Taldo1/Ldha/Ndufb9/Tkt/Hint1/Mthfd1/Pnp/Cyc1/Ran/Uqcrq/Mdh2/Parp1/Ak2/Uqcr10/Cox5a/Atp5o/Uqcrfs1/Hk1/Ndufc2/Cad/Kars/Cs/Nudt9/Gart/Sdhc/Ndufa10/Atp5h/Sdhd/Gars/Ndufb8/Ndufs6/Atp5c1/Cdk1/Chchd10/Uqcrc1/Aldoa/Ndufv2/Rpia/Cox5b/Myc/Idh3a/Ndufs2/Ndufv1/Ndufa12/Ndufa7/Ndufv3/Nme2/Nt5c2/Tspo/Sdha/Adsl/Pklr/Cnp/Pck2/Uck2/Atic/Pgd/Me2/Mdh1/Ncor1/R…
GO:0007596	blood coagulation	49	0.753016	1.35668	0.000999001	0.0683533	0.0603426	358	tags=10%, list=12%, signal=9%	Prdx2/Gnas/Gata1/Apoe/Nfe2l2
GO:0007599	hemostasis	49	0.753016	1.35668	0.000999001	0.0683533	0.0603426	358	tags=10%, list=12%, signal=9%	Prdx2/Gnas/Gata1/Apoe/Nfe2l2
GO:0009117	nucleotide metabolic process	166	0.694964	1.30623	0.000999001	0.0683533	0.0603426	598	tags=46%, list=20%, signal=39%	Atp5b/Atp5g3/Atpif1/Cox4i1/Cox6a1/Atp5a1/Nme1/Hspa8/Atp5d/Taldo1/Ldha/Ndufb9/Tkt/Hint1/Mthfd1/Pnp/Cyc1/Ran/Uqcrq/Mdh2/Parp1/Ak2/Uqcr10/Cox5a/Atp5o/Uqcrfs1/Hk1/Ndufc2/Cad/Kars/Cs/Nudt9/Gart/Sdhc/Ndufa10/Atp5h/Sdhd/Gars/Ndufb8/Ndufs6/Atp5c1/Cdk1/Chchd10/Uqcrc1/Aldoa/Ndufv2/Rpia/Cox5b/Myc/Idh3a/Ndufs2/Ndufv1/Ndufa12/Ndufa7/Ndufv3/Nme2/Nt5c2/Tspo/Sdha/Adsl/Pklr/Cnp/Pck2/Uck2/Atic/Pgd/Me2/Mdh1/Ncor1/R…
GO:0009123	nucleoside monophosphate metabolic process	96	0.73181	1.35817	0.000999001	0.0683533	0.0603426	449	tags=48%, list=15%, signal=42%	Atp5b/Atp5g3/Atpif1/Cox4i1/Cox6a1/Atp5a1/Hspa8/Atp5d/Ldha/Ndufb9/Cyc1/Uqcrq/Parp1/Ak2/Uqcr10/Cox5a/Atp5o/Uqcrfs1/Hk1/Ndufc2/Nudt9/Gart/Sdhc/Ndufa10/Atp5h/Sdhd/Ndufb8/Ndufs6/Atp5c1/Cdk1/Chchd10/Uqcrc1/Aldoa/Ndufv2/Cox5b/Myc/Ndufs2/Ndufv1/Ndufa12/Ndufa7/Ndufv3/Nt5c2/Tspo/Sdha/Adsl/Pklr
GO:0009126	purine nucleoside monophosphate metabolic process	93	0.743446	1.37786	0.000999001	0.0683533	0.0603426	449	tags=49%, list=15%, signal=43%	Atp5b/Atp5g3/Atpif1/Cox4i1/Cox6a1/Atp5a1/Hspa8/Atp5d/Ldha/Ndufb9/Cyc1/Uqcrq/Parp1/Ak2/Uqcr10/Cox5a/Atp5o/Uqcrfs1/Hk1/Ndufc2/Nudt9/Gart/Sdhc/Ndufa10/Atp5h/Sdhd/Ndufb8/Ndufs6/Atp5c1/Cdk1/Chchd10/Uqcrc1/Aldoa/Ndufv2/Cox5b/Myc/Ndufs2/Ndufv1/Ndufa12/Ndufa7/Ndufv3/Nt5c2/Tspo/Sdha/Adsl/Pklr
GO:0009141	nucleoside triphosphate metabolic process	98	0.749112	1.39103	0.000999001	0.0683533	0.0603426	449	tags=48%, list=15%, signal=42%	Atp5b/Atp5g3/Atpif1/Cox4i1/Cox6a1/Atp5a1/Nme1/Hspa8/Atp5d/Ldha/Ndufb9/Pnp/Cyc1/Ran/Uqcrq/Parp1/Ak2/Uqcr10/Cox5a/Atp5o/Uqcrfs1/Hk1/Ndufc2/Cad/Sdhc/Ndufa10/Atp5h/Sdhd/Ndufb8/Ndufs6/Atp5c1/Cdk1/Chchd10/Uqcrc1/Aldoa/Ndufv2/Cox5b/Myc/Ndufs2/Ndufv1/Ndufa12/Ndufa7/Ndufv3/Nme2/Tspo/Sdha/Pklr
GO:0009144	purine nucleoside triphosphate metabolic process	95	0.752836	1.3964	0.000999001	0.0683533	0.0603426	449	tags=48%, list=15%, signal=43%	Atp5b/Atp5g3/Atpif1/Cox4i1/Cox6a1/Atp5a1/Nme1/Hspa8/Atp5d/Ldha/Ndufb9/Pnp/Cyc1/Ran/Uqcrq/Parp1/Ak2/Uqcr10/Cox5a/Atp5o/Uqcrfs1/Hk1/Ndufc2/Sdhc/Ndufa10/Atp5h/Sdhd/Ndufb8/Ndufs6/Atp5c1/Cdk1/Chchd10/Uqcrc1/Aldoa/Ndufv2/Cox5b/Myc/Ndufs2/Ndufv1/Ndufa12/Ndufa7/Ndufv3/Nme2/Tspo/Sdha/Pklr
GO:0009150	purine ribonucleotide metabolic process	125	0.710844	1.32824	0.000999001	0.0683533	0.0603426	449	tags=42%, list=15%, signal=37%	Atp5b/Atp5g3/Atpif1/Cox4i1/Cox6a1/Atp5a1/Nme1/Hspa8/Atp5d/Ldha/Ndufb9/Hint1/Pnp/Cyc1/Ran/Uqcrq/Parp1/Ak2/Uqcr10/Cox5a/Atp5o/Uqcrfs1/Hk1/Ndufc2/Cs/Nudt9/Gart/Sdhc/Ndufa10/Atp5h/Sdhd/Ndufb8/Ndufs6/Atp5c1/Cdk1/Chchd10/Uqcrc1/Aldoa/Ndufv2/Cox5b/Myc/Ndufs2/Ndufv1/Ndufa12/Ndufa7/Ndufv3/Nme2/Nt5c2/Tspo/Sdha/Adsl/Pklr
GO:0009161	ribonucleoside monophosphate metabolic process	94	0.73632	1.36469	0.000999001	0.0683533	0.0603426	449	tags=49%, list=15%, signal=43%	Atp5b/Atp5g3/Atpif1/Cox4i1/Cox6a1/Atp5a1/Hspa8/Atp5d/Ldha/Ndufb9/Cyc1/Uqcrq/Parp1/Ak2/Uqcr10/Cox5a/Atp5o/Uqcrfs1/Hk1/Ndufc2/Nudt9/Gart/Sdhc/Ndufa10/Atp5h/Sdhd/Ndufb8/Ndufs6/Atp5c1/Cdk1/Chchd10/Uqcrc1/Aldoa/Ndufv2/Cox5b/Myc/Ndufs2/Ndufv1/Ndufa12/Ndufa7/Ndufv3/Nt5c2/Tspo/Sdha/Adsl/Pklr
GO:0009167	purine ribonucleoside monophosphate metabolic process	93	0.743446	1.37786	0.000999001	0.0683533	0.0603426	449	tags=49%, list=15%, signal=43%	Atp5b/Atp5g3/Atpif1/Cox4i1/Cox6a1/Atp5a1/Hspa8/Atp5d/Ldha/Ndufb9/Cyc1/Uqcrq/Parp1/Ak2/Uqcr10/Cox5a/Atp5o/Uqcrfs1/Hk1/Ndufc2/Nudt9/Gart/Sdhc/Ndufa10/Atp5h/Sdhd/Ndufb8/Ndufs6/Atp5c1/Cdk1/Chchd10/Uqcrc1/Aldoa/Ndufv2/Cox5b/Myc/Ndufs2/Ndufv1/Ndufa12/Ndufa7/Ndufv3/Nt5c2/Tspo/Sdha/Adsl/Pklr
GO:0009199	ribonucleoside triphosphate metabolic process	93	0.759775	1.40812	0.000999001	0.0683533	0.0603426	449	tags=51%, list=15%, signal=44%	Atp5b/Atp5g3/Atpif1/Cox4i1/Cox6a1/Atp5a1/Nme1/Hspa8/Atp5d/Ldha/Ndufb9/Pnp/Cyc1/Ran/Uqcrq/Parp1/Ak2/Uqcr10/Cox5a/Atp5o/Uqcrfs1/Hk1/Ndufc2/Cad/Sdhc/Ndufa10/Atp5h/Sdhd/Ndufb8/Ndufs6/Atp5c1/Cdk1/Chchd10/Uqcrc1/Aldoa/Ndufv2/Cox5b/Myc/Ndufs2/Ndufv1/Ndufa12/Ndufa7/Ndufv3/Nme2/Tspo/Sdha/Pklr
GO:0009205	purine ribonucleoside triphosphate metabolic process	92	0.75804	1.40433	0.000999001	0.0683533	0.0603426	449	tags=50%, list=15%, signal=44%	Atp5b/Atp5g3/Atpif1/Cox4i1/Cox6a1/Atp5a1/Nme1/Hspa8/Atp5d/Ldha/Ndufb9/Pnp/Cyc1/Ran/Uqcrq/Parp1/Ak2/Uqcr10/Cox5a/Atp5o/Uqcrfs1/Hk1/Ndufc2/Sdhc/Ndufa10/Atp5h/Sdhd/Ndufb8/Ndufs6/Atp5c1/Cdk1/Chchd10/Uqcrc1/Aldoa/Ndufv2/Cox5b/Myc/Ndufs2/Ndufv1/Ndufa12/Ndufa7/Ndufv3/Nme2/Tspo/Sdha/Pklr
GO:0009259	ribonucleotide metabolic process	128	0.709015	1.32572	0.000999001	0.0683533	0.0603426	597	tags=48%, list=20%, signal=41%	Atp5b/Atp5g3/Atpif1/Cox4i1/Cox6a1/Atp5a1/Nme1/Hspa8/Atp5d/Ldha/Ndufb9/Hint1/Pnp/Cyc1/Ran/Uqcrq/Parp1/Ak2/Uqcr10/Cox5a/Atp5o/Uqcrfs1/Hk1/Ndufc2/Cad/Cs/Nudt9/Gart/Sdhc/Ndufa10/Atp5h/Sdhd/Ndufb8/Ndufs6/Atp5c1/Cdk1/Chchd10/Uqcrc1/Aldoa/Ndufv2/Cox5b/Myc/Ndufs2/Ndufv1/Ndufa12/Ndufa7/Ndufv3/Nme2/Nt5c2/Tspo/Sdha/Adsl/Pklr/Uck2/Atic/Ncor1/Zbtb7a/Acsl5/Gtpbp1/Ppif/Fxn/Acss1
GO:0010941	regulation of cell death	372	0.598362	1.13919	0.000999001	0.0683533	0.0603426	657	tags=26%, list=22%, signal=23%	Atpif1/Gpx1/Hsp90ab1/Ncl/Prdx2/Sod1/Ybx1/Phb2/Cdk4/Hspa8/Eif4g1/Mt1/Slc25a5/Pa2g4/Anp32b/Ucp2/Pnp/Hspd1/C1qbp/Ddb1/Aqp1/Eef1d/Mybbp1a/Sphk1/Parp1/Top2a/Rps27l/Cdc34/Txn1/Cd24a/Itgb1/Erp29/Gclm/Hk1/Gnai2/Ndufc2/Smarca4/P4hb/Bag1/Sfpq/Gata1/Cacybp/Apoe/Atf4/Dnmt1/Hsp90b1/Acin1/Ctsd/Hmgb2/Ruvbl1/Cdk1/Chchd10/Ndufa13/Hspa5/Epor/Srsf6/Nfe2l2/Myc/Tomm22/Lmna/Birc5/Nme2/Slk/Psmc1/Fam162a/Mtdh/Tspo/Rsl1d…
GO:0017144	drug metabolic process	176	0.689845	1.2982	0.000999001	0.0683533	0.0603426	470	tags=35%, list=16%, signal=32%	Atp5b/Atp5g3/Atpif1/Cox4i1/Cox6a1/Gpx1/Prdx2/Sod1/Atp5a1/Prdx6/Hspa8/Atp5d/Ldha/Ndufb9/Cyc1/Uqcrq/Mdh2/Parp1/Ak2/Uqcr10/Cox5a/Atp5o/Uqcrfs1/Sdhb/Hk1/Ndufc2/Cad/Cs/Gart/Sdhc/Dnmt1/Ndufa10/Atp5h/Sdhd/Ndufb8/Ndufs6/Mat2a/Atp5c1/Khsrp/Cdk1/Chchd10/Uqcrc1/Aldoa/Epor/Ndufv2/Cox5b/Myc/Idh3a/Ndufs2/Ndufv1/Ndufa12/Ndufa7/Ndufv3/Nt5c2/Xpnpep1/Mpo/Tspo/Sdha/Adsl/Pklr/Sod2/Pck2
GO:0019637	organophosphate metabolic process	229	0.657527	1.24239	0.000999001	0.0683533	0.0603426	598	tags=37%, list=20%, signal=32%	Atp5b/Atp5g3/Atpif1/Cox4i1/Cox6a1/Atp5a1/Prdx6/Nme1/Hspa8/Atp5d/Taldo1/Ldha/Ndufb9/Tkt/Hint1/Mthfd1/Pnp/Cyc1/Ran/Uqcrq/Mdh2/Parp1/Ak2/Uqcr10/Cox5a/Atp5o/Uqcrfs1/Hk1/Ndufc2/Cad/Kars/Cs/Nudt9/Gart/Sdhc/Ndufa10/Atp5h/Sdhd/Pla2g12a/Gars/Ndufb8/Pgp/Ndufs6/Atp5c1/Cdk1/Cd81/Chchd10/Uqcrc1/Aldoa/Ndufv2/Rpia/Cox5b/Myc/Idh3a/Ndufs2/Ndufv1/Isyna1/Ndufa12/Ndufa7/Ndufv3/Nme2/Nt5c2/Tspo/Sdha/Adsl/Pklr/Cnp/Pck2…
GO:0019693	ribose phosphate metabolic process	137	0.708508	1.32672	0.000999001	0.0683533	0.0603426	598	tags=49%, list=20%, signal=41%	Atp5b/Atp5g3/Atpif1/Cox4i1/Cox6a1/Atp5a1/Nme1/Hspa8/Atp5d/Taldo1/Ldha/Ndufb9/Tkt/Hint1/Pnp/Cyc1/Ran/Uqcrq/Parp1/Ak2/Uqcr10/Cox5a/Atp5o/Uqcrfs1/Hk1/Ndufc2/Cad/Cs/Nudt9/Gart/Sdhc/Ndufa10/Atp5h/Sdhd/Ndufb8/Ndufs6/Atp5c1/Cdk1/Chchd10/Uqcrc1/Aldoa/Ndufv2/Rpia/Cox5b/Myc/Ndufs2/Ndufv1/Ndufa12/Ndufa7/Ndufv3/Nme2/Nt5c2/Tspo/Sdha/Adsl/Pklr/Uck2/Atic/Pgd/Ncor1/Zbtb7a/Acsl5/Gtpbp1/Ppif/Fxn/Acss1/Prpsap1
GO:0019725	cellular homeostasis	189	0.654629	1.23396	0.000999001	0.0683533	0.0603426	590	tags=25%, list=20%, signal=21%	Atp5b/Car2/Fth1/Ftl1/Gpx1/Prdx2/Sod1/Prdx6/Mt1/Mt2/Glrx5/Txn2/Ucp2/Aqp1/Txn1/Cd24a/Hk1/Aplp2/Smarca4/P4hb/Apoe/Txnl1/Atf4/Ywhae/E2f4/Ube2c/Atp1b2/Kcnn4/Aldoa/Epor/Nfe2l2/Myc/Birc5/Afg3l2/Gsto1/Pck2/Rhag/Atox1/Grina/Nucks1/Tmbim6/Pdia3/Fis1/Immt/Psen2/Pcna/Fxn
GO:0032649	regulation of interferon-gamma production	31	0.832622	1.46953	0.000999001	0.0683533	0.0603426	135	tags=13%, list=4%, signal=12%	Hspd1/C1qbp/Zfpm1/Lgals9
GO:0042592	homeostatic process	399	0.605573	1.1533	0.000999001	0.0683533	0.0603426	590	tags=25%, list=20%, signal=23%	Atp5b/Atpif1/Car2/Fth1/Ftl1/Gpx1/Hsp90ab1/Prdx2/Sod1/Tmem14c/Prdx6/Cct7/Eif4g1/Mt1/Gnas/Mt2/Cct5/Klf1/Glrx5/Txn2/Ucp2/Mthfd1/Cct6a/Rhd/Cct3/Ddb1/Zfpm1/Aqp1/Parp1/Txn1/Sfxn1/Abcb4/Cd24a/Ezh2/Itgb1/Gclm/Hk1/Aplp2/Rps19/Gnai2/Smarca4/Hnrnpd/Lyar/P4hb/Gata1/Apoe/Txnl1/Atf4/Ywhae/E2f4/Hnrnpc/Ube2c/Atp1b2/Hmgb2/Kcnn4/Lmo2/Tcf3/Aldoa/Ehd1/Epor/Nfe2l2/Myc/Rpa2/Gfi1b/Lmna/Birc5/Afg3l2/Ank1/Tspo/Ccne1/Gsto…
GO:0042773	ATP synthesis coupled electron transport	31	0.806341	1.42315	0.000999001	0.0683533	0.0603426	434	tags=77%, list=14%, signal=67%	Cox4i1/Cox6a1/Ndufb9/Cyc1/Uqcrq/Uqcr10/Cox5a/Uqcrfs1/Ndufc2/Sdhc/Ndufa10/Sdhd/Ndufb8/Ndufs6/Cdk1/Uqcrc1/Ndufv2/Cox5b/Ndufs2/Ndufv1/Ndufa12/Ndufa7/Ndufv3/Sdha
GO:0042775	mitochondrial ATP synthesis coupled electron transport	30	0.814577	1.43389	0.000999001	0.0683533	0.0603426	434	tags=80%, list=14%, signal=69%	Cox4i1/Cox6a1/Ndufb9/Cyc1/Uqcrq/Uqcr10/Cox5a/Uqcrfs1/Ndufc2/Sdhc/Ndufa10/Sdhd/Ndufb8/Ndufs6/Cdk1/Uqcrc1/Ndufv2/Cox5b/Ndufs2/Ndufv1/Ndufa12/Ndufa7/Ndufv3/Sdha
GO:0043043	peptide biosynthetic process	148	0.679856	1.27522	0.000999001	0.0683533	0.0603426	365	tags=39%, list=12%, signal=36%	Eef1b2/Eef1g/Eef2/Ncl/Rpl4/Rps20/Rplp2/Cdk4/Eif4g1/Rps8/Calr/Rps21/Pa2g4/Eif3f/Rpl13/Eif3c/Eif3g/Eif3b/Rpl32/Eif3k/C1qbp/Eif3i/Vars/Rpl18/Eif3d/Eef1d/Eif4b/Eif3h/Mrpl52/Rps27l/Eprs/Eif4ebp1/Rps11/Eif4a1/Gclm/Mrpl18/Rps19/Tpr/Gspt1/Mrpl20/Hnrnpd/Kars/Rpl23/Etf1/Mrpl12/Larp1/Cnbp/Gars/Mrpl30/Caprin1/Khsrp/Hars/Eif4g2/Eif4e2/Mrpl34/Eif5b/Nfe2l2/Eif5
GO:0043066	negative regulation of apoptotic process	197	0.629504	1.18656	0.000999001	0.0683533	0.0603426	657	tags=30%, list=22%, signal=25%	Gpx1/Hsp90ab1/Ncl/Prdx2/Sod1/Ybx1/Phb2/Hspa8/Mt1/Slc25a5/Pa2g4/Anp32b/Ucp2/Pnp/Hspd1/Ddb1/Aqp1/Sphk1/Itgb1/Gclm/Hk1/Gnai2/Smarca4/Bag1/Gata1/Apoe/Dnmt1/Hsp90b1/Hmgb2/Cdk1/Ndufa13/Hspa5/Epor/Srsf6/Nfe2l2/Myc/Lmna/Birc5/Nme2/Mtdh/Sod2/Hsph1/Qars/Psme3/Atox1/Slc25a4/Grina/Tmbim6/Taf9/Asns/Psen2/Cfdp1/Ppif/Fxn/Psmg2/Vegfb/Akt1/Bax/Ctnnb1/Arl6ip1
GO:0043603	cellular amide metabolic process	241	0.652078	1.23322	0.000999001	0.0683533	0.0603426	770	tags=47%, list=26%, signal=38%	Eef1b2/Eef1g/Eef2/Gpx1/Ncl/Rpl4/Sod1/Rps20/Rplp2/Cdk4/Hspa8/Eif4g1/Rps8/Calr/Rps21/Pa2g4/Eif3f/Rpl13/Eif3c/Eif3g/Mthfd1/Eif3b/Rpl32/Eif3k/C1qbp/Eif3i/Vars/Rpl18/Eif3d/Eef1d/Sphk1/Eif4b/Eif3h/Mrpl52/Rps27l/Eprs/Spcs2/Eif4ebp1/Rps11/Eif4a1/Gclm/Mrpl18/Rps19/Tpr/Gspt1/Mrpl20/Hnrnpd/Kars/Cs/Rpl23/Etf1/Mrpl12/Gart/Larp1/Apoe/Cnbp/Gars/Mrpl30/Caprin1/Khsrp/Hars/Eif4g2/Eif4e2/Mrpl34/Eif5b/Nfe2l2/Eif5/Nd…
GO:0043604	amide biosynthetic process	176	0.662204	1.24618	0.000999001	0.0683533	0.0603426	758	tags=55%, list=25%, signal=43%	Eef1b2/Eef1g/Eef2/Ncl/Rpl4/Rps20/Rplp2/Cdk4/Eif4g1/Rps8/Calr/Rps21/Pa2g4/Eif3f/Rpl13/Eif3c/Eif3g/Mthfd1/Eif3b/Rpl32/Eif3k/C1qbp/Eif3i/Vars/Rpl18/Eif3d/Eef1d/Sphk1/Eif4b/Eif3h/Mrpl52/Rps27l/Eprs/Eif4ebp1/Rps11/Eif4a1/Gclm/Mrpl18/Rps19/Tpr/Gspt1/Mrpl20/Hnrnpd/Kars/Rpl23/Etf1/Mrpl12/Gart/Larp1/Cnbp/Gars/Mrpl30/Caprin1/Khsrp/Hars/Eif4g2/Eif4e2/Mrpl34/Eif5b/Nfe2l2/Eif5/Ndufa7/Eif1ax/Eif2b1/Qars/Hspa14…
GO:0044281	small molecule metabolic process	379	0.600341	1.14274	0.000999001	0.0683533	0.0603426	793	tags=37%, list=26%, signal=31%	Atp5b/Atp5g3/Atpif1/Car1/Cox4i1/Cox6a1/Sod1/Atp5a1/Nme1/Hspa8/Atp5d/Taldo1/Ldha/Ndufb9/Tkt/Txn2/Hint1/Mthfd1/Pnp/Cyc1/Ran/Uqcrq/Mdh2/Vars/Ddb1/Sphk1/Parp1/Txn1/Ak2/Sfxn1/Eprs/Uqcr10/Cox5a/Atp5o/Uqcrfs1/Gclm/Sdhb/Hk1/Aplp2/Ndufc2/Cad/P4hb/Kars/Cs/Nudt9/Gart/Urod/Apoe/Atf4/Sdhc/Ndufa10/Hdlbp/Atp5h/Sdhd/Gars/Ndufb8/Pgp/Ndufs6/Mat2a/Atp5c1/Hars/Cdk1/Tecr/Chchd10/Uqcrc1/Aldoa/Ndufv2/Rpia/Cox5b/Myc/Idh…
GO:0045807	positive regulation of endocytosis	49	0.750754	1.3526	0.000999001	0.0683533	0.0603426	239	tags=14%, list=8%, signal=13%	Sod1/Hspa8/Calr/Itgb1/Lman2/Lyar/Apoe
GO:0046034	ATP metabolic process	81	0.764787	1.40875	0.000999001	0.0683533	0.0603426	449	tags=52%, list=15%, signal=45%	Atp5b/Atp5g3/Atpif1/Cox4i1/Cox6a1/Atp5a1/Hspa8/Atp5d/Ldha/Ndufb9/Cyc1/Uqcrq/Parp1/Ak2/Uqcr10/Cox5a/Atp5o/Uqcrfs1/Hk1/Ndufc2/Sdhc/Ndufa10/Atp5h/Sdhd/Ndufb8/Ndufs6/Atp5c1/Cdk1/Chchd10/Uqcrc1/Aldoa/Ndufv2/Cox5b/Myc/Ndufs2/Ndufv1/Ndufa12/Ndufa7/Ndufv3/Tspo/Sdha/Pklr
GO:0050766	positive regulation of phagocytosis	22	0.874445	1.50482	0.000999001	0.0683533	0.0603426	208	tags=23%, list=7%, signal=21%	Sod1/Hspa8/Calr/Lman2/Lyar
GO:0051187	cofactor catabolic process	24	0.833014	1.44548	0.000999001	0.0683533	0.0603426	28	tags=17%, list=1%, signal=17%	Gpx1/Prdx2/Prdx6/Blvrb
GO:0055086	nucleobase-containing small molecule metabolic process	178	0.684705	1.28871	0.000999001	0.0683533	0.0603426	598	tags=44%, list=20%, signal=37%	Atp5b/Atp5g3/Atpif1/Cox4i1/Cox6a1/Atp5a1/Nme1/Hspa8/Atp5d/Taldo1/Ldha/Ndufb9/Tkt/Hint1/Mthfd1/Pnp/Cyc1/Ran/Uqcrq/Mdh2/Parp1/Ak2/Uqcr10/Cox5a/Atp5o/Uqcrfs1/Hk1/Ndufc2/Cad/Kars/Cs/Nudt9/Gart/Sdhc/Ndufa10/Atp5h/Sdhd/Gars/Ndufb8/Ndufs6/Atp5c1/Cdk1/Chchd10/Uqcrc1/Aldoa/Ndufv2/Rpia/Cox5b/Myc/Idh3a/Ndufs2/Ndufv1/Ndufa12/Ndufa7/Ndufv3/Nme2/Nt5c2/Tk1/Tspo/Sdha/Adsl/Pklr/Cnp/Pck2/Uck2/Atic/Pgd/Me2/Mdh1/Nco…
GO:0071345	cellular response to cytokine stimulus	189	0.634825	1.19663	0.000999001	0.0683533	0.0603426	372	tags=19%, list=12%, signal=17%	Atp5b/Hsp90ab1/Ncl/Tuba1b/Ybx1/Cdk4/Hdgf/Cfl1/Slc25a5/Srm/Hspd1/Prpf8/Sphk1/Alad/Cdc34/Ubtf/Cd24a/Eprs/Gclm/Tpr/Cdc37/P4hb/Kars/Cacybp/Mkrn1/Vamp8/Mat2a/Khsrp/Mcm2/Ndufa13/Csnk2b/Hspa5/Nfe2l2/Myc/Smarca5
GO:0072521	purine-containing compound metabolic process	136	0.705315	1.32032	0.000999001	0.0683533	0.0603426	598	tags=46%, list=20%, signal=38%	Atp5b/Atp5g3/Atpif1/Cox4i1/Cox6a1/Atp5a1/Nme1/Hspa8/Atp5d/Ldha/Ndufb9/Hint1/Mthfd1/Pnp/Cyc1/Ran/Uqcrq/Parp1/Ak2/Uqcr10/Cox5a/Atp5o/Uqcrfs1/Hk1/Ndufc2/Cs/Nudt9/Gart/Sdhc/Ndufa10/Atp5h/Sdhd/Ndufb8/Ndufs6/Atp5c1/Cdk1/Chchd10/Uqcrc1/Aldoa/Ndufv2/Cox5b/Myc/Ndufs2/Ndufv1/Ndufa12/Ndufa7/Ndufv3/Nme2/Nt5c2/Tspo/Sdha/Adsl/Pklr/Atic/Ncor1/Zbtb7a/Acsl5/Gtpbp1/Ppif/Fxn/Acss1/Prpsap1
GO:1901566	organonitrogen compound biosynthetic process	361	0.642802	1.22323	0.000999001	0.0683533	0.0603426	758	tags=43%, list=25%, signal=36%	Atp5b/Atp5g3/Atpif1/Eef1b2/Eef1g/Eef2/Ncl/Rpl4/Atp5a1/Tmem14c/Rps20/Rplp2/Cpox/Nme1/Cdk4/Eif4g1/Atp5d/Rps8/Calr/Rps21/Pa2g4/Eif3f/Rpl13/Eif3c/Eif3g/Mthfd1/Eif3b/Srm/Pnp/Cyc1/Rpl32/Eif3k/C1qbp/Eif3i/Vars/Rpl18/Zfpm1/Eif3d/Eef1d/Sphk1/Eif4b/Alad/Parp1/Eif3h/Mrpl52/Hmbs/Rps27l/Ak2/Eprs/Eif4ebp1/Rps11/Eif4a1/Atp5o/Gclm/Mrpl18/Hk1/Rps19/Tpr/Ndufc2/Gspt1/Mrpl20/Hnrnpd/Cad/Kars/Rpl23/Etf1/Mrpl12/Gart/La…
GO:0002418	immune response to tumor cell	10	0.923163	1.50853	0.00100908	0.0683533	0.0603426	161	tags=20%, list=5%, signal=19%	Hspd1/Cd24a
GO:0006396	RNA processing	143	0.643358	1.20499	0.001998	0.0820239	0.0724111	808	tags=65%, list=27%, signal=50%	Ncl/Ybx1/Prdx6/Lsm4/Hspa8/Snrpb/Rps8/Pcbp1/Rps21/Pa2g4/C1qbp/Sf3b2/Pabpn1/Snrnp200/Ddx21/Prpf8/Srrm1/Phf5a/Scaf11/Rps19/Lyar/Isg20/Ddx46/Snrpd1/Ddx39/Sfpq/Ddx24/Snrpd2/Nsun2/Srrm2/Acin1/Hnrnpc/Cpsf2/Srrt/Khsrp/Sf3a2/Thrap3/Papola/Map2k2/Wdr18/Rbm25/Ddx27/Sf3b1/Srsf6/Wdr74/Snrpa1/Dazap1/Ftsj3/Nop2/Nop14/Psip1/Snrpf/Strap/Rsl1d1/Sf3b3/Mrto4/Exosc2/Bcas2/Rbm8a/Luc7l3/Tmbim6/Ncor1/Exosc8/Zbtb7a/Imp3/…
GO:0006885	regulation of pH	15	0.86476	1.45345	0.001998	0.0820239	0.0724111	6	tags=13%, list=0%, signal=13%	Atp5b/Car2
GO:0007162	negative regulation of cell adhesion	59	0.732655	1.33211	0.001998	0.0820239	0.0724111	161	tags=10%, list=5%, signal=10%	Atp5b/Prdx2/Cfl1/Rcc2/Lgals9/Cd24a
GO:0010976	positive regulation of neuron projection development	71	0.709924	1.30208	0.001998	0.0820239	0.0724111	405	tags=25%, list=13%, signal=22%	Rpl4/Nme1/Cfl1/Ranbp1/Sphk1/Cd24a/Ezh2/Itgb1/Apoe/Snx3/Caprin1/Eif4g2/Map2k2/Ehd1/Hspa5/Epor/Nfe2l2/Nme2
GO:0015672	monovalent inorganic cation transport	70	0.709237	1.29988	0.001998	0.0820239	0.0724111	509	tags=36%, list=17%, signal=30%	Atp5b/Atp5g3/Atp5a1/Phb2/Cpox/Gnas/Atp5d/Cyc1/Aqp1/Atp5o/Nedd4/Ndufs7/Atf4/Ywhae/Atp5h/Atp5c1/Atp1b2/Kcnn4/Cox17/Chchd10/Cox5b/Ank1/Stom/Rhag/Slc25a4
GO:0022900	electron transport chain	37	0.786082	1.39989	0.001998	0.0820239	0.0724111	455	tags=73%, list=15%, signal=63%	Cox4i1/Cox6a1/Ndufb9/Cyc1/Uqcrq/Mybbp1a/Uqcr10/Cox5a/Uqcrfs1/Sdhb/Ndufc2/Sdhc/Ndufa10/Sdhd/Ndufb8/Ndufs6/Cdk1/Uqcrc1/Ndufv2/Cox5b/Ndufs2/Ndufv1/Ndufa12/Ndufa7/Ndufv3/Sdha/Sod2
GO:0022904	respiratory electron transport chain	37	0.786082	1.39989	0.001998	0.0820239	0.0724111	455	tags=73%, list=15%, signal=63%	Cox4i1/Cox6a1/Ndufb9/Cyc1/Uqcrq/Mybbp1a/Uqcr10/Cox5a/Uqcrfs1/Sdhb/Ndufc2/Sdhc/Ndufa10/Sdhd/Ndufb8/Ndufs6/Cdk1/Uqcrc1/Ndufv2/Cox5b/Ndufs2/Ndufv1/Ndufa12/Ndufa7/Ndufv3/Sdha/Sod2
GO:0030641	regulation of cellular pH	15	0.86476	1.45345	0.001998	0.0820239	0.0724111	6	tags=13%, list=0%, signal=13%	Atp5b/Car2
GO:0032102	negative regulation of response to external stimulus	69	0.717213	1.31343	0.001998	0.0820239	0.0724111	239	tags=13%, list=8%, signal=12%	Gpx1/Prdx2/Sod1/C1qbp/Lgals9/Psmb4/Cd24a/Rps19/Apoe
GO:0032609	interferon-gamma production	33	0.787234	1.39382	0.001998	0.0820239	0.0724111	135	tags=12%, list=4%, signal=12%	Hspd1/C1qbp/Zfpm1/Lgals9
GO:0032729	positive regulation of interferon-gamma production	21	0.828106	1.42391	0.001998	0.0820239	0.0724111	114	tags=10%, list=4%, signal=9%	Hspd1/Zfpm1
GO:0036465	synaptic vesicle recycling	15	0.865093	1.45401	0.001998	0.0820239	0.0724111	227	tags=20%, list=8%, signal=19%	Actb/Cd24a/Canx
GO:0043069	negative regulation of programmed cell death	200	0.626806	1.18171	0.001998	0.0820239	0.0724111	657	tags=30%, list=22%, signal=25%	Gpx1/Hsp90ab1/Ncl/Prdx2/Sod1/Ybx1/Phb2/Hspa8/Mt1/Slc25a5/Pa2g4/Anp32b/Ucp2/Pnp/Hspd1/Ddb1/Aqp1/Sphk1/Itgb1/Gclm/Hk1/Gnai2/Smarca4/Bag1/Gata1/Apoe/Dnmt1/Hsp90b1/Hmgb2/Cdk1/Ndufa13/Hspa5/Epor/Srsf6/Nfe2l2/Myc/Lmna/Birc5/Nme2/Mtdh/Sod2/Hsph1/Qars/Psme3/Atox1/Slc25a4/Grina/Tmbim6/Taf9/Asns/Psen2/Cfdp1/Ppif/Fxn/Psmg2/Vegfb/Akt1/Bax/Ctnnb1/Arl6ip1
GO:0045666	positive regulation of neuron differentiation	84	0.691708	1.27577	0.001998	0.0820239	0.0724111	405	tags=24%, list=13%, signal=21%	Rpl4/Nme1/Cfl1/Eif4g1/Ranbp1/Sphk1/Cd24a/Ezh2/Itgb1/Apoe/Snx3/Caprin1/Eif4g2/Tcf3/Map2k2/Ehd1/Hspa5/Epor/Nfe2l2/Nme2
GO:0050727	regulation of inflammatory response	87	0.689199	1.27382	0.001998	0.0820239	0.0724111	319	tags=16%, list=11%, signal=15%	Gpx1/Sod1/Hspd1/C1qbp/Sphk1/Lgals9/Psmb4/Cd24a/Rps19/Ndufc2/Kars/Apoe/Vamp8/Cd81
GO:0050764	regulation of phagocytosis	33	0.786287	1.39215	0.001998	0.0820239	0.0724111	271	tags=21%, list=9%, signal=20%	Sod1/Hspa8/Calr/Sphk1/Lman2/Lyar/Snx3
GO:0050801	ion homeostasis	156	0.636	1.19342	0.001998	0.0820239	0.0724111	721	tags=26%, list=24%, signal=21%	Atp5b/Car2/Fth1/Ftl1/Sod1/Mt1/Gnas/Mt2/Rhd/Parp1/Cd24a/Gclm/Aplp2/Gnai2/Apoe/Atf4/Ywhae/Atp1b2/Epor/Myc/Afg3l2/Ank1/Tspo/Gsto1/Sod2/Rhag/Atox1/Fech/Grina/Tmbim6/Fis1/Immt/Psen2/Fxn/Sri/Bax/Atp1b3/Arf1/Steap3/Pml
GO:0050878	regulation of body fluid levels	74	0.709836	1.30343	0.001998	0.0820239	0.0724111	358	tags=14%, list=12%, signal=12%	Prdx2/Nme1/Gnas/Aqp1/Gnai2/Gata1/Apoe/Vamp8/Kcnn4/Nfe2l2
GO:0051453	regulation of intracellular pH	15	0.86476	1.45345	0.001998	0.0820239	0.0724111	6	tags=13%, list=0%, signal=13%	Atp5b/Car2
GO:0055080	cation homeostasis	140	0.647903	1.2133	0.001998	0.0820239	0.0724111	721	tags=26%, list=24%, signal=21%	Atp5b/Car2/Fth1/Ftl1/Sod1/Mt1/Gnas/Mt2/Rhd/Cd24a/Aplp2/Gnai2/Apoe/Atf4/Ywhae/Atp1b2/Epor/Myc/Afg3l2/Ank1/Gsto1/Sod2/Rhag/Atox1/Fech/Grina/Tmbim6/Fis1/Immt/Psen2/Fxn/Sri/Bax/Atp1b3/Arf1/Steap3/Pml
GO:0055082	cellular chemical homeostasis	150	0.64266	1.2057	0.001998	0.0820239	0.0724111	590	tags=21%, list=20%, signal=18%	Atp5b/Car2/Fth1/Ftl1/Gpx1/Sod1/Mt1/Mt2/Ucp2/Cd24a/Hk1/Aplp2/Smarca4/Apoe/Atf4/Ywhae/Atp1b2/Epor/Myc/Birc5/Afg3l2/Gsto1/Pck2/Rhag/Atox1/Grina/Nucks1/Tmbim6/Fis1/Immt/Psen2/Fxn
GO:0071310	cellular response to organic substance	454	0.583897	1.11382	0.001998	0.0820239	0.0724111	551	tags=20%, list=18%, signal=19%	Actb/Atp5b/Car2/Gpx1/Hsp90ab1/Ncl/Prdx2/Tuba1b/Ybx1/Phb2/Cdk4/Hdgf/Cfl1/Hspa8/Gnas/Fkbp4/Ranbp1/Slc25a5/Calr/Ucp2/Srm/Hspd1/Ly6e/Pabpn1/Aqp1/Prpf8/Sphk1/Alad/Parp1/Cdc34/Ubtf/Abcb4/Cd24a/Eprs/Eif4ebp1/Ezh2/Gclm/Nedd4/Zfp106/Gnai2/Tpr/Smarca4/Cdc37/Hnrnpd/P4hb/Kars/Rpl23/Canx/Larp1/Gata1/Cacybp/Atf4/Dnmt1/Hsp90b1/Mkrn1/Vamp8/Mat2a/Khsrp/Ruvbl2/Mcm2/Lmo2/Ndufa13/Csnk2b/Ipo5/Ehd1/Hspa5/Smarcc1/Nfe2l…
GO:0097237	cellular response to toxic substance	50	0.719265	1.2974	0.001998	0.0820239	0.0724111	601	tags=38%, list=20%, signal=31%	Actb/Prdx2/Sod1/Prdx6/Cfl1/Aqp1/Sphk1/Txn1/Ezh2/Epor/Nfe2l2/Timeless/Mpo/Sod2/Hsph1/Fbxo7/Ppif/Fxn/Top2b
GO:0098771	inorganic ion homeostasis	142	0.647252	1.21219	0.001998	0.0820239	0.0724111	721	tags=26%, list=24%, signal=21%	Atp5b/Car2/Fth1/Ftl1/Sod1/Mt1/Gnas/Mt2/Rhd/Cd24a/Aplp2/Gnai2/Apoe/Atf4/Ywhae/Atp1b2/Epor/Myc/Afg3l2/Ank1/Gsto1/Sod2/Rhag/Atox1/Fech/Grina/Tmbim6/Fis1/Immt/Psen2/Fxn/Sri/Bax/Atp1b3/Arf1/Steap3/Pml
GO:1901135	carbohydrate derivative metabolic process	248	0.628139	1.18911	0.001998	0.0820239	0.0724111	743	tags=38%, list=25%, signal=31%	Atp5b/Atp5g3/Atpif1/Cox4i1/Cox6a1/Atp5a1/Nme1/Hspa8/Atp5d/Taldo1/Ldha/Ndufb9/Tkt/Hint1/Pnp/Cyc1/Ran/Uqcrq/Parp1/Ak2/Uqcr10/Cox5a/Atp5o/Uqcrfs1/Hk1/Ndufc2/Cad/Cs/Nudt9/Gart/Gata1/Sdhc/Ndufa10/Atp5h/Sdhd/Ndufb8/Ndufs6/Rpn2/Atp5c1/Mogs/Cdk1/Chchd10/Uqcrc1/Aldoa/Ndufv2/Stt3b/Rpia/Cox5b/Myc/Ndufs2/Ndufv1/Ndufa12/Ndufa7/Ndufv3/Nme2/Nt5c2/Tk1/Tspo/Sdha/Adsl/Pklr/Uck2/St3gal5/Cela1/Atic/Pgd/Ncor1/Rrm1/Zb…
GO:1901700	response to oxygen-containing compound	311	0.611032	1.16015	0.001998	0.0820239	0.0724111	470	tags=20%, list=16%, signal=19%	Actb/Car2/Eef1b2/Gpx1/Ncl/Prdx2/Sod1/Ybx1/Prdx6/Cdk4/Cfl1/Mt1/Gnas/Ranbp1/Ucp2/Cyc1/Ly6e/Pabpn1/Aqp1/Prpf8/Sphk1/Lgals9/Alad/Parp1/Txn1/Abcb4/Eprs/Eif4ebp1/Ezh2/Zfp106/Gnai2/Smarca4/Hnrnpd/Cad/Rpl23/Larp1/Lig1/Cacybp/Atf4/Dnmt1/Hsp90b1/Mat2a/Ruvbl2/Hmgb2/Cdk1/Tcf3/Ndufa13/Ipo5/Smarcc1/Epor/Nfe2l2/Timeless/Birc5/Mpo/Cdt1/Mtdh/Pklr/Sod2/Rgs10/Eif2b1/Hsph1/Pck2
GO:0006940	regulation of smooth muscle contraction	14	0.895354	1.49863	0.002	0.0820239	0.0724111	130	tags=14%, list=4%, signal=14%	Sod1/Sphk1
GO:0032835	glomerulus development	10	0.90186	1.47372	0.00201816	0.0820239	0.0724111	117	tags=10%, list=4%, signal=10%	Aqp1
GO:0001819	positive regulation of cytokine production	112	0.648215	1.2098	0.002997	0.0852724	0.0752789	319	tags=12%, list=11%, signal=11%	Ncl/Sod1/Hspd1/C1qbp/Zfpm1/Ddx21/Sphk1/Lgals9/Hk1/Kars/Atf4/Hmgb2/Cd81
GO:0006457	protein folding	48	0.719235	1.29509	0.002997	0.0852724	0.0752789	587	tags=52%, list=20%, signal=43%	Hsp90ab1/Cct7/Hspa8/Fkbp4/Cct5/Calr/Cct6a/Hspd1/Cct3/Hspe1/Cdc37/P4hb/Bag1/Canx/Hsp90b1/Pfdn1/Hspa5/Nudc/Hsph1/Hspa14/Cct8/Cct4/Pdia3/Dnajb1/Ppif
GO:0006812	cation transport	194	0.621559	1.17159	0.002997	0.0852724	0.0752789	764	tags=29%, list=25%, signal=23%	Atp5b/Atp5g3/Fth1/Atp5a1/Phb2/Cpox/Cfl1/Gnas/Fkbp4/Atp5d/Cyc1/Rhd/Aqp1/Sfxn1/Atp5o/Nedd4/Gnai2/Ndufs7/Atf4/Ywhae/Atp5h/Vdac1/Snx3/Vamp8/Atp5c1/Atp1b2/Kcnn4/Cox17/Chchd10/Cox5b/Afg3l2/Ank1/Tspo/Gsto1/Slc38a5/Myb/Stom/Rhag/Atox1/Slc25a4/Tmbim6/Psen2/Ppif/Sri/Akt1/Bax/Ctnnb1/Slc3a2/Atp1b3/Arf1/Steap3/Slc25a38/Pml/Tspan13/G6pdx/Nfatc3/Ifngr1
GO:0006839	mitochondrial transport	52	0.702824	1.27036	0.002997	0.0852724	0.0752789	756	tags=60%, list=25%, signal=45%	Atp5b/Atpif1/Tmem14c/Slc25a5/Ucp2/Cyc1/Hspd1/Samm50/Atp5o/Mrpl18/Chchd10/Ndufa13/Cox5b/Tomm22/Afg3l2/Cnp/Dnajc19/Fbxo7/Slc25a4/Fis1/Psen2/Siva1/Tomm5/Ppif/Timm10/Tomm70a/Bax/Mtch2/Slc25a38/Slc25a12/Slc25a1
GO:0006909	phagocytosis	65	0.701184	1.28006	0.002997	0.0852724	0.0752789	271	tags=12%, list=9%, signal=11%	Sod1/Hspa8/Calr/Sphk1/Itgb1/Lman2/Lyar/Snx3
GO:0007005	mitochondrion organization	109	0.670675	1.25031	0.002997	0.0852724	0.0752789	782	tags=59%, list=26%, signal=45%	Atpif1/Gpx1/Chchd2/Phb2/Eif4g1/Atp5d/Slc25a5/Ndufb9/Pnp/Hspd1/Parp1/Cd24a/Samm50/Uqcr10/Gclm/Ndufc2/Cdc37/Ndufs7/Ndufb10/Ndufa10/Vdac1/Ndufb8/Ndufs6/Cox17/Ndufb2/Chchd10/Ndufa13/Dap3/Myc/Tomm22/Ndufb5/Poldip2/Lmna/Afg3l2/Fam162a/Tspo/Sod2/Cnp/Dnajc19/Fbxo7/Slc25a4/Chchd3/Mrpl17/Fis1/Immt/Siva1/Tomm5/Ppif/Fxn/Mrpl15/Lonp1/Timm10/Tomm70a/Akt1/Bax/Mtch2/Dnajc11/Dnaja3/Hmgcl/Hsd17b10/Ndufb6/Tfam/Mtfr…
GO:0009142	nucleoside triphosphate biosynthetic process	47	0.727387	1.30829	0.002997	0.0852724	0.0752789	449	tags=40%, list=15%, signal=35%	Atp5b/Atp5g3/Atp5a1/Nme1/Atp5d/Pnp/Cyc1/Parp1/Atp5o/Hk1/Ndufc2/Cad/Atp5h/Atp5c1/Aldoa/Cox5b/Myc/Nme2/Pklr
GO:0009145	purine nucleoside triphosphate biosynthetic process	45	0.726143	1.30347	0.002997	0.0852724	0.0752789	449	tags=40%, list=15%, signal=35%	Atp5b/Atp5g3/Atp5a1/Nme1/Atp5d/Pnp/Cyc1/Parp1/Atp5o/Hk1/Ndufc2/Atp5h/Atp5c1/Aldoa/Cox5b/Myc/Nme2/Pklr
GO:0009201	ribonucleoside triphosphate biosynthetic process	45	0.73679	1.32258	0.002997	0.0852724	0.0752789	449	tags=42%, list=15%, signal=36%	Atp5b/Atp5g3/Atp5a1/Nme1/Atp5d/Pnp/Cyc1/Parp1/Atp5o/Hk1/Ndufc2/Cad/Atp5h/Atp5c1/Aldoa/Cox5b/Myc/Nme2/Pklr
GO:0009206	purine ribonucleoside triphosphate biosynthetic process	44	0.732733	1.31314	0.002997	0.0852724	0.0752789	449	tags=41%, list=15%, signal=35%	Atp5b/Atp5g3/Atp5a1/Nme1/Atp5d/Pnp/Cyc1/Parp1/Atp5o/Hk1/Ndufc2/Atp5h/Atp5c1/Aldoa/Cox5b/Myc/Nme2/Pklr
GO:0015980	energy derivation by oxidation of organic compounds	74	0.68471	1.25729	0.002997	0.0852724	0.0752789	455	tags=49%, list=15%, signal=42%	Cox4i1/Cox6a1/Gnas/Atp5d/Ldha/Ndufb9/Cyc1/Uqcrq/Mdh2/Mybbp1a/Uqcr10/Cox5a/Uqcrfs1/Sdhb/Ndufc2/Cs/Ndufs7/Sdhc/Ndufa10/Sdhd/Ndufb8/Ndufs6/Cdk1/Uqcrc1/Ndufv2/Cox5b/Myc/Idh3a/Ndufs2/Ndufv1/Ndufa12/Ndufa7/Ndufv3/Sdha/Adsl/Sod2
GO:0022613	ribonucleoprotein complex biogenesis	99	0.664764	1.23475	0.002997	0.0852724	0.0752789	901	tags=80%, list=30%, signal=58%	Hsp90ab1/Ncl/Lsm4/Snrpb/Rps8/Rps21/Pa2g4/Ran/C1qbp/Snrnp200/Eif3d/Ddx21/Prpf8/Mybbp1a/Eif4b/Rps27l/Nop58/Scaf11/Rps19/Mrpl20/Lyar/Isg20/Snrpd1/Ddx24/Snrpd2/Ruvbl2/Ruvbl1/Rps10/Sf3a2/Wdr18/Ddx27/Sf3b1/Srsf6/Wdr74/Eif5/Ftsj3/Nop2/Nop14/Cul4a/Psip1/Snrpf/Strap/Rsl1d1/Mrto4/Exosc2/Luc7l3/Exosc8/Taf9/Imp3/Luc7l/Dis3/Bms1/Gnl2/Heatr1/Exosc5/Sdad1/Gemin5/Prpf19/Gar1/Ncbp1/Exosc7/Nat10/Luc7l2/Rrp1b/Utp14…
GO:0030193	regulation of blood coagulation	24	0.805912	1.39845	0.002997	0.0852724	0.0752789	358	tags=12%, list=12%, signal=11%	Prdx2/Apoe/Nfe2l2
GO:0031346	positive regulation of cell projection organization	89	0.68138	1.26095	0.002997	0.0852724	0.0752789	405	tags=22%, list=13%, signal=20%	Rpl4/Nme1/Cfl1/Mns1/Ranbp1/Aqp1/Sphk1/Cd24a/Ezh2/Itgb1/Apoe/Snx3/Caprin1/Eif4g2/Map2k2/Ehd1/Hspa5/Epor/Nfe2l2/Nme2
GO:0032653	regulation of interleukin-10 production	15	0.858066	1.4422	0.002997	0.0852724	0.0752789	135	tags=13%, list=4%, signal=13%	Hspd1/Lgals9
GO:0042981	regulation of apoptotic process	335	0.598958	1.13852	0.002997	0.0852724	0.0752789	592	tags=25%, list=20%, signal=22%	Atpif1/Gpx1/Hsp90ab1/Ncl/Prdx2/Sod1/Ybx1/Phb2/Cdk4/Hspa8/Mt1/Slc25a5/Pa2g4/Anp32b/Ucp2/Pnp/Hspd1/C1qbp/Ddb1/Aqp1/Mybbp1a/Sphk1/Parp1/Top2a/Rps27l/Cdc34/Cd24a/Itgb1/Erp29/Gclm/Hk1/Gnai2/Smarca4/P4hb/Bag1/Sfpq/Gata1/Apoe/Atf4/Dnmt1/Hsp90b1/Acin1/Ctsd/Hmgb2/Ruvbl1/Cdk1/Chchd10/Ndufa13/Hspa5/Epor/Srsf6/Nfe2l2/Myc/Tomm22/Lmna/Birc5/Nme2/Slk/Fam162a/Mtdh/Tspo/Rsl1d1/Sod2/Hsph1/Qars/Psme3/Eef1e1/Atox1/S…
GO:0043542	endothelial cell migration	42	0.730496	1.30582	0.002997	0.0852724	0.0752789	358	tags=19%, list=12%, signal=17%	Atp5b/Gpx1/Atp5a1/Calr/Itgb1/Apoe/Csnk2b/Nfe2l2
GO:0045597	positive regulation of cell differentiation	224	0.614783	1.16121	0.002997	0.0852724	0.0752789	469	tags=18%, list=16%, signal=17%	Car2/Hsp90ab1/Rpl4/Nme1/Cfl1/Eif4g1/Gnas/Ranbp1/Calr/Pa2g4/Pnp/C1qbp/Sphk1/Lgals9/Parp1/Cd24a/Ezh2/Itgb1/Smarca4/Bag1/Gata1/Apoe/Snx3/Srrt/Caprin1/Hmgb2/Eif4g2/Tcf3/Map2k2/Ehd1/Hspa5/Epor/Nfe2l2/Myc/Gfi1b/Lmna/Nme2/Tspo/Ccne1/Sod2/Myb
GO:0050715	positive regulation of cytokine secretion	38	0.74917	1.33439	0.002997	0.0852724	0.0752789	216	tags=13%, list=7%, signal=12%	Ncl/Hspd1/Lgals9/Hk1/Kars
GO:0050728	negative regulation of inflammatory response	38	0.753273	1.34169	0.002997	0.0852724	0.0752789	239	tags=18%, list=8%, signal=17%	Gpx1/Sod1/Lgals9/Psmb4/Cd24a/Rps19/Apoe
GO:0055065	metal ion homeostasis	129	0.643633	1.20378	0.002997	0.0852724	0.0752789	721	tags=27%, list=24%, signal=22%	Fth1/Ftl1/Sod1/Mt1/Gnas/Mt2/Rhd/Cd24a/Aplp2/Gnai2/Apoe/Atf4/Ywhae/Atp1b2/Epor/Myc/Afg3l2/Ank1/Gsto1/Sod2/Rhag/Atox1/Fech/Grina/Tmbim6/Fis1/Immt/Psen2/Fxn/Sri/Bax/Atp1b3/Arf1/Steap3/Pml
GO:0055067	monovalent inorganic cation homeostasis	24	0.786055	1.364	0.002997	0.0852724	0.0752789	289	tags=21%, list=10%, signal=19%	Atp5b/Car2/Gnas/Gnai2/Atp1b2
GO:0060548	negative regulation of cell death	222	0.629655	1.18945	0.002997	0.0852724	0.0752789	657	tags=30%, list=22%, signal=25%	Gpx1/Hsp90ab1/Ncl/Prdx2/Sod1/Ybx1/Phb2/Hspa8/Mt1/Slc25a5/Pa2g4/Anp32b/Ucp2/Pnp/Hspd1/Ddb1/Aqp1/Sphk1/Txn1/Itgb1/Gclm/Hk1/Gnai2/Ndufc2/Smarca4/Bag1/Gata1/Cacybp/Apoe/Atf4/Dnmt1/Hsp90b1/Hmgb2/Cdk1/Ndufa13/Hspa5/Epor/Srsf6/Nfe2l2/Myc/Lmna/Birc5/Nme2/Psmc1/Mtdh/Sod2/Hsph1/Qars/Psme3/Atox1/Fbxo7/Slc25a4/Grina/Tmbim6/Taf9/Asns/Psen2/Cfdp1/Ppif/Fxn/Psmg2/Vegfb/Akt1/Cst3/Bax/Ctnnb1/Arl6ip1
GO:0071222	cellular response to lipopolysaccharide	53	0.700579	1.26764	0.002997	0.0852724	0.0752789	119	tags=9%, list=4%, signal=9%	Ncl/Prdx2/Cdk4/Pabpn1/Prpf8
GO:1900046	regulation of hemostasis	24	0.805912	1.39845	0.002997	0.0852724	0.0752789	358	tags=12%, list=12%, signal=11%	Prdx2/Apoe/Nfe2l2
GO:1901701	cellular response to oxygen-containing compound	234	0.620846	1.17338	0.002997	0.0852724	0.0752789	470	tags=21%, list=16%, signal=19%	Actb/Car2/Gpx1/Ncl/Prdx2/Sod1/Ybx1/Cdk4/Cfl1/Mt1/Gnas/Ranbp1/Ucp2/Ly6e/Pabpn1/Aqp1/Prpf8/Sphk1/Parp1/Txn1/Abcb4/Eprs/Eif4ebp1/Ezh2/Zfp106/Gnai2/Smarca4/Hnrnpd/Rpl23/Larp1/Atf4/Dnmt1/Hsp90b1/Ruvbl2/Ndufa13/Ipo5/Smarcc1/Epor/Nfe2l2/Timeless/Birc5/Mpo/Mtdh/Pklr/Sod2/Rgs10/Hsph1/Pck2
GO:1903706	regulation of hemopoiesis	108	0.654231	1.21965	0.002997	0.0852724	0.0752789	668	tags=24%, list=22%, signal=19%	Car2/Prdx2/Nme1/Gnas/Pnp/Zfpm1/Lgals9/Cd24a/Gata1/Hmgb2/Lmo2/Tcf3/Nfe2l2/Myc/Gfi1b/Nme2/Cul4a/Myb/Fbxo7/Hmgb3/Klf13/Zbtb7a/Ikzf1/Ctnnb1/Ldb1/Rcor1
GO:2001233	regulation of apoptotic signaling pathway	92	0.671724	1.24442	0.002997	0.0852724	0.0752789	721	tags=41%, list=24%, signal=32%	Atpif1/Gpx1/Prdx2/Sod1/Slc25a5/Parp1/Erp29/Gclm/Gnai2/P4hb/Sfpq/Gata1/Hmgb2/Chchd10/Ndufa13/Nfe2l2/Myc/Lmna/Fam162a/Sod2/Hsph1/Psme3/Eef1e1/Grina/Tmbim6/Pdia3/Fis1/Acsl5/Psen2/Siva1/Ppif/Fxn/Akt1/Bax/Ctnnb1/Mtch2/Steap3/Pml
GO:0006939	smooth muscle contraction	17	0.848207	1.43635	0.003	0.0852724	0.0752789	130	tags=12%, list=4%, signal=11%	Sod1/Sphk1
GO:0051963	regulation of synapse assembly	14	0.851962	1.426	0.003	0.0852724	0.0752789	43	tags=7%, list=1%, signal=7%	Eif4g1
GO:0007156	homophilic cell adhesion via plasma membrane adhesion molecules	10	0.895984	1.46411	0.00302725	0.0852724	0.0752789	124	tags=10%, list=4%, signal=10%	Bsg
GO:0000302	response to reactive oxygen species	65	0.682026	1.24508	0.003996	0.0915895	0.0808557	601	tags=34%, list=20%, signal=28%	Gpx1/Prdx2/Sod1/Prdx6/Cfl1/Ucp2/Aqp1/Sphk1/Parp1/Txn1/Ezh2/Hnrnpd/Lig1/Epor/Nfe2l2/Mpo/Sod2/Hsph1/Fbxo7/Ppif/Fxn/Top2b
GO:0006873	cellular ion homeostasis	126	0.642503	1.2007	0.003996	0.0915895	0.0808557	721	tags=24%, list=24%, signal=19%	Atp5b/Car2/Fth1/Ftl1/Sod1/Mt1/Mt2/Cd24a/Aplp2/Apoe/Atf4/Ywhae/Atp1b2/Epor/Myc/Afg3l2/Gsto1/Rhag/Atox1/Grina/Tmbim6/Fis1/Immt/Psen2/Fxn/Sri/Bax/Atp1b3/Arf1/Pml
GO:0009156	ribonucleoside monophosphate biosynthetic process	51	0.704371	1.27266	0.003996	0.0915895	0.0808557	551	tags=43%, list=18%, signal=36%	Atp5b/Atp5g3/Atp5a1/Atp5d/Cyc1/Parp1/Ak2/Atp5o/Hk1/Ndufc2/Gart/Atp5h/Atp5c1/Aldoa/Cox5b/Myc/Adsl/Pklr/Uck2/Atic/Ncor1/Zbtb7a
GO:0009636	response to toxic substance	83	0.677266	1.24877	0.003996	0.0915895	0.0808557	498	tags=29%, list=17%, signal=25%	Actb/Eef1b2/Gpx1/Prdx2/Sod1/Prdx6/Cfl1/Mt1/Mt2/Aqp1/Sphk1/Alad/Txn1/Ezh2/Lig1/Cdk1/Epor/Nfe2l2/Timeless/Mpo/Sod2/Cnp/Hsph1/Fbxo7
GO:0015844	monoamine transport	18	0.827083	1.4062	0.003996	0.0915895	0.0808557	253	tags=17%, list=8%, signal=15%	Actb/Ly6e/Sdhd
GO:0016071	mRNA metabolic process	121	0.640034	1.196	0.003996	0.0915895	0.0808557	784	tags=58%, list=26%, signal=45%	Ybx1/Prdx6/Lsm4/Hspa8/Snrpb/Pcbp1/C1qbp/Sf3b2/Pabpn1/Snrnp200/Prpf8/Eef1d/Srrm1/Phf5a/Scaf11/Gspt1/Hnrnpd/Ddx46/Snrpd1/Ddx39/Etf1/Sfpq/Larp1/Snrpd2/Atf4/Srrm2/Acin1/Hnrnpc/Cpsf2/Srrt/Khsrp/Sf3a2/Thrap3/Lmo2/Papola/Rbm25/Sf3b1/Srsf6/Snrpa1/Dazap1/Psip1/Snrpf/Strap/Sf3b3/Mrto4/Exosc2/Bcas2/Rbm8a/Luc7l3/Exosc8/Zbtb7a/Snrnp40/Luc7l/Tnrc6b/Gtpbp1/Tbrg4/Exosc5/Xrn2/Gemin5/Prpf19/Ncbp1/Rbbp6/Exosc7/Khdr…
GO:0031341	regulation of cell killing	27	0.782645	1.36868	0.003996	0.0915895	0.0808557	153	tags=19%, list=5%, signal=18%	Hsp90ab1/Hspa8/Pnp/Lgals9/Lamp1
GO:0032755	positive regulation of interleukin-6 production	27	0.784209	1.37141	0.003996	0.0915895	0.0808557	135	tags=11%, list=4%, signal=11%	Ncl/Hspd1/Lgals9
GO:0034622	cellular protein-containing complex assembly	199	0.620572	1.16988	0.003996	0.0915895	0.0808557	454	tags=34%, list=15%, signal=31%	Hsp90ab1/Lsm4/Cfl1/Eif4g1/Snrpb/Fkbp4/Atp5d/Calr/Ndufb9/Nasp/C1qbp/Mcm7/Snrnp200/Eif3d/Prpf8/Mcm5/Eif4b/Parp1/Mcm6/Rps27l/Nap1l4/Samm50/Uqcr10/Scaf11/Psmc3/Rps19/Ndufc2/Mrpl20/Smarca4/Ap1b1/Ahctf1/Psmc2/Snrpd1/Ndufs7/Ndufb10/Snrpd2/Ndufa10/Clta/Ndufb8/Psmd4/Vamp8/Ube2c/Ruvbl2/Mcm2/Add2/Ruvbl1/Rps10/Sf3a2/Mbd2/Cox17/Mcm3/Ndufb2/Ndufa13/Epn1/Sf3b1/Srsf6/Eif5/Smarca5/Ndufb5/Nop2/Clint1/Srp19/Cdt1/Ps…
GO:0042743	hydrogen peroxide metabolic process	18	0.827613	1.4071	0.003996	0.0915895	0.0808557	27	tags=22%, list=1%, signal=22%	Gpx1/Prdx2/Sod1/Prdx6
GO:0043067	regulation of programmed cell death	341	0.596114	1.13364	0.003996	0.0915895	0.0808557	657	tags=26%, list=22%, signal=23%	Atpif1/Gpx1/Hsp90ab1/Ncl/Prdx2/Sod1/Ybx1/Phb2/Cdk4/Hspa8/Mt1/Slc25a5/Pa2g4/Anp32b/Ucp2/Pnp/Hspd1/C1qbp/Ddb1/Aqp1/Mybbp1a/Sphk1/Parp1/Top2a/Rps27l/Cdc34/Cd24a/Itgb1/Erp29/Gclm/Hk1/Gnai2/Smarca4/P4hb/Bag1/Sfpq/Gata1/Apoe/Atf4/Dnmt1/Hsp90b1/Acin1/Ctsd/Hmgb2/Ruvbl1/Cdk1/Chchd10/Ndufa13/Hspa5/Epor/Srsf6/Nfe2l2/Myc/Tomm22/Lmna/Birc5/Nme2/Slk/Fam162a/Mtdh/Tspo/Rsl1d1/Sod2/Hsph1/Qars/Psme3/Eef1e1/Atox1/S…
GO:0043410	positive regulation of MAPK cascade	93	0.662364	1.22759	0.003996	0.0915895	0.0808557	348	tags=14%, list=12%, signal=13%	Prdx2/Sod1/Phb2/Sphk1/Cd24a/Ezh2/Erp29/Gnai2/Kars/Apoe/Cd81/Map2k2/Epor
GO:0043933	protein-containing complex subunit organization	382	0.589679	1.12247	0.003996	0.0915895	0.0808557	994	tags=48%, list=33%, signal=37%	Atp5g3/Hsp90ab1/Lsm4/Cfl1/Hspa8/Eif4g1/Snrpb/Fkbp4/Atp5d/Calr/Ndufb9/Nasp/C1qbp/Cct3/Mcm7/Snrnp200/Eif3d/Prpf8/Mcm5/Trim28/Eif4b/Alad/Parp1/Mcm6/Rps27l/Nap1l4/Cd24a/Samm50/Eif4ebp1/Uqcr10/Scaf11/Psmc3/Rps19/Ndufc2/Gspt1/Mrpl20/Smarca4/Ap1b1/Ahctf1/Psmc2/Snrpd1/Rpl23/Ndufs7/Ndufb10/Etf1/Apoe/Snrpd2/Ndufa10/Clta/Ndufb8/Psmd4/Vamp8/Mat2a/Ube2c/Ruvbl2/Mcm2/Add2/Ruvbl1/Rps10/Sf3a2/Anp32e/Tspan33/Cdk1/…
GO:0044403	symbiont process	100	0.660004	1.2271	0.003996	0.0915895	0.0808557	429	tags=30%, list=14%, signal=27%	Gpx1/Hsp90ab1/Cfl1/Hspa8/Pcbp1/Eif3f/Eif3g/Eif3b/Hspd1/Ddb1/Eif3d/Aqp1/Trim28/Banf1/Top2a/Psmc3/Smarca4/Isg20/P4hb/Etf1/Larp1/Apoe/Smc3/Snx3/Vamp8/Epor/Myc/Apobec3/Hcfc1/Cul4a
GO:0044419	interspecies interaction between organisms	104	0.660087	1.22904	0.003996	0.0915895	0.0808557	429	tags=30%, list=14%, signal=26%	Gpx1/Hsp90ab1/Cfl1/Hspa8/Pcbp1/Eif3f/Eif3g/Eif3b/Hspd1/Ddb1/Eif3d/Aqp1/Trim28/Banf1/Top2a/Psmc3/Rps19/Smarca4/Isg20/P4hb/Etf1/Larp1/Apoe/Smc3/Snx3/Vamp8/Epor/Myc/Apobec3/Hcfc1/Cul4a
GO:0045333	cellular respiration	62	0.692862	1.26243	0.003996	0.0915895	0.0808557	455	tags=55%, list=15%, signal=48%	Cox4i1/Cox6a1/Atp5d/Ndufb9/Cyc1/Uqcrq/Mdh2/Mybbp1a/Uqcr10/Cox5a/Uqcrfs1/Sdhb/Ndufc2/Cs/Ndufs7/Sdhc/Ndufa10/Sdhd/Ndufb8/Ndufs6/Cdk1/Uqcrc1/Ndufv2/Cox5b/Myc/Idh3a/Ndufs2/Ndufv1/Ndufa12/Ndufa7/Ndufv3/Sdha/Adsl/Sod2
GO:0050817	coagulation	50	0.710338	1.2813	0.003996	0.0915895	0.0808557	358	tags=10%, list=12%, signal=9%	Prdx2/Gnas/Gata1/Apoe/Nfe2l2
GO:0051099	positive regulation of binding	61	0.687959	1.25282	0.003996	0.0915895	0.0808557	464	tags=36%, list=15%, signal=31%	Hsp90ab1/Nme1/Eif4g1/Eif3c/Ran/Eif3d/Calm1/Trim28/Lgals9/Parp1/Txn1/Smarca4/Apoe/Add2/Hmgb2/Mbd2/Edf1/Myc/Cdt1/Mapre1/Brd4/Eif2b1
GO:0051130	positive regulation of cellular component organization	291	0.60511	1.14764	0.003996	0.0915895	0.0808557	600	tags=25%, list=20%, signal=22%	Atpif1/Rpl4/Sod1/Cct7/Phb2/Nme1/Cfl1/Hspa8/Eif4g1/Mns1/Cct5/Ranbp1/Calr/Cct6a/C1qbp/Cct3/Aqp1/Sphk1/Trim28/Ctbp1/Cdc34/Abcb4/Cd24a/Ezh2/Itgb1/Psmc3/Lman2/Tpr/Anapc5/Cdc37/Hnrnpd/Lyar/Psmc2/Sfpq/Apoe/Dnmt1/Snx3/Caprin1/Ube2c/Ruvbl2/Eif4g2/Chchd10/Map2k2/Ehd1/Hspa5/Epor/Epn1/Nfe2l2/Gfi1b/Lmna/Birc5/Nme2/Slk/Fen1/Cdt1/Fam162a/Ank1/Mapre1/Myb/Cenpe/Gnl3/Fbxo7/Brd7/Ncor1/Rad50/Cct8/Cct4/Fis1/Siva1/Ppi…
GO:0051962	positive regulation of nervous system development	112	0.64102	1.19637	0.003996	0.0915895	0.0808557	426	tags=21%, list=14%, signal=19%	Rpl4/Nme1/Cfl1/Eif4g1/Ranbp1/Sphk1/Cd24a/Ezh2/Itgb1/Bag1/Apoe/Snx3/Srrt/Caprin1/Eif4g2/Tcf3/Map2k2/Ehd1/Hspa5/Epor/Nfe2l2/Myc/Nme2/Tspo
GO:1902600	proton transmembrane transport	23	0.812915	1.40436	0.003996	0.0915895	0.0808557	361	tags=57%, list=12%, signal=50%	Atp5b/Atp5g3/Atp5a1/Phb2/Atp5d/Cyc1/Atp5o/Ndufs7/Atp5h/Atp5c1/Cox17/Chchd10/Cox5b
GO:0048488	synaptic vesicle endocytosis	13	0.870405	1.44974	0.00400802	0.0915895	0.0808557	227	tags=23%, list=8%, signal=21%	Actb/Cd24a/Canx
GO:0140238	presynaptic endocytosis	13	0.870405	1.44974	0.00400802	0.0915895	0.0808557	227	tags=23%, list=8%, signal=21%	Actb/Cd24a/Canx
GO:0002347	response to tumor cell	11	0.886447	1.45142	0.00402414	0.0915895	0.0808557	161	tags=18%, list=5%, signal=17%	Hspd1/Cd24a
GO:0000187	activation of MAPK activity	18	0.81924	1.39287	0.004995	0.106051	0.093622	330	tags=33%, list=11%, signal=30%	Prdx2/Sod1/Erp29/Kars/Cd81/Map2k2
GO:0002705	positive regulation of leukocyte mediated immunity	38	0.727233	1.29531	0.004995	0.106051	0.093622	451	tags=24%, list=15%, signal=20%	Hspa8/Pnp/Hspd1/Ddx21/Lamp1/Cd24a/Vamp8/Cd81/H2-K1
GO:0006754	ATP biosynthetic process	39	0.731868	1.30459	0.004995	0.106051	0.093622	551	tags=44%, list=18%, signal=36%	Atp5b/Atp5g3/Atp5a1/Atp5d/Cyc1/Parp1/Atp5o/Hk1/Ndufc2/Atp5h/Atp5c1/Aldoa/Cox5b/Myc/Pklr/Ncor1/Zbtb7a
GO:0030003	cellular cation homeostasis	123	0.641352	1.19862	0.004995	0.106051	0.093622	721	tags=24%, list=24%, signal=19%	Atp5b/Car2/Fth1/Ftl1/Sod1/Mt1/Mt2/Cd24a/Aplp2/Apoe/Atf4/Ywhae/Atp1b2/Epor/Myc/Afg3l2/Gsto1/Atox1/Grina/Tmbim6/Fis1/Immt/Psen2/Fxn/Sri/Bax/Atp1b3/Arf1/Pml
GO:0030100	regulation of endocytosis	79	0.661253	1.21715	0.004995	0.106051	0.093622	276	tags=15%, list=9%, signal=14%	Sod1/Hspa8/Calr/Ankrd13a/Sphk1/Itgb1/Lman2/Nedd4/Lyar/Apoe/Snx3/Vamp8
GO:0046916	cellular transition metal ion homeostasis	23	0.783078	1.35282	0.004995	0.106051	0.093622	190	tags=26%, list=6%, signal=25%	Fth1/Ftl1/Sod1/Mt1/Mt2/Aplp2
GO:0050769	positive regulation of neurogenesis	108	0.641665	1.19622	0.004995	0.106051	0.093622	426	tags=22%, list=14%, signal=20%	Rpl4/Nme1/Cfl1/Eif4g1/Ranbp1/Sphk1/Cd24a/Ezh2/Itgb1/Bag1/Apoe/Snx3/Srrt/Caprin1/Eif4g2/Tcf3/Map2k2/Ehd1/Hspa5/Epor/Nfe2l2/Myc/Nme2/Tspo
GO:0071396	cellular response to lipid	110	0.641772	1.19758	0.004995	0.106051	0.093622	203	tags=14%, list=7%, signal=13%	Ncl/Prdx2/Phb2/Cdk4/Gnas/Fkbp4/Ranbp1/Calr/Pabpn1/Aqp1/Prpf8/Parp1/Abcb4/Eif4ebp1/Smarca4
GO:1902105	regulation of leukocyte differentiation	80	0.679151	1.25051	0.004995	0.106051	0.093622	600	tags=21%, list=20%, signal=17%	Car2/Prdx2/Nme1/Gnas/Pnp/Zfpm1/Lgals9/Cd24a/Myc/Gfi1b/Nme2/Cul4a/Myb/Fbxo7/Hmgb3/Zbtb7a/Ikzf1
GO:0006259	DNA metabolic process	185	0.620763	1.16913	0.00599401	0.117624	0.103839	859	tags=55%, list=29%, signal=42%	Hsp90ab1/Cct7/Gnas/Cct5/Nasp/Ssrp1/Cct6a/Pnp/Hspd1/Cct3/Mcm7/Ddb1/Dek/Sphk1/Mcm5/Trim28/Parp1/Banf1/Top2a/Mcm6/Ezh2/Smc1a/Usp1/Smarca4/Hnrnpd/Isg20/Sfpq/Lig1/Cacybp/Dnmt1/Hnrnpc/Smc3/Ruvbl2/Mcm2/Hmgb2/Ruvbl1/Cdk1/Mbd2/Tcf3/Mcm3/Wdr18/Myc/Nsmce4a/Rpa2/Timeless/Ctcf/Lmna/Apobec3/Tk1/Fen1/Cdt1/Cul4a/Ccne1/Usp10/Hmgn1/Gnl3/Kif22/Hmgb3/Nucks1/Clspn/Rad50/Mcm4/Rrm1/Cct8/Cct4/Zbtb7a/Pcna/Top2b/Orc2/Mta2…
GO:0006397	mRNA processing	82	0.669415	1.23384	0.00599401	0.117624	0.103839	784	tags=67%, list=26%, signal=51%	Ybx1/Prdx6/Lsm4/Hspa8/Snrpb/Pcbp1/C1qbp/Sf3b2/Pabpn1/Snrnp200/Prpf8/Srrm1/Phf5a/Scaf11/Ddx46/Snrpd1/Ddx39/Sfpq/Snrpd2/Srrm2/Acin1/Hnrnpc/Cpsf2/Srrt/Khsrp/Sf3a2/Thrap3/Papola/Rbm25/Sf3b1/Srsf6/Snrpa1/Dazap1/Psip1/Snrpf/Strap/Sf3b3/Bcas2/Rbm8a/Luc7l3/Zbtb7a/Snrnp40/Luc7l/Tbrg4/Xrn2/Gemin5/Prpf19/Ncbp1/Rbbp6/Khdrbs1/Prpf4b/Luc7l2/Rrp1b/Syf2/Srsf2
GO:0008380	RNA splicing	69	0.677377	1.24048	0.00599401	0.117624	0.103839	784	tags=70%, list=26%, signal=53%	Ybx1/Prdx6/Lsm4/Hspa8/Snrpb/C1qbp/Sf3b2/Snrnp200/Prpf8/Srrm1/Phf5a/Scaf11/Ddx46/Snrpd1/Ddx39/Sfpq/Snrpd2/Srrm2/Acin1/Hnrnpc/Khsrp/Sf3a2/Thrap3/Rbm25/Sf3b1/Srsf6/Snrpa1/Dazap1/Psip1/Snrpf/Strap/Sf3b3/Bcas2/Rbm8a/Luc7l3/Tmbim6/Zbtb7a/Snrnp40/Luc7l/Gemin5/Prpf19/Ncbp1/Khdrbs1/Prpf4b/Luc7l2/Rrp1b/Syf2/Srsf2
GO:0009124	nucleoside monophosphate biosynthetic process	53	0.694448	1.25655	0.00599401	0.117624	0.103839	551	tags=42%, list=18%, signal=35%	Atp5b/Atp5g3/Atp5a1/Atp5d/Cyc1/Parp1/Ak2/Atp5o/Hk1/Ndufc2/Gart/Atp5h/Atp5c1/Aldoa/Cox5b/Myc/Adsl/Pklr/Uck2/Atic/Ncor1/Zbtb7a
GO:0010608	posttranscriptional regulation of gene expression	93	0.6514	1.20727	0.00599401	0.117624	0.103839	365	tags=32%, list=12%, signal=29%	Eef2/Ncl/Ybx1/Cdk4/Eif4g1/Calr/Pa2g4/Eif3c/Eif3b/Eif3k/C1qbp/Eif3d/Rps27l/Eprs/Eif4ebp1/Tpr/Cdc37/Hnrnpd/Larp1/Cnbp/Hnrnpc/Srrt/Caprin1/Khsrp/Eif4g2/Eif4e2/Thrap3/Map2k2/Eif5b/Eif5
GO:0048878	chemical homeostasis	219	0.606669	1.14585	0.00599401	0.117624	0.103839	590	tags=21%, list=20%, signal=19%	Atp5b/Car2/Fth1/Ftl1/Gpx1/Sod1/Mt1/Gnas/Mt2/Ucp2/Rhd/Ddb1/Aqp1/Parp1/Abcb4/Cd24a/Gclm/Hk1/Aplp2/Gnai2/Smarca4/Apoe/Atf4/Ywhae/Atp1b2/Ehd1/Epor/Myc/Birc5/Afg3l2/Ank1/Tspo/Gsto1/Sod2/Pck2/Rhag/Npc2/Atox1/Fech/Grina/Nucks1/Tmbim6/Ncor1/Fis1/Immt/Psen2/Fxn
GO:0051186	cofactor metabolic process	143	0.628834	1.17779	0.00599401	0.117624	0.103839	555	tags=30%, list=18%, signal=26%	Atpif1/Gpx1/Prdx2/Sod1/Tmem14c/Prdx6/Blvrb/Cpox/Taldo1/Ldha/Tkt/Mthfd1/Mdh2/Alad/Hmbs/Gclm/Hk1/Cs/Gart/Urod/Dnmt1/Snx3/Mat2a/Aldoa/Rpia/Nfe2l2/Myc/Idh3a/Mpo/Ank1/Gsto1/Pklr/Sod2/Pck2/Nfs1/Atic/Fech/Pgd/Me2/Mdh1/Ncor1/Zbtb7a/Acsl5
GO:0070542	response to fatty acid	14	0.840494	1.40681	0.006	0.117624	0.103839	57	tags=21%, list=2%, signal=21%	Cdk4/Gnas/Ranbp1
GO:2000778	positive regulation of interleukin-6 secretion	12	0.854858	1.41206	0.00601805	0.117624	0.103839	135	tags=25%, list=4%, signal=24%	Ncl/Hspd1/Lgals9
GO:0019886	antigen processing and presentation of exogenous peptide antigen via MHC class II	11	0.865127	1.41652	0.00603622	0.117624	0.103839	36	tags=9%, list=1%, signal=9%	Ctse
GO:0043949	regulation of cAMP-mediated signaling	11	0.87097	1.42608	0.00603622	0.117624	0.103839	195	tags=27%, list=6%, signal=26%	Gnas/Cdc34/Gnai2
GO:0051937	catecholamine transport	11	0.862722	1.41258	0.00603622	0.117624	0.103839	253	tags=27%, list=8%, signal=25%	Actb/Ly6e/Sdhd
GO:0006897	endocytosis	169	0.618193	1.16231	0.00699301	0.126389	0.111577	388	tags=14%, list=13%, signal=13%	Actb/Atp5b/Ncl/Sod1/Nme1/Hspa8/Calr/Ankrd13a/Sphk1/Cd24a/Itgb1/Necap2/Lman2/Nedd4/Lyar/Canx/Apoe/Clta/Snx3/Vamp8/Cd81/Ehd1/Epn1/Clint1
GO:0008361	regulation of cell size	37	0.726007	1.29291	0.00699301	0.126389	0.111577	310	tags=24%, list=10%, signal=22%	Hsp90ab1/Rpl4/Cdk4/Cfl1/Aqp1/Apoe/E2f4/Eif4g2/Kcnn4
GO:0034097	response to cytokine	215	0.607608	1.1472	0.00699301	0.126389	0.111577	372	tags=16%, list=12%, signal=15%	Atp5b/Hsp90ab1/Ncl/Tuba1b/Ybx1/Cdk4/Hdgf/Cfl1/Slc25a5/Srm/Hspd1/Prpf8/Sphk1/Alad/Cdc34/Ubtf/Cd24a/Eprs/Gclm/Tpr/Cdc37/P4hb/Kars/Cacybp/Mkrn1/Vamp8/Mat2a/Khsrp/Mcm2/Ndufa13/Csnk2b/Hspa5/Nfe2l2/Myc/Smarca5
GO:0042440	pigment metabolic process	26	0.77594	1.3523	0.00699301	0.126389	0.111577	271	tags=38%, list=9%, signal=35%	Atpif1/Tmem14c/Blvrb/Cpox/Mthfd1/Alad/Hmbs/Gart/Urod/Snx3
GO:0043524	negative regulation of neuron apoptotic process	37	0.727363	1.29532	0.00699301	0.126389	0.111577	465	tags=32%, list=15%, signal=28%	Hsp90ab1/Prdx2/Sod1/Mt1/Hspd1/Gclm/Bag1/Apoe/Epor/Birc5/Sod2/Hsph1
GO:0050868	negative regulation of T cell activation	30	0.756082	1.33093	0.00699301	0.126389	0.111577	161	tags=10%, list=5%, signal=10%	Prdx2/Lgals9/Cd24a
GO:0051098	regulation of binding	106	0.642051	1.19593	0.00699301	0.126389	0.111577	708	tags=39%, list=24%, signal=31%	Actb/Hsp90ab1/Nme1/Eif4g1/Eif3c/Ran/Zfpm1/Eif3d/Calm1/Trim28/Lgals9/Parp1/Txn1/Aplp2/Smarca4/Gata1/Apoe/Csnk1a1/Ruvbl2/Add2/Hmgb2/Mbd2/Gtf2f1/Edf1/Myc/Cdt1/Mapre1/Brd4/Eif2b1/Nucks1/Tmbim6/Zbtb7a/Psen2/Sri/Akt1/Bax/Ctnnb1/Bag2/Eif2b4/Ncbp1/Med25
GO:0051402	neuron apoptotic process	66	0.671213	1.22658	0.00699301	0.126389	0.111577	465	tags=26%, list=15%, signal=22%	Gpx1/Hsp90ab1/Prdx2/Sod1/Mt1/Hspd1/Parp1/Cdc34/Gclm/Bag1/Apoe/Atf4/Epor/Birc5/Fam162a/Sod2/Hsph1
GO:0065003	protein-containing complex assembly	348	0.590584	1.12331	0.00699301	0.126389	0.111577	994	tags=48%, list=33%, signal=37%	Atp5g3/Hsp90ab1/Lsm4/Cfl1/Eif4g1/Snrpb/Fkbp4/Atp5d/Calr/Ndufb9/Nasp/C1qbp/Cct3/Mcm7/Snrnp200/Eif3d/Prpf8/Mcm5/Trim28/Eif4b/Alad/Parp1/Mcm6/Rps27l/Nap1l4/Cd24a/Samm50/Eif4ebp1/Uqcr10/Scaf11/Psmc3/Rps19/Ndufc2/Mrpl20/Smarca4/Ap1b1/Ahctf1/Psmc2/Snrpd1/Ndufs7/Ndufb10/Apoe/Snrpd2/Ndufa10/Clta/Ndufb8/Psmd4/Vamp8/Mat2a/Ube2c/Ruvbl2/Mcm2/Add2/Ruvbl1/Rps10/Sf3a2/Tspan33/Cdk1/Mbd2/Cox17/Mcm3/Ndufb2/Ndufa13…
GO:0006879	cellular iron ion homeostasis	13	0.84434	1.40632	0.00701403	0.126389	0.111577	21	tags=23%, list=1%, signal=23%	Fth1/Ftl1/Sod1
GO:0021954	central nervous system neuron development	12	0.846289	1.39791	0.00702106	0.126389	0.111577	96	tags=17%, list=3%, signal=16%	Hsp90ab1/Uqcrq
GO:0002548	monocyte chemotaxis	10	0.879162	1.43663	0.00706357	0.126389	0.111577	192	tags=10%, list=6%, signal=9%	Rps19
GO:0072376	protein activation cascade	10	0.881023	1.43967	0.00706357	0.126389	0.111577	97	tags=10%, list=3%, signal=10%	C1qbp
GO:0000375	RNA splicing, via transesterification reactions	55	0.685257	1.24221	0.00799201	0.133903	0.11821	578	tags=62%, list=19%, signal=51%	Prdx6/Lsm4/Hspa8/Snrpb/C1qbp/Sf3b2/Snrnp200/Prpf8/Srrm1/Phf5a/Scaf11/Ddx46/Snrpd1/Ddx39/Sfpq/Snrpd2/Acin1/Hnrnpc/Sf3a2/Thrap3/Rbm25/Sf3b1/Srsf6/Snrpa1/Dazap1/Psip1/Snrpf/Strap/Sf3b3/Bcas2/Rbm8a/Luc7l3/Zbtb7a/Luc7l
GO:0000377	RNA splicing, via transesterification reactions with bulged adenosine as nucleophile	55	0.685257	1.24221	0.00799201	0.133903	0.11821	578	tags=62%, list=19%, signal=51%	Prdx6/Lsm4/Hspa8/Snrpb/C1qbp/Sf3b2/Snrnp200/Prpf8/Srrm1/Phf5a/Scaf11/Ddx46/Snrpd1/Ddx39/Sfpq/Snrpd2/Acin1/Hnrnpc/Sf3a2/Thrap3/Rbm25/Sf3b1/Srsf6/Snrpa1/Dazap1/Psip1/Snrpf/Strap/Sf3b3/Bcas2/Rbm8a/Luc7l3/Zbtb7a/Luc7l
GO:0000398	mRNA splicing, via spliceosome	55	0.685257	1.24221	0.00799201	0.133903	0.11821	578	tags=62%, list=19%, signal=51%	Prdx6/Lsm4/Hspa8/Snrpb/C1qbp/Sf3b2/Snrnp200/Prpf8/Srrm1/Phf5a/Scaf11/Ddx46/Snrpd1/Ddx39/Sfpq/Snrpd2/Acin1/Hnrnpc/Sf3a2/Thrap3/Rbm25/Sf3b1/Srsf6/Snrpa1/Dazap1/Psip1/Snrpf/Strap/Sf3b3/Bcas2/Rbm8a/Luc7l3/Zbtb7a/Luc7l
GO:0002824	positive regulation of adaptive immune response based on somatic recombination of immune receptors built from immunoglobulin superfamily domains	31	0.74811	1.32037	0.00799201	0.133903	0.11821	451	tags=19%, list=15%, signal=17%	Hspa8/Pnp/Hspd1/Cd24a/Cd81/H2-K1
GO:0043406	positive regulation of MAP kinase activity	39	0.72203	1.28705	0.00799201	0.133903	0.11821	330	tags=21%, list=11%, signal=18%	Prdx2/Sod1/Cd24a/Ezh2/Erp29/Kars/Cd81/Map2k2
GO:0045670	regulation of osteoclast differentiation	15	0.829029	1.3934	0.00799201	0.133903	0.11821	46	tags=13%, list=2%, signal=13%	Car2/Gnas
GO:0046390	ribose phosphate biosynthetic process	71	0.66994	1.22874	0.00799201	0.133903	0.11821	743	tags=51%, list=25%, signal=39%	Atp5b/Atp5g3/Atp5a1/Nme1/Atp5d/Tkt/Pnp/Cyc1/Parp1/Ak2/Atp5o/Hk1/Ndufc2/Cad/Gart/Atp5h/Atp5c1/Aldoa/Cox5b/Myc/Nme2/Adsl/Pklr/Uck2/Atic/Ncor1/Zbtb7a/Acsl5/Acss1/Prpsap1/Mtch2/Guk1/Nme4/G6pdx/Hprt/Gpi1
GO:0048872	homeostasis of number of cells	104	0.640774	1.19308	0.00799201	0.133903	0.11821	747	tags=39%, list=25%, signal=31%	Atpif1/Prdx2/Sod1/Tmem14c/Klf1/Mthfd1/Rhd/Zfpm1/Sfxn1/Cd24a/Ezh2/Rps19/Smarca4/Lyar/Gata1/Hmgb2/Lmo2/Tcf3/Gfi1b/Ank1/Myb/Rhag/Ccnb2/Fech/Klf13/Ncor1/Hba-a2/Zbtb7a/Siva1/Ikzf1/Akt1/Bax/Ldb1/Rcor1/Mtch2/Dnaja3/Slc25a38/Mapk14/G6pdx/Gpi1/Fh1
GO:0072593	reactive oxygen species metabolic process	81	0.665971	1.22673	0.00799201	0.133903	0.11821	455	tags=20%, list=15%, signal=17%	Atpif1/Gpx1/Prdx2/Sod1/Prdx6/Hspd1/Gnai2/Ndufc2/Vdac1/Khsrp/Ndufa13/Epor/Nfe2l2/Mpo/Tspo/Sod2
GO:1902106	negative regulation of leukocyte differentiation	33	0.739346	1.30904	0.00799201	0.133903	0.11821	512	tags=24%, list=17%, signal=20%	Prdx2/Nme1/Zfpm1/Myc/Nme2/Cul4a/Fbxo7/Hmgb3
GO:0043030	regulation of macrophage activation	13	0.840969	1.40071	0.00801603	0.133903	0.11821	216	tags=31%, list=7%, signal=29%	Hspd1/Sphk1/Lgals9/Kars
GO:0071398	cellular response to fatty acid	11	0.857573	1.40415	0.00804829	0.133903	0.11821	57	tags=27%, list=2%, signal=27%	Cdk4/Gnas/Ranbp1
GO:0002821	positive regulation of adaptive immune response	33	0.729993	1.29248	0.00899101	0.141323	0.12476	451	tags=18%, list=15%, signal=16%	Hspa8/Pnp/Hspd1/Cd24a/Cd81/H2-K1
GO:0006875	cellular metal ion homeostasis	112	0.63479	1.18474	0.00899101	0.141323	0.12476	721	tags=24%, list=24%, signal=19%	Fth1/Ftl1/Sod1/Mt1/Mt2/Cd24a/Aplp2/Apoe/Atf4/Ywhae/Atp1b2/Epor/Myc/Afg3l2/Gsto1/Atox1/Grina/Tmbim6/Fis1/Immt/Psen2/Fxn/Sri/Bax/Atp1b3/Arf1/Pml
GO:0008637	apoptotic mitochondrial changes	34	0.724144	1.2833	0.00899101	0.141323	0.12476	683	tags=59%, list=23%, signal=46%	Atpif1/Gpx1/Slc25a5/Pnp/Hspd1/Cd24a/Gclm/Chchd10/Dap3/Lmna/Fam162a/Sod2/Slc25a4/Fis1/Siva1/Ppif/Fxn/Akt1/Bax/Mtch2
GO:0009127	purine nucleoside monophosphate biosynthetic process	50	0.701987	1.26624	0.00899101	0.141323	0.12476	551	tags=42%, list=18%, signal=35%	Atp5b/Atp5g3/Atp5a1/Atp5d/Cyc1/Parp1/Ak2/Atp5o/Hk1/Ndufc2/Gart/Atp5h/Atp5c1/Aldoa/Cox5b/Myc/Adsl/Pklr/Atic/Ncor1/Zbtb7a
GO:0009165	nucleotide biosynthetic process	83	0.656416	1.21033	0.00899101	0.141323	0.12476	743	tags=48%, list=25%, signal=37%	Atp5b/Atp5g3/Atp5a1/Nme1/Atp5d/Mthfd1/Pnp/Cyc1/Parp1/Ak2/Atp5o/Hk1/Ndufc2/Cad/Kars/Gart/Atp5h/Gars/Atp5c1/Aldoa/Cox5b/Myc/Nme2/Adsl/Pklr/Uck2/Atic/Ncor1/Rrm1/Zbtb7a/Acsl5/Acss1/Prpsap1/Rrm2/Mtch2/Guk1/Nme4/G6pdx/Hprt/Gpi1
GO:0009168	purine ribonucleoside monophosphate biosynthetic process	50	0.701987	1.26624	0.00899101	0.141323	0.12476	551	tags=42%, list=18%, signal=35%	Atp5b/Atp5g3/Atp5a1/Atp5d/Cyc1/Parp1/Ak2/Atp5o/Hk1/Ndufc2/Gart/Atp5h/Atp5c1/Aldoa/Cox5b/Myc/Adsl/Pklr/Atic/Ncor1/Zbtb7a
GO:0010634	positive regulation of epithelial cell migration	33	0.72951	1.29162	0.00899101	0.141323	0.12476	117	tags=12%, list=4%, signal=12%	Atp5b/Atp5a1/Calr/Aqp1
GO:0044093	positive regulation of molecular function	327	0.584665	1.11109	0.00899101	0.141323	0.12476	800	tags=29%, list=27%, signal=24%	Hsp90ab1/Prdx2/Sod1/Phb2/Nme1/Cfl1/Hspa8/Eif4g1/Gnas/Rcc2/Eif3c/Hspd1/Ran/Pabpn1/Eif3d/Sphk1/Calm1/Trim28/Lgals9/Parp1/Rps27l/Txn1/Cd24a/Ezh2/Itgb1/Erp29/Gclm/Gnai2/Smarca4/Hnrnpd/Kars/Apoe/Ctsd/Atp1b2/Add2/Hmgb2/Mbd2/Cox17/Ahsa1/Cd81/Tcf3/Chchd10/Map2k2/Ndufa13/Edf1/Eif5/Myc/Slk/Cdt1/Fam162a/Mtdh/Gsto1/Mapre1/Brd4/Hmgn1/Tpx2/Rgs10/Eif2b1/Hsph1/Psme3/Cenpe/Slc25a4/Clspn/Rad50/Cct4/Fis1/Zbtb7a/Dna…
GO:0071219	cellular response to molecule of bacterial origin	57	0.687195	1.24712	0.00899101	0.141323	0.12476	119	tags=9%, list=4%, signal=9%	Ncl/Prdx2/Cdk4/Pabpn1/Prpf8
GO:0097190	apoptotic signaling pathway	136	0.629458	1.17832	0.00899101	0.141323	0.12476	653	tags=31%, list=22%, signal=25%	Atpif1/Gpx1/Prdx2/Sod1/Slc25a5/Hint1/Pnp/Mybbp1a/Parp1/Rps27l/Lamp1/Cd24a/Erp29/Gclm/Gnai2/P4hb/Sfpq/Gata1/Atf4/Hmgb2/Chchd10/Ndufa13/Nfe2l2/Myc/Lmna/Fam162a/Sod2/Hsph1/Psme3/Eef1e1/Grina/Tmbim6/Pdia3/Fis1/Acsl5/Psen2/Siva1/Ppif/Fxn/Akt1/Bax/Ctnnb1
GO:0006954	inflammatory response	170	0.614571	1.15585	0.00999001	0.148953	0.131496	358	tags=10%, list=12%, signal=9%	Gpx1/Prdx2/Sod1/Hspd1/C1qbp/Sphk1/Lgals9/Psmb4/Cd24a/Rps19/Ndufc2/Kars/Apoe/Vamp8/Hmgb2/Cd81/Nfe2l2
GO:0009260	ribonucleotide biosynthetic process	67	0.66689	1.22028	0.00999001	0.148953	0.131496	555	tags=40%, list=18%, signal=34%	Atp5b/Atp5g3/Atp5a1/Nme1/Atp5d/Pnp/Cyc1/Parp1/Ak2/Atp5o/Hk1/Ndufc2/Cad/Gart/Atp5h/Atp5c1/Aldoa/Cox5b/Myc/Nme2/Adsl/Pklr/Uck2/Atic/Ncor1/Zbtb7a/Acsl5
GO:0009611	response to wounding	104	0.635547	1.18335	0.00999001	0.148953	0.131496	358	tags=12%, list=12%, signal=11%	Gpx1/Prdx2/Sod1/Gnas/Aqp1/Cd24a/Ezh2/Gata1/Apoe/Cd81/Map2k2/Srsf6/Nfe2l2
GO:0042060	wound healing	80	0.654393	1.20493	0.00999001	0.148953	0.131496	358	tags=12%, list=12%, signal=11%	Gpx1/Prdx2/Gnas/Aqp1/Ezh2/Gata1/Apoe/Cd81/Srsf6/Nfe2l2
GO:0042493	response to drug	183	0.615418	1.15855	0.00999001	0.148953	0.131496	785	tags=34%, list=26%, signal=27%	Actb/Car2/Eef1b2/Gpx1/Sod1/Cdk4/Cfl1/Gnas/Ly6e/Aqp1/Sphk1/Alad/Parp1/Txn1/Sfxn1/Abcb4/Eif4ebp1/Ezh2/Gclm/Gnai2/Hnrnpd/Larp1/Lig1/Atf4/Dnmt1/Hsp90b1/Mat2a/Srp72/Cdk1/Tcf3/Epor/Nfe2l2/Myc/Timeless/Srp19/Pklr/Sod2/Rgs10/Hsph1/Slc38a5/Pck2/Rhag/Fbxo7/Tmbim6/Ppp1r9b/Ppif/Fxn/Top2b/Ctnnb1/Arl6ip1/Srp68/Slc19a1/Ppp1r15b/Slc25a38/Net1/Mapk14/G6pdx/Hprt/Gpi1/Slc25a12/Slc25a1/Ptpn11/Aldh1a1
GO:0046148	pigment biosynthetic process	21	0.77187	1.32722	0.00999001	0.148953	0.131496	271	tags=43%, list=9%, signal=39%	Atpif1/Tmem14c/Cpox/Mthfd1/Alad/Hmbs/Gart/Urod/Snx3
GO:0051896	regulation of protein kinase B signaling	24	0.763889	1.32553	0.00999001	0.148953	0.131496	170	tags=17%, list=6%, signal=16%	Gpx1/Hsp90ab1/C1qbp/Itgb1
GO:0055114	oxidation-reduction process	200	0.608315	1.14685	0.00999001	0.148953	0.131496	790	tags=42%, list=26%, signal=33%	Cox4i1/Cox6a1/Fth1/Gpx1/Sod1/Prdx6/Blvrb/Cpox/Gnas/Atp5d/Ldha/Ndufb9/Txn2/Mthfd1/Cyc1/Uqcrq/Mdh2/Mybbp1a/Ctbp1/Txn1/Uqcr10/Cox5a/Uqcrfs1/Sdhb/Hk1/Ndufc2/Cs/Ndufs7/Ndufb10/Txnl1/Sdhc/Ndufa10/Sdhd/Ndufb8/Ndufs6/Cdk1/Tecr/Ndufb2/Uqcrc1/Ndufv2/Cox5b/Myc/Idh3a/Ndufs2/Ndufb5/Ndufv1/Ndufa12/Ndufa7/Ndufv3/Mpo/Etfb/Sdha/Gsto1/Adsl/Sod2/Pck2/Pgd/Mdh1/Selenbp1/Rrm1/Acsl5/Tbrg4/Fxn/Akt1/Bax/Cyb5r3/Rrm2/Mtch2…
GO:2001234	negative regulation of apoptotic signaling pathway	51	0.694472	1.25478	0.00999001	0.148953	0.131496	653	tags=41%, list=22%, signal=33%	Gpx1/Prdx2/Slc25a5/Gclm/Gnai2/Gata1/Hmgb2/Ndufa13/Nfe2l2/Lmna/Sod2/Hsph1/Psme3/Grina/Tmbim6/Psen2/Ppif/Fxn/Akt1/Bax/Ctnnb1
GO:0072604	interleukin-6 secretion	14	0.832698	1.39376	0.01	0.148953	0.131496	135	tags=21%, list=4%, signal=21%	Ncl/Hspd1/Lgals9
GO:0006801	superoxide metabolic process	19	0.781928	1.33723	0.010989	0.158372	0.139812	455	tags=32%, list=15%, signal=27%	Prdx2/Sod1/Gnai2/Nfe2l2/Mpo/Sod2
GO:0042116	macrophage activation	22	0.77398	1.33193	0.010989	0.158372	0.139812	216	tags=18%, list=7%, signal=17%	Hspd1/Sphk1/Lgals9/Kars
GO:0043405	regulation of MAP kinase activity	55	0.68278	1.23772	0.010989	0.158372	0.139812	330	tags=16%, list=11%, signal=15%	Prdx2/Sod1/Cd24a/Ezh2/Erp29/Kars/Apoe/Cd81/Map2k2
GO:0046677	response to antibiotic	74	0.660353	1.21257	0.010989	0.158372	0.139812	601	tags=32%, list=20%, signal=27%	Eef1b2/Gpx1/Sod1/Cfl1/Ranbp1/Aqp1/Sphk1/Alad/Txn1/Ezh2/Hnrnpd/Rpl23/Larp1/Lig1/Cdk1/Epor/Nfe2l2/Timeless/Sod2/Hsph1/Fbxo7/Ppif/Fxn/Top2b
GO:0050729	positive regulation of inflammatory response	39	0.711186	1.26772	0.010989	0.158372	0.139812	319	tags=15%, list=11%, signal=14%	Hspd1/Cd24a/Rps19/Kars/Vamp8/Cd81
GO:0071902	positive regulation of protein serine/threonine kinase activity	49	0.698139	1.25781	0.010989	0.158372	0.139812	330	tags=18%, list=11%, signal=17%	Hsp90ab1/Prdx2/Sod1/Cd24a/Ezh2/Erp29/Kars/Cd81/Map2k2
GO:0007566	embryo implantation	13	0.833376	1.38806	0.011022	0.158372	0.139812	134	tags=38%, list=4%, signal=37%	Sod1/Fkbp4/Calr/C1qbp/Trim28
GO:0002066	columnar/cuboidal epithelial cell development	10	0.861486	1.40774	0.0110999	0.15869	0.140092	21	tags=10%, list=1%, signal=10%	Sod1
GO:0001906	cell killing	45	0.704319	1.2643	0.011988	0.161038	0.142165	192	tags=13%, list=6%, signal=13%	Hsp90ab1/Hspa8/Pnp/Lgals9/Lamp1/Rps19
GO:0030593	neutrophil chemotaxis	27	0.757918	1.32544	0.011988	0.161038	0.142165	97	tags=4%, list=3%, signal=4%	C1qbp
GO:0032602	chemokine production	27	0.758139	1.32582	0.011988	0.161038	0.142165	161	tags=11%, list=5%, signal=11%	Zfpm1/Lgals9/Cd24a
GO:0032642	regulation of chemokine production	27	0.758139	1.32582	0.011988	0.161038	0.142165	161	tags=11%, list=5%, signal=11%	Zfpm1/Lgals9/Cd24a
GO:0044843	cell cycle G1/S phase transition	47	0.699934	1.25891	0.011988	0.161038	0.142165	505	tags=40%, list=17%, signal=34%	Phb2/Cdk4/Eif4g1/Nasp/Anp32b/Rps27l/Eif4ebp1/Ezh2/Itgb1/E2f4/Tcf3/Rpa2/Cul4a/Ccne1/Brd4/Myb/Psme3/Fbxo7/Brd7
GO:0071229	cellular response to acid chemical	37	0.710571	1.26542	0.011988	0.161038	0.142165	338	tags=22%, list=11%, signal=19%	Cdk4/Gnas/Ranbp1/Aqp1/Abcb4/Dnmt1/Ndufa13/Ipo5
GO:0072522	purine-containing compound biosynthetic process	71	0.658993	1.20867	0.011988	0.161038	0.142165	598	tags=39%, list=20%, signal=32%	Atp5b/Atp5g3/Atp5a1/Nme1/Atp5d/Mthfd1/Pnp/Cyc1/Parp1/Ak2/Atp5o/Hk1/Ndufc2/Gart/Atp5h/Atp5c1/Aldoa/Cox5b/Myc/Nme2/Adsl/Pklr/Atic/Ncor1/Zbtb7a/Acsl5/Acss1/Prpsap1
GO:0098660	inorganic ion transmembrane transport	112	0.630191	1.17616	0.011988	0.161038	0.142165	738	tags=29%, list=25%, signal=23%	Atp5b/Atp5g3/Atp5a1/Slc25a3/Phb2/Atp5d/Cyc1/Atp5o/Nedd4/Ndufs7/Ywhae/Atp5h/Vdac1/Atp5c1/Atp1b2/Kcnn4/Cox17/Chchd10/Cox5b/Afg3l2/Gsto1/Stom/Atox1/Slc25a4/Psen2/Ppif/Sri/Bax/Atp1b3/Arf1/Steap3/Tspan13/G6pdx
GO:0098754	detoxification	15	0.824756	1.38622	0.011988	0.161038	0.142165	48	tags=33%, list=2%, signal=33%	Prdx2/Sod1/Prdx6/Mt1/Mt2
GO:1901215	negative regulation of neuron death	55	0.679985	1.23265	0.011988	0.161038	0.142165	498	tags=27%, list=17%, signal=23%	Hsp90ab1/Prdx2/Sod1/Mt1/Hspd1/Gclm/Bag1/Apoe/Atf4/Epor/Birc5/Psmc1/Sod2/Hsph1/Fbxo7
GO:1901293	nucleoside phosphate biosynthetic process	84	0.651305	1.20125	0.011988	0.161038	0.142165	761	tags=49%, list=25%, signal=37%	Atp5b/Atp5g3/Atp5a1/Nme1/Atp5d/Mthfd1/Pnp/Cyc1/Parp1/Ak2/Atp5o/Hk1/Ndufc2/Cad/Kars/Gart/Atp5h/Gars/Atp5c1/Aldoa/Cox5b/Myc/Nme2/Adsl/Pklr/Uck2/Atic/Ncor1/Rrm1/Zbtb7a/Acsl5/Acss1/Prpsap1/Rrm2/Mtch2/Guk1/Nme4/G6pdx/Hprt/Gpi1/Ppat
GO:1902533	positive regulation of intracellular signal transduction	190	0.611055	1.15207	0.011988	0.161038	0.142165	348	tags=12%, list=12%, signal=11%	Gpx1/Hsp90ab1/Prdx2/Sod1/Phb2/Gnas/Calr/Hint1/C1qbp/Ddx21/Sphk1/Cd24a/Ezh2/Itgb1/Erp29/Gnai2/Kars/Rpl23/Sfpq/Apoe/Cd81/Map2k2/Epor
GO:0032732	positive regulation of interleukin-1 production	14	0.82876	1.38717	0.012	0.161038	0.142165	189	tags=14%, list=6%, signal=13%	Lgals9/Hk1
GO:0002262	myeloid cell homeostasis	66	0.664608	1.21451	0.012987	0.170268	0.150313	743	tags=48%, list=25%, signal=37%	Atpif1/Sod1/Tmem14c/Klf1/Mthfd1/Rhd/Zfpm1/Sfxn1/Cd24a/Rps19/Smarca4/Lyar/Gata1/Hmgb2/Lmo2/Tcf3/Gfi1b/Ank1/Rhag/Fech/Klf13/Ncor1/Hba-a2/Zbtb7a/Ikzf1/Bax/Ldb1/Rcor1/Slc25a38/Mapk14/G6pdx/Gpi1
GO:0002711	positive regulation of T cell mediated immunity	16	0.812387	1.36903	0.012987	0.170268	0.150313	451	tags=38%, list=15%, signal=32%	Hspa8/Pnp/Hspd1/Cd24a/Cd81/H2-K1
GO:0006164	purine nucleotide biosynthetic process	70	0.660728	1.21098	0.012987	0.170268	0.150313	598	tags=40%, list=20%, signal=33%	Atp5b/Atp5g3/Atp5a1/Nme1/Atp5d/Mthfd1/Pnp/Cyc1/Parp1/Ak2/Atp5o/Hk1/Ndufc2/Gart/Atp5h/Atp5c1/Aldoa/Cox5b/Myc/Nme2/Adsl/Pklr/Atic/Ncor1/Zbtb7a/Acsl5/Acss1/Prpsap1
GO:0055076	transition metal ion homeostasis	32	0.727852	1.28761	0.012987	0.170268	0.150313	507	tags=41%, list=17%, signal=34%	Fth1/Ftl1/Sod1/Mt1/Mt2/Rhd/Aplp2/Myc/Ank1/Sod2/Rhag/Atox1/Fech
GO:0098655	cation transmembrane transport	125	0.623791	1.16557	0.012987	0.170268	0.150313	738	tags=30%, list=25%, signal=23%	Atp5b/Atp5g3/Atp5a1/Phb2/Cfl1/Atp5d/Cyc1/Rhd/Atp5o/Nedd4/Ndufs7/Ywhae/Atp5h/Vdac1/Atp5c1/Atp1b2/Kcnn4/Cox17/Chchd10/Cox5b/Afg3l2/Gsto1/Stom/Rhag/Atox1/Slc25a4/Psen2/Ppif/Sri/Bax/Slc3a2/Atp1b3/Arf1/Steap3/Slc25a38/Tspan13/G6pdx
GO:0046686	response to cadmium ion	10	0.857722	1.40159	0.0131181	0.171197	0.151133	141	tags=30%, list=5%, signal=29%	Mt1/Mt2/Alad
GO:0034614	cellular response to reactive oxygen species	45	0.697462	1.25199	0.013986	0.180046	0.158946	642	tags=42%, list=21%, signal=34%	Prdx2/Sod1/Cfl1/Aqp1/Sphk1/Parp1/Txn1/Ezh2/Hnrnpd/Epor/Nfe2l2/Mpo/Sod2/Hsph1/Fbxo7/Ppif/Fxn/Top2b/Akt1
GO:0051050	positive regulation of transport	221	0.596832	1.12738	0.013986	0.180046	0.158946	782	tags=28%, list=26%, signal=22%	Atpif1/Car2/Ncl/Sod1/Cfl1/Hspa8/Gnas/Calr/Hspd1/Ran/Aqp1/Sphk1/Trim28/Lgals9/Lamp1/Abcb4/Itgb1/Lman2/Hk1/Gnai2/Tpr/Lyar/Kars/Apoe/Atf4/Ywhae/Vamp8/Atp1b2/Kcnn4/Cox17/Cd81/Chchd10/Ipo5/Ehd1/Nfe2l2/Tspo/Gsto1/Pck2/Stom/Slc25a4/Fis1/Acsl5/Siva1/Gps2/Sri/Tomm70a/Akt1/Serp1/Bax/Arl6ip1/Atp1b3/Arf1/Khdrbs1/Mapk14/Ppid/G6pdx/Gpi1/Ifngr1/Ptpn11/Vps28/Map1lc3b
GO:0098662	inorganic cation transmembrane transport	110	0.624645	1.16562	0.013986	0.180046	0.158946	738	tags=29%, list=25%, signal=23%	Atp5b/Atp5g3/Atp5a1/Phb2/Atp5d/Cyc1/Atp5o/Nedd4/Ndufs7/Ywhae/Atp5h/Vdac1/Atp5c1/Atp1b2/Kcnn4/Cox17/Chchd10/Cox5b/Afg3l2/Gsto1/Stom/Atox1/Slc25a4/Psen2/Ppif/Sri/Bax/Atp1b3/Arf1/Steap3/Tspan13/G6pdx
GO:0010035	response to inorganic substance	112	0.624654	1.16582	0.014985	0.186168	0.16435	506	tags=23%, list=17%, signal=20%	Gpx1/Prdx2/Sod1/Cdk4/Cfl1/Mt1/Mt2/Ucp2/Aqp1/Sphk1/Alad/Parp1/Txn1/Ezh2/Hnrnpd/Gart/Lig1/Epor/Nfe2l2/Timeless/Mpo/Pklr/Sod2/Hsph1/Fbxo7/Gatm
GO:0031348	negative regulation of defense response	51	0.683656	1.23523	0.014985	0.186168	0.16435	239	tags=16%, list=8%, signal=15%	Gpx1/Sod1/C1qbp/Lgals9/Psmb4/Cd24a/Rps19/Apoe
GO:0034249	negative regulation of cellular amide metabolic process	41	0.70303	1.25561	0.014985	0.186168	0.16435	306	tags=32%, list=10%, signal=29%	Ncl/Eif4g1/Calr/Sphk1/Eprs/Eif4ebp1/Tpr/Hnrnpd/Larp1/Apoe/Caprin1/Khsrp/Eif4e2
GO:0040017	positive regulation of locomotion	127	0.621727	1.16225	0.014985	0.186168	0.16435	367	tags=14%, list=12%, signal=13%	Atp5b/Atp5a1/Cfl1/Calr/C1qbp/Ddb1/Aqp1/Sphk1/Lgals9/Itgb1/Gnai2/Kars/Smc3/Map2k2/Aldoa/Hspa5/Nfe2l2/Myc
GO:0050803	regulation of synapse structure or activity	52	0.684179	1.23666	0.014985	0.186168	0.16435	283	tags=13%, list=9%, signal=12%	Tubb5/Cfl1/Hspa8/Eif4g1/Nedd4/Apoe/Caprin1
GO:0050807	regulation of synapse organization	52	0.684179	1.23666	0.014985	0.186168	0.16435	283	tags=13%, list=9%, signal=12%	Tubb5/Cfl1/Hspa8/Eif4g1/Nedd4/Apoe/Caprin1
GO:0051702	interaction with symbiont	28	0.752507	1.31783	0.014985	0.186168	0.16435	269	tags=36%, list=9%, signal=33%	Gpx1/Cfl1/Hspa8/Hspd1/Ddb1/Aqp1/Psmc3/Smarca4/Apoe/Smc3
GO:0097305	response to alcohol	34	0.713621	1.26466	0.014985	0.186168	0.16435	311	tags=24%, list=10%, signal=21%	Eef1b2/Sod1/Cdk4/Gnas/Alad/Hnrnpd/Larp1/Cdk1
GO:0050806	positive regulation of synaptic transmission	26	0.744776	1.29798	0.015984	0.192415	0.169865	239	tags=12%, list=8%, signal=11%	Car2/Sphk1/Apoe
GO:0051094	positive regulation of developmental process	295	0.582399	1.10484	0.015984	0.192415	0.169865	737	tags=23%, list=25%, signal=19%	Car2/Hsp90ab1/Rpl4/Nme1/Cfl1/Eif4g1/Gnas/Ranbp1/Calr/Pa2g4/Pnp/C1qbp/Aqp1/Sphk1/Lgals9/Parp1/Cd24a/Ezh2/Itgb1/Smarca4/Bag1/Gata1/Apoe/Atf4/Snx3/Srrt/Caprin1/Hmgb2/Eif4g2/Cdk1/Tcf3/Map2k2/Ehd1/Hspa5/Epor/Srsf6/Nfe2l2/Myc/Gfi1b/Lmna/Nme2/Mtdh/Tspo/Ccne1/Sod2/Myb/Eef1e1/Cela1/Slc25a4/Fubp1/Ssbp3/Fis1/Fxn/Ikzf1/Aggf1/Vegfb/Akt1/Serp1/Bax/Ctnnb1/Rcor1/Prpf19/Arf1/Pml/Net1/Mapk14/Actr2
GO:0051240	positive regulation of multicellular organismal process	388	0.575155	1.09499	0.015984	0.192415	0.169865	426	tags=14%, list=14%, signal=14%	Atp5b/Car2/Ncl/Prdx2/Rpl4/Sod1/Atp5a1/Nme1/Cfl1/Eif4g1/Gnas/Ranbp1/Calr/Ucp2/Pnp/Hspd1/C1qbp/Zfpm1/Aqp1/Ddx21/Sphk1/Lgals9/Parp1/Cd24a/Ezh2/Itgb1/Hk1/Rps19/Gnai2/Kars/Bag1/Gata1/Apoe/Atf4/Snx3/Srrt/Vamp8/Caprin1/Hmgb2/Eif4g2/Cdk1/Cd81/Tcf3/Map2k2/Ehd1/Hspa5/Epor/Srsf6/Nfe2l2/Myc/Gfi1b/Lmna/Nme2/Mtdh/Tspo
GO:0055085	transmembrane transport	226	0.594224	1.12209	0.015984	0.192415	0.169865	771	tags=31%, list=26%, signal=25%	Actb/Atp5b/Atp5g3/Car2/Atp5a1/Slc25a3/Phb2/Cfl1/Hspa8/Atp5d/Slc25a5/Ucp2/Cyc1/Hspd1/Rhd/Aqp1/Sfxn1/Abcb4/Atp5o/Mrpl18/Hk1/Nedd4/Ndufs7/Ywhae/Atp5h/Vdac1/Atp5c1/Atp1b2/Kcnn4/Sec61b/Cox17/Chchd10/Ndufa13/Hspa5/Nfe2l2/Cox5b/Myc/Afg3l2/Gsto1/Sec61a1/Slc38a5/Stom/Dnajc19/Slc14a1/Rhag/Atox1/Slc25a4/Acsl5/Psen2/Ppif/Timm10/Sri/Akt1/Bax/Arl6ip1/Slc19a1/Slc3a2/Slc43a3/Atp1b3/Arf1/Steap3/Slc25a38/Tspan13/M…
GO:1903312	negative regulation of mRNA metabolic process	16	0.808806	1.363	0.015984	0.192415	0.169865	357	tags=50%, list=12%, signal=44%	Ybx1/C1qbp/Hnrnpd/Larp1/Acin1/Hnrnpc/Thrap3/Srsf6
GO:0002833	positive regulation of response to biotic stimulus	17	0.792666	1.34229	0.016	0.192415	0.169865	161	tags=18%, list=5%, signal=17%	Hspd1/Lgals9/Cd24a
GO:0071156	regulation of cell cycle arrest	17	0.793481	1.34367	0.016	0.192415	0.169865	222	tags=29%, list=7%, signal=27%	Hsp90ab1/Cdk4/Calr/Mybbp1a/Rpl23
GO:0046636	negative regulation of alpha-beta T cell activation	11	0.843879	1.38173	0.0160966	0.192415	0.169865	135	tags=9%, list=4%, signal=9%	Lgals9
GO:0060350	endochondral bone morphogenesis	11	0.841102	1.37718	0.0160966	0.192415	0.169865	46	tags=9%, list=2%, signal=9%	Gnas
GO:0000082	G1/S transition of mitotic cell cycle	45	0.689104	1.23698	0.016983	0.193267	0.170617	505	tags=40%, list=17%, signal=34%	Cdk4/Eif4g1/Nasp/Anp32b/Rps27l/Eif4ebp1/Ezh2/Itgb1/E2f4/Tcf3/Rpa2/Cul4a/Ccne1/Brd4/Myb/Psme3/Fbxo7/Brd7
GO:0002708	positive regulation of lymphocyte mediated immunity	28	0.742523	1.30034	0.016983	0.193267	0.170617	451	tags=25%, list=15%, signal=21%	Hspa8/Pnp/Hspd1/Lamp1/Cd24a/Cd81/H2-K1
GO:0006417	regulation of translation	76	0.647583	1.18971	0.016983	0.193267	0.170617	365	tags=32%, list=12%, signal=28%	Eef2/Ncl/Cdk4/Eif4g1/Calr/Pa2g4/Eif3c/Eif3b/Eif3k/C1qbp/Eif3d/Rps27l/Eprs/Eif4ebp1/Tpr/Hnrnpd/Larp1/Cnbp/Caprin1/Khsrp/Eif4g2/Eif4e2/Eif5b/Eif5
GO:0009152	purine ribonucleotide biosynthetic process	65	0.66013	1.20511	0.016983	0.193267	0.170617	555	tags=38%, list=18%, signal=32%	Atp5b/Atp5g3/Atp5a1/Nme1/Atp5d/Pnp/Cyc1/Parp1/Ak2/Atp5o/Hk1/Ndufc2/Gart/Atp5h/Atp5c1/Aldoa/Cox5b/Myc/Nme2/Adsl/Pklr/Atic/Ncor1/Zbtb7a/Acsl5
GO:0010594	regulation of endothelial cell migration	33	0.71395	1.26407	0.016983	0.193267	0.170617	358	tags=18%, list=12%, signal=16%	Atp5b/Atp5a1/Calr/Apoe/Csnk2b/Nfe2l2
GO:0016032	viral process	84	0.646512	1.19241	0.016983	0.193267	0.170617	429	tags=32%, list=14%, signal=28%	Hsp90ab1/Cfl1/Hspa8/Pcbp1/Eif3f/Eif3g/Eif3b/Ddb1/Eif3d/Trim28/Banf1/Top2a/Psmc3/Smarca4/Isg20/P4hb/Etf1/Larp1/Apoe/Smc3/Snx3/Vamp8/Epor/Myc/Apobec3/Hcfc1/Cul4a
GO:0019932	second-messenger-mediated signaling	67	0.659404	1.20659	0.016983	0.193267	0.170617	635	tags=24%, list=21%, signal=19%	Mt1/Gnas/Mt2/Hint1/Aqp1/Sphk1/Cdc34/Cd24a/Gnai2/Apoe/Nme2/Gsto1/Fis1/Ppp1r9b/Prkar2b/Sri
GO:0034109	homotypic cell-cell adhesion	24	0.751896	1.30472	0.016983	0.193267	0.170617	237	tags=12%, list=8%, signal=12%	Gnas/Cd24a/Gata1
GO:0034248	regulation of cellular amide metabolic process	90	0.641214	1.18715	0.016983	0.193267	0.170617	365	tags=30%, list=12%, signal=27%	Eef2/Ncl/Cdk4/Eif4g1/Calr/Pa2g4/Eif3c/Eif3b/Eif3k/C1qbp/Eif3d/Sphk1/Rps27l/Eprs/Eif4ebp1/Tpr/Hnrnpd/Larp1/Apoe/Cnbp/Caprin1/Khsrp/Eif4g2/Eif4e2/Eif5b/Nfe2l2/Eif5
GO:0050707	regulation of cytokine secretion	46	0.690182	1.23917	0.016983	0.193267	0.170617	216	tags=13%, list=7%, signal=12%	Ncl/Hspd1/Lgals9/Parp1/Hk1/Kars
GO:1902107	positive regulation of leukocyte differentiation	46	0.690147	1.23911	0.016983	0.193267	0.170617	135	tags=9%, list=4%, signal=8%	Car2/Gnas/Pnp/Lgals9
GO:1903409	reactive oxygen species biosynthetic process	30	0.731017	1.2868	0.016983	0.193267	0.170617	455	tags=27%, list=15%, signal=23%	Sod1/Hspd1/Ndufc2/Khsrp/Epor/Mpo/Tspo/Sod2
GO:0045730	respiratory burst	12	0.830404	1.37167	0.0170512	0.193269	0.170619	414	tags=33%, list=14%, signal=29%	Prdx2/Cd24a/Rps19/Mpo
GO:0006811	ion transport	271	0.587634	1.11411	0.017982	0.199261	0.175908	764	tags=27%, list=25%, signal=22%	Atp5b/Atp5g3/Car2/Fth1/Atp5a1/Slc25a3/Phb2/Cpox/Cfl1/Gnas/Fkbp4/Atp5d/Cyc1/Rhd/Stard10/Aqp1/Sfxn1/Abcb4/Eprs/Atp5o/Hk1/Nedd4/Gnai2/Ndufs7/Apoe/Atf4/Ywhae/Atp5h/Vdac1/Pla2g12a/Snx3/Vamp8/Atp5c1/Atp1b2/Add2/Kcnn4/Cox17/Chchd10/Cox5b/Myc/Afg3l2/Ank1/Tspo/Gsto1/Slc38a5/Myb/Stom/Rhag/Atox1/Slc25a4/Tmbim6/Acsl5/Pitpna/Psen2/Ppif/Fxn/Sri/Akt1/Bax/Ctnnb1/Arl6ip1/Slc19a1/Slc3a2/Atp1b3/Arf1/Steap3/Slc25a38…
GO:0030168	platelet activation	30	0.730391	1.2857	0.017982	0.199261	0.175908	239	tags=10%, list=8%, signal=9%	Gnas/Gata1/Apoe
GO:0032675	regulation of interleukin-6 production	39	0.698457	1.24503	0.017982	0.199261	0.175908	161	tags=10%, list=5%, signal=10%	Ncl/Hspd1/Lgals9/Cd24a
GO:0043534	blood vessel endothelial cell migration	23	0.757697	1.30897	0.017982	0.199261	0.175908	358	tags=30%, list=12%, signal=27%	Atp5b/Gpx1/Atp5a1/Itgb1/Apoe/Csnk2b/Nfe2l2
GO:0070997	neuron death	90	0.639059	1.18316	0.017982	0.199261	0.175908	498	tags=21%, list=17%, signal=18%	Gpx1/Hsp90ab1/Prdx2/Sod1/Mt1/Hspd1/Parp1/Cdc34/Gclm/Bag1/Apoe/Atf4/Epor/Birc5/Psmc1/Fam162a/Sod2/Hsph1/Fbxo7
GO:0033108	mitochondrial respiratory chain complex assembly	14	0.819752	1.37209	0.018	0.199261	0.175908	379	tags=86%, list=13%, signal=75%	Ndufb9/Samm50/Uqcr10/Ndufc2/Ndufs7/Ndufb10/Ndufa10/Ndufb8/Cox17/Ndufb2/Ndufa13/Ndufb5
GO:0008037	cell recognition	28	0.736958	1.2906	0.018981	0.207696	0.183355	544	tags=32%, list=18%, signal=27%	Cct7/Cct5/Cct6a/Cct3/Bsg/Cd81/Aldoa/Cct8/Cct4
GO:0045454	cell redox homeostasis	29	0.740534	1.29918	0.018981	0.207696	0.183355	241	tags=28%, list=8%, signal=26%	Gpx1/Prdx2/Prdx6/Glrx5/Txn2/Txn1/P4hb/Txnl1
GO:1903707	negative regulation of hemopoiesis	50	0.674347	1.21638	0.018981	0.207696	0.183355	663	tags=28%, list=22%, signal=22%	Prdx2/Nme1/Zfpm1/Lmo2/Tcf3/Nfe2l2/Myc/Nme2/Cul4a/Fbxo7/Hmgb3/Klf13/Ctnnb1/Ldb1
GO:0042744	hydrogen peroxide catabolic process	12	0.827539	1.36694	0.0190572	0.20773	0.183385	27	tags=25%, list=1%, signal=25%	Gpx1/Prdx2/Prdx6
GO:0001101	response to acid chemical	53	0.671238	1.21455	0.01998	0.214502	0.189364	338	tags=17%, list=11%, signal=15%	Cdk4/Cfl1/Gnas/Ranbp1/Aqp1/Abcb4/Dnmt1/Ndufa13/Ipo5
GO:0033138	positive regulation of peptidyl-serine phosphorylation	21	0.756138	1.30017	0.01998	0.214502	0.189364	154	tags=14%, list=5%, signal=14%	Hsp90ab1/Eif4g1/Txn1
GO:0046700	heterocycle catabolic process	102	0.624157	1.16091	0.01998	0.214502	0.189364	758	tags=42%, list=25%, signal=33%	Ybx1/Blvrb/Lsm4/Ldha/Hint1/Pnp/Hk1/Gspt1/Hnrnpd/Isg20/Etf1/Nudt9/Larp1/Rnaseh2c/Hnrnpc/Khsrp/Thrap3/Aldoa/Nfe2l2/Myc/Fen1/Pklr/Cnp/Mrto4/Exosc2/Rbm8a/Ncor1/Exosc8/Zbtb7a/Tnrc6b/Gtpbp1/Tbrg4/Dis3/Exosc5/Xrn2/Bax/Snd1/Mtch2/Ncbp1/Exosc7/Hprt/Gpi1/Elavl1
GO:0072594	establishment of protein localization to organelle	92	0.629417	1.16604	0.01998	0.214502	0.189364	856	tags=58%, list=28%, signal=42%	Atpif1/Cct7/Phb2/Cfl1/Hspa8/Cct5/Cct6a/Hspd1/Ran/Cct3/Trim28/Lamp1/Spcs2/Samm50/Hk1/Nedd4/Tpr/Ruvbl2/Srp72/Sec61b/Ndufa13/Ipo5/Hspa5/Tomm22/Lmna/Srp19/Tspo/Nup85/Sec61a1/Kpnb1/Hsph1/Dnajc19/Fbxo7/Cct8/Cct4/Fis1/Tomm5/Timm10/Tomm70a/Akt1/Bax/Srp68/Mtch2/Pml/Mapk14/Vps28/Pmm1/Pola2/Nup133/Uqcrc2/Pttg1ip/Pkig/Lrwd1
GO:0010821	regulation of mitochondrion organization	36	0.698884	1.24308	0.020979	0.219431	0.193715	650	tags=44%, list=22%, signal=35%	Atpif1/Gpx1/Slc25a5/Cdc37/Vdac1/Chchd10/Lmna/Fam162a/Tspo/Fbxo7/Fis1/Siva1/Ppif/Fxn/Akt1/Bax
GO:0030099	myeloid cell differentiation	139	0.612241	1.14646	0.020979	0.219431	0.193715	771	tags=31%, list=26%, signal=24%	Atpif1/Car2/Tmem14c/Nme1/Gnas/Klf1/Rhd/Zfpm1/Sfxn1/Rps19/Smarca4/Lyar/Gata1/Hmgb2/Cd81/Lmo2/Tcf3/Myc/Gfi1b/Nme2/Ank1/Cul4a/Myb/Rhag/Fech/Hmgb3/Klf13/Ncor1/Hba-a2/Zbtb7a/Psen2/Ikzf1/Ctnnb1/Ldb1/Rcor1/Slc25a38/Fasn/Pml/Mapk14/G6pdx/Glo1/Myh9/Ptpn11
GO:0032760	positive regulation of tumor necrosis factor production	27	0.737185	1.28918	0.020979	0.219431	0.193715	135	tags=11%, list=4%, signal=11%	Ncl/Hspd1/Lgals9
GO:0042168	heme metabolic process	18	0.7783	1.32326	0.020979	0.219431	0.193715	271	tags=44%, list=9%, signal=41%	Atpif1/Tmem14c/Blvrb/Cpox/Alad/Hmbs/Urod/Snx3
GO:0050663	cytokine secretion	54	0.670104	1.21396	0.020979	0.219431	0.193715	216	tags=11%, list=7%, signal=11%	Ncl/Hspd1/Lgals9/Parp1/Hk1/Kars
GO:0060627	regulation of vesicle-mediated transport	121	0.617515	1.15392	0.020979	0.219431	0.193715	341	tags=14%, list=11%, signal=13%	Sod1/Hspa8/Calr/Ankrd13a/Sphk1/Lgals9/Lamp1/Itgb1/Lman2/Nedd4/Gnai2/Lyar/Apoe/Snx3/Vamp8/Map2k2/Ehd1
GO:1903557	positive regulation of tumor necrosis factor superfamily cytokine production	27	0.737185	1.28918	0.020979	0.219431	0.193715	135	tags=11%, list=4%, signal=11%	Ncl/Hspd1/Lgals9
GO:0010595	positive regulation of endothelial cell migration	22	0.755077	1.2994	0.021978	0.224919	0.198559	63	tags=14%, list=2%, signal=13%	Atp5b/Atp5a1/Calr
GO:0032147	activation of protein kinase activity	47	0.675385	1.21476	0.021978	0.224919	0.198559	526	tags=19%, list=18%, signal=16%	Prdx2/Sod1/Erp29/Kars/Cd81/Map2k2/Slk/Tpx2/Clspn
GO:0045727	positive regulation of translation	21	0.751457	1.29212	0.021978	0.224919	0.198559	301	tags=43%, list=10%, signal=39%	Eef2/Cdk4/Eif3c/C1qbp/Eif3d/Rps27l/Hnrnpd/Cnbp/Eif4g2
GO:0045931	positive regulation of mitotic cell cycle	51	0.668082	1.2071	0.021978	0.224919	0.198559	489	tags=37%, list=16%, signal=32%	Phb2/Cdk4/Eif4g1/Ranbp1/Rcc2/Anp32b/Sphk1/Eif4ebp1/Tpr/Anapc5/Ube2c/Cdk1/Poldip2/Birc5/Cdt1/Cul4a/Ccne1/Brd4/Cenpe
GO:0051052	regulation of DNA metabolic process	91	0.627865	1.16273	0.021978	0.224919	0.198559	800	tags=48%, list=27%, signal=37%	Hsp90ab1/Cct7/Cct5/Cct6a/Pnp/Cct3/Dek/Trim28/Parp1/Smc1a/Usp1/Hnrnpd/Cacybp/Dnmt1/Hnrnpc/Smc3/Cdk1/Wdr18/Myc/Rpa2/Timeless/Lmna/Cdt1/Cul4a/Gnl3/Nucks1/Rad50/Cct8/Cct4/Pcna/Top2b/Akt1/Cst3/Bax/Ctnnb1/Rbbp6/Nat10/Pml/Actr2/Fh1/Dnajc2/Rfc2/Gfer/Aurkb
GO:0090407	organophosphate biosynthetic process	117	0.619034	1.15582	0.021978	0.224919	0.198559	761	tags=38%, list=25%, signal=30%	Atp5b/Atp5g3/Atp5a1/Nme1/Atp5d/Tkt/Mthfd1/Pnp/Cyc1/Parp1/Ak2/Atp5o/Hk1/Ndufc2/Cad/Kars/Gart/Atp5h/Gars/Atp5c1/Aldoa/Cox5b/Myc/Isyna1/Nme2/Adsl/Pklr/Uck2/Nfs1/Atic/Ncor1/Rrm1/Zbtb7a/Acsl5/Pcyt1a/Acss1/Prpsap1/Rrm2/Mtch2/Guk1/Nme4/G6pdx/Hprt/Gpi1/Ppat
GO:0002699	positive regulation of immune effector process	63	0.654148	1.19211	0.022977	0.226978	0.200377	469	tags=21%, list=16%, signal=18%	Hspa8/Pnp/Hspd1/Ddx21/Lamp1/Cd24a/Hk1/Rps19/Kars/Vamp8/Cd81/H2-K1/Myb
GO:0006413	translational initiation	40	0.688271	1.22786	0.022977	0.226978	0.200377	507	tags=52%, list=17%, signal=44%	Eif4g1/Eif3f/Eif3c/Eif3g/Eif3b/Eif3k/Eif3i/Eif3d/Eif4b/Eif3h/Eif4ebp1/Eif4a1/Tpr/Larp1/Eif4g2/Eif4e2/Eif5b/Eif5/Eif1ax/Eif2b1/Fech
GO:0010631	epithelial cell migration	63	0.65343	1.1908	0.022977	0.226978	0.200377	358	tags=14%, list=12%, signal=13%	Atp5b/Gpx1/Atp5a1/Calr/Aqp1/Itgb1/Apoe/Csnk2b/Nfe2l2
GO:0032635	interleukin-6 production	40	0.688234	1.22779	0.022977	0.226978	0.200377	161	tags=10%, list=5%, signal=10%	Ncl/Hspd1/Lgals9/Cd24a
GO:0042254	ribosome biogenesis	60	0.658982	1.19906	0.022977	0.226978	0.200377	860	tags=77%, list=29%, signal=56%	Ncl/Rps8/Rps21/Pa2g4/Ran/C1qbp/Ddx21/Mybbp1a/Rps27l/Nop58/Rps19/Mrpl20/Lyar/Isg20/Ddx24/Rps10/Wdr18/Ddx27/Wdr74/Ftsj3/Nop2/Nop14/Cul4a/Rsl1d1/Mrto4/Exosc2/Exosc8/Imp3/Dis3/Bms1/Gnl2/Heatr1/Exosc5/Sdad1/Gar1/Exosc7/Nat10/Rrp1b/Utp14a/Nol9/Pop5/Imp4/Isg20l2/Abce1/Utp20/Noc4l
GO:0042542	response to hydrogen peroxide	46	0.677934	1.21718	0.022977	0.226978	0.200377	601	tags=35%, list=20%, signal=28%	Gpx1/Sod1/Cfl1/Aqp1/Sphk1/Txn1/Ezh2/Lig1/Epor/Nfe2l2/Sod2/Hsph1/Fbxo7/Ppif/Fxn/Top2b
GO:0050818	regulation of coagulation	25	0.739166	1.28489	0.022977	0.226978	0.200377	576	tags=16%, list=19%, signal=13%	Prdx2/Apoe/Nfe2l2/Psen2
GO:0060249	anatomical structure homeostasis	93	0.627062	1.16216	0.022977	0.226978	0.200377	800	tags=38%, list=27%, signal=28%	Car2/Hsp90ab1/Sod1/Cct7/Gnas/Cct5/Cct6a/Cct3/Parp1/Itgb1/Hnrnpd/Gata1/Hnrnpc/Aldoa/Myc/Rpa2/Lmna/Ccne1/Strap/Gnl3/Rad50/Cct8/Cct4/Csk/Psen2/Pcna/Bax/Ctnnb1/Ldb1/Nat10/Pml/Fh1/Ptpn11/Ankrd11/Aurkb
GO:0090130	tissue migration	63	0.65343	1.1908	0.022977	0.226978	0.200377	358	tags=14%, list=12%, signal=13%	Atp5b/Gpx1/Atp5a1/Calr/Aqp1/Itgb1/Apoe/Csnk2b/Nfe2l2
GO:0090132	epithelium migration	63	0.65343	1.1908	0.022977	0.226978	0.200377	358	tags=14%, list=12%, signal=13%	Atp5b/Gpx1/Atp5a1/Calr/Aqp1/Itgb1/Apoe/Csnk2b/Nfe2l2
GO:0001667	ameboidal-type cell migration	87	0.630713	1.16573	0.023976	0.232068	0.204871	358	tags=14%, list=12%, signal=13%	Atp5b/Gpx1/Atp5a1/Cfl1/Calr/Rcc2/C1qbp/Aqp1/Itgb1/Apoe/Csnk2b/Nfe2l2
GO:0002709	regulation of T cell mediated immunity	22	0.750287	1.29115	0.023976	0.232068	0.204871	451	tags=27%, list=15%, signal=23%	Hspa8/Pnp/Hspd1/Cd24a/Cd81/H2-K1
GO:0022618	ribonucleoprotein complex assembly	49	0.66945	1.20612	0.023976	0.232068	0.204871	578	tags=59%, list=19%, signal=49%	Hsp90ab1/Lsm4/Snrpb/C1qbp/Snrnp200/Eif3d/Prpf8/Eif4b/Rps27l/Scaf11/Rps19/Mrpl20/Snrpd1/Snrpd2/Ruvbl2/Ruvbl1/Rps10/Sf3a2/Sf3b1/Srsf6/Eif5/Nop2/Psip1/Snrpf/Strap/Mrto4/Luc7l3/Taf9/Luc7l
GO:0071826	ribonucleoprotein complex subunit organization	50	0.665367	1.20018	0.023976	0.232068	0.204871	578	tags=58%, list=19%, signal=48%	Hsp90ab1/Lsm4/Snrpb/C1qbp/Snrnp200/Eif3d/Prpf8/Eif4b/Rps27l/Scaf11/Rps19/Mrpl20/Snrpd1/Snrpd2/Ruvbl2/Ruvbl1/Rps10/Sf3a2/Sf3b1/Srsf6/Eif5/Nop2/Psip1/Snrpf/Strap/Mrto4/Luc7l3/Taf9/Luc7l
GO:2001237	negative regulation of extrinsic apoptotic signaling pathway	23	0.748618	1.29329	0.023976	0.232068	0.204871	576	tags=35%, list=19%, signal=28%	Gpx1/Prdx2/Gclm/Gata1/Hmgb2/Lmna/Psme3/Psen2
GO:0002437	inflammatory response to antigenic stimulus	13	0.813503	1.35496	0.0240481	0.232068	0.204871	319	tags=38%, list=11%, signal=35%	Gpx1/Psmb4/Cd24a/Hmgb2/Cd81
GO:0043489	RNA stabilization	11	0.826106	1.35263	0.0241449	0.232068	0.204871	317	tags=45%, list=11%, signal=41%	Ybx1/Hnrnpd/Larp1/Hnrnpc/Thrap3
GO:0048255	mRNA stabilization	11	0.826106	1.35263	0.0241449	0.232068	0.204871	317	tags=45%, list=11%, signal=41%	Ybx1/Hnrnpd/Larp1/Hnrnpc/Thrap3
GO:0030097	hemopoiesis	253	0.583442	1.10486	0.024975	0.23606	0.208395	771	tags=25%, list=26%, signal=21%	Atpif1/Car2/Eef2/Prdx2/Tmem14c/Nme1/Gnas/Klf1/Pnp/Rhd/Zfpm1/Lgals9/Top2a/Sfxn1/Cd24a/Rps19/Smarca4/Lyar/Ahctf1/Gata1/Add2/Hmgb2/Cd81/Lmo2/Tcf3/Nfe2l2/Myc/Gfi1b/Apobec3/Nme2/Ank1/Cul4a/Sod2/Myb/Rhag/Fbxo7/Fech/Hmgb3/Fubp1/Klf13/Ncor1/Hba-a2/Ssbp3/Zbtb7a/Crip2/Psen2/Ikzf1/Gps2/Bax/Ctnnb1/Ldb1/Rcor1/Dnaja3/Slc25a38/Fasn/Pml/Hectd1/Mapk14/G6pdx/Glo1/Nfatc3/Myh9/Spn/Ptpn11
GO:0033365	protein localization to organelle	168	0.597437	1.12327	0.024975	0.23606	0.208395	856	tags=49%, list=28%, signal=37%	Atpif1/Ybx1/Cct7/Phb2/Hdgf/Cfl1/Hspa8/Cct5/Calr/Rcc2/Cct6a/Hspd1/Ran/Cct3/Ankrd13a/Trim28/Parp1/Lamp1/Txn1/Spcs2/Samm50/Ezh2/Hk1/Nedd4/Tpr/Bag1/Ywhae/Ruvbl2/Srp72/Cdk1/Sec61b/Cd81/Chchd10/Ndufa13/Ipo5/Ehd1/Hspa5/Tomm22/Rpa2/Ctcf/Lmna/Srp19/Cdt1/Tspo/Nup85/Sec61a1/Kpnb1/Mapre1/Hsph1/Dnajc19/Gnl3/Fbxo7/Cct8/Cct4/Fis1/Zbtb7a/Ppp1r9b/Tomm5/Bub1b/Timm10/Tomm70a/Akt1/Bax/Srp68/Rad21/Pacsin2/Mtch2/Polr1…
GO:0034220	ion transmembrane transport	156	0.600439	1.12669	0.024975	0.23606	0.208395	764	tags=31%, list=25%, signal=24%	Atp5b/Atp5g3/Atp5a1/Slc25a3/Phb2/Cfl1/Atp5d/Cyc1/Rhd/Atp5o/Hk1/Nedd4/Ndufs7/Ywhae/Atp5h/Vdac1/Atp5c1/Atp1b2/Kcnn4/Cox17/Chchd10/Cox5b/Myc/Afg3l2/Gsto1/Slc38a5/Stom/Rhag/Atox1/Slc25a4/Acsl5/Psen2/Ppif/Sri/Akt1/Bax/Arl6ip1/Slc19a1/Slc3a2/Atp1b3/Arf1/Steap3/Slc25a38/Tspan13/G6pdx/Slc25a12/Slc25a1/Ifngr1
GO:0043388	positive regulation of DNA binding	18	0.769762	1.30875	0.024975	0.23606	0.208395	456	tags=61%, list=15%, signal=52%	Nme1/Calm1/Trim28/Lgals9/Parp1/Txn1/Smarca4/Hmgb2/Edf1/Myc/Brd4
GO:0050680	negative regulation of epithelial cell proliferation	21	0.746233	1.28313	0.024975	0.23606	0.208395	239	tags=19%, list=8%, signal=18%	Atpif1/Atp5a1/Phb2/Apoe
GO:0032103	positive regulation of response to external stimulus	74	0.638229	1.17194	0.025974	0.241559	0.21325	319	tags=12%, list=11%, signal=11%	Calr/Hspd1/C1qbp/Lgals9/Cd24a/Rps19/Kars/Vamp8/Cd81
GO:0050821	protein stabilization	48	0.671082	1.20838	0.025974	0.241559	0.21325	721	tags=46%, list=24%, signal=35%	Cct7/Phb2/Cct5/Calr/Cct6a/Hspd1/Cct3/Lamp1/Cdc37/Rpl23/Atp1b2/Tcf3/Zfp207/Hcfc1/Cct8/Cct4/Taf9/Ncln/Bag2/Dnaja3/Atp1b3/Pml
GO:0043300	regulation of leukocyte degranulation	17	0.775879	1.31387	0.026	0.241559	0.21325	276	tags=18%, list=9%, signal=16%	Lgals9/Lamp1/Vamp8
GO:0045620	negative regulation of lymphocyte differentiation	14	0.803013	1.34407	0.026	0.241559	0.21325	512	tags=21%, list=17%, signal=18%	Prdx2/Fbxo7/Hmgb3
GO:1903427	negative regulation of reactive oxygen species biosynthetic process	12	0.81623	1.34826	0.0260782	0.241559	0.21325	426	tags=42%, list=14%, signal=36%	Hspd1/Ndufc2/Khsrp/Epor/Tspo
GO:0010257	NADH dehydrogenase complex assembly	10	0.83629	1.36657	0.0262361	0.241559	0.21325	379	tags=90%, list=13%, signal=79%	Ndufb9/Ndufc2/Ndufs7/Ndufb10/Ndufa10/Ndufb8/Ndufb2/Ndufa13/Ndufb5
GO:0032981	mitochondrial respiratory chain complex I assembly	10	0.83629	1.36657	0.0262361	0.241559	0.21325	379	tags=90%, list=13%, signal=79%	Ndufb9/Ndufc2/Ndufs7/Ndufb10/Ndufa10/Ndufb8/Ndufb2/Ndufa13/Ndufb5
GO:0045933	positive regulation of muscle contraction	10	0.835977	1.36606	0.0262361	0.241559	0.21325	130	tags=10%, list=4%, signal=10%	Sphk1
GO:0002703	regulation of leukocyte mediated immunity	60	0.655391	1.19253	0.026973	0.24517	0.216437	319	tags=15%, list=11%, signal=14%	Hspa8/Pnp/Hspd1/Ddx21/Lgals9/Lamp1/Cd24a/Vamp8/Cd81
GO:0002761	regulation of myeloid leukocyte differentiation	38	0.686937	1.22354	0.026973	0.24517	0.216437	653	tags=29%, list=22%, signal=23%	Car2/Nme1/Gnas/Zfpm1/Myc/Gfi1b/Nme2/Cul4a/Zbtb7a/Ikzf1/Ctnnb1
GO:0048534	hematopoietic or lymphoid organ development	262	0.581084	1.10136	0.026973	0.24517	0.216437	771	tags=25%, list=26%, signal=21%	Atpif1/Car2/Eef2/Prdx2/Tmem14c/Nme1/Gnas/Klf1/Pnp/Rhd/Zfpm1/Lgals9/Top2a/Sfxn1/Cd24a/Rps19/Smarca4/Lyar/Ahctf1/Gata1/Add2/Hmgb2/Cd81/Lmo2/Tcf3/Map2k2/Nfe2l2/Myc/Gfi1b/Apobec3/Nme2/Ank1/Cul4a/Sod2/Myb/Rhag/Fbxo7/Ccnb2/Fech/Hmgb3/Fubp1/Klf13/Ncor1/Hba-a2/Ssbp3/Zbtb7a/Crip2/Psen2/Ikzf1/Gps2/Bax/Ctnnb1/Ldb1/Rcor1/Dnaja3/Slc25a38/Fasn/Pml/Hectd1/Mapk14/G6pdx/Glo1/Nfatc3/Myh9/Spn/Ptpn11
GO:1901361	organic cyclic compound catabolic process	109	0.618868	1.15373	0.026973	0.24517	0.216437	758	tags=40%, list=25%, signal=31%	Ybx1/Blvrb/Lsm4/Ldha/Hint1/Pnp/Hk1/Gspt1/Hnrnpd/Isg20/Etf1/Nudt9/Larp1/Apoe/Rnaseh2c/Hnrnpc/Khsrp/Thrap3/Aldoa/Nfe2l2/Myc/Fen1/Pklr/Cnp/Mrto4/Exosc2/Rbm8a/Ncor1/Exosc8/Zbtb7a/Tnrc6b/Gtpbp1/Tbrg4/Dis3/Exosc5/Xrn2/Bax/Snd1/Mtch2/Ncbp1/Exosc7/Hprt/Gpi1/Elavl1
GO:0010632	regulation of epithelial cell migration	51	0.661978	1.19607	0.027972	0.247887	0.218836	445	tags=16%, list=15%, signal=14%	Atp5b/Atp5a1/Calr/Aqp1/Apoe/Csnk2b/Nfe2l2/Strap
GO:0034101	erythrocyte homeostasis	58	0.651808	1.18442	0.027972	0.247887	0.218836	743	tags=50%, list=25%, signal=38%	Atpif1/Tmem14c/Klf1/Rhd/Zfpm1/Sfxn1/Cd24a/Rps19/Smarca4/Lyar/Gata1/Hmgb2/Lmo2/Tcf3/Gfi1b/Ank1/Rhag/Fech/Klf13/Ncor1/Hba-a2/Zbtb7a/Ikzf1/Ldb1/Rcor1/Slc25a38/Mapk14/G6pdx/Gpi1
GO:0043523	regulation of neuron apoptotic process	60	0.653428	1.18896	0.027972	0.247887	0.218836	465	tags=25%, list=15%, signal=22%	Hsp90ab1/Prdx2/Sod1/Mt1/Hspd1/Parp1/Cdc34/Gclm/Bag1/Apoe/Atf4/Epor/Birc5/Sod2/Hsph1
GO:0045580	regulation of T cell differentiation	36	0.691159	1.22934	0.027972	0.247887	0.218836	135	tags=8%, list=4%, signal=8%	Prdx2/Pnp/Lgals9
GO:0045637	regulation of myeloid cell differentiation	64	0.650408	1.18643	0.027972	0.247887	0.218836	668	tags=30%, list=22%, signal=24%	Car2/Nme1/Gnas/Zfpm1/Gata1/Hmgb2/Lmo2/Tcf3/Myc/Gfi1b/Nme2/Cul4a/Hmgb3/Klf13/Zbtb7a/Ikzf1/Ctnnb1/Ldb1/Rcor1
GO:0002495	antigen processing and presentation of peptide antigen via MHC class II	13	0.808131	1.34602	0.0280561	0.247887	0.218836	36	tags=8%, list=1%, signal=8%	Ctse
GO:0002504	antigen processing and presentation of peptide or polysaccharide antigen via MHC class II	13	0.808131	1.34602	0.0280561	0.247887	0.218836	36	tags=8%, list=1%, signal=8%	Ctse
GO:0070670	response to interleukin-4	13	0.807481	1.34493	0.0280561	0.247887	0.218836	346	tags=46%, list=12%, signal=41%	Hsp90ab1/Tuba1b/Cdk4/Alad/Mcm2/Hspa5
GO:0071353	cellular response to interleukin-4	13	0.807481	1.34493	0.0280561	0.247887	0.218836	346	tags=46%, list=12%, signal=41%	Hsp90ab1/Tuba1b/Cdk4/Alad/Mcm2/Hspa5
GO:0008219	cell death	445	0.564994	1.07757	0.028971	0.248259	0.219164	592	tags=22%, list=20%, signal=21%	Atpif1/Gpx1/Hsp90ab1/Ncl/Prdx2/Sod1/Ybx1/Phb2/Cdk4/Hspa8/Eif4g1/Mt1/Slc25a5/Pa2g4/Anp32b/Ucp2/Hint1/Pnp/Hspd1/C1qbp/Ddb1/Aqp1/Eef1d/Mybbp1a/Sphk1/Parp1/Top2a/Rps27l/Cdc34/Lamp1/Txn1/Cd24a/Itgb1/Erp29/Gclm/Hk1/Gnai2/Ndufc2/Smarca4/P4hb/Bag1/Sfpq/Gata1/Cacybp/Apoe/Atf4/Dnmt1/Vdac1/Hsp90b1/Acin1/Ctsd/Mcm2/Hmgb2/Ruvbl1/Cdk1/Chchd10/Ndufa13/Rbm25/Hspa5/Epor/Srsf6/Nfe2l2/Dap3/Myc/Tomm22/Lmna/Birc5/Nme2…
GO:0009617	response to bacterium	137	0.606923	1.1365	0.028971	0.248259	0.219164	451	tags=12%, list=15%, signal=10%	Gpx1/Ncl/Prdx2/Cdk4/Mt2/Pabpn1/Prpf8/Lgals9/Cd24a/Rps19/Snx3/Hmgb2/Tcf3/Mpo/Mtdh/H2-K1
GO:0016072	rRNA metabolic process	47	0.66813	1.20171	0.028971	0.248259	0.219164	808	tags=74%, list=27%, signal=55%	Ncl/Rps8/Rps21/Pa2g4/Ddx21/Rps19/Smarca4/Lyar/Isg20/Ddx24/Wdr18/Ddx27/Wdr74/Ftsj3/Nop2/Nop14/Rsl1d1/Mrto4/Exosc2/Exosc8/Imp3/Dis3/Bms1/Heatr1/Exosc5/Gar1/Polr1a/Exosc7/Nat10/Mars/Rrp1b/Utp14a/Nol9/Pop5/Imp4
GO:0030879	mammary gland development	32	0.711227	1.25819	0.028971	0.248259	0.219164	38	tags=9%, list=1%, signal=9%	Gpx1/Phb2/Nme1
GO:0050678	regulation of epithelial cell proliferation	62	0.647278	1.17937	0.028971	0.248259	0.219164	653	tags=29%, list=22%, signal=23%	Atpif1/Gpx1/Atp5a1/Phb2/Nme1/Apoe/Hmgb2/Srsf6/Myc/Birc5/Nme2/Strap/Hmgn1/Aggf1/Vegfb/Akt1/Bax/Ctnnb1
GO:0051897	positive regulation of protein kinase B signaling	15	0.787465	1.32354	0.028971	0.248259	0.219164	170	tags=27%, list=6%, signal=25%	Gpx1/Hsp90ab1/C1qbp/Itgb1
GO:1901989	positive regulation of cell cycle phase transition	32	0.711437	1.25857	0.028971	0.248259	0.219164	489	tags=47%, list=16%, signal=40%	Phb2/Cdk4/Eif4g1/Rcc2/Anp32b/Ezh2/Anapc5/Ube2c/Cdk1/Birc5/Cdt1/Cul4a/Ccne1/Brd4/Cenpe
GO:1902882	regulation of response to oxidative stress	30	0.714807	1.25827	0.028971	0.248259	0.219164	498	tags=40%, list=17%, signal=34%	Gpx1/Sod1/Parp1/Txn1/P4hb/Sfpq/Atf4/Epor/Nfe2l2/Sod2/Hsph1/Fbxo7
GO:1903201	regulation of oxidative stress-induced cell death	23	0.740341	1.27899	0.028971	0.248259	0.219164	498	tags=52%, list=17%, signal=44%	Gpx1/Sod1/Parp1/Txn1/P4hb/Sfpq/Atf4/Epor/Nfe2l2/Sod2/Hsph1/Fbxo7
GO:0042472	inner ear morphogenesis	14	0.787589	1.31825	0.029	0.248259	0.219164	21	tags=7%, list=1%, signal=7%	Sod1
GO:0045471	response to ethanol	13	0.805627	1.34184	0.0290581	0.248259	0.219164	311	tags=31%, list=10%, signal=28%	Eef1b2/Sod1/Alad/Cdk1
GO:0014031	mesenchymal cell development	11	0.818202	1.33968	0.0291751	0.248512	0.219388	41	tags=9%, list=1%, signal=9%	Cfl1

## Sheet: Sheet5
MARROW_Slingshot_gseaGO_lineage2_tradeSeq
ID	Description	setSize	enrichmentScore	NES	pvalue	p.adjust	qvalues

## Sheet: Sheet6
MARROW_Slingshot_gseaGO_lineage2_Monocle3-DE
ID	Description	setSize	enrichmentScore	NES	pvalue	p.adjust	qvalues	rank	leading_edge	core_enrichment
GO:0006873	cellular ion homeostasis	126	0.681194	1.31534	0.000999001	0.049791	0.0413023	346	tags=18%, list=12%, signal=17%	Apoe/Car2/Gata2/Fth1/Coro1a/Cd24a/Mt2/F2r/Rhag/Epor/Tgfb1/Sod1/Aplp2/Plcg2/Atp5b/Gna15/Anxa5/Myc/Mt1/Plcb2/Ptpn6/Fyn/Atp2a3
GO:0007186	G protein-coupled receptor signaling pathway	96	0.716652	1.37695	0.000999001	0.049791	0.0413023	323	tags=20%, list=11%, signal=18%	Apoe/Car2/Akap13/Rac2/Ramp1/Spns2/Flna/F2r/Gnai2/Iqgap2/Dtnbp1/Mgll/Gna15/Palm/Vav1/S1pr4/Rgs10/Gng12/Plcb2
GO:0007268	chemical synaptic transmission	90	0.69296	1.32866	0.000999001	0.049791	0.0413023	473	tags=24%, list=16%, signal=21%	Apoe/Car2/Srgn/Sphk1/Cd24a/Nrgn/Sipa1l1/F2r/Stat3/Gnai2/Dtnbp1/Mgll/Arid1b/Ptpra/Ptprs/Fyn/Stx3/Syngr1/Psen2/Git2/Sqstm1/Fbxl20
GO:0007409	axonogenesis	81	0.690666	1.32019	0.000999001	0.049791	0.0413023	313	tags=16%, list=10%, signal=15%	Apoe/Vim/Rac2/Sipa1l1/Actb/Rpl4/Foxp1/Igf1r/Plxnc1/Mgll/Bsg/Ptprs/Twf2
GO:0008285	negative regulation of cell proliferation	126	0.690367	1.33305	0.000999001	0.049791	0.0413023	276	tags=19%, list=9%, signal=18%	Apoe/Gata2/Nfe2/Fth1/Hpn/Cbfa2t3/Cd24a/Sox4/Phb2/Lmna/F2r/Runx1/Cited2/Ifi30/Stat3/Ndrg1/Optn/Ifitm3/Tgfb1/Cd9/Ptpn14/Myc/Dach1/Tspan32
GO:0010720	positive regulation of cell development	130	0.691398	1.33495	0.000999001	0.049791	0.0413023	385	tags=24%, list=13%, signal=22%	Apoe/S100a10/Gata2/Sphk1/Vim/Cd24a/Flna/Arpc2/Runx1/Rpl4/Nme1/Igf1r/Cux1/Epor/Tgfb1/Plxnc1/Iqgap1/C1qbp/Acsl6/Palm/Bin1/Myc/Fes/Ptpra/Twf2/Prkch/Rreb1/Fyn/Ezh2/Ranbp1/Ehd1
GO:0010770	positive regulation of cell morphogenesis involved in differentiation	43	0.775752	1.45082	0.000999001	0.049791	0.0413023	336	tags=23%, list=11%, signal=21%	Apoe/S100a10/Flna/Arpc2/Rpl4/Cux1/Plxnc1/C1qbp/Twf2/Rreb1
GO:0010975	regulation of neuron projection development	115	0.678454	1.30735	0.000999001	0.049791	0.0413023	385	tags=23%, list=13%, signal=20%	Apoe/Lgals1/Sphk1/Vim/Cd24a/Sipa1l1/H2-K1/Flna/Rpl4/Nme1/Igf1r/Cux1/Epor/Dtnbp1/Plxnc1/Mgll/Iqgap1/Acsl6/Palm/Fes/Ptprs/Twf2/Fyn/Ezh2/Ranbp1/Ehd1
GO:0019725	cellular homeostasis	189	0.638315	1.23927	0.000999001	0.049791	0.0413023	346	tags=16%, list=12%, signal=15%	Apoe/Car2/Prdx2/Gata2/Fth1/Sh3bgrl3/Coro1a/Cd24a/Mt2/Sox4/Glrx5/Ube2c/F2r/E2f4/Igf1r/Rhag/Epor/Birc5/Tgfb1/Sod1/Aplp2/Plcg2/Atp5b/Gna15/Anxa5/Myc/Mt1/Plcb2/Ptpn6/Fyn/Atp2a3
GO:0022603	regulation of anatomical structure morphogenesis	216	0.634832	1.23574	0.000999001	0.049791	0.0413023	339	tags=18%, list=11%, signal=17%	Apoe/S100a10/Gata2/Nfe2/Sphk1/Vim/Akap13/Hpn/Coro1a/Sipa1l1/Phb2/Flna/Arpc2/Runx1/Cited2/Rpl4/Stat3/Myl12b/Cux1/H2-DMa/Msn/Por/Dtnbp1/Tgfb1/Plxnc1/Mgll/C1qbp/Palm/Myc/Fes/Emilin1/Arap3/Epn1/Ptprs/Twf2/Rreb1/Fyn/Inf2
GO:0022604	regulation of cell morphogenesis	109	0.686668	1.32331	0.000999001	0.049791	0.0413023	395	tags=23%, list=13%, signal=21%	Apoe/S100a10/Vim/Hpn/Coro1a/Sipa1l1/Flna/Arpc2/Rpl4/Myl12b/Cux1/Msn/Dtnbp1/Plxnc1/Mgll/C1qbp/Palm/Fes/Arap3/Ptprs/Twf2/Rreb1/Fyn/Tacstd2/Capzb
GO:0030003	cellular cation homeostasis	123	0.679378	1.31014	0.000999001	0.049791	0.0413023	346	tags=18%, list=12%, signal=17%	Apoe/Car2/Gata2/Fth1/Coro1a/Cd24a/Mt2/F2r/Epor/Tgfb1/Sod1/Aplp2/Plcg2/Atp5b/Gna15/Anxa5/Myc/Mt1/Plcb2/Ptpn6/Fyn/Atp2a3
GO:0030029	actin filament-based process	163	0.649564	1.25564	0.000999001	0.049791	0.0413023	502	tags=25%, list=17%, signal=22%	S100a10/Arhgdib/Akap13/Grb2/Rac2/Coro1a/Zyx/Arpc1b/Sipa1l1/Actb/Flna/Cnn2/Tmsb10/Add2/Dock2/Arpc2/Foxp1/Gmfg/Ran/Iqgap2/Dtnbp1/Tgfb1/Tpm3/Parvg/Bin1/Fes/Add3/Twf2/Was/Inf2/Capg/Pfdn1/Tacstd2/Capzb/Prkcd/Pecam1/Tnik/Scin/Pdlim7/Lcp1/Arhgdia
GO:0030036	actin cytoskeleton organization	157	0.653092	1.26114	0.000999001	0.049791	0.0413023	502	tags=26%, list=17%, signal=23%	S100a10/Arhgdib/Akap13/Grb2/Rac2/Coro1a/Zyx/Arpc1b/Sipa1l1/Actb/Flna/Cnn2/Tmsb10/Add2/Dock2/Arpc2/Foxp1/Gmfg/Ran/Iqgap2/Dtnbp1/Tgfb1/Tpm3/Parvg/Bin1/Fes/Add3/Twf2/Was/Inf2/Capg/Pfdn1/Tacstd2/Capzb/Prkcd/Pecam1/Tnik/Scin/Pdlim7/Lcp1/Arhgdia
GO:0031344	regulation of cell projection organization	144	0.673106	1.29929	0.000999001	0.049791	0.0413023	399	tags=24%, list=13%, signal=22%	Apoe/Lgals1/Sphk1/Vim/Rac2/Cd24a/Sipa1l1/H2-K1/Flna/Arpc2/Rpl4/Mns1/Nme1/Igf1r/Cux1/Epor/Dtnbp1/Plxnc1/Mgll/Iqgap1/Acsl6/Palm/Fes/Ptprs/Twf2/Tapt1/Rreb1/Fyn/Was/Ezh2/Ranbp1/Tacstd2/Ehd1/Capzb/Prkcd
GO:0031346	positive regulation of cell projection organization	89	0.691657	1.32701	0.000999001	0.049791	0.0413023	385	tags=26%, list=13%, signal=23%	Apoe/Sphk1/Rac2/Cd24a/Arpc2/Rpl4/Mns1/Nme1/Igf1r/Cux1/Epor/Plxnc1/Iqgap1/Acsl6/Palm/Fes/Twf2/Tapt1/Rreb1/Fyn/Ezh2/Ranbp1/Ehd1
GO:0032535	regulation of cellular component size	80	0.719972	1.37539	0.000999001	0.049791	0.0413023	414	tags=30%, list=14%, signal=27%	Apoe/Grb2/Coro1a/Hp1bp3/Arpc1b/Tmsb10/Add2/Arpc2/E2f4/Rpl4/Gmfg/Iqgap2/Mgll/Bin1/Add3/Ptprs/Twf2/Was/Inf2/Capg/Capzb/Cdk4/Prkcd/Pecam1
GO:0032956	regulation of actin cytoskeleton organization	82	0.705308	1.34812	0.000999001	0.049791	0.0413023	414	tags=28%, list=14%, signal=25%	S100a10/Arhgdib/Akap13/Grb2/Coro1a/Arpc1b/Flna/Tmsb10/Add2/Arpc2/Gmfg/Iqgap2/Tgfb1/Bin1/Fes/Add3/Twf2/Was/Capg/Tacstd2/Capzb/Prkcd/Pecam1
GO:0032970	regulation of actin filament-based process	90	0.704804	1.35137	0.000999001	0.049791	0.0413023	414	tags=27%, list=14%, signal=24%	S100a10/Arhgdib/Akap13/Grb2/Coro1a/Arpc1b/Flna/Cnn2/Tmsb10/Add2/Arpc2/Gmfg/Iqgap2/Tgfb1/Bin1/Fes/Add3/Twf2/Was/Capg/Tacstd2/Capzb/Prkcd/Pecam1
GO:0042127	regulation of cell proliferation	329	0.610053	1.19478	0.000999001	0.049791	0.0413023	350	tags=18%, list=12%, signal=17%	Apoe/Txnip/Gata2/Nfe2/Sphk1/Vim/Fth1/Hpn/Cbfa2t3/Rac2/Coro1a/Cd24a/Malat1/Sox4/Hp1bp3/Phb2/Crip2/Flna/Cnn2/Lmna/F2r/Runx1/Cited2/E2f4/Ifi30/Stat3/Foxp1/Ndrg1/Gnai2/Nme1/Igf1r/Optn/Kdm5b/Elane/Epor/Por/Ifitm3/Birc5/Tgfb1/Cd9/Rpl23/Cst3/Ptpn14/Pnp/Cdk1/Odc1/Nfkbia/Myc/Fes/Hmgb2/Dach1/Tspan32/Prkch/Ptpn6/Ybx1/Rreb1/Rsu1/Ezh2
GO:0043254	regulation of protein complex assembly	98	0.689514	1.32587	0.000999001	0.049791	0.0413023	498	tags=32%, list=17%, signal=27%	Apoe/Grb2/Coro1a/Cd24a/Arpc1b/Tmsb10/Add2/Arpc2/Gmfg/Iqgap2/Msn/Tgfb1/Cdt1/Bin1/Fes/Eif4ebp1/Epn1/Add3/Twf2/Was/Lmo4/Capg/Capzb/Prkcd/Pecam1/Fkbp4/Senp6/Psen2/Scin/Numa1/Lcp1
GO:0043405	regulation of MAP kinase activity	55	0.745002	1.40034	0.000999001	0.049791	0.0413023	446	tags=35%, list=15%, signal=30%	Apoe/Prdx2/Akap13/Cd24a/F2r/Taok3/Igf1r/Dtnbp1/Tgfb1/Erp29/Sod1/Iqgap1/Ptpn6/Stk38/Ezh2/Trib2/Prkcd/Kars/Tnik
GO:0043410	positive regulation of MAPK cascade	93	0.687533	1.31894	0.000999001	0.049791	0.0413023	457	tags=26%, list=15%, signal=23%	Apoe/Prdx2/Sphk1/Akap13/Cd24a/Phb2/Igfbp4/F2r/Taok3/Gnai2/Igf1r/Epor/Tgfb1/Erp29/Sod1/Iqgap1/Mfhas1/Ezh2/Glipr2/Prkcd/Cd27/Kars/Tnik/Timp2
GO:0043900	regulation of multi-organism process	93	0.708195	1.35858	0.000999001	0.049791	0.0413023	447	tags=20%, list=15%, signal=18%	Apoe/Arhgdib/Prdx2/Lgals1/Hpn/Ifitm2/Optn/Ifitm1/Trim10/Ifitm3/C1qbp/Crebbp/Tspan32/Top2a/Igf2r/Isg20/Anxa2/Aurka/Ddx58
GO:0044087	regulation of cellular component biogenesis	184	0.646255	1.25399	0.000999001	0.049791	0.0413023	500	tags=26%, list=17%, signal=23%	Apoe/S100a10/Sphk1/Akap13/Grb2/Rac2/Coro1a/Cd24a/Arpc1b/Sipa1l1/Flna/Tmsb10/Add2/Arpc2/Mns1/Gmfg/Iqgap2/Msn/Tgfb1/Iqgap1/Palm/Cdt1/Bin1/Fes/Eif4ebp1/Macf1/Emilin1/Epn1/Add3/Ptprs/Twf2/Prkch/Tapt1/Was/Lmo4/Capg/Dnaja4/Tacstd2/Capzb/Prkcd/Pecam1/Fkbp4/Senp6/Psen2/Scin/Numa1/Lcp1/Mdga1
GO:0045597	positive regulation of cell differentiation	224	0.650745	1.26788	0.000999001	0.049791	0.0413023	495	tags=23%, list=16%, signal=21%	Apoe/Car2/S100a10/Gata2/Sphk1/Vim/Myb/Clic1/Ccne1/Cd24a/Flna/Lmna/Arpc2/Runx1/Rpl4/Stat3/Nme1/Igf1r/Cux1/H2-DMa/Epor/Por/Tgfb1/Plxnc1/Pnp/Iqgap1/C1qbp/Acsl6/Palm/Bin1/Myc/Fes/Hmgb2/Ptpra/Twf2/Prkch/Rreb1/Fyn/Ezh2/Glipr2/Ranbp1/Tacstd2/Ehd1/Cd27/Anxa2/Zfhx3/Aurka/Timp2/Scin/Pdlim7/Numa1/Smad1
GO:0045665	negative regulation of neuron differentiation	45	0.766764	1.43599	0.000999001	0.049791	0.0413023	163	tags=16%, list=5%, signal=15%	Apoe/Lgals1/Vim/Cd24a/H2-K1/Flna/Dtnbp1
GO:0048872	homeostasis of number of cells	104	0.711524	1.369	0.000999001	0.049791	0.0413023	268	tags=25%, list=9%, signal=24%	Prdx2/Gata2/Rhd/Myb/Coro1a/Cd24a/Tmem14c/Spns2/Mthfd1/Ank1/F2r/Cited2/Stat3/Rhag/Hba-a2/Trim10/Ccnb2/Klf1/Tgfb1/Sod1/Gpi1/Lat/Slc25a38/Mfhas1/Hmgb2/Pik3cd
GO:0050767	regulation of neurogenesis	172	0.641309	1.24303	0.000999001	0.049791	0.0413023	385	tags=20%, list=13%, signal=19%	Apoe/Gata2/Lgals1/Sphk1/Vim/Cd24a/Sipa1l1/H2-K1/Flna/Rpl4/Stat3/Nme1/Igf1r/Cux1/Epor/Dtnbp1/Tgfb1/Plxnc1/Mgll/Iqgap1/Acsl6/Palm/Bin1/Myc/Fes/Hmgb2/Ptpra/Ptprs/Twf2/Prkch/Slc45a3/Fyn/Ezh2/Ranbp1/Ehd1
GO:0050768	negative regulation of neurogenesis	56	0.752108	1.41519	0.000999001	0.049791	0.0413023	186	tags=16%, list=6%, signal=15%	Apoe/Lgals1/Vim/Cd24a/H2-K1/Flna/Stat3/Dtnbp1/Tgfb1
GO:0050769	positive regulation of neurogenesis	108	0.689077	1.32728	0.000999001	0.049791	0.0413023	385	tags=24%, list=13%, signal=22%	Apoe/Gata2/Sphk1/Vim/Cd24a/Flna/Rpl4/Nme1/Igf1r/Cux1/Epor/Tgfb1/Plxnc1/Iqgap1/Acsl6/Palm/Bin1/Myc/Fes/Ptpra/Twf2/Prkch/Fyn/Ezh2/Ranbp1/Ehd1
GO:0050792	regulation of viral process	55	0.731636	1.37522	0.000999001	0.049791	0.0413023	417	tags=22%, list=14%, signal=19%	Apoe/Lgals1/Hpn/Ifitm2/Ifitm1/Trim10/Ifitm3/Crebbp/Top2a/Igf2r/Isg20/Anxa2
GO:0050801	ion homeostasis	156	0.659841	1.27442	0.000999001	0.049791	0.0413023	346	tags=17%, list=12%, signal=16%	Apoe/Car2/Gata2/Rhd/Fth1/Coro1a/Cd24a/Mt2/Ank1/F2r/Gnai2/Rhag/Epor/Abcg1/Tgfb1/Sod1/Aplp2/Plcg2/Atp5b/Gna15/Anxa5/Myc/Mt1/Plcb2/Ptpn6/Fyn/Atp2a3
GO:0050804	modulation of chemical synaptic transmission	80	0.69602	1.32963	0.000999001	0.049791	0.0413023	473	tags=25%, list=16%, signal=22%	Apoe/Car2/Srgn/Sphk1/Nrgn/Sipa1l1/F2r/Stat3/Gnai2/Dtnbp1/Mgll/Ptpra/Ptprs/Fyn/Stx3/Syngr1/Psen2/Git2/Sqstm1/Fbxl20
GO:0050808	synapse organization	79	0.71455	1.36514	0.000999001	0.049791	0.0413023	337	tags=22%, list=11%, signal=20%	Apoe/Srgn/Malat1/Sipa1l1/Actb/Flna/Add2/Tubb5/F2r/Chchd10/Ndrg1/Igf1r/Dtnbp1/Palm/Nfia/Ptprs/Fyn
GO:0051093	negative regulation of developmental process	208	0.632789	1.23122	0.000999001	0.049791	0.0413023	186	tags=11%, list=6%, signal=11%	Apoe/Srgn/Arhgdib/Prdx2/Gata2/Nfe2/Lgals1/Vim/Hpn/Cd24a/Phb2/H2-K1/Flna/Lmna/Runx1/Cited2/Tmem176b/Stat3/Foxp1/Nme1/Dtnbp1/Abcg1/Tgfb1
GO:0051235	maintenance of location	82	0.709644	1.3564	0.000999001	0.049791	0.0413023	385	tags=26%, list=13%, signal=23%	Apoe/Srgn/Fth1/Coro1a/Gm2a/Flna/Tmsb10/F2r/Abcg1/Tgfb1/Osbpl8/Plcg2/Nfkbia/Anxa5/Gypa/Twf2/Plcb2/Ptpn6/Tapt1/Hk1/Ehd1
GO:0051962	positive regulation of nervous system development	112	0.678594	1.3074	0.000999001	0.049791	0.0413023	385	tags=23%, list=13%, signal=21%	Apoe/Gata2/Sphk1/Vim/Cd24a/Flna/Rpl4/Nme1/Igf1r/Cux1/Epor/Tgfb1/Plxnc1/Iqgap1/Acsl6/Palm/Bin1/Myc/Fes/Ptpra/Twf2/Prkch/Fyn/Ezh2/Ranbp1/Ehd1
GO:0055065	metal ion homeostasis	129	0.668775	1.29102	0.000999001	0.049791	0.0413023	346	tags=19%, list=12%, signal=17%	Apoe/Gata2/Rhd/Fth1/Coro1a/Cd24a/Mt2/Ank1/F2r/Gnai2/Rhag/Epor/Tgfb1/Sod1/Aplp2/Plcg2/Gna15/Anxa5/Myc/Mt1/Plcb2/Ptpn6/Fyn/Atp2a3
GO:0055080	cation homeostasis	140	0.680978	1.31478	0.000999001	0.049791	0.0413023	346	tags=19%, list=12%, signal=17%	Apoe/Car2/Gata2/Rhd/Fth1/Coro1a/Cd24a/Mt2/Ank1/F2r/Gnai2/Rhag/Epor/Tgfb1/Sod1/Aplp2/Plcg2/Atp5b/Gna15/Anxa5/Myc/Mt1/Plcb2/Ptpn6/Fyn/Atp2a3
GO:0060284	regulation of cell development	204	0.658856	1.28192	0.000999001	0.049791	0.0413023	385	tags=22%, list=13%, signal=20%	Apoe/S100a10/Gata2/Lgals1/Sphk1/Vim/Akap13/Cd24a/Sipa1l1/H2-K1/Flna/Arpc2/Runx1/Rpl4/Stat3/Foxp1/Nme1/Igf1r/Cux1/Epor/Dtnbp1/Tgfb1/Plxnc1/Mgll/Iqgap1/C1qbp/Acsl6/Palm/Bin1/Myc/Fes/Hmgb2/Ptpra/Ptprs/Twf2/Prkch/Slc45a3/Rreb1/Fyn/Rps19/Ezh2/Ranbp1/Tacstd2/Ehd1
GO:0061564	axon development	89	0.671102	1.28758	0.000999001	0.049791	0.0413023	313	tags=15%, list=10%, signal=13%	Apoe/Vim/Rac2/Sipa1l1/Actb/Rpl4/Foxp1/Igf1r/Plxnc1/Mgll/Bsg/Ptprs/Twf2
GO:0071900	regulation of protein serine/threonine kinase activity	84	0.704881	1.34908	0.000999001	0.049791	0.0413023	450	tags=29%, list=15%, signal=25%	Apoe/Prdx2/Akap13/Ccne1/Cd24a/Actb/F2r/Taok3/Igf1r/Dtnbp1/Ccnb2/Tgfb1/Erp29/Sod1/Iqgap1/Ptpn6/Stk38/Prkag1/Ezh2/Trib2/Prkcd/Kars/Tnik/Ccnf
GO:0072503	cellular divalent inorganic cation homeostasis	91	0.673524	1.29137	0.000999001	0.049791	0.0413023	346	tags=18%, list=12%, signal=16%	Apoe/Gata2/Coro1a/Cd24a/Mt2/F2r/Epor/Tgfb1/Plcg2/Gna15/Anxa5/Mt1/Plcb2/Ptpn6/Fyn/Atp2a3
GO:0097435	supramolecular fiber organization	128	0.684188	1.32119	0.000999001	0.049791	0.0413023	417	tags=24%, list=14%, signal=22%	Apoe/S100a10/Vim/Akap13/Grb2/Rac2/Coro1a/Zyx/Arpc1b/Flna/Tmsb10/Add2/Arpc2/Foxp1/Gmfg/Iqgap2/Tpm3/Cst3/Bin1/Fes/Emilin1/Add3/Twf2/Was/Capg/Tacstd2/Capzb/Prkcd/Pecam1/Fkbp4/Anxa2
GO:0098771	inorganic ion homeostasis	142	0.678577	1.30993	0.000999001	0.049791	0.0413023	346	tags=18%, list=12%, signal=17%	Apoe/Car2/Gata2/Rhd/Fth1/Coro1a/Cd24a/Mt2/Ank1/F2r/Gnai2/Rhag/Epor/Tgfb1/Sod1/Aplp2/Plcg2/Atp5b/Gna15/Anxa5/Myc/Mt1/Plcb2/Ptpn6/Fyn/Atp2a3
GO:0098916	anterograde trans-synaptic signaling	90	0.69296	1.32866	0.000999001	0.049791	0.0413023	473	tags=24%, list=16%, signal=21%	Apoe/Car2/Srgn/Sphk1/Cd24a/Nrgn/Sipa1l1/F2r/Stat3/Gnai2/Dtnbp1/Mgll/Arid1b/Ptpra/Ptprs/Fyn/Stx3/Syngr1/Psen2/Git2/Sqstm1/Fbxl20
GO:0099173	postsynapse organization	40	0.802714	1.49511	0.000999001	0.049791	0.0413023	163	tags=18%, list=5%, signal=17%	Apoe/Srgn/Sipa1l1/Actb/Ndrg1/Igf1r/Dtnbp1
GO:0099177	regulation of trans-synaptic signaling	81	0.693481	1.32557	0.000999001	0.049791	0.0413023	473	tags=25%, list=16%, signal=21%	Apoe/Car2/Srgn/Sphk1/Nrgn/Sipa1l1/F2r/Stat3/Gnai2/Dtnbp1/Mgll/Ptpra/Ptprs/Fyn/Stx3/Syngr1/Psen2/Git2/Sqstm1/Fbxl20
GO:0099536	synaptic signaling	92	0.689092	1.32184	0.000999001	0.049791	0.0413023	473	tags=24%, list=16%, signal=21%	Apoe/Car2/Srgn/Sphk1/Cd24a/Nrgn/Sipa1l1/F2r/Stat3/Gnai2/Dtnbp1/Mgll/Arid1b/Ptpra/Ptprs/Fyn/Stx3/Syngr1/Psen2/Git2/Sqstm1/Fbxl20
GO:0099537	trans-synaptic signaling	91	0.690609	1.32412	0.000999001	0.049791	0.0413023	473	tags=24%, list=16%, signal=21%	Apoe/Car2/Srgn/Sphk1/Cd24a/Nrgn/Sipa1l1/F2r/Stat3/Gnai2/Dtnbp1/Mgll/Arid1b/Ptpra/Ptprs/Fyn/Stx3/Syngr1/Psen2/Git2/Sqstm1/Fbxl20
GO:0120035	regulation of plasma membrane bounded cell projection organization	143	0.673159	1.29897	0.000999001	0.049791	0.0413023	399	tags=24%, list=13%, signal=22%	Apoe/Lgals1/Sphk1/Vim/Rac2/Cd24a/Sipa1l1/H2-K1/Flna/Arpc2/Rpl4/Mns1/Nme1/Igf1r/Cux1/Epor/Dtnbp1/Plxnc1/Mgll/Iqgap1/Acsl6/Palm/Fes/Ptprs/Twf2/Tapt1/Rreb1/Fyn/Was/Ezh2/Ranbp1/Tacstd2/Ehd1/Capzb/Prkcd
GO:1901215	negative regulation of neuron death	55	0.736777	1.38488	0.000999001	0.049791	0.0413023	206	tags=22%, list=7%, signal=21%	Apoe/Prdx2/Coro1a/F2r/Stat3/Optn/Epor/Dtnbp1/Hspd1/Birc5/Sod1/Gpi1
GO:1902903	regulation of supramolecular fiber organization	73	0.740861	1.40915	0.000999001	0.049791	0.0413023	415	tags=33%, list=14%, signal=29%	Apoe/S100a10/Akap13/Grb2/Coro1a/Arpc1b/Flna/Tmsb10/Add2/Arpc2/Gmfg/Iqgap2/Bin1/Fes/Emilin1/Add3/Twf2/Was/Capg/Tacstd2/Capzb/Prkcd/Pecam1/Fkbp4
GO:0060840	artery development	18	0.877172	1.57792	0.001002	0.049791	0.0413023	100	tags=17%, list=3%, signal=16%	Apoe/Sox4/Cited2
GO:0030282	bone mineralization	16	0.8987	1.61066	0.00100402	0.049791	0.0413023	14	tags=12%, list=0%, signal=13%	Srgn/Nfe2
GO:0035270	endocrine system development	16	0.889945	1.59497	0.00100402	0.049791	0.0413023	137	tags=31%, list=5%, signal=30%	Gata2/Sox4/Cited2/Ly6e/Igf1r
GO:0030500	regulation of bone mineralization	14	0.924032	1.63351	0.0010101	0.049791	0.0413023	14	tags=14%, list=0%, signal=14%	Srgn/Nfe2
GO:0002009	morphogenesis of an epithelium	84	0.681895	1.30508	0.001998	0.0704361	0.0584277	382	tags=21%, list=13%, signal=19%	Car2/Grb2/Sox4/Phb2/Flna/Mthfd1/Runx1/Cited2/Igf1r/Kdm5b/Msn/Tgfb1/Myc/Aldh1a1/Rreb1/Arid1a/Lmo4/Tacstd2
GO:0002520	immune system development	270	0.624837	1.21983	0.001998	0.0704361	0.0584277	354	tags=19%, list=12%, signal=19%	Car2/Prdx2/Gata2/Lgals1/Rhd/Myb/Cbfa2t3/Cd24a/Tmem14c/Spns2/Sox4/Prtn3/Crip2/Cnn2/Add2/Dock2/Ank1/Runx1/Etv6/Cited2/Tmem176b/Stat3/Foxp1/Cmtm7/Nme1/Rhag/H2-DMa/Hba-a2/Trim10/Ccnb2/Hspd1/Klf1/Tgfb1/Pnp/Plcg2/Kcnab2/Slc25a38/Nfkbia/Myc/Mfhas1/Eef2/Fes/Hmgb2/Vav1/Ahctf1/Top2a/Fli1/Nfkb1/Ptpn6/Chd2/Rps19/Lmo4
GO:0006875	cellular metal ion homeostasis	112	0.664512	1.28027	0.001998	0.0704361	0.0584277	346	tags=18%, list=12%, signal=16%	Apoe/Gata2/Fth1/Coro1a/Cd24a/Mt2/F2r/Epor/Tgfb1/Sod1/Aplp2/Plcg2/Gna15/Anxa5/Myc/Mt1/Plcb2/Ptpn6/Fyn/Atp2a3
GO:0008283	cell proliferation	397	0.603315	1.18306	0.001998	0.0704361	0.0584277	350	tags=18%, list=12%, signal=18%	Apoe/Txnip/Prdx2/Gata2/Nfe2/Sphk1/Vim/Fth1/Hpn/Cbfa2t3/Rac2/Coro1a/Cd24a/Malat1/Sox4/Hp1bp3/Phb2/Crip2/Flna/Cnn2/Igfbp4/Lmna/Dock2/F2r/Runx1/Etv6/Cited2/E2f4/Ifi30/Stat3/Foxp1/Ndrg1/Gnai2/Nme1/Igf1r/Optn/Kdm5b/Msn/Elane/Epor/Por/Ifitm3/Dock8/Hspd1/Birc5/Tgfb1/Cd9/Rpl23/Cst3/Ptpn14/Pnp/Mcm7/Nasp/Cdk1/Odc1/Acsl6/Nfkbia/Myc/Fes/Hmgb2/Dach1/Crebbp/Tspan32/Prkch/Ptpn6/Ybx1/Rreb1/Fyn/Rsu1/Ezh2
GO:0010721	negative regulation of cell development	66	0.728667	1.37919	0.001998	0.0704361	0.0584277	186	tags=15%, list=6%, signal=15%	Apoe/Lgals1/Vim/Cd24a/H2-K1/Flna/Stat3/Foxp1/Dtnbp1/Tgfb1
GO:0010769	regulation of cell morphogenesis involved in differentiation	75	0.711446	1.35574	0.001998	0.0704361	0.0584277	336	tags=20%, list=11%, signal=18%	Apoe/S100a10/Vim/Sipa1l1/Flna/Arpc2/Rpl4/Cux1/Dtnbp1/Plxnc1/Mgll/C1qbp/Ptprs/Twf2/Rreb1
GO:0010977	negative regulation of neuron projection development	31	0.812255	1.49613	0.001998	0.0704361	0.0584277	163	tags=19%, list=5%, signal=18%	Apoe/Lgals1/Vim/H2-K1/Flna/Dtnbp1
GO:0016049	cell growth	91	0.668199	1.28116	0.001998	0.0704361	0.0584277	313	tags=14%, list=10%, signal=13%	Apoe/Sphk1/Akap13/Hpn/Igfbp4/Rpl4/Foxp1/Emp3/Tgfb1/Mgll/Iqgap1/Ptprs/Twf2
GO:0019932	second-messenger-mediated signaling	67	0.730893	1.38369	0.001998	0.0704361	0.0584277	299	tags=15%, list=10%, signal=14%	Apoe/Sphk1/Akap13/Ramp1/Cd24a/Mt2/Gnai2/Lat/S1pr4/Mt1
GO:0030307	positive regulation of cell growth	30	0.814941	1.50028	0.001998	0.0704361	0.0584277	103	tags=13%, list=3%, signal=13%	Apoe/Sphk1/Hpn/Rpl4
GO:0032271	regulation of protein polymerization	47	0.750769	1.40715	0.001998	0.0704361	0.0584277	486	tags=43%, list=16%, signal=36%	Grb2/Coro1a/Arpc1b/Tmsb10/Add2/Arpc2/Gmfg/Iqgap2/Bin1/Fes/Add3/Twf2/Was/Capg/Capzb/Prkcd/Pecam1/Fkbp4/Scin/Numa1
GO:0032989	cellular component morphogenesis	215	0.624731	1.21625	0.001998	0.0704361	0.0584277	446	tags=19%, list=15%, signal=17%	Apoe/S100a10/Vim/Akap13/Hpn/Rac2/Coro1a/Sipa1l1/Actb/Flna/Arpc2/Rpl4/Foxp1/Myl12b/Igf1r/Cux1/Msn/Dtnbp1/Cd9/Plxnc1/Mgll/Sod1/Parvg/Iqgap1/C1qbp/Bsg/Palm/Fes/Arap3/Ptprs/Twf2/Ptpn6/Rreb1/Fyn/Ndufs6/Tacstd2/Capzb/Pecam1/Aurka/Tnik
GO:0043408	regulation of MAPK cascade	132	0.657968	1.27017	0.001998	0.0704361	0.0584277	457	tags=23%, list=15%, signal=21%	Apoe/Prdx2/Sphk1/Akap13/Grb2/Cd24a/Phb2/Igfbp4/F2r/Taok3/Gnai2/Igf1r/Epor/Dtnbp1/Tgfb1/Erp29/Sod1/Iqgap1/Mfhas1/Emilin1/Ptpn6/Stk38/Ezh2/Glipr2/Dok2/Trib2/Prkcd/Cd27/Kars/Tnik/Timp2
GO:0045595	regulation of cell differentiation	367	0.60821	1.19157	0.001998	0.0704361	0.0584277	495	tags=20%, list=16%, signal=19%	Apoe/Car2/S100a10/Prdx2/Gata2/Lgals1/Sphk1/Vim/Akap13/Hpn/Myb/Clic1/Ccne1/Cd24a/Sipa1l1/H2-K1/Flna/Lmna/Arpc2/Runx1/Rpl4/Tmem176b/Stat3/Foxp1/Nme1/Igf1r/Cux1/H2-DMa/Epor/Por/Dtnbp1/Abcg1/Tgfb1/Plxnc1/Mgll/Pnp/Iqgap1/C1qbp/Hemgn/Acsl6/Nfkbia/Palm/Bin1/Myc/Fes/Hmgb2/Ptpra/Ptprs/Twf2/Prkch/Ptpn6/Slc45a3/Ybx1/Rreb1/Fyn/Rps19/Ezh2/Lmo4/Glipr2/Ranbp1/Tacstd2/Ehd1/Trib2/Cd27/Anxa2/Zfhx3/Aurka/Tgfbr3/Tni…
GO:0048534	hematopoietic or lymphoid organ development	262	0.62674	1.22221	0.001998	0.0704361	0.0584277	354	tags=19%, list=12%, signal=19%	Car2/Prdx2/Gata2/Lgals1/Rhd/Myb/Cbfa2t3/Cd24a/Tmem14c/Spns2/Sox4/Prtn3/Crip2/Cnn2/Add2/Dock2/Ank1/Runx1/Etv6/Cited2/Tmem176b/Stat3/Foxp1/Cmtm7/Nme1/Rhag/H2-DMa/Hba-a2/Trim10/Ccnb2/Klf1/Tgfb1/Pnp/Plcg2/Kcnab2/Slc25a38/Nfkbia/Myc/Mfhas1/Eef2/Fes/Hmgb2/Vav1/Ahctf1/Top2a/Fli1/Nfkb1/Ptpn6/Chd2/Rps19/Lmo4
GO:0051241	negative regulation of multicellular organismal process	257	0.632176	1.23182	0.001998	0.0704361	0.0584277	399	tags=18%, list=13%, signal=17%	Apoe/Srgn/Arhgdib/Prdx2/Gata2/Nfe2/Lgals1/Vim/Hpn/Cd24a/Phb2/H2-K1/Flna/Lmna/Ifngr1/F2r/Runx1/Cited2/Tmem176b/Stat3/Foxp1/Gnai2/Nme1/Elane/Dtnbp1/Tgfb1/Cd9/Sod1/C1qbp/Nfkbia/Bin1/Anxa5/Myc/Emilin1/Crebbp/Epn1/Nfkb1/Ptprs/Ptpn6/Aldh1a1/Rps19/Dnaja4/Tacstd2/Trib2/Prkcd
GO:0051258	protein polymerization	55	0.727297	1.36706	0.001998	0.0704361	0.0584277	486	tags=38%, list=16%, signal=33%	Grb2/Coro1a/Arpc1b/Tmsb10/Add2/Ube2c/Arpc2/Gmfg/Iqgap2/Bin1/Fes/Add3/Twf2/Was/Capg/Capzb/Prkcd/Pecam1/Fkbp4/Scin/Numa1
GO:0051493	regulation of cytoskeleton organization	107	0.672242	1.29386	0.001998	0.0704361	0.0584277	502	tags=29%, list=17%, signal=25%	S100a10/Arhgdib/Akap13/Grb2/Coro1a/Arpc1b/Flna/Tmsb10/Add2/Arpc2/Gmfg/Iqgap2/Tgfb1/Tpx2/Bin1/Fes/Add3/Twf2/Was/Capg/Ranbp1/Tacstd2/Capzb/Prkcd/Pecam1/Fkbp4/Senp6/Ccnf/Scin/Numa1/Arhgdia
GO:0055082	cellular chemical homeostasis	150	0.65217	1.25871	0.001998	0.0704361	0.0584277	346	tags=17%, list=12%, signal=16%	Apoe/Car2/Gata2/Fth1/Coro1a/Cd24a/Mt2/Sox4/F2r/Igf1r/Rhag/Epor/Birc5/Tgfb1/Sod1/Aplp2/Plcg2/Atp5b/Gna15/Anxa5/Myc/Mt1/Plcb2/Ptpn6/Fyn/Atp2a3
GO:0090066	regulation of anatomical structure size	107	0.67059	1.29068	0.001998	0.0704361	0.0584277	463	tags=26%, list=15%, signal=23%	Apoe/Grb2/Coro1a/Hp1bp3/Arpc1b/Tmsb10/Add2/Arpc2/F2r/E2f4/Rpl4/Gmfg/Iqgap2/Mgll/Sod1/Bin1/Add3/Ptprs/Twf2/Was/Inf2/Capg/Capzb/Cdk4/Prkcd/Pecam1/Tgfbr3/Scin
GO:1901653	cellular response to peptide	74	0.705998	1.34354	0.001998	0.0704361	0.0584277	399	tags=27%, list=13%, signal=24%	Car2/Vim/Grb2/Ptpre/Pklr/Stat3/Gnai2/Igf1r/Rpl23/Osbpl8/Lpin2/Anxa5/Eif4ebp1/Ptpra/Nfkb1/Mars/Ybx1/Fyn/Cdk4/Prkcd
GO:2000145	regulation of cell motility	205	0.626531	1.2189	0.001998	0.0704361	0.0584277	447	tags=23%, list=15%, signal=21%	Apoe/Arhgdib/Gata2/Sphk1/Vim/Rac2/Coro1a/Flna/Cnn2/Tmsb10/Lmna/Arpc2/F2r/Cited2/Stat3/Gnai2/Igf1r/Msn/Elane/Dock8/Tgfb1/Cd9/Plxnc1/Osbpl8/Gpi1/Iqgap1/Atp5b/C1qbp/Anxa5/Myc/Fes/Macf1/Emilin1/Pik3cd/Dach1/Arap3/Rreb1/Was/Lmo4/Glipr2/Dnaja4/Tacstd2/Stk10/Pecam1/Kars/Tgfbr3/Ddx58
GO:0030279	negative regulation of ossification	15	0.885564	1.58034	0.00200803	0.0704361	0.0584277	186	tags=20%, list=6%, signal=19%	Srgn/Nfe2/Tgfb1
GO:0042157	lipoprotein metabolic process	13	0.892766	1.57674	0.0020202	0.0704361	0.0584277	1	tags=8%, list=0%, signal=8%	Apoe
GO:0000904	cell morphogenesis involved in differentiation	150	0.650492	1.25547	0.002997	0.0868117	0.0720115	337	tags=16%, list=11%, signal=15%	Apoe/S100a10/Vim/Rac2/Sipa1l1/Actb/Flna/Arpc2/Rpl4/Foxp1/Igf1r/Cux1/Dtnbp1/Plxnc1/Mgll/Sod1/Parvg/C1qbp/Bsg/Ptprs/Twf2/Ptpn6/Rreb1/Fyn
GO:0002262	myeloid cell homeostasis	66	0.709189	1.34232	0.002997	0.0868117	0.0720115	268	tags=27%, list=9%, signal=25%	Gata2/Rhd/Cd24a/Tmem14c/Mthfd1/Ank1/Cited2/Stat3/Rhag/Hba-a2/Trim10/Klf1/Sod1/Gpi1/Slc25a38/Mfhas1/Hmgb2/Pik3cd
GO:0010876	lipid localization	76	0.685742	1.30765	0.002997	0.0868117	0.0720115	417	tags=24%, list=14%, signal=21%	Apoe/Pla2g12a/Spns2/Gm2a/Mfsd2b/Stard10/Runx1/Kdm5b/Spns3/Abcg1/Osbpl8/Acsl6/Nfkbia/Abcb4/Abcg4/Ehd1/Prkcd/Anxa2
GO:0010976	positive regulation of neuron projection development	71	0.690109	1.31107	0.002997	0.0868117	0.0720115	385	tags=25%, list=13%, signal=23%	Apoe/Sphk1/Cd24a/Rpl4/Nme1/Igf1r/Cux1/Epor/Plxnc1/Iqgap1/Acsl6/Palm/Fes/Twf2/Fyn/Ezh2/Ranbp1/Ehd1
GO:0017038	protein import	48	0.733733	1.37754	0.002997	0.0868117	0.0720115	242	tags=21%, list=8%, signal=19%	Apoe/Txnip/Phb2/Flna/Lmna/Stat3/Ran/Hspd1/Tgfb1/Nfkbia
GO:0031175	neuron projection development	186	0.62892	1.22079	0.002997	0.0868117	0.0720115	402	tags=18%, list=13%, signal=17%	Apoe/Lgals1/Sphk1/Vim/Rac2/Cd24a/Sipa1l1/Actb/H2-K1/Flna/Rpl4/Foxp1/Nme1/Igf1r/Cux1/Epor/Dtnbp1/Plxnc1/Mgll/Sod1/Iqgap1/Bsg/Acsl6/Palm/Fes/Arid1b/Ptprs/Twf2/Fyn/Ezh2/Ranbp1/Ehd1/Capzb/Stx3
GO:0042592	homeostatic process	399	0.597415	1.17143	0.002997	0.0868117	0.0720115	356	tags=16%, list=12%, signal=16%	Apoe/Car2/Prdx2/Gata2/Muc13/Rhd/Fth1/Hpn/Myb/Sh3bgrl3/Rac2/Ccne1/Coro1a/Cd24a/Tmem14c/Spns2/Mt2/Sox4/Glrx5/Mthfd1/Ube2c/Lmna/Ank1/F2r/Cited2/E2f4/Stat3/Gnai2/Igf1r/Rhag/Epor/Hba-a2/Trim10/Abcg1/Ccnb2/Klf1/Birc5/Tgfb1/Sod1/Aplp2/Plcg2/Gpi1/Cct7/Atp5b/Gatm/Lat/Slc25a38/Gna15/Anxa5/Aurkb/Myc/Mfhas1/Hmgb2/Pik3cd/Napsa/Mt1/Plcb2/Ptpn6/Aldh1a1/Fyn/Rps19/Atp2a3/Ezh2/Abcb4
GO:0043903	regulation of symbiosis, encompassing mutualism through parasitism	58	0.724235	1.36494	0.002997	0.0868117	0.0720115	417	tags=21%, list=14%, signal=18%	Apoe/Lgals1/Hpn/Ifitm2/Ifitm1/Trim10/Ifitm3/Crebbp/Top2a/Igf2r/Isg20/Anxa2
GO:0046903	secretion	218	0.623714	1.21431	0.002997	0.0868117	0.0720115	483	tags=22%, list=16%, signal=20%	Apoe/Car2/Srgn/Gata2/Sphk1/Rac2/Coro1a/Pla2g12a/Sox4/Stard10/Ifngr1/F2r/Runx1/Foxp1/Gnai2/Nme1/Ly6e/Optn/Kdm5b/Dtnbp1/Abcg1/Il17ra/Hspd1/Birc5/Tgfb1/Erp29/Gpi1/Lat/Anxa5/Myc/Fes/Sdhd/Glud1/Myo1g/Slc16a10/Abcb4/Hk1/Stx3/Cd27/Anxa2/Syngr1/Kars/Panx1/Ddx58/Git2/Fbxl20/Slc16a1
GO:0048524	positive regulation of viral process	26	0.825854	1.50785	0.002997	0.0868117	0.0720115	24	tags=12%, list=1%, signal=12%	Apoe/Lgals1/Hpn
GO:0050673	epithelial cell proliferation	72	0.686113	1.30457	0.002997	0.0868117	0.0720115	261	tags=18%, list=9%, signal=17%	Apoe/Gata2/Hpn/Phb2/Igfbp4/Stat3/Foxp1/Nme1/Kdm5b/Birc5/Tgfb1/Myc/Hmgb2
GO:0051270	regulation of cellular component movement	216	0.619329	1.20557	0.002997	0.0868117	0.0720115	447	tags=22%, list=15%, signal=20%	Apoe/Arhgdib/Gata2/Sphk1/Vim/Rac2/Coro1a/Flna/Cnn2/Tmsb10/Lmna/Arpc2/F2r/Cited2/Stat3/Gnai2/Igf1r/Msn/Elane/Dock8/Tgfb1/Cd9/Plxnc1/Osbpl8/Gpi1/Iqgap1/Atp5b/C1qbp/Bin1/Anxa5/Myc/Fes/Macf1/Emilin1/Pik3cd/Dach1/Arap3/Rreb1/Was/Lmo4/Glipr2/Dnaja4/Tacstd2/Stk10/Pecam1/Kars/Tgfbr3/Ddx58
GO:0051961	negative regulation of nervous system development	61	0.727485	1.37382	0.002997	0.0868117	0.0720115	186	tags=15%, list=6%, signal=14%	Apoe/Lgals1/Vim/Cd24a/H2-K1/Flna/Stat3/Dtnbp1/Tgfb1
GO:0099175	regulation of postsynapse organization	29	0.810464	1.48601	0.002997	0.0868117	0.0720115	163	tags=14%, list=5%, signal=13%	Apoe/Srgn/Sipa1l1/Dtnbp1
GO:0001892	embryonic placenta development	18	0.856273	1.54033	0.00300601	0.0868117	0.0720115	100	tags=22%, list=3%, signal=22%	Gata2/Nfe2/Grb2/Cited2
GO:0042632	cholesterol homeostasis	18	0.848575	1.52648	0.00300601	0.0868117	0.0720115	169	tags=22%, list=6%, signal=21%	Apoe/Hpn/Cd24a/Abcg1
GO:0070167	regulation of biomineral tissue development	17	0.852607	1.53155	0.00300903	0.0868117	0.0720115	186	tags=18%, list=6%, signal=17%	Srgn/Nfe2/Tgfb1
GO:0048844	artery morphogenesis	12	0.901879	1.58626	0.00303644	0.0868117	0.0720115	100	tags=25%, list=3%, signal=24%	Apoe/Sox4/Cited2
GO:0000165	MAPK cascade	144	0.642956	1.2411	0.003996	0.0906712	0.075213	457	tags=23%, list=15%, signal=20%	Apoe/Prdx2/Sphk1/Akap13/Grb2/Cd24a/Phb2/Igfbp4/F2r/Taok3/Gnai2/Igf1r/Epor/Dtnbp1/Tgfb1/Erp29/Sod1/Iqgap1/Myc/Mfhas1/Emilin1/Ptpn6/Mapkapk2/Stk38/Ezh2/Glipr2/Dok2/Trib2/Prkcd/Cd27/Kars/Tnik/Timp2
GO:0000902	cell morphogenesis	200	0.622717	1.21112	0.003996	0.0906712	0.075213	337	tags=16%, list=11%, signal=15%	Apoe/S100a10/Vim/Hpn/Rac2/Coro1a/Sipa1l1/Actb/Flna/Arpc2/Rpl4/Foxp1/Myl12b/Igf1r/Cux1/Msn/Dtnbp1/Plxnc1/Mgll/Sod1/Parvg/Iqgap1/C1qbp/Bsg/Palm/Fes/Arap3/Ptprs/Twf2/Ptpn6/Rreb1/Fyn
GO:0001894	tissue homeostasis	50	0.724583	1.36343	0.003996	0.0906712	0.075213	95	tags=12%, list=3%, signal=12%	Car2/Gata2/Muc13/Rac2/Coro1a/F2r
GO:0008064	regulation of actin polymerization or depolymerization	44	0.736566	1.37877	0.003996	0.0906712	0.075213	463	tags=39%, list=15%, signal=33%	Grb2/Coro1a/Arpc1b/Tmsb10/Add2/Arpc2/Gmfg/Iqgap2/Bin1/Add3/Twf2/Was/Capg/Capzb/Prkcd/Pecam1/Scin
GO:0008154	actin polymerization or depolymerization	51	0.720173	1.35575	0.003996	0.0906712	0.075213	463	tags=33%, list=15%, signal=29%	Grb2/Coro1a/Arpc1b/Tmsb10/Add2/Arpc2/Gmfg/Iqgap2/Bin1/Add3/Twf2/Was/Capg/Capzb/Prkcd/Pecam1/Scin
GO:0016032	viral process	84	0.66523	1.27319	0.003996	0.0906712	0.075213	417	tags=18%, list=14%, signal=16%	Apoe/Lgals1/Hpn/Ifitm2/Ifitm1/Epor/Trim10/Ifitm3/Tgfb1/Myc/Crebbp/Top2a/Igf2r/Isg20/Anxa2
GO:0030041	actin filament polymerization	44	0.74228	1.38947	0.003996	0.0906712	0.075213	463	tags=39%, list=15%, signal=33%	Grb2/Coro1a/Arpc1b/Tmsb10/Add2/Arpc2/Gmfg/Iqgap2/Bin1/Add3/Twf2/Was/Capg/Capzb/Prkcd/Pecam1/Scin
GO:0030097	hemopoiesis	253	0.621242	1.21108	0.003996	0.0906712	0.075213	342	tags=19%, list=11%, signal=18%	Car2/Prdx2/Gata2/Lgals1/Rhd/Myb/Cbfa2t3/Cd24a/Tmem14c/Sox4/Prtn3/Crip2/Cnn2/Add2/Dock2/Ank1/Runx1/Etv6/Cited2/Tmem176b/Stat3/Foxp1/Cmtm7/Nme1/Rhag/H2-DMa/Hba-a2/Trim10/Klf1/Tgfb1/Pnp/Plcg2/Kcnab2/Slc25a38/Nfkbia/Myc/Mfhas1/Eef2/Fes/Hmgb2/Vav1/Ahctf1/Top2a/Fli1/Ptpn6/Chd2/Rps19
GO:0030100	regulation of endocytosis	79	0.675027	1.28963	0.003996	0.0906712	0.075213	246	tags=15%, list=8%, signal=14%	Apoe/Gata2/Sphk1/Prtn3/Cnn2/Dock2/Dtnbp1/Tgfb1/Sod1/Plcg2/Unc119/Bin1
GO:0030334	regulation of cell migration	197	0.622359	1.20941	0.003996	0.0906712	0.075213	447	tags=22%, list=15%, signal=20%	Apoe/Arhgdib/Gata2/Sphk1/Vim/Rac2/Coro1a/Flna/Cnn2/Tmsb10/Lmna/Arpc2/F2r/Cited2/Stat3/Gnai2/Igf1r/Msn/Elane/Dock8/Tgfb1/Cd9/Plxnc1/Osbpl8/Gpi1/Iqgap1/Atp5b/C1qbp/Myc/Macf1/Emilin1/Pik3cd/Dach1/Arap3/Rreb1/Lmo4/Glipr2/Dnaja4/Tacstd2/Stk10/Pecam1/Kars/Tgfbr3/Ddx58
GO:0030832	regulation of actin filament length	44	0.736566	1.37877	0.003996	0.0906712	0.075213	463	tags=39%, list=15%, signal=33%	Grb2/Coro1a/Arpc1b/Tmsb10/Add2/Arpc2/Gmfg/Iqgap2/Bin1/Add3/Twf2/Was/Capg/Capzb/Prkcd/Pecam1/Scin
GO:0034101	erythrocyte homeostasis	58	0.718685	1.35448	0.003996	0.0906712	0.075213	455	tags=33%, list=15%, signal=28%	Gata2/Rhd/Cd24a/Tmem14c/Ank1/Cited2/Stat3/Rhag/Hba-a2/Trim10/Klf1/Gpi1/Slc25a38/Mfhas1/Hmgb2/Rps19/Fech/Tgfbr3/Ampd3
GO:0040012	regulation of locomotion	218	0.615994	1.19929	0.003996	0.0906712	0.075213	447	tags=22%, list=15%, signal=20%	Apoe/Arhgdib/Gata2/Sphk1/Vim/Rac2/Coro1a/Flna/Cnn2/Tmsb10/Lmna/Arpc2/F2r/Cited2/Stat3/Gnai2/Igf1r/Msn/Elane/Dock8/Tgfb1/Cd9/Plxnc1/Osbpl8/Gpi1/Iqgap1/Atp5b/C1qbp/Anxa5/Myc/Fes/Macf1/Emilin1/Pik3cd/Dach1/Arap3/Rreb1/Was/Lmo4/Glipr2/Dnaja4/Tacstd2/Stx3/Stk10/Pecam1/Kars/Tgfbr3/Ddx58
GO:0045666	positive regulation of neuron differentiation	84	0.666635	1.27588	0.003996	0.0906712	0.075213	385	tags=23%, list=13%, signal=20%	Apoe/Gata2/Sphk1/Cd24a/Rpl4/Nme1/Igf1r/Cux1/Epor/Plxnc1/Iqgap1/Acsl6/Palm/Fes/Twf2/Fyn/Ezh2/Ranbp1/Ehd1
GO:0048468	cell development	386	0.595632	1.16806	0.003996	0.0906712	0.075213	446	tags=19%, list=15%, signal=18%	Apoe/S100a10/Gata2/Lgals1/Sphk1/Vim/Rhd/Akap13/Rac2/Cd24a/Sox4/Sipa1l1/Actb/H2-K1/Flna/Lmna/Ifngr1/Ank1/Arpc2/Runx1/Cited2/E2f4/Rpl4/Stat3/Foxp1/Ndrg1/Nme1/Igf1r/Cux1/Rhag/Msn/Epor/Dtnbp1/Hba-a2/Klf1/Tgfb1/Plxnc1/Mgll/Sod1/Parvg/Iqgap1/C1qbp/Bsg/Acsl6/Palm/Bin1/Myc/Fes/Hmgb2/Arid1b/Fli1/Ptpra/Ptprs/Twf2/Prkch/Ptpn6/Slc45a3/Rreb1/Fyn/Rps19/Ezh2/Ranbp1/Tacstd2/Ehd1/Capzb/Stx3/Pecam1/Anxa2/Zfhx3/Aur…
GO:0048667	cell morphogenesis involved in neuron differentiation	113	0.654719	1.26196	0.003996	0.0906712	0.075213	337	tags=15%, list=11%, signal=14%	Apoe/Vim/Rac2/Sipa1l1/Actb/Rpl4/Foxp1/Igf1r/Cux1/Dtnbp1/Plxnc1/Mgll/Sod1/Bsg/Ptprs/Twf2/Fyn
GO:0048729	tissue morphogenesis	100	0.659659	1.26869	0.003996	0.0906712	0.075213	382	tags=22%, list=13%, signal=20%	Car2/Grb2/Sox4/Phb2/Flna/Mthfd1/Runx1/Cited2/Ly6e/Igf1r/Kdm5b/Msn/Epor/Tgfb1/Gpi1/Myc/Macf1/Aldh1a1/Rreb1/Arid1a/Lmo4/Tacstd2
GO:0048732	gland development	95	0.658085	1.26352	0.003996	0.0906712	0.075213	454	tags=24%, list=15%, signal=21%	Prdx2/Gata2/Hpn/Myb/Phb2/Runx1/Cited2/Nme1/Ly6e/Igf1r/Kdm5b/Msn/Ccnb2/Klf1/Tgfb1/Rreb1/Ezh2/Lmo4/Igf2r/Fkbp4/Aurka/Tgfbr3/Psen2
GO:0050709	negative regulation of protein secretion	26	0.796247	1.45379	0.003996	0.0906712	0.075213	250	tags=19%, list=8%, signal=18%	Apoe/Srgn/F2r/Erp29/Anxa5
GO:0050806	positive regulation of synaptic transmission	26	0.804931	1.46964	0.003996	0.0906712	0.075213	47	tags=15%, list=2%, signal=15%	Apoe/Car2/Sphk1/Nrgn
GO:0051094	positive regulation of developmental process	295	0.613128	1.19905	0.003996	0.0906712	0.075213	511	tags=21%, list=17%, signal=19%	Apoe/Car2/S100a10/Gata2/Sphk1/Vim/Hpn/Myb/Clic1/Ccne1/Cd24a/Flna/Lmna/Arpc2/Runx1/Cited2/Rpl4/Stat3/Ypel3/Nme1/Igf1r/Cux1/H2-DMa/Kdm5b/Epor/Por/Tgfb1/Plxnc1/Pnp/Iqgap1/Cdk1/C1qbp/Acsl6/Palm/Bin1/Myc/Fes/Hmgb2/Ptpra/Twf2/Prkch/Rreb1/Fyn/Ezh2/Glipr2/Ranbp1/Tacstd2/Ehd1/Cd27/Anxa2/Cst7/Zfhx3/Aurka/Tgfbr3/Timp2/Scin/Eef1e1/Pdlim7/Numa1/Smad1/Vegfb/Egr1
GO:0051960	regulation of nervous system development	184	0.61934	1.20176	0.003996	0.0906712	0.075213	457	tags=21%, list=15%, signal=19%	Apoe/Gata2/Lgals1/Sphk1/Vim/Cd24a/Sipa1l1/H2-K1/Flna/Rpl4/Stat3/Nme1/Igf1r/Cux1/Epor/Dtnbp1/Tgfb1/Plxnc1/Mgll/Iqgap1/Acsl6/Palm/Bin1/Myc/Fes/Hmgb2/Ptpra/Ptprs/Twf2/Prkch/Slc45a3/Fyn/Ezh2/Ranbp1/Ehd1/Cst7/Zfhx3/Tnik/Timp2
GO:0072507	divalent inorganic cation homeostasis	97	0.659035	1.26765	0.003996	0.0906712	0.075213	346	tags=16%, list=12%, signal=15%	Apoe/Gata2/Coro1a/Cd24a/Mt2/F2r/Epor/Tgfb1/Plcg2/Gna15/Anxa5/Mt1/Plcb2/Ptpn6/Fyn/Atp2a3
GO:0097061	dendritic spine organization	28	0.802071	1.46994	0.003996	0.0906712	0.075213	163	tags=14%, list=5%, signal=14%	Apoe/Sipa1l1/Igf1r/Dtnbp1
GO:0106027	neuron projection organization	32	0.780325	1.43879	0.003996	0.0906712	0.075213	163	tags=12%, list=5%, signal=12%	Apoe/Sipa1l1/Igf1r/Dtnbp1
GO:1902904	negative regulation of supramolecular fiber organization	37	0.774592	1.43721	0.003996	0.0906712	0.075213	463	tags=46%, list=15%, signal=39%	Apoe/Coro1a/Tmsb10/Add2/Arpc2/Gmfg/Emilin1/Add3/Twf2/Was/Capg/Tacstd2/Capzb/Prkcd/Pecam1/Fkbp4/Scin
GO:0046596	regulation of viral entry into host cell	14	0.87216	1.54181	0.0040404	0.0909568	0.0754499	170	tags=36%, list=6%, signal=34%	Lgals1/Ifitm2/Ifitm1/Trim10/Ifitm3
GO:0032459	regulation of protein oligomerization	10	0.907071	1.5658	0.00410256	0.0916346	0.0760121	1	tags=10%, list=0%, signal=10%	Apoe
GO:0001558	regulation of cell growth	71	0.684506	1.30043	0.004995	0.0972449	0.080666	313	tags=14%, list=10%, signal=13%	Apoe/Sphk1/Hpn/Igfbp4/Rpl4/Foxp1/Tgfb1/Mgll/Ptprs/Twf2
GO:0006811	ion transport	271	0.6125	1.19605	0.004995	0.0972449	0.080666	417	tags=19%, list=14%, signal=18%	Apoe/Car2/Cpox/Rhd/Fth1/Hpn/Myb/Ramp1/Clic1/Coro1a/Pla2g12a/Atp5g3/Slc22a3/Phb2/Flna/Stard10/Add2/Ifngr1/Ank1/F2r/Chchd10/Gnai2/Fxyd5/Rhag/Dtnbp1/Abcg1/Tgfb1/Slc38a5/Osbpl8/Plcg2/Cyc1/Kcnab2/Atp5b/Cachd1/Atp5o/Slc25a38/Acsl6/Bin1/Myc/Orai2/Plcb2/Ptpn6/Fyn/Atp2a3/Abcb4/Slc43a1/Hk1/Cox5b/Prkcd/Fkbp4/Anxa2
GO:0007010	cytoskeleton organization	247	0.617392	1.20349	0.004995	0.0972449	0.080666	658	tags=31%, list=22%, signal=27%	S100a10/Arhgdib/Vim/Akap13/Grb2/Rac2/Coro1a/Tuba1b/Zyx/Arpc1b/Sipa1l1/Actb/Flna/Cnn2/Tmsb10/Add2/Lmna/Dock2/Arpc2/Tubb5/Foxp1/Gmfg/Ran/Iqgap2/Dtnbp1/Birc5/Tgfb1/Tpm3/Sod1/Parvg/Tpx2/Palm/Bin1/Aurkb/Fes/Macf1/Tspan32/Add3/Gypa/Twf2/Was/Inf2/Tuba1c/Capg/Pfdn1/Ranbp1/Tacstd2/Capzb/Prkcd/Pecam1/Fkbp4/Aurka/Senp6/Tnik/Ccnf/Chd3/Scin/Pdlim7/Slc16a1/Numa1/Lcp1/Arhgdia/Ccdc88b/Krt18/Tyrobp/Tacc1/Rapgef3/…
GO:0019058	viral life cycle	54	0.718387	1.35112	0.004995	0.0972449	0.080666	170	tags=11%, list=6%, signal=11%	Apoe/Lgals1/Ifitm2/Ifitm1/Trim10/Ifitm3
GO:0019935	cyclic-nucleotide-mediated signaling	27	0.802617	1.46991	0.004995	0.0972449	0.080666	117	tags=15%, list=4%, signal=14%	Apoe/Akap13/Ramp1/Gnai2
GO:0023014	signal transduction by protein phosphorylation	150	0.639347	1.23396	0.004995	0.0972449	0.080666	457	tags=23%, list=15%, signal=20%	Apoe/Prdx2/Sphk1/Akap13/Grb2/Cd24a/Phb2/Igfbp4/F2r/Taok3/Gnai2/Igf1r/Epor/Dtnbp1/Tgfb1/Erp29/Sod1/Iqgap1/Myc/Mfhas1/Emilin1/Ptpn6/Mapkapk2/Stk38/Ezh2/Glipr2/Dok2/Trib2/Prkcd/Stk10/Cd27/Kars/Tnik/Timp2
GO:0030833	regulation of actin filament polymerization	40	0.756404	1.40885	0.004995	0.0972449	0.080666	463	tags=42%, list=15%, signal=36%	Grb2/Coro1a/Arpc1b/Tmsb10/Add2/Arpc2/Gmfg/Iqgap2/Bin1/Add3/Twf2/Was/Capg/Capzb/Prkcd/Pecam1/Scin
GO:0031345	negative regulation of cell projection organization	38	0.761459	1.41453	0.004995	0.0972449	0.080666	399	tags=29%, list=13%, signal=25%	Apoe/Lgals1/Vim/H2-K1/Flna/Dtnbp1/Ptprs/Fyn/Tacstd2/Capzb/Prkcd
GO:0043524	negative regulation of neuron apoptotic process	37	0.770219	1.4291	0.004995	0.0972449	0.080666	337	tags=32%, list=11%, signal=29%	Apoe/Prdx2/Coro1a/F2r/Optn/Epor/Hspd1/Birc5/Sod1/Gpi1/Mt1/Fyn
GO:0044089	positive regulation of cellular component biogenesis	96	0.654791	1.25809	0.004995	0.0972449	0.080666	338	tags=24%, list=11%, signal=22%	S100a10/Grb2/Rac2/Coro1a/Cd24a/Arpc1b/Flna/Arpc2/Mns1/Gmfg/Iqgap2/Msn/Tgfb1/Iqgap1/Palm/Cdt1/Bin1/Fes/Emilin1/Epn1/Twf2/Tapt1/Was
GO:0045664	regulation of neuron differentiation	140	0.641582	1.23872	0.004995	0.0972449	0.080666	385	tags=20%, list=13%, signal=18%	Apoe/Gata2/Lgals1/Sphk1/Vim/Cd24a/Sipa1l1/H2-K1/Flna/Rpl4/Nme1/Igf1r/Cux1/Epor/Dtnbp1/Plxnc1/Mgll/Iqgap1/Acsl6/Palm/Bin1/Fes/Ptprs/Twf2/Fyn/Ezh2/Ranbp1/Ehd1
GO:0046165	alcohol biosynthetic process	27	0.795625	1.4571	0.004995	0.0972449	0.080666	323	tags=33%, list=11%, signal=30%	Apoe/Sphk1/Por/Abcg1/Sod1/Plcg2/Pgp/Nfkb1/Plcb2
GO:0048568	embryonic organ development	78	0.669925	1.27871	0.004995	0.0972449	0.080666	353	tags=18%, list=12%, signal=16%	Gata2/Nfe2/Hpn/Grb2/Myb/Runx1/Cited2/Klf1/Tgfb1/Sod1/Myc/Epn1/Aldh1a1/Arid1a
GO:0048666	neuron development	202	0.620495	1.20717	0.004995	0.0972449	0.080666	402	tags=18%, list=13%, signal=17%	Apoe/Gata2/Lgals1/Sphk1/Vim/Rac2/Cd24a/Sipa1l1/Actb/H2-K1/Flna/Runx1/Rpl4/Foxp1/Nme1/Igf1r/Cux1/Epor/Dtnbp1/Plxnc1/Mgll/Sod1/Iqgap1/Bsg/Acsl6/Palm/Fes/Arid1b/Ptprs/Twf2/Fyn/Ezh2/Ranbp1/Ehd1/Capzb/Stx3
GO:0051224	negative regulation of protein transport	33	0.766561	1.41811	0.004995	0.0972449	0.080666	250	tags=15%, list=8%, signal=14%	Apoe/Srgn/F2r/Erp29/Anxa5
GO:0110053	regulation of actin filament organization	57	0.715632	1.34663	0.004995	0.0972449	0.080666	414	tags=33%, list=14%, signal=29%	S100a10/Grb2/Coro1a/Arpc1b/Flna/Tmsb10/Add2/Arpc2/Gmfg/Iqgap2/Bin1/Add3/Twf2/Was/Capg/Tacstd2/Capzb/Prkcd/Pecam1
GO:1901652	response to peptide	93	0.662679	1.27126	0.004995	0.0972449	0.080666	445	tags=28%, list=15%, signal=25%	Car2/Vim/Grb2/Ptpre/Pklr/Stat3/Gnai2/Igf1r/Khk/Rpl23/Osbpl8/Lpin2/Cyc1/Gatm/Nfkbia/Anxa5/Eif4ebp1/Ptpra/Nfkb1/Mars/Ybx1/Fyn/Cdk4/Prkcd/Tgfbr3/Eif2b1
GO:1904950	negative regulation of establishment of protein localization	34	0.76456	1.41425	0.004995	0.0972449	0.080666	250	tags=15%, list=8%, signal=14%	Apoe/Srgn/F2r/Erp29/Anxa5
GO:0055092	sterol homeostasis	19	0.835986	1.50699	0.005	0.0972449	0.080666	169	tags=21%, list=6%, signal=20%	Apoe/Hpn/Cd24a/Abcg1
GO:0002792	negative regulation of peptide secretion	29	0.786912	1.44283	0.00599401	0.0993548	0.0824161	250	tags=17%, list=8%, signal=16%	Apoe/Srgn/F2r/Erp29/Anxa5
GO:0007015	actin filament organization	90	0.663877	1.27289	0.00599401	0.0993548	0.0824161	414	tags=24%, list=14%, signal=22%	S100a10/Grb2/Rac2/Coro1a/Zyx/Arpc1b/Flna/Tmsb10/Add2/Arpc2/Gmfg/Iqgap2/Tpm3/Bin1/Add3/Twf2/Was/Capg/Tacstd2/Capzb/Prkcd/Pecam1
GO:0007266	Rho protein signal transduction	44	0.71938	1.3466	0.00599401	0.0993548	0.0824161	95	tags=11%, list=3%, signal=11%	Apoe/Arhgdib/Akap13/Rac2/F2r
GO:0009719	response to endogenous stimulus	257	0.604146	1.1772	0.00599401	0.0993548	0.0824161	636	tags=27%, list=21%, signal=23%	Apoe/Car2/Vim/Akap13/Hpn/Grb2/Ramp1/Ptpre/Coro1a/Zyx/Pklr/Phb2/Actb/Arpc2/Ass1/Runx1/Cited2/Stat3/Gnai2/Ly6e/Igf1r/Msn/Khk/Por/Tgfb1/Cd9/Rpl23/Osbpl8/Lpin2/Cyc1/Iqgap1/Gatm/Anxa5/Hmgb2/Eif4ebp1/Emilin1/Ncf2/Crebbp/Ptpra/Rgs10/Nfkb1/Mars/Ybx1/Fyn/Ezh2/Arid1a/Ehd1/Cdk4/Prkcd/Fkbp4/Zfhx3/Tgfbr3/Eif2b1/Timp2/Numa1/Smad1/Gclc/Egr1/Timeless/Cad/Sord/Rapgef3/Ddx17/Calcoco1/Ncor1/Dab2ip/Scly/Fcer1g/Prkcq…
GO:0030030	cell projection organization	257	0.604425	1.17775	0.00599401	0.0993548	0.0824161	405	tags=18%, list=13%, signal=17%	Apoe/Lgals1/Sphk1/Vim/Rac2/Coro1a/Cd24a/Sipa1l1/Actb/H2-K1/Flna/Arpc2/E2f4/Rpl4/Foxp1/Mns1/Emp3/Nme1/Igf1r/Cux1/Epor/Dtnbp1/Plxnc1/Mgll/Sod1/Parvg/Iqgap1/Bsg/Acsl6/Palm/Fes/Arid1b/Ptprs/Twf2/Tapt1/Rreb1/Fyn/Was/Ezh2/Capg/Ranbp1/Tacstd2/Ehd1/Capzb/Prkcd/Stx3/Nup85
GO:0030278	regulation of ossification	44	0.721332	1.35025	0.00599401	0.0993548	0.0824161	239	tags=14%, list=8%, signal=13%	Srgn/Nfe2/Clic1/Lmna/Tgfb1/Hemgn
GO:0043112	receptor metabolic process	44	0.722087	1.35167	0.00599401	0.0993548	0.0824161	205	tags=18%, list=7%, signal=17%	Apoe/Grb2/Ramp1/Optn/Dtnbp1/Tgfb1/Cd9/Plcg2
GO:0043902	positive regulation of multi-organism process	43	0.742285	1.38823	0.00599401	0.0993548	0.0824161	434	tags=21%, list=14%, signal=18%	Apoe/Lgals1/Hpn/Optn/C1qbp/Top2a/Igf2r/Anxa2/Aurka
GO:0045859	regulation of protein kinase activity	136	0.636336	1.22864	0.00599401	0.0993548	0.0824161	454	tags=23%, list=15%, signal=20%	Apoe/Prdx2/Akap13/Ccne1/Cd24a/Actb/F2r/Taok3/Igf1r/Dtnbp1/Ccnb2/Tgfb1/Erp29/Osbpl8/Sod1/Aplp2/Iqgap1/Lat/Unc119/Tpx2/Ptpn6/Stk38/Prkag1/Ezh2/Trib2/Prkcd/Stk10/Kars/Tnik/Ccnf/Psen2
GO:0048771	tissue remodeling	43	0.726939	1.35953	0.00599401	0.0993548	0.0824161	95	tags=12%, list=3%, signal=11%	Car2/Rac2/Cd24a/Flna/F2r
GO:0050678	regulation of epithelial cell proliferation	62	0.706217	1.33519	0.00599401	0.0993548	0.0824161	261	tags=19%, list=9%, signal=18%	Apoe/Gata2/Hpn/Phb2/Stat3/Foxp1/Nme1/Kdm5b/Birc5/Tgfb1/Myc/Hmgb2
GO:0050803	regulation of synapse structure or activity	52	0.719709	1.35218	0.00599401	0.0993548	0.0824161	163	tags=12%, list=5%, signal=11%	Apoe/Srgn/Malat1/Sipa1l1/Tubb5/Dtnbp1
GO:0050807	regulation of synapse organization	52	0.719709	1.35218	0.00599401	0.0993548	0.0824161	163	tags=12%, list=5%, signal=11%	Apoe/Srgn/Malat1/Sipa1l1/Tubb5/Dtnbp1
GO:0051048	negative regulation of secretion	44	0.72227	1.35201	0.00599401	0.0993548	0.0824161	250	tags=14%, list=8%, signal=13%	Apoe/Srgn/F2r/Gnai2/Erp29/Anxa5
GO:0051130	positive regulation of cellular component organization	291	0.5981	1.16915	0.00599401	0.0993548	0.0824161	399	tags=20%, list=13%, signal=19%	Apoe/S100a10/Gata2/Sphk1/Grb2/Myb/Rac2/Coro1a/Cd24a/Arpc1b/Phb2/Flna/Ube2c/Lmna/Dock2/Ank1/Arpc2/Rpl4/Chchd10/Mns1/Gmfg/Nme1/Igf1r/Cux1/Optn/Iqgap2/Msn/Epor/Dtnbp1/Birc5/Tgfb1/Plxnc1/Sod1/Plcg2/Cct7/Iqgap1/C1qbp/Acsl6/Palm/Cdt1/Bin1/Aurkb/Fes/Emilin1/Epn1/Twf2/Fam162a/Tapt1/Rreb1/Fyn/Was/Ezh2/Abcb4/Ranbp1/Ehd1/Fen1/Prkcd
GO:0051341	regulation of oxidoreductase activity	23	0.809734	1.47638	0.00599401	0.0993548	0.0824161	160	tags=22%, list=5%, signal=21%	Apoe/Phb2/Chchd10/Gnai2/Por
GO:0051651	maintenance of location in cell	28	0.780606	1.4306	0.00599401	0.0993548	0.0824161	83	tags=14%, list=3%, signal=14%	Apoe/Srgn/Fth1/Tmsb10
GO:0071375	cellular response to peptide hormone stimulus	61	0.705978	1.33321	0.00599401	0.0993548	0.0824161	399	tags=28%, list=13%, signal=25%	Car2/Grb2/Ptpre/Pklr/Stat3/Gnai2/Igf1r/Osbpl8/Lpin2/Anxa5/Eif4ebp1/Ptpra/Nfkb1/Mars/Ybx1/Cdk4/Prkcd
GO:0120036	plasma membrane bounded cell projection organization	249	0.602517	1.17436	0.00599401	0.0993548	0.0824161	405	tags=18%, list=13%, signal=17%	Apoe/Lgals1/Sphk1/Vim/Rac2/Coro1a/Cd24a/Sipa1l1/Actb/H2-K1/Flna/Arpc2/E2f4/Rpl4/Foxp1/Mns1/Emp3/Nme1/Igf1r/Cux1/Epor/Dtnbp1/Plxnc1/Mgll/Sod1/Iqgap1/Bsg/Acsl6/Palm/Fes/Arid1b/Ptprs/Twf2/Tapt1/Rreb1/Fyn/Was/Ezh2/Ranbp1/Tacstd2/Ehd1/Capzb/Prkcd/Stx3/Nup85
GO:2000026	regulation of multicellular organismal development	400	0.583727	1.14469	0.00599401	0.0993548	0.0824161	501	tags=19%, list=17%, signal=18%	Apoe/Car2/Srgn/Arhgdib/Prdx2/Gata2/Nfe2/Lgals1/Sphk1/Vim/Hpn/Myb/Cd24a/Sipa1l1/Phb2/H2-K1/Flna/Lmna/Runx1/Cited2/Rpl4/Tmem176b/Stat3/Foxp1/Nme1/Igf1r/Cux1/H2-DMa/Kdm5b/Epor/Por/Dtnbp1/Tgfb1/Plxnc1/Mgll/Pnp/Iqgap1/Cdk1/C1qbp/Acsl6/Nfkbia/Palm/Bin1/Myc/Fes/Hmgb2/Emilin1/Epn1/Ptpra/Ptprs/Twf2/Prkch/Ptpn6/Slc45a3/Rreb1/Fyn/Ezh2/Glipr2/Ranbp1/Tacstd2/Ehd1/Cd27/Anxa2/Cst7/Zfhx3/Tgfbr3/Tnik/Timp2/Scin/C…
GO:0046718	viral entry into host cell	20	0.818989	1.47644	0.006	0.0993548	0.0824161	170	tags=25%, list=6%, signal=24%	Lgals1/Ifitm2/Ifitm1/Trim10/Ifitm3
GO:0030260	entry into host cell	21	0.811396	1.46874	0.00601202	0.0993548	0.0824161	170	tags=24%, list=6%, signal=23%	Lgals1/Ifitm2/Ifitm1/Trim10/Ifitm3
GO:0044070	regulation of anion transport	21	0.806789	1.4604	0.00601202	0.0993548	0.0824161	399	tags=33%, list=13%, signal=29%	Apoe/Car2/Dtnbp1/Acsl6/Abcb4/Hk1/Prkcd
GO:0044409	entry into host	21	0.811396	1.46874	0.00601202	0.0993548	0.0824161	170	tags=24%, list=6%, signal=23%	Lgals1/Ifitm2/Ifitm1/Trim10/Ifitm3
GO:0051806	entry into cell of other organism involved in symbiotic interaction	21	0.811396	1.46874	0.00601202	0.0993548	0.0824161	170	tags=24%, list=6%, signal=23%	Lgals1/Ifitm2/Ifitm1/Trim10/Ifitm3
GO:0051828	entry into other organism involved in symbiotic interaction	21	0.811396	1.46874	0.00601202	0.0993548	0.0824161	170	tags=24%, list=6%, signal=23%	Lgals1/Ifitm2/Ifitm1/Trim10/Ifitm3
GO:0034205	amyloid-beta formation	10	0.888605	1.53393	0.00615385	0.100536	0.0833962	246	tags=40%, list=8%, signal=37%	Apoe/Ifngr1/Abcg1/Bin1
GO:1902003	regulation of amyloid-beta formation	10	0.888605	1.53393	0.00615385	0.100536	0.0833962	246	tags=40%, list=8%, signal=37%	Apoe/Ifngr1/Abcg1/Bin1
GO:0006869	lipid transport	64	0.699357	1.3235	0.00699301	0.106353	0.0882214	417	tags=25%, list=14%, signal=22%	Apoe/Pla2g12a/Spns2/Mfsd2b/Stard10/Runx1/Kdm5b/Spns3/Abcg1/Osbpl8/Acsl6/Nfkbia/Abcb4/Abcg4/Prkcd/Anxa2
GO:0044283	small molecule biosynthetic process	149	0.624918	1.2058	0.00699301	0.106353	0.0882214	347	tags=21%, list=12%, signal=20%	Apoe/Sphk1/Mpo/Cbfa2t3/Pklr/Mthfd1/Fads3/Asns/Ass1/Stat3/Nme1/Nudt9/Khk/Por/Abcg1/Acot7/Tgfb1/Mgll/Pnp/Sod1/Plcg2/Gpi1/Gatm/Myc/Ncf2/Pgp/Nfkb1/Glud1/Plcb2/Aldh1a1/Slc45a3/Prkag1
GO:0045639	positive regulation of myeloid cell differentiation	32	0.758642	1.39881	0.00699301	0.106353	0.0882214	261	tags=22%, list=9%, signal=20%	Car2/Gata2/Runx1/Stat3/Tgfb1/Fes/Hmgb2
GO:1902905	positive regulation of supramolecular fiber organization	42	0.728609	1.36158	0.00699301	0.106353	0.0882214	260	tags=24%, list=9%, signal=22%	S100a10/Grb2/Coro1a/Arpc1b/Flna/Arpc2/Gmfg/Iqgap2/Bin1/Fes
GO:1903034	regulation of response to wounding	47	0.715517	1.34108	0.00699301	0.106353	0.0882214	417	tags=26%, list=14%, signal=22%	Apoe/Prdx2/Cd24a/F2r/Igf1r/Cd9/Anxa5/Ptprs/Tec/Rreb1/Prkcd/Anxa2
GO:1905952	regulation of lipid localization	29	0.776532	1.4238	0.00699301	0.106353	0.0882214	417	tags=38%, list=14%, signal=33%	Apoe/Runx1/Kdm5b/Abcg1/Osbpl8/Acsl6/Nfkbia/Abcb4/Ehd1/Prkcd/Anxa2
GO:1905954	positive regulation of lipid localization	20	0.815151	1.46952	0.007	0.106353	0.0882214	417	tags=45%, list=14%, signal=39%	Apoe/Runx1/Abcg1/Acsl6/Nfkbia/Abcb4/Ehd1/Prkcd/Anxa2
GO:0001936	regulation of endothelial cell proliferation	21	0.799446	1.44711	0.00701403	0.106353	0.0882214	107	tags=14%, list=4%, signal=14%	Apoe/Gata2/Stat3
GO:0050680	negative regulation of epithelial cell proliferation	21	0.802854	1.45328	0.00701403	0.106353	0.0882214	186	tags=19%, list=6%, signal=18%	Apoe/Hpn/Phb2/Tgfb1
GO:0043954	cellular component maintenance	14	0.861711	1.52334	0.00707071	0.106353	0.0882214	137	tags=36%, list=5%, signal=34%	Apoe/Prtn3/F2r/Chchd10/Igf1r
GO:0015698	inorganic anion transport	12	0.869018	1.52846	0.00708502	0.106353	0.0882214	31	tags=17%, list=1%, signal=17%	Car2/Clic1
GO:0002347	response to tumor cell	11	0.888215	1.547	0.00714286	0.106353	0.0882214	179	tags=27%, list=6%, signal=26%	Txnip/Cd24a/Hspd1
GO:0050795	regulation of behavior	11	0.867866	1.51156	0.00714286	0.106353	0.0882214	107	tags=18%, list=4%, signal=18%	Apoe/Stat3
GO:0055081	anion homeostasis	11	0.866361	1.50894	0.00714286	0.106353	0.0882214	169	tags=18%, list=6%, signal=17%	Apoe/Abcg1
GO:1902991	regulation of amyloid precursor protein catabolic process	11	0.888174	1.54693	0.00714286	0.106353	0.0882214	246	tags=36%, list=8%, signal=34%	Apoe/Ifngr1/Abcg1/Bin1
GO:0032768	regulation of monooxygenase activity	10	0.866161	1.49518	0.00717949	0.106353	0.0882214	309	tags=30%, list=10%, signal=27%	Apoe/Por/Nfkb1
GO:0034105	positive regulation of tissue remodeling	10	0.869554	1.50104	0.00717949	0.106353	0.0882214	3	tags=10%, list=0%, signal=10%	Car2
GO:0072577	endothelial cell apoptotic process	10	0.87326	1.50744	0.00717949	0.106353	0.0882214	11	tags=10%, list=0%, signal=10%	Gata2
GO:0006638	neutral lipid metabolic process	23	0.786025	1.43315	0.00799201	0.112342	0.0931895	240	tags=17%, list=8%, signal=16%	Apoe/Mgll/Lpin2/Acsl6
GO:0006639	acylglycerol metabolic process	23	0.786025	1.43315	0.00799201	0.112342	0.0931895	240	tags=17%, list=8%, signal=16%	Apoe/Mgll/Lpin2/Acsl6
GO:0007267	cell-cell signaling	206	0.614404	1.19535	0.00799201	0.112342	0.0931895	483	tags=19%, list=16%, signal=17%	Apoe/Car2/Srgn/Nfe2/Sphk1/Ccne1/Cd24a/Nrgn/Sox4/Sipa1l1/Flna/F2r/Runx1/Stat3/Gnai2/Ly6e/Kdm5b/Dtnbp1/Birc5/Mgll/Anxa5/Myc/Macf1/Arid1b/Ptpra/Nfkb1/Ptprs/Glud1/Slc16a10/Fyn/Stx3/Syngr1/Panx1/Tnik/Psen2/Git2/Sqstm1/Fbxl20/Slc16a1
GO:0021782	glial cell development	23	0.798798	1.45644	0.00799201	0.112342	0.0931895	203	tags=26%, list=7%, signal=25%	Vim/Sox4/Ifngr1/Ndrg1/Tgfb1/Sod1
GO:0030218	erythrocyte differentiation	54	0.708147	1.33186	0.00799201	0.112342	0.0931895	443	tags=30%, list=15%, signal=26%	Gata2/Rhd/Tmem14c/Ank1/Cited2/Stat3/Rhag/Hba-a2/Trim10/Klf1/Slc25a38/Mfhas1/Hmgb2/Rps19/Fech/Tgfbr3
GO:0032092	positive regulation of protein binding	30	0.767689	1.41329	0.00799201	0.112342	0.0931895	138	tags=10%, list=5%, signal=10%	Apoe/Add2/Ran
GO:0032870	cellular response to hormone stimulus	110	0.645679	1.24441	0.00799201	0.112342	0.0931895	415	tags=25%, list=14%, signal=22%	Car2/Akap13/Grb2/Ramp1/Ptpre/Pklr/Phb2/Stat3/Gnai2/Ly6e/Igf1r/Msn/Tgfb1/Osbpl8/Lpin2/Anxa5/Eif4ebp1/Ncf2/Ptpra/Rgs10/Nfkb1/Mars/Ybx1/Arid1a/Cdk4/Prkcd/Fkbp4
GO:0045927	positive regulation of growth	48	0.715889	1.34404	0.00799201	0.112342	0.0931895	313	tags=15%, list=10%, signal=13%	Apoe/Sphk1/Hpn/Rpl4/Cdk1/Rftn1/Twf2
GO:0051240	positive regulation of multicellular organismal process	388	0.58032	1.1379	0.00799201	0.112342	0.0931895	511	tags=20%, list=17%, signal=19%	Apoe/Car2/Prdx2/Gata2/Sphk1/Vim/Hpn/Myb/Clic1/Cd24a/Flna/Lmna/Ifngr1/F2r/Runx1/Cited2/Rpl4/Stat3/Gnai2/Nme1/Igf1r/Cux1/H2-DMa/Optn/Kdm5b/Elane/Epor/Por/Il17ra/Hspd1/Tgfb1/Plxnc1/Pnp/Sod1/Plcg2/Gpi1/Iqgap1/Atp5b/Cdk1/Gatm/C1qbp/Acsl6/Palm/Bin1/Myc/Fes/Hmgb2/Ptpra/Add3/Twf2/Prkch/Mapkapk2/Rreb1/Fyn/Rps19/Ezh2/Glipr2/Ranbp1/Hk1/Ehd1/Cd27/Anxa2/Cst7/Aurka/Kars/Tgfbr3/Panx1/Ddx58/Psen2/Timp2/Scin/Pdli…
GO:1903531	negative regulation of secretion by cell	38	0.746027	1.38586	0.00799201	0.112342	0.0931895	250	tags=16%, list=8%, signal=15%	Apoe/Srgn/F2r/Gnai2/Erp29/Anxa5
GO:0030851	granulocyte differentiation	18	0.82611	1.48607	0.00801603	0.112342	0.0931895	100	tags=22%, list=3%, signal=22%	Gata2/Cbfa2t3/Runx1/Cited2
GO:0051353	positive regulation of oxidoreductase activity	13	0.856002	1.51181	0.00808081	0.112378	0.0932188	160	tags=31%, list=5%, signal=29%	Apoe/Chchd10/Gnai2/Por
GO:0042987	amyloid precursor protein catabolic process	12	0.853938	1.50194	0.00809717	0.112378	0.0932188	246	tags=33%, list=8%, signal=31%	Apoe/Ifngr1/Abcg1/Bin1
GO:0006820	anion transport	88	0.655021	1.25627	0.00899101	0.114819	0.0952441	399	tags=18%, list=13%, signal=16%	Apoe/Car2/Clic1/Pla2g12a/Stard10/Dtnbp1/Abcg1/Slc38a5/Osbpl8/Slc25a38/Acsl6/Myc/Abcb4/Slc43a1/Hk1/Prkcd
GO:0007596	blood coagulation	49	0.70813	1.33102	0.00899101	0.114819	0.0952441	417	tags=22%, list=14%, signal=20%	Apoe/Prdx2/F2r/Dtnbp1/Cd9/Anxa5/Tspan32/Tec/Ptpn6/Prkcd/Anxa2
GO:0007599	hemostasis	49	0.70813	1.33102	0.00899101	0.114819	0.0952441	417	tags=22%, list=14%, signal=20%	Apoe/Prdx2/F2r/Dtnbp1/Cd9/Anxa5/Tspan32/Tec/Ptpn6/Prkcd/Anxa2
GO:0015850	organic hydroxy compound transport	39	0.728077	1.35403	0.00899101	0.114819	0.0952441	417	tags=33%, list=14%, signal=29%	Apoe/Slc22a3/Actb/Ly6e/Kdm5b/Dtnbp1/Abcg1/Nfkbia/Myc/Sdhd/Abcb4/Abcg4/Anxa2
GO:0030099	myeloid cell differentiation	139	0.630015	1.21667	0.00899101	0.114819	0.0952441	463	tags=22%, list=15%, signal=20%	Car2/Gata2/Rhd/Myb/Cbfa2t3/Tmem14c/Prtn3/Ank1/Runx1/Cited2/Stat3/Nme1/Rhag/Hba-a2/Trim10/Klf1/Tgfb1/Slc25a38/Nfkbia/Myc/Mfhas1/Fes/Hmgb2/Fli1/Ptpn6/Rps19/Fech/Anxa2/Tgfbr3/Psen2/Scin
GO:0032368	regulation of lipid transport	24	0.783705	1.43074	0.00899101	0.114819	0.0952441	417	tags=38%, list=14%, signal=33%	Apoe/Runx1/Kdm5b/Abcg1/Acsl6/Nfkbia/Abcb4/Prkcd/Anxa2
GO:0033043	regulation of organelle organization	261	0.597812	1.1656	0.00899101	0.114819	0.0952441	503	tags=23%, list=17%, signal=21%	S100a10/Arhgdib/Gata2/Sphk1/Akap13/Grb2/Myb/Coro1a/Arpc1b/Sipa1l1/Phb2/Flna/Tmsb10/Add2/Ube2c/Lmna/Ank1/Arpc2/Chchd10/Mns1/Gmfg/Igf1r/Optn/Iqgap2/Msn/Birc5/Cenpv/Tgfb1/Cct7/Tpx2/Cdt1/Bin1/Aurkb/Myc/Fes/Top2a/Add3/Ptprs/Twf2/Fam162a/Mcm2/Tapt1/Was/Inf2/Capg/Ranbp1/Tacstd2/Fen1/Capzb/Prkcd/Pecam1/Fkbp4/Anxa2/Senp6/Ccnf/Bub1b/Scin/Numa1/Lcp1/Arhgdia/Gclc
GO:0050679	positive regulation of epithelial cell proliferation	34	0.746553	1.38094	0.00899101	0.114819	0.0952441	336	tags=29%, list=11%, signal=26%	Gata2/Hpn/Stat3/Foxp1/Nme1/Kdm5b/Tgfb1/Myc/Hmgb2/Rreb1
GO:0050770	regulation of axonogenesis	37	0.746401	1.3849	0.00899101	0.114819	0.0952441	313	tags=22%, list=10%, signal=20%	Apoe/Vim/Sipa1l1/Rpl4/Plxnc1/Mgll/Ptprs/Twf2
GO:0062014	negative regulation of small molecule metabolic process	25	0.787746	1.43858	0.00899101	0.114819	0.0952441	309	tags=28%, list=10%, signal=25%	Apoe/Cbfa2t3/Stat3/Tgfb1/Sod1/Pgp/Nfkb1
GO:0043535	regulation of blood vessel endothelial cell migration	20	0.804426	1.45018	0.009	0.114819	0.0952441	221	tags=20%, list=7%, signal=19%	Apoe/Gata2/Tgfb1/Atp5b
GO:0048821	erythrocyte development	15	0.837404	1.4944	0.00903614	0.114819	0.0952441	180	tags=40%, list=6%, signal=38%	Rhd/Ank1/Cited2/Rhag/Hba-a2/Klf1
GO:0015908	fatty acid transport	13	0.844442	1.49139	0.00909091	0.114819	0.0952441	41	tags=15%, list=1%, signal=15%	Apoe/Pla2g12a
GO:0050435	amyloid-beta metabolic process	12	0.844224	1.48485	0.00910931	0.114819	0.0952441	246	tags=33%, list=8%, signal=31%	Apoe/Ifngr1/Abcg1/Bin1
GO:0045773	positive regulation of axon extension	11	0.848219	1.47734	0.00918367	0.114819	0.0952441	103	tags=18%, list=3%, signal=18%	Apoe/Rpl4
GO:0046597	negative regulation of viral entry into host cell	11	0.850312	1.48098	0.00918367	0.114819	0.0952441	170	tags=36%, list=6%, signal=34%	Ifitm2/Ifitm1/Trim10/Ifitm3
GO:0051055	negative regulation of lipid biosynthetic process	11	0.853773	1.48701	0.00918367	0.114819	0.0952441	309	tags=36%, list=10%, signal=33%	Apoe/Sphk1/Sod1/Nfkb1
GO:0051937	catecholamine transport	11	0.853997	1.4874	0.00918367	0.114819	0.0952441	312	tags=45%, list=10%, signal=41%	Slc22a3/Actb/Ly6e/Dtnbp1/Sdhd
GO:1902930	regulation of alcohol biosynthetic process	11	0.854854	1.48889	0.00918367	0.114819	0.0952441	309	tags=45%, list=10%, signal=41%	Apoe/Por/Abcg1/Sod1/Nfkb1
GO:0045851	pH reduction	10	0.861854	1.48775	0.00923077	0.114819	0.0952441	3	tags=10%, list=0%, signal=10%	Car2
GO:0051452	intracellular pH reduction	10	0.861854	1.48775	0.00923077	0.114819	0.0952441	3	tags=10%, list=0%, signal=10%	Car2
GO:0006874	cellular calcium ion homeostasis	87	0.657534	1.25979	0.00999001	0.114819	0.0952441	346	tags=16%, list=12%, signal=15%	Apoe/Gata2/Coro1a/Cd24a/F2r/Epor/Tgfb1/Plcg2/Gna15/Anxa5/Plcb2/Ptpn6/Fyn/Atp2a3
GO:0008203	cholesterol metabolic process	25	0.781488	1.42715	0.00999001	0.114819	0.0952441	204	tags=20%, list=7%, signal=19%	Apoe/Por/Abcg1/Sod1/Aplp2
GO:0016050	vesicle organization	41	0.718845	1.34104	0.00999001	0.114819	0.0952441	163	tags=12%, list=5%, signal=12%	Srgn/S100a10/Sphk1/Coro1a/Dtnbp1
GO:0016125	sterol metabolic process	25	0.781488	1.42715	0.00999001	0.114819	0.0952441	204	tags=20%, list=7%, signal=19%	Apoe/Por/Abcg1/Sod1/Aplp2
GO:0031214	biomineral tissue development	22	0.787047	1.43137	0.00999001	0.114819	0.0952441	186	tags=14%, list=6%, signal=13%	Srgn/Nfe2/Tgfb1
GO:0031333	negative regulation of protein complex assembly	36	0.739937	1.3714	0.00999001	0.114819	0.0952441	463	tags=39%, list=15%, signal=33%	Tmsb10/Add2/Arpc2/Eif4ebp1/Add3/Twf2/Lmo4/Capg/Capzb/Prkcd/Pecam1/Fkbp4/Psen2/Scin
GO:0032272	negative regulation of protein polymerization	22	0.786661	1.43067	0.00999001	0.114819	0.0952441	463	tags=50%, list=15%, signal=43%	Tmsb10/Add2/Arpc2/Add3/Twf2/Capg/Capzb/Prkcd/Pecam1/Fkbp4/Scin
GO:0035821	modification of morphology or physiology of other organism	38	0.736891	1.36889	0.00999001	0.114819	0.0952441	417	tags=24%, list=14%, signal=21%	Apoe/Hpn/Elane/Tgfb1/Ctsg/Myc/Rps19/Igf2r/Anxa2
GO:0043269	regulation of ion transport	133	0.629006	1.21419	0.00999001	0.114819	0.0952441	417	tags=17%, list=14%, signal=16%	Apoe/Car2/Clic1/Coro1a/Phb2/Flna/Ifngr1/F2r/Chchd10/Gnai2/Fxyd5/Dtnbp1/Tgfb1/Plcg2/Kcnab2/Acsl6/Bin1/Ptpn6/Fyn/Abcb4/Hk1/Prkcd/Anxa2
GO:0045453	bone resorption	22	0.781954	1.42211	0.00999001	0.114819	0.0952441	29	tags=9%, list=1%, signal=9%	Car2/Rac2
GO:0048878	chemical homeostasis	219	0.609352	1.18659	0.00999001	0.114819	0.0952441	401	tags=17%, list=13%, signal=16%	Apoe/Car2/Gata2/Rhd/Fth1/Hpn/Coro1a/Cd24a/Mt2/Sox4/Ank1/F2r/Stat3/Gnai2/Igf1r/Rhag/Epor/Abcg1/Birc5/Tgfb1/Sod1/Aplp2/Plcg2/Gpi1/Atp5b/Gna15/Anxa5/Myc/Napsa/Mt1/Plcb2/Ptpn6/Fyn/Atp2a3/Abcb4/Hk1/Ehd1/Fech
GO:0051099	positive regulation of binding	61	0.692077	1.30696	0.00999001	0.114819	0.0952441	261	tags=15%, list=9%, signal=14%	Apoe/S100a10/Add2/Nme1/Ran/Tgfb1/Cdt1/Myc/Hmgb2
GO:0051129	negative regulation of cellular component organization	165	0.620924	1.20099	0.00999001	0.114819	0.0952441	463	tags=25%, list=15%, signal=22%	Apoe/Nfe2/Lgals1/Vim/Coro1a/Prtn3/H2-K1/Flna/Cnn2/Tmsb10/Add2/Lmna/Arpc2/Gmfg/Dtnbp1/Birc5/Tgfb1/Unc119/Cdt1/Aurkb/Eif4ebp1/Emilin1/Top2a/Add3/Ptprs/Twf2/Mcm2/Fyn/Was/Lmo4/Capg/Dnaja4/Tacstd2/Capzb/Prkcd/Pecam1/Fkbp4/Ccnf/Psen2/Bub1b/Scin
GO:0051271	negative regulation of cellular component movement	65	0.68226	1.29073	0.00999001	0.114819	0.0952441	382	tags=23%, list=13%, signal=21%	Apoe/Arhgdib/Cnn2/Cited2/Stat3/Tgfb1/Cd9/Osbpl8/Bin1/Emilin1/Dach1/Arap3/Was/Dnaja4/Tacstd2
GO:0060429	epithelium development	187	0.612922	1.18947	0.00999001	0.114819	0.0952441	454	tags=19%, list=15%, signal=17%	Car2/Txnip/Vim/Hpn/Grb2/Sox4/Tagln2/Phb2/Flna/Mthfd1/Runx1/Cited2/E2f4/Foxp1/Igf1r/Cux1/Kdm5b/Ifitm1/Msn/Epor/Tgfb1/Sod1/Myc/Ptprs/Prkch/Aldh1a1/Rreb1/Ezh2/Arid1a/Lmo4/Tacstd2/Pecam1/Anxa2/Tgfbr3/Psen2
GO:1901214	regulation of neuron death	83	0.653901	1.25052	0.00999001	0.114819	0.0952441	551	tags=27%, list=18%, signal=22%	Apoe/Prdx2/Coro1a/F2r/Stat3/Optn/Epor/Dtnbp1/Hspd1/Birc5/Sod1/Gpi1/Ncf2/Mt1/Fyn/Vegfb/Gclc/Egr1/Tnfrsf1a/Cdc34/Psmc1/Tyrobp
GO:1902652	secondary alcohol metabolic process	25	0.781488	1.42715	0.00999001	0.114819	0.0952441	204	tags=20%, list=7%, signal=19%	Apoe/Por/Abcg1/Sod1/Aplp2
GO:0006641	triglyceride metabolic process	19	0.803432	1.44831	0.01	0.114819	0.0952441	240	tags=16%, list=8%, signal=15%	Apoe/Lpin2/Acsl6
GO:0019915	lipid storage	19	0.805882	1.45273	0.01	0.114819	0.0952441	242	tags=26%, list=8%, signal=24%	Apoe/Gm2a/Abcg1/Osbpl8/Nfkbia
GO:2000177	regulation of neural precursor cell proliferation	18	0.818636	1.47262	0.01002	0.114819	0.0952441	186	tags=33%, list=6%, signal=31%	Gata2/Cd24a/Flna/Gnai2/Optn/Tgfb1
GO:0032370	positive regulation of lipid transport	17	0.817149	1.46786	0.0100301	0.114819	0.0952441	417	tags=47%, list=14%, signal=41%	Apoe/Runx1/Abcg1/Acsl6/Nfkbia/Abcb4/Prkcd/Anxa2
GO:0045833	negative regulation of lipid metabolic process	17	0.81671	1.46707	0.0100301	0.114819	0.0952441	17	tags=12%, list=1%, signal=12%	Apoe/Sphk1
GO:0048873	homeostasis of number of cells within a tissue	16	0.824359	1.47742	0.0100402	0.114819	0.0952441	95	tags=19%, list=3%, signal=18%	Gata2/Coro1a/F2r
GO:0033344	cholesterol efflux	10	0.856325	1.4782	0.0102564	0.115901	0.0961418	376	tags=40%, list=13%, signal=35%	Apoe/Abcg1/Nfkbia/Abcg4
GO:0046503	glycerolipid catabolic process	10	0.850983	1.46898	0.0102564	0.115901	0.0961418	198	tags=20%, list=7%, signal=19%	Apoe/Mgll
GO:0050710	negative regulation of cytokine secretion	10	0.85413	1.47442	0.0102564	0.115901	0.0961418	4	tags=10%, list=0%, signal=10%	Srgn
GO:0002521	leukocyte differentiation	157	0.618536	1.19441	0.010989	0.11723	0.0972437	274	tags=15%, list=9%, signal=15%	Car2/Prdx2/Gata2/Lgals1/Myb/Cbfa2t3/Cd24a/Sox4/Prtn3/Dock2/Runx1/Cited2/Tmem176b/Stat3/Foxp1/Cmtm7/Nme1/H2-DMa/Tgfb1/Pnp/Plcg2/Myc/Fes/Vav1
GO:0009653	anatomical structure morphogenesis	467	0.57029	1.11984	0.010989	0.11723	0.0972437	354	tags=15%, list=12%, signal=15%	Apoe/Car2/S100a10/Gata2/Nfe2/Sphk1/Vim/Akap13/Hpn/Grb2/Rac2/Ramp1/Coro1a/Ptpn18/Sox4/Sipa1l1/Phb2/Actb/Flna/Mthfd1/Arpc2/Runx1/Cited2/E2f4/Rpl4/Stat3/Foxp1/Myl12b/Aff3/Ly6e/Igf1r/Cux1/H2-DMa/Kdm5b/Ifitm1/Msn/Epor/Por/Dtnbp1/Tgfb1/Cd9/Plxnc1/Ptpn14/Mgll/Sod1/Gpi1/Parvg/Iqgap1/Atp5b/C1qbp/Bsg/Palm/Myc/Fes/Macf1/Emilin1/Crebbp/Arap3/Epn1/Fli1/Ptprs/Twf2/Ptpn6/Aldh1a1/Rreb1/Fyn/Inf2/Arid1a/Lmo4
GO:0009725	response to hormone	143	0.62266	1.20152	0.010989	0.11723	0.0972437	636	tags=33%, list=21%, signal=27%	Car2/Akap13/Hpn/Grb2/Ramp1/Ptpre/Pklr/Phb2/Ass1/Stat3/Gnai2/Ly6e/Igf1r/Msn/Khk/Por/Tgfb1/Osbpl8/Lpin2/Cyc1/Gatm/Anxa5/Hmgb2/Eif4ebp1/Ncf2/Ptpra/Rgs10/Nfkb1/Mars/Ybx1/Arid1a/Cdk4/Prkcd/Fkbp4/Tgfbr3/Eif2b1/Timp2/Gclc/Egr1/Cad/Sord/Ddx17/Calcoco1/Ncor1/Scly/Prkcq/Prkaca
GO:0010638	positive regulation of organelle organization	150	0.617728	1.19224	0.010989	0.11723	0.0972437	386	tags=21%, list=13%, signal=19%	S100a10/Sphk1/Grb2/Myb/Coro1a/Arpc1b/Phb2/Flna/Ube2c/Lmna/Ank1/Arpc2/Chchd10/Mns1/Gmfg/Igf1r/Optn/Iqgap2/Msn/Birc5/Tgfb1/Cct7/Cdt1/Bin1/Aurkb/Fes/Fam162a/Tapt1/Was/Ranbp1/Fen1
GO:0043549	regulation of kinase activity	149	0.620866	1.19798	0.010989	0.11723	0.0972437	454	tags=21%, list=15%, signal=19%	Apoe/Prdx2/Akap13/Ccne1/Cd24a/Actb/F2r/Taok3/Igf1r/Dtnbp1/Ccnb2/Tgfb1/Erp29/Osbpl8/Sod1/Aplp2/Iqgap1/Lat/Unc119/Tpx2/Ptpn6/Stk38/Prkag1/Ezh2/Lmo4/Trib2/Prkcd/Stk10/Kars/Tnik/Ccnf/Psen2
GO:0043901	negative regulation of multi-organism process	40	0.724305	1.34906	0.010989	0.11723	0.0972437	417	tags=25%, list=14%, signal=22%	Arhgdib/Prdx2/Ifitm2/Ifitm1/Trim10/Ifitm3/C1qbp/Crebbp/Isg20/Anxa2
GO:0045596	negative regulation of cell differentiation	158	0.620142	1.19757	0.010989	0.11723	0.0972437	186	tags=11%, list=6%, signal=11%	Apoe/Prdx2/Gata2/Lgals1/Vim/Hpn/Cd24a/H2-K1/Flna/Runx1/Tmem176b/Stat3/Foxp1/Nme1/Dtnbp1/Abcg1/Tgfb1
GO:0046849	bone remodeling	25	0.776215	1.41752	0.010989	0.11723	0.0972437	29	tags=8%, list=1%, signal=8%	Car2/Rac2
GO:0048871	multicellular organismal homeostasis	96	0.646157	1.2415	0.010989	0.11723	0.0972437	223	tags=12%, list=7%, signal=12%	Car2/Gata2/Muc13/Rhd/Rac2/Coro1a/F2r/Stat3/Igf1r/Rhag/Sod1/Gatm
GO:0051051	negative regulation of transport	102	0.64933	1.24926	0.010989	0.11723	0.0972437	256	tags=13%, list=9%, signal=12%	Apoe/Srgn/Coro1a/Prtn3/Cnn2/F2r/Gnai2/Tgfb1/Erp29/Unc119/Bin1/Anxa5/Myc
GO:0051494	negative regulation of cytoskeleton organization	34	0.740712	1.37014	0.010989	0.11723	0.0972437	463	tags=47%, list=15%, signal=40%	Coro1a/Tmsb10/Add2/Arpc2/Gmfg/Add3/Twf2/Was/Capg/Tacstd2/Capzb/Prkcd/Pecam1/Fkbp4/Ccnf/Scin
GO:0051817	modification of morphology or physiology of other organism involved in symbiotic interaction	32	0.745259	1.37413	0.010989	0.11723	0.0972437	417	tags=25%, list=14%, signal=22%	Apoe/Hpn/Elane/Tgfb1/Ctsg/Myc/Igf2r/Anxa2
GO:0090087	regulation of peptide transport	147	0.621377	1.19923	0.010989	0.11723	0.0972437	206	tags=12%, list=7%, signal=12%	Apoe/Car2/Srgn/Sox4/Flna/Ifngr1/Arpc2/F2r/Ran/Abcg1/Il17ra/Hspd1/Birc5/Tgfb1/Erp29/Ptpn14/Nucb1/Gpi1
GO:0120039	plasma membrane bounded cell projection morphogenesis	120	0.634824	1.22428	0.010989	0.11723	0.0972437	337	tags=15%, list=11%, signal=14%	Apoe/Vim/Rac2/Sipa1l1/Actb/Rpl4/Foxp1/Igf1r/Cux1/Dtnbp1/Plxnc1/Mgll/Iqgap1/Bsg/Ptprs/Twf2/Rreb1/Fyn
GO:1901617	organic hydroxy compound biosynthetic process	36	0.735984	1.36407	0.010989	0.11723	0.0972437	323	tags=25%, list=11%, signal=23%	Apoe/Sphk1/Por/Abcg1/Sod1/Plcg2/Pgp/Nfkb1/Plcb2
GO:0015918	sterol transport	13	0.836777	1.47786	0.0111111	0.117457	0.0974325	417	tags=46%, list=14%, signal=40%	Apoe/Abcg1/Nfkbia/Abcb4/Abcg4/Anxa2
GO:0030301	cholesterol transport	13	0.836777	1.47786	0.0111111	0.117457	0.0974325	417	tags=46%, list=14%, signal=40%	Apoe/Abcg1/Nfkbia/Abcb4/Abcg4/Anxa2
GO:0045730	respiratory burst	12	0.840232	1.47783	0.0111336	0.117457	0.0974325	37	tags=33%, list=1%, signal=33%	Prdx2/Mpo/Rac2/Cd24a
GO:0001935	endothelial cell proliferation	24	0.77733	1.4191	0.011988	0.120259	0.0997562	107	tags=12%, list=4%, signal=12%	Apoe/Gata2/Stat3
GO:0022008	neurogenesis	289	0.589734	1.15244	0.011988	0.120259	0.0997562	457	tags=19%, list=15%, signal=18%	Apoe/Gata2/Lgals1/Sphk1/Vim/Rac2/Cd24a/Sox4/Sipa1l1/Actb/H2-K1/Flna/Ifngr1/Runx1/Etv6/Rpl4/Stat3/Foxp1/Ndrg1/Nme1/Igf1r/Cux1/Epor/Dtnbp1/Tgfb1/Plxnc1/Mgll/Sod1/Iqgap1/Bsg/Acsl6/Palm/Bin1/Myc/Fes/Hmgb2/Arid1b/Ptpra/Ptprs/Twf2/Prkch/Slc45a3/Fyn/Ezh2/Lmo4/Ranbp1/Ehd1/Capzb/Stx3/Zfhx3/Aurka/Eif2b1/Tnik/Timp2
GO:0030193	regulation of blood coagulation	24	0.776723	1.41799	0.011988	0.120259	0.0997562	417	tags=33%, list=14%, signal=29%	Apoe/Prdx2/F2r/Cd9/Anxa5/Tec/Prkcd/Anxa2
GO:0035023	regulation of Rho protein signal transduction	31	0.750483	1.38235	0.011988	0.120259	0.0997562	95	tags=13%, list=3%, signal=13%	Apoe/Arhgdib/Akap13/F2r
GO:0043523	regulation of neuron apoptotic process	60	0.69057	1.30368	0.011988	0.120259	0.0997562	551	tags=32%, list=18%, signal=26%	Apoe/Prdx2/Coro1a/F2r/Optn/Epor/Hspd1/Birc5/Sod1/Gpi1/Ncf2/Mt1/Fyn/Vegfb/Gclc/Egr1/Tnfrsf1a/Cdc34/Tyrobp
GO:0043534	blood vessel endothelial cell migration	23	0.777189	1.41704	0.011988	0.120259	0.0997562	221	tags=17%, list=7%, signal=16%	Apoe/Gata2/Tgfb1/Atp5b
GO:0046890	regulation of lipid biosynthetic process	35	0.737465	1.36577	0.011988	0.120259	0.0997562	399	tags=29%, list=13%, signal=25%	Apoe/Sphk1/Igf1r/Por/Abcg1/Sod1/Nfkb1/Slc45a3/Cdk4/Prkcd
GO:0048858	cell projection morphogenesis	122	0.629913	1.21479	0.011988	0.120259	0.0997562	337	tags=15%, list=11%, signal=14%	Apoe/Vim/Rac2/Sipa1l1/Actb/Rpl4/Foxp1/Igf1r/Cux1/Dtnbp1/Plxnc1/Mgll/Iqgap1/Bsg/Ptprs/Twf2/Rreb1/Fyn
GO:0048870	cell motility	317	0.586648	1.149	0.011988	0.120259	0.0997562	511	tags=22%, list=17%, signal=20%	Apoe/Arhgdib/Gata2/Sphk1/Vim/Rac2/Coro1a/Cd24a/Spns2/Prtn3/Actb/Flna/Cnn2/Tmsb10/Add2/Lmna/Arpc2/F2r/Cited2/Stat3/Gnai2/Igf1r/Msn/Elane/Il17ra/Dock8/Cenpv/Tgfb1/Cd9/Plxnc1/Osbpl8/Gpi1/Iqgap1/Atp5b/C1qbp/Anxa5/Myc/Fes/Hmgb2/Macf1/Emilin1/Pik3cd/Dach1/Vav1/Arap3/Selplg/Myo1g/Rreb1/Fyn/Was/Rps19/Lmo4/Glipr2/Dnaja4/Tacstd2/Fut7/Prkcd/Nup85/Stk10/Pecam1/Kars/Tgfbr3/Ddx58/Atp5a1/Lcp1/Mdga1/Vegfb/Arhgdi…
GO:0050817	coagulation	50	0.698905	1.31511	0.011988	0.120259	0.0997562	454	tags=24%, list=15%, signal=21%	Apoe/Prdx2/F2r/Dtnbp1/Cd9/Anxa5/Tspan32/Tec/Ptpn6/Prkcd/Anxa2/Psen2
GO:0051402	neuron apoptotic process	66	0.678034	1.28335	0.011988	0.120259	0.0997562	551	tags=30%, list=18%, signal=25%	Apoe/Prdx2/Coro1a/F2r/Optn/Epor/Hspd1/Birc5/Sod1/Gpi1/Ncf2/Mt1/Fam162a/Fyn/Vegfb/Gclc/Egr1/Tnfrsf1a/Cdc34/Tyrobp
GO:0051674	localization of cell	317	0.586648	1.149	0.011988	0.120259	0.0997562	511	tags=22%, list=17%, signal=20%	Apoe/Arhgdib/Gata2/Sphk1/Vim/Rac2/Coro1a/Cd24a/Spns2/Prtn3/Actb/Flna/Cnn2/Tmsb10/Add2/Lmna/Arpc2/F2r/Cited2/Stat3/Gnai2/Igf1r/Msn/Elane/Il17ra/Dock8/Cenpv/Tgfb1/Cd9/Plxnc1/Osbpl8/Gpi1/Iqgap1/Atp5b/C1qbp/Anxa5/Myc/Fes/Hmgb2/Macf1/Emilin1/Pik3cd/Dach1/Vav1/Arap3/Selplg/Myo1g/Rreb1/Fyn/Was/Rps19/Lmo4/Glipr2/Dnaja4/Tacstd2/Fut7/Prkcd/Nup85/Stk10/Pecam1/Kars/Tgfbr3/Ddx58/Atp5a1/Lcp1/Mdga1/Vegfb/Arhgdi…
GO:1900046	regulation of hemostasis	24	0.776723	1.41799	0.011988	0.120259	0.0997562	417	tags=33%, list=14%, signal=29%	Apoe/Prdx2/F2r/Cd9/Anxa5/Tec/Prkcd/Anxa2
GO:1902105	regulation of leukocyte differentiation	80	0.656966	1.25502	0.011988	0.120259	0.0997562	260	tags=16%, list=9%, signal=15%	Car2/Prdx2/Gata2/Myb/Cd24a/Runx1/Tmem176b/Nme1/H2-DMa/Tgfb1/Pnp/Myc/Fes
GO:0006979	response to oxidative stress	114	0.635688	1.22523	0.012987	0.12599	0.10451	355	tags=12%, list=12%, signal=11%	Apoe/Txnip/Prdx2/Sphk1/Mpo/Foxp1/Epor/Cst3/Sod1/Nfkb1/Aldh1a1/Fyn/Ezh2/Lonp1
GO:0009888	tissue development	308	0.584808	1.14409	0.012987	0.12599	0.10451	417	tags=16%, list=14%, signal=15%	Car2/Srgn/Txnip/Nfe2/Vim/Akap13/Hpn/Grb2/Vamp5/Sox4/Tagln2/Phb2/Flna/Mthfd1/Lmna/Runx1/Cited2/E2f4/Foxp1/Ly6e/Igf1r/Cux1/Kdm5b/Ifitm1/Msn/Epor/Por/Tgfb1/Cd9/Sod1/Gpi1/Cdk1/Myc/Macf1/Ptprs/Tec/Prkch/Tapt1/Aldh1a1/Rreb1/Ezh2/Arid1a/Lmo4/Glipr2/Tacstd2/Cdk4/Pecam1/Anxa2
GO:0015893	drug transport	28	0.759242	1.39145	0.012987	0.12599	0.10451	231	tags=25%, list=8%, signal=23%	Car2/Slc22a3/Runx1/Rhag/Dtnbp1/Slc38a5/Slc25a38
GO:0016477	cell migration	307	0.583229	1.14074	0.012987	0.12599	0.10451	511	tags=21%, list=17%, signal=20%	Apoe/Arhgdib/Gata2/Sphk1/Vim/Rac2/Coro1a/Cd24a/Spns2/Prtn3/Flna/Cnn2/Tmsb10/Add2/Lmna/Arpc2/F2r/Cited2/Stat3/Gnai2/Igf1r/Msn/Elane/Il17ra/Dock8/Cenpv/Tgfb1/Cd9/Plxnc1/Osbpl8/Gpi1/Iqgap1/Atp5b/C1qbp/Myc/Hmgb2/Macf1/Emilin1/Pik3cd/Dach1/Vav1/Arap3/Selplg/Myo1g/Rreb1/Fyn/Rps19/Lmo4/Glipr2/Dnaja4/Tacstd2/Fut7/Prkcd/Nup85/Stk10/Pecam1/Kars/Tgfbr3/Ddx58/Atp5a1/Lcp1/Mdga1/Vegfb/Arhgdia/Egr1
GO:0040011	locomotion	349	0.580973	1.1382	0.012987	0.12599	0.10451	511	tags=21%, list=17%, signal=20%	Apoe/Arhgdib/Gata2/Sphk1/Vim/Rac2/Coro1a/Cd24a/Spns2/Prtn3/Actb/Flna/Cnn2/Tmsb10/Add2/Lmna/Dock2/Arpc2/F2r/Cited2/Stat3/Foxp1/Gnai2/Cmtm7/Igf1r/Msn/Elane/Il17ra/Dock8/Cenpv/Tgfb1/Cd9/Plxnc1/Osbpl8/Gpi1/Iqgap1/Atp5b/C1qbp/Bsg/Anxa5/Myc/Fes/Hmgb2/Macf1/Emilin1/Pik3cd/Dach1/Vav1/Arap3/Selplg/Myo1g/Rreb1/Fyn/Was/Rps19/Lmo4/Glipr2/Dnaja4/Tacstd2/Fut7/Prkcd/Stx3/Nup85/Stk10/Pecam1/Kars/Tgfbr3/Ddx58/Pse…
GO:0050865	regulation of cell activation	159	0.614478	1.18683	0.012987	0.12599	0.10451	435	tags=18%, list=14%, signal=16%	Apoe/Prdx2/Gata2/Lgals1/Sphk1/Myb/Rac2/Ptpre/Coro1a/Cd24a/Runx1/H2-DMa/Dock8/Hspd1/Tgfb1/Cd9/Pnp/Lat/Mfhas1/Fes/Emilin1/Tspan32/Tec/Ptpn6/Lmo4/Prkcd/Cd27/Cst7/Kars
GO:0051702	interaction with symbiont	28	0.756788	1.38695	0.012987	0.12599	0.10451	214	tags=18%, list=7%, signal=17%	Apoe/Hpn/Elane/Hspd1/Ctsg
GO:0055088	lipid homeostasis	28	0.759564	1.39203	0.012987	0.12599	0.10451	169	tags=14%, list=6%, signal=14%	Apoe/Hpn/Cd24a/Abcg1
GO:1903530	regulation of secretion by cell	147	0.614496	1.18595	0.012987	0.12599	0.10451	316	tags=16%, list=11%, signal=15%	Apoe/Srgn/Gata2/Sphk1/Rac2/Sox4/Ifngr1/F2r/Runx1/Gnai2/Kdm5b/Dtnbp1/Abcg1/Il17ra/Hspd1/Birc5/Tgfb1/Erp29/Gpi1/Anxa5/Fes/Sdhd/Glud1
GO:0030837	negative regulation of actin filament polymerization	19	0.787669	1.4199	0.013	0.12599	0.10451	463	tags=53%, list=15%, signal=45%	Tmsb10/Add2/Arpc2/Add3/Twf2/Capg/Capzb/Prkcd/Pecam1/Scin
GO:0055013	cardiac muscle cell development	15	0.828799	1.47904	0.0130522	0.126068	0.104575	108	tags=20%, list=4%, signal=19%	Akap13/Lmna/Foxp1
GO:0097006	regulation of plasma lipoprotein particle levels	14	0.824358	1.4573	0.0131313	0.126405	0.104855	417	tags=43%, list=14%, signal=37%	Apoe/Mpo/Abcg1/Ehd1/Fech/Anxa2
GO:0043583	ear development	32	0.739598	1.3637	0.013986	0.132404	0.109831	335	tags=28%, list=11%, signal=25%	Gata2/Hpn/H2-K1/Cux1/H2-DMa/Sod1/Myc/Mcm2/Mapkapk2
GO:0044419	interspecies interaction between organisms	104	0.638144	1.22781	0.013986	0.132404	0.109831	417	tags=18%, list=14%, signal=16%	Apoe/Lgals1/Hpn/Ifitm2/Ifitm1/Elane/Epor/Trim10/Ifitm3/Hspd1/Tgfb1/Ctsg/Myc/Crebbp/Top2a/Rps19/Igf2r/Isg20/Anxa2
GO:0050818	regulation of coagulation	25	0.766622	1.4	0.013986	0.132404	0.109831	454	tags=36%, list=15%, signal=31%	Apoe/Prdx2/F2r/Cd9/Anxa5/Tec/Prkcd/Anxa2/Psen2
GO:0051056	regulation of small GTPase mediated signal transduction	48	0.701432	1.3169	0.013986	0.132404	0.109831	95	tags=12%, list=3%, signal=12%	Apoe/Arhgdib/Akap13/Sipa1l1/Dock2/F2r
GO:0060996	dendritic spine development	34	0.733325	1.35647	0.013986	0.132404	0.109831	310	tags=18%, list=10%, signal=16%	Apoe/Sipa1l1/Dtnbp1/Palm/Arid1b/Ptprs
GO:1990748	cellular detoxification	13	0.827003	1.4606	0.0141414	0.133264	0.110544	203	tags=23%, list=7%, signal=22%	Prdx2/Mpo/Sod1
GO:0042744	hydrogen peroxide catabolic process	12	0.83691	1.47199	0.01417	0.133264	0.110544	21	tags=17%, list=1%, signal=17%	Prdx2/Mpo
GO:0030182	neuron differentiation	238	0.596561	1.16271	0.014985	0.134436	0.111516	457	tags=18%, list=15%, signal=17%	Apoe/Gata2/Lgals1/Sphk1/Vim/Rac2/Cd24a/Sox4/Sipa1l1/Actb/H2-K1/Flna/Runx1/Rpl4/Stat3/Foxp1/Nme1/Igf1r/Cux1/Epor/Dtnbp1/Plxnc1/Mgll/Sod1/Iqgap1/Bsg/Acsl6/Palm/Bin1/Fes/Arid1b/Ptprs/Twf2/Fyn/Ezh2/Lmo4/Ranbp1/Ehd1/Capzb/Stx3/Zfhx3/Aurka/Tnik/Timp2
GO:0032940	secretion by cell	192	0.601676	1.16862	0.014985	0.134436	0.111516	483	tags=21%, list=16%, signal=19%	Apoe/Srgn/Gata2/Sphk1/Rac2/Coro1a/Sox4/Ifngr1/F2r/Runx1/Foxp1/Gnai2/Ly6e/Optn/Kdm5b/Dtnbp1/Abcg1/Il17ra/Hspd1/Birc5/Tgfb1/Erp29/Gpi1/Lat/Anxa5/Fes/Sdhd/Glud1/Myo1g/Slc16a10/Hk1/Stx3/Cd27/Syngr1/Kars/Panx1/Ddx58/Git2/Fbxl20/Slc16a1
GO:0043069	negative regulation of programmed cell death	200	0.60038	1.16768	0.014985	0.134436	0.111516	454	tags=20%, list=15%, signal=19%	Apoe/Prdx2/Gata2/Sphk1/Hpn/Coro1a/Phb2/Flna/Asns/Lmna/F2r/Cited2/Stat3/Gnai2/Igf1r/Optn/Epor/Por/Dock8/Hspd1/Birc5/Pnp/Sod1/Plcg2/Gpi1/Cdk1/Aurkb/Myc/Hmgb2/Mt1/Nfkb1/Prkch/Ybx1/Fyn/Hk1/Aldh2/Prkcd/Cd27/Aurka/Tgfbr3/Psen2
GO:0043434	response to peptide hormone	77	0.656336	1.25233	0.014985	0.134436	0.111516	445	tags=29%, list=15%, signal=25%	Car2/Grb2/Ptpre/Pklr/Stat3/Gnai2/Igf1r/Khk/Osbpl8/Lpin2/Cyc1/Gatm/Anxa5/Eif4ebp1/Ptpra/Nfkb1/Mars/Ybx1/Cdk4/Prkcd/Tgfbr3/Eif2b1
GO:0044242	cellular lipid catabolic process	45	0.701219	1.31324	0.014985	0.134436	0.111516	207	tags=13%, list=7%, signal=13%	Apoe/Gm2a/Acot7/Mgll/Plcg2/Lpin2
GO:0044403	symbiont process	100	0.639545	1.23	0.014985	0.134436	0.111516	282	tags=15%, list=9%, signal=14%	Apoe/Lgals1/Hpn/Ifitm2/Ifitm1/Elane/Epor/Trim10/Ifitm3/Hspd1/Tgfb1/Ctsg/Myc/Crebbp/Top2a
GO:0048588	developmental cell growth	47	0.699053	1.31022	0.014985	0.134436	0.111516	313	tags=17%, list=10%, signal=15%	Apoe/Akap13/Rpl4/Foxp1/Mgll/Iqgap1/Ptprs/Twf2
GO:0048812	neuron projection morphogenesis	117	0.632301	1.21849	0.014985	0.134436	0.111516	337	tags=15%, list=11%, signal=13%	Apoe/Vim/Rac2/Sipa1l1/Actb/Rpl4/Foxp1/Igf1r/Cux1/Dtnbp1/Plxnc1/Mgll/Iqgap1/Bsg/Ptprs/Twf2/Fyn
GO:0048839	inner ear development	28	0.749198	1.37304	0.014985	0.134436	0.111516	335	tags=29%, list=11%, signal=26%	Gata2/Hpn/H2-K1/Cux1/H2-DMa/Sod1/Mcm2/Mapkapk2
GO:0050790	regulation of catalytic activity	361	0.576913	1.12992	0.014985	0.134436	0.111516	457	tags=20%, list=15%, signal=20%	Apoe/S100a10/Prdx2/Akap13/Psmb8/Hpn/Ccne1/Cd24a/Prtn3/Sipa1l1/Phb2/Actb/F2r/Stat3/Chchd10/Taok3/Gnai2/Ppp6r1/Igf1r/Iqgap2/Myo1d/Por/Dtnbp1/Dock8/Ccnb2/Hspd1/Birc5/Tgfb1/Rpl23/Plxnc1/Cst3/Erp29/Osbpl8/Sod1/Aplp2/Gpi1/Psmb9/Iqgap1/Lat/Unc119/Tpx2/Palm/Bin1/Aurkb/Myc/Hmgb2/Vav1/Arap3/Lxn/Rgs10/Rps27l/Nfkb1/Fam162a/Ptpn6/Mcm2/Fyn/Rsu1/Stk38/Prkag1/Ezh2/Lmo4/Sh2d4a/Adap1/Trib2/Prkcd/Stk10/Pecam1/Cst7/…
GO:0051701	interaction with host	32	0.738548	1.36176	0.014985	0.134436	0.111516	256	tags=22%, list=9%, signal=20%	Lgals1/Ifitm2/Ifitm1/Trim10/Ifitm3/Tgfb1/Myc
GO:0051851	modification by host of symbiont morphology or physiology	25	0.760379	1.3886	0.014985	0.134436	0.111516	214	tags=16%, list=7%, signal=15%	Apoe/Hpn/Elane/Ctsg
GO:0061387	regulation of extent of cell growth	22	0.771493	1.40309	0.014985	0.134436	0.111516	313	tags=23%, list=10%, signal=21%	Apoe/Rpl4/Mgll/Ptprs/Twf2
GO:2000146	negative regulation of cell motility	60	0.68336	1.29007	0.014985	0.134436	0.111516	382	tags=22%, list=13%, signal=19%	Apoe/Arhgdib/Cnn2/Cited2/Stat3/Tgfb1/Osbpl8/Emilin1/Dach1/Arap3/Was/Dnaja4/Tacstd2
GO:0050772	positive regulation of axonogenesis	19	0.784102	1.41347	0.015	0.134436	0.111516	313	tags=21%, list=10%, signal=19%	Apoe/Rpl4/Plxnc1/Twf2
GO:0006694	steroid biosynthetic process	26	0.750596	1.37044	0.015984	0.13975	0.115925	309	tags=23%, list=10%, signal=21%	Apoe/Igf1r/Por/Abcg1/Sod1/Nfkb1
GO:0007159	leukocyte cell-cell adhesion	106	0.633635	1.21916	0.015984	0.13975	0.115925	202	tags=15%, list=7%, signal=15%	Prdx2/Lgals1/Myb/Rac2/Coro1a/Cd24a/Add2/Ass1/Runx1/H2-DMa/Msn/Elane/Dock8/Hspd1/Tgfb1/Pnp
GO:0022612	gland morphogenesis	28	0.746961	1.36894	0.015984	0.13975	0.115925	186	tags=21%, list=6%, signal=20%	Hpn/Phb2/Igf1r/Kdm5b/Msn/Tgfb1
GO:0030838	positive regulation of actin filament polymerization	24	0.760409	1.38821	0.015984	0.13975	0.115925	338	tags=33%, list=11%, signal=30%	Grb2/Coro1a/Arpc1b/Arpc2/Gmfg/Iqgap2/Bin1/Was
GO:0032273	positive regulation of protein polymerization	28	0.74693	1.36888	0.015984	0.13975	0.115925	486	tags=39%, list=16%, signal=33%	Grb2/Coro1a/Arpc1b/Arpc2/Gmfg/Iqgap2/Bin1/Fes/Was/Scin/Numa1
GO:0034250	positive regulation of cellular amide metabolic process	28	0.744613	1.36464	0.015984	0.13975	0.115925	399	tags=32%, list=13%, signal=28%	Vim/Sox4/Ifngr1/Abcg1/C1qbp/Eef2/Rps27l/Cdk4/Prkcd
GO:0044092	negative regulation of molecular function	178	0.606035	1.17582	0.015984	0.13975	0.115925	457	tags=21%, list=15%, signal=19%	Apoe/Prdx2/Hpn/Phb2/Actb/Flna/Gnai2/Igf1r/Myo1d/Por/Dtnbp1/Birc5/Rpl23/Cst3/Gpi1/Gtf2f1/Nfkbia/Palm/Bin1/Aurkb/Myc/Lxn/Nfkb1/Ptpn6/Mcm2/Stk38/Ezh2/Commd7/Sh2d4a/Trib2/Prkcd/Pecam1/Anxa2/Cst7/Aurka/Eif2b1/Psen2/Timp2
GO:0045185	maintenance of protein location	28	0.743222	1.36208	0.015984	0.13975	0.115925	518	tags=36%, list=17%, signal=30%	Srgn/Flna/Tmsb10/Nfkbia/Gypa/Twf2/Tapt1/Hk1/Scin/Get4
GO:2000756	regulation of peptidyl-lysine acetylation	15	0.821845	1.46663	0.0160643	0.140024	0.116151	186	tags=27%, list=6%, signal=25%	Gata2/Nfe2/Sox4/Tgfb1
GO:0044788	modulation by host of viral process	11	0.83505	1.4544	0.0163265	0.141877	0.117689	1	tags=9%, list=0%, signal=9%	Apoe
GO:0009620	response to fungus	10	0.844861	1.45842	0.0164103	0.142172	0.117934	268	tags=60%, list=9%, signal=55%	Mpo/Elane/Il17ra/Tgfb1/Ctsg/Pik3cd
GO:0030336	negative regulation of cell migration	57	0.679738	1.27909	0.016983	0.143947	0.119406	382	tags=21%, list=13%, signal=19%	Apoe/Arhgdib/Cnn2/Cited2/Stat3/Tgfb1/Osbpl8/Emilin1/Dach1/Arap3/Dnaja4/Tacstd2
GO:0031532	actin cytoskeleton reorganization	32	0.735276	1.35573	0.016983	0.143947	0.119406	260	tags=28%, list=9%, signal=26%	Arhgdib/Sipa1l1/Flna/Arpc2/Gmfg/Dtnbp1/Tgfb1/Parvg/Fes
GO:0043066	negative regulation of apoptotic process	197	0.599798	1.16557	0.016983	0.143947	0.119406	454	tags=20%, list=15%, signal=18%	Apoe/Prdx2/Gata2/Sphk1/Hpn/Coro1a/Phb2/Flna/Asns/Lmna/F2r/Cited2/Stat3/Gnai2/Igf1r/Optn/Epor/Por/Dock8/Hspd1/Birc5/Pnp/Sod1/Gpi1/Cdk1/Aurkb/Myc/Hmgb2/Mt1/Nfkb1/Prkch/Ybx1/Fyn/Hk1/Aldh2/Prkcd/Cd27/Aurka/Tgfbr3/Psen2
GO:0051495	positive regulation of cytoskeleton organization	46	0.699257	1.31037	0.016983	0.143947	0.119406	486	tags=30%, list=16%, signal=26%	S100a10/Grb2/Coro1a/Arpc1b/Flna/Arpc2/Gmfg/Iqgap2/Bin1/Fes/Was/Ranbp1/Scin/Numa1
GO:0065009	regulation of molecular function	488	0.565242	1.10975	0.016983	0.143947	0.119406	457	tags=19%, list=15%, signal=20%	Apoe/S100a10/Prdx2/Sphk1/Akap13/Psmb8/Hpn/Ccne1/Cd24a/Prtn3/Sipa1l1/Phb2/Actb/Flna/Add2/Ifngr1/F2r/Stat3/Chchd10/Taok3/Gnai2/Fxyd5/Ppp6r1/Nme1/Igf1r/Ran/Iqgap2/Myo1d/Por/Dtnbp1/Dock8/Ccnb2/Hspd1/Birc5/Tgfb1/Rpl23/Plxnc1/Cst3/Erp29/Osbpl8/Sod1/Aplp2/Plcg2/Gpi1/Psmb9/Iqgap1/Lat/Unc119/Gtf2f1/Tpx2/Nfkbia/Palm/Cdt1/Bin1/Aurkb/Myc/Hmgb2/Vav1/Crebbp/Arap3/Lxn/Rgs10/Rps27l/Nfkb1/Fam162a/Prkch/Ptpn6/Lrrf…
GO:1901701	cellular response to oxygen-containing compound	234	0.594223	1.15813	0.016983	0.143947	0.119406	399	tags=18%, list=13%, signal=17%	Car2/Prdx2/Sphk1/Vim/Mpo/Grb2/Ptpre/Sox4/Pklr/Actb/Arpc2/Stat3/Foxp1/Gnai2/Ly6e/Igf1r/Msn/Epor/Birc5/Tgfb1/Rpl23/Osbpl8/Sod1/Lpin2/Ctsg/Nfkbia/Anxa5/Fes/Eif4ebp1/Mt1/Ptpra/Rgs10/Nfkb1/Twf2/Mars/Ybx1/Fyn/Ezh2/Abcb4/Ranbp1/Cdk4/Prkcd
GO:1903706	regulation of hemopoiesis	108	0.629315	1.21217	0.016983	0.143947	0.119406	261	tags=15%, list=9%, signal=14%	Car2/Prdx2/Gata2/Myb/Cd24a/Runx1/Tmem176b/Stat3/Nme1/H2-DMa/Tgfb1/Pnp/Nfkbia/Myc/Fes/Hmgb2
GO:0002711	positive regulation of T cell mediated immunity	16	0.808103	1.44829	0.0170683	0.143947	0.119406	202	tags=25%, list=7%, signal=23%	Cd24a/H2-K1/Hspd1/Pnp
GO:0098754	detoxification	15	0.8196	1.46262	0.0170683	0.143947	0.119406	299	tags=33%, list=10%, signal=30%	Prdx2/Mpo/Mt2/Sod1/Mt1
GO:0071402	cellular response to lipoprotein particle stimulus	10	0.844226	1.45732	0.0174359	0.146615	0.121619	188	tags=30%, list=6%, signal=28%	Apoe/Abcg1/Cd9
GO:0002761	regulation of myeloid leukocyte differentiation	38	0.719782	1.33711	0.017982	0.150323	0.124695	260	tags=18%, list=9%, signal=17%	Car2/Gata2/Runx1/Nme1/Tgfb1/Myc/Fes
GO:0030162	regulation of proteolysis	137	0.61438	1.18614	0.017982	0.150323	0.124695	457	tags=21%, list=15%, signal=19%	Apoe/Psmb8/Hpn/Cbfa2t3/F2r/Alad/Stat3/Por/Hspd1/Birc5/Psmf1/Rpl23/Cst3/Gpi1/Psmb9/C1qbp/Bin1/Myc/Lxn/Rps27l/Fam162a/Fyn/Trib2/Anxa2/Cst7/Aurka/Kars/Psen2/Timp2
GO:0042982	amyloid precursor protein metabolic process	17	0.795036	1.42814	0.0180542	0.150486	0.124831	454	tags=35%, list=15%, signal=30%	Apoe/Ifngr1/Abcg1/Bin1/Itm2b/Psen2
GO:0042472	inner ear morphogenesis	14	0.815007	1.44077	0.0181818	0.150977	0.125237	203	tags=21%, list=7%, signal=20%	Gata2/Hpn/Sod1
GO:0021510	spinal cord development	12	0.826803	1.45421	0.0182186	0.150977	0.125237	354	tags=42%, list=12%, signal=37%	Gata2/Sox4/Foxp1/Ptprs/Lmo4
GO:0060603	mammary gland duct morphogenesis	10	0.840968	1.4517	0.0184615	0.152108	0.126176	186	tags=30%, list=6%, signal=28%	Phb2/Kdm5b/Tgfb1
GO:0097755	positive regulation of blood vessel diameter	10	0.84164	1.45286	0.0184615	0.152108	0.126176	203	tags=20%, list=7%, signal=19%	Apoe/Sod1
GO:0001775	cell activation	265	0.587311	1.14565	0.018981	0.152435	0.126447	521	tags=21%, list=17%, signal=19%	Apoe/Prdx2/Gata2/Lgals1/Sphk1/Myb/Rac2/Ptpre/Coro1a/Cd24a/Sox4/Treml2/Ifngr1/Dock2/F2r/Runx1/Stat3/Foxp1/Ndrg1/Cmtm7/H2-DMa/Msn/Il17ra/Dock8/Hspd1/Tgfb1/Cd9/Pnp/Plcg2/Lat/Mfhas1/Fes/Emilin1/Pik3cd/Vav1/Tspan32/Selplg/Tec/Ptpn6/Fyn/Was/Lmo4/Pfdn1/Fut7/Prkcd/Cd27/Cst7/Kars/Psen2/Lcp1/Gclc/Irf2bp2/Ccdc88b/Egr1/Hmgb3
GO:0009611	response to wounding	104	0.633818	1.21949	0.018981	0.152435	0.126447	642	tags=31%, list=21%, signal=25%	Apoe/Prdx2/Cd24a/Flna/Cnn2/F2r/Igf1r/Dtnbp1/Tgfb1/Cd9/Sod1/Anxa5/Macf1/Tspan32/Ptprs/Tec/Ptpn6/Rreb1/Ezh2/Prkcd/Pecam1/Anxa2/Aurka/Lcp1/Vegfb/Ninj1/Tyrobp/Elk3/Rab27a/Fcer1g/Prkcq/Gp9
GO:0010001	glial cell differentiation	49	0.688436	1.294	0.018981	0.152435	0.126447	332	tags=20%, list=11%, signal=18%	Vim/Sox4/Ifngr1/Stat3/Ndrg1/Tgfb1/Sod1/Bin1/Ptpra/Slc45a3
GO:0034103	regulation of tissue remodeling	22	0.76601	1.39311	0.018981	0.152435	0.126447	37	tags=9%, list=1%, signal=9%	Car2/Cd24a
GO:0043062	extracellular structure organization	37	0.724338	1.34397	0.018981	0.152435	0.126447	265	tags=19%, list=9%, signal=17%	Apoe/Mpo/Hpn/Abcg1/Tgfb1/Aplp2/Emilin1
GO:0043406	positive regulation of MAP kinase activity	39	0.712988	1.32597	0.018981	0.152435	0.126447	446	tags=33%, list=15%, signal=29%	Prdx2/Akap13/Cd24a/F2r/Taok3/Tgfb1/Erp29/Sod1/Iqgap1/Ezh2/Prkcd/Kars/Tnik
GO:0046578	regulation of Ras protein signal transduction	46	0.697	1.30614	0.018981	0.152435	0.126447	95	tags=11%, list=3%, signal=11%	Apoe/Arhgdib/Akap13/Dock2/F2r
GO:0055074	calcium ion homeostasis	90	0.648619	1.24364	0.018981	0.152435	0.126447	346	tags=16%, list=12%, signal=14%	Apoe/Gata2/Coro1a/Cd24a/F2r/Epor/Tgfb1/Plcg2/Gna15/Anxa5/Plcb2/Ptpn6/Fyn/Atp2a3
GO:0061041	regulation of wound healing	35	0.717437	1.32867	0.018981	0.152435	0.126447	417	tags=26%, list=14%, signal=22%	Apoe/Prdx2/F2r/Cd9/Anxa5/Tec/Rreb1/Prkcd/Anxa2
GO:0006066	alcohol metabolic process	57	0.676528	1.27305	0.01998	0.15643	0.12976	331	tags=19%, list=11%, signal=18%	Apoe/Sphk1/Por/Abcg1/Sod1/Aplp2/Plcg2/Pgp/Nfkb1/Plcb2/Aldh1a1
GO:0007265	Ras protein signal transduction	88	0.642786	1.2328	0.01998	0.15643	0.12976	457	tags=20%, list=15%, signal=18%	Apoe/Arhgdib/Akap13/Grb2/Rac2/Dock2/F2r/Rab37/Lat/Vav1/Arap3/Was/Rsu1/Dok2/Pecam1/Rab44/Ralgps2/Timp2
GO:0016192	vesicle-mediated transport	282	0.583432	1.13965	0.01998	0.15643	0.12976	420	tags=17%, list=14%, signal=16%	Apoe/S100a10/Gata2/Sphk1/Grb2/Rac2/Ramp1/Vamp5/Coro1a/Cd24a/Prtn3/Actb/Flna/Cnn2/Dock2/Ank1/Gnai2/Nme1/Cux1/Optn/Msn/Elane/Dtnbp1/Ifitm3/Tgfb1/Cd9/Erp29/Sod1/Plcg2/Atp5b/Lat/Unc119/Bin1/Fes/Fnbp1/Ncf2/Vav1/Epn1/Use1/Myo1g/Mapkapk2/Was/Tmem50a/Ehd1/Stx3/Pecam1/Anxa2/Syngr1/Ap1b1
GO:0045834	positive regulation of lipid metabolic process	24	0.751086	1.37119	0.01998	0.15643	0.12976	186	tags=21%, list=6%, signal=20%	Apoe/Igf1r/Por/Abcg1/Tgfb1
GO:0048699	generation of neurons	271	0.586481	1.14524	0.01998	0.15643	0.12976	457	tags=18%, list=15%, signal=17%	Apoe/Gata2/Lgals1/Sphk1/Vim/Rac2/Cd24a/Sox4/Sipa1l1/Actb/H2-K1/Flna/Runx1/Rpl4/Stat3/Foxp1/Nme1/Igf1r/Cux1/Epor/Dtnbp1/Tgfb1/Plxnc1/Mgll/Sod1/Iqgap1/Bsg/Acsl6/Palm/Bin1/Myc/Fes/Hmgb2/Arid1b/Ptpra/Ptprs/Twf2/Prkch/Slc45a3/Fyn/Ezh2/Lmo4/Ranbp1/Ehd1/Capzb/Stx3/Zfhx3/Aurka/Tnik/Timp2
GO:0055076	transition metal ion homeostasis	32	0.727934	1.34219	0.01998	0.15643	0.12976	299	tags=28%, list=10%, signal=26%	Rhd/Fth1/Mt2/Ank1/Rhag/Sod1/Aplp2/Myc/Mt1
GO:0060249	anatomical structure homeostasis	93	0.643691	1.23483	0.01998	0.15643	0.12976	289	tags=15%, list=10%, signal=14%	Car2/Gata2/Muc13/Rac2/Ccne1/Coro1a/Lmna/F2r/Tgfb1/Sod1/Cct7/Aurkb/Myc/Napsa
GO:0098657	import into cell	184	0.598116	1.16058	0.01998	0.15643	0.12976	417	tags=19%, list=14%, signal=17%	Apoe/Gata2/Sphk1/Grb2/Ramp1/Coro1a/Cd24a/Prtn3/Slc22a3/Actb/Cnn2/Dock2/Nme1/Elane/Dtnbp1/Ifitm3/Tgfb1/Cd9/Sod1/Plcg2/Atp5b/Unc119/Bin1/Fnbp1/Ncf2/Vav1/Epn1/Myo1g/Mapkapk2/Fyn/Was/Ehd1/Prkcd/Pecam1/Anxa2
GO:0019218	regulation of steroid metabolic process	19	0.771159	1.39013	0.02	0.15643	0.12976	309	tags=32%, list=10%, signal=29%	Apoe/Igf1r/Por/Abcg1/Sod1/Nfkb1
GO:0030516	regulation of axon extension	21	0.773113	1.39945	0.0200401	0.15643	0.12976	313	tags=24%, list=10%, signal=21%	Apoe/Rpl4/Mgll/Ptprs/Twf2
GO:0043113	receptor clustering	15	0.813226	1.45125	0.0200803	0.15643	0.12976	186	tags=20%, list=6%, signal=19%	Apoe/Flna/Tgfb1
GO:0002682	regulation of immune system process	337	0.575621	1.12767	0.020979	0.159096	0.131972	484	tags=20%, list=16%, signal=19%	Apoe/Car2/Prdx2/Gata2/Lgals1/Sphk1/Myb/Rac2/Ptpre/Coro1a/Cd24a/Ermap/Spns2/Treml2/H2-K1/Runx1/Tmem176b/Stat3/Foxp1/Nme1/H2-DMa/Msn/Elane/Dock8/Hspd1/Tgfb1/Cd9/Pnp/Plcg2/Gpi1/Ctsg/Lat/C1qbp/Nfkbia/Rftn1/Myc/Mfhas1/Fes/Hmgb2/Emilin1/Pik3cd/Vav1/Tspan32/Elf1/Ptprs/Tec/Prkch/Myo1g/Ptpn6/Mapkapk2/Fyn/Was/Rps19/Hk1/Stk10/Cd27/Pecam1/Cst7/Kars/Trafd1/Eif2b1/Ddx58/Psen2/Scin/Psmb4/Spon2
GO:0006898	receptor-mediated endocytosis	60	0.675013	1.27431	0.020979	0.159096	0.131972	225	tags=15%, list=7%, signal=14%	Apoe/Grb2/Ramp1/Dtnbp1/Ifitm3/Cd9/Plcg2/Atp5b/Unc119
GO:0007423	sensory organ development	72	0.658099	1.25131	0.020979	0.159096	0.131972	353	tags=21%, list=12%, signal=19%	Gata2/Vim/Hpn/H2-K1/Cited2/Stat3/Cux1/H2-DMa/Tgfb1/Sod1/Myc/Mcm2/Aldh1a1/Mapkapk2/Arid1a
GO:0010594	regulation of endothelial cell migration	33	0.720662	1.3332	0.020979	0.159096	0.131972	221	tags=15%, list=7%, signal=14%	Apoe/Gata2/Tgfb1/Gpi1/Atp5b
GO:0060548	negative regulation of cell death	222	0.590637	1.15036	0.020979	0.159096	0.131972	454	tags=20%, list=15%, signal=18%	Apoe/Prdx2/Gata2/Sphk1/Hpn/Coro1a/Sox4/Phb2/Flna/Asns/Lmna/F2r/Cited2/Stat3/Gnai2/Igf1r/Optn/Epor/Por/Dtnbp1/Dock8/Hspd1/Birc5/Cst3/Pnp/Sod1/Plcg2/Gpi1/Cdk1/Aurkb/Myc/Hmgb2/Mt1/Nfkb1/Prkch/Ybx1/Fyn/Hk1/Aldh2/Prkcd/Cd27/Aurka/Tgfbr3/Psen2
GO:0060998	regulation of dendritic spine development	29	0.731922	1.342	0.020979	0.159096	0.131972	310	tags=17%, list=10%, signal=16%	Apoe/Sipa1l1/Dtnbp1/Palm/Ptprs
GO:0061351	neural precursor cell proliferation	29	0.734057	1.34592	0.020979	0.159096	0.131972	343	tags=28%, list=11%, signal=25%	Gata2/Cd24a/Flna/Gnai2/Optn/Tgfb1/Acsl6/Rsu1
GO:0071417	cellular response to organonitrogen compound	119	0.622196	1.19974	0.020979	0.159096	0.131972	399	tags=19%, list=13%, signal=17%	Car2/Vim/Grb2/Ptpre/Pklr/Actb/Arpc2/Stat3/Gnai2/Igf1r/Rpl23/Osbpl8/Lpin2/Anxa5/Eif4ebp1/Ptpra/Nfkb1/Mars/Ybx1/Fyn/Ezh2/Cdk4/Prkcd
GO:1901698	response to nitrogen compound	203	0.595051	1.15745	0.020979	0.159096	0.131972	447	tags=20%, list=15%, signal=18%	Apoe/Car2/Vim/Grb2/Ptpre/Pklr/Actb/Arpc2/Stat3/Gnai2/Ly6e/Igf1r/Khk/Cd9/Rpl23/Osbpl8/Plcg2/Gpi1/Lpin2/Cyc1/Cdk1/Gatm/Nfkbia/Anxa5/Rftn1/Myc/Eif4ebp1/Ptpra/Rgs10/Nfkb1/Mars/Ybx1/Fyn/Ezh2/Cdk4/Prkcd/Tgfbr3/Panx1/Eif2b1/Ddx58
GO:1903708	positive regulation of hemopoiesis	60	0.674656	1.27363	0.020979	0.159096	0.131972	261	tags=17%, list=9%, signal=16%	Car2/Gata2/Myb/Runx1/Stat3/H2-DMa/Tgfb1/Pnp/Fes/Hmgb2
GO:0034446	substrate adhesion-dependent cell spreading	21	0.768184	1.39052	0.0210421	0.159152	0.132018	382	tags=33%, list=13%, signal=29%	S100a10/Flna/Arpc2/Parvg/C1qbp/Rreb1/Tacstd2
GO:0006897	endocytosis	169	0.601419	1.1646	0.021978	0.162852	0.135088	338	tags=17%, list=11%, signal=16%	Apoe/Gata2/Sphk1/Grb2/Ramp1/Coro1a/Cd24a/Prtn3/Actb/Cnn2/Dock2/Nme1/Elane/Dtnbp1/Ifitm3/Tgfb1/Cd9/Sod1/Plcg2/Atp5b/Unc119/Bin1/Fnbp1/Ncf2/Vav1/Epn1/Myo1g/Mapkapk2/Was
GO:0015672	monovalent inorganic cation transport	70	0.662074	1.25647	0.021978	0.162852	0.135088	246	tags=21%, list=8%, signal=20%	Cpox/Hpn/Atp5g3/Phb2/Flna/Ank1/Chchd10/Fxyd5/Rhag/Tgfb1/Cyc1/Kcnab2/Atp5b/Atp5o/Bin1
GO:0032990	cell part morphogenesis	127	0.615879	1.18931	0.021978	0.162852	0.135088	370	tags=15%, list=12%, signal=14%	Apoe/Vim/Rac2/Sipa1l1/Actb/Rpl4/Foxp1/Igf1r/Cux1/Dtnbp1/Plxnc1/Mgll/Iqgap1/Bsg/Ptprs/Twf2/Rreb1/Fyn/Ndufs6
GO:0071495	cellular response to endogenous stimulus	216	0.589934	1.14835	0.021978	0.162852	0.135088	415	tags=19%, list=14%, signal=18%	Car2/Vim/Akap13/Grb2/Ramp1/Ptpre/Coro1a/Zyx/Pklr/Phb2/Actb/Arpc2/Runx1/Cited2/Stat3/Gnai2/Ly6e/Igf1r/Msn/Tgfb1/Rpl23/Osbpl8/Lpin2/Iqgap1/Anxa5/Eif4ebp1/Emilin1/Ncf2/Crebbp/Ptpra/Rgs10/Nfkb1/Mars/Ybx1/Fyn/Ezh2/Arid1a/Ehd1/Cdk4/Prkcd/Fkbp4
GO:1903037	regulation of leukocyte cell-cell adhesion	89	0.638844	1.22569	0.021978	0.162852	0.135088	202	tags=15%, list=7%, signal=14%	Prdx2/Lgals1/Myb/Coro1a/Cd24a/Ass1/Runx1/H2-DMa/Elane/Dock8/Hspd1/Tgfb1/Pnp
GO:0045010	actin nucleation	16	0.793393	1.42193	0.0220884	0.162852	0.135088	463	tags=44%, list=15%, signal=37%	Coro1a/Arpc1b/Arpc2/Gmfg/Iqgap2/Was/Scin
GO:0045670	regulation of osteoclast differentiation	15	0.805754	1.43791	0.0220884	0.162852	0.135088	3	tags=7%, list=0%, signal=7%	Car2
GO:0046889	positive regulation of lipid biosynthetic process	16	0.794643	1.42417	0.0220884	0.162852	0.135088	169	tags=25%, list=6%, signal=24%	Apoe/Igf1r/Por/Abcg1
GO:0050810	regulation of steroid biosynthetic process	15	0.807542	1.44111	0.0220884	0.162852	0.135088	309	tags=40%, list=10%, signal=36%	Apoe/Igf1r/Por/Abcg1/Sod1/Nfkb1
GO:1900026	positive regulation of substrate adhesion-dependent cell spreading	12	0.824701	1.45051	0.0222672	0.162852	0.135088	336	tags=42%, list=11%, signal=37%	S100a10/Flna/Arpc2/C1qbp/Rreb1
GO:0032233	positive regulation of actin filament bundle assembly	10	0.837447	1.44562	0.0225641	0.162852	0.135088	76	tags=20%, list=3%, signal=20%	S100a10/Flna
GO:0044794	positive regulation by host of viral process	10	0.83804	1.44664	0.0225641	0.162852	0.135088	1	tags=10%, list=0%, signal=10%	Apoe
GO:0001890	placenta development	30	0.727002	1.33839	0.022977	0.162852	0.135088	159	tags=17%, list=5%, signal=16%	Gata2/Nfe2/Grb2/Cited2/Epor
GO:0007187	G protein-coupled receptor signaling pathway, coupled to cyclic nucleotide second messenger	26	0.744452	1.35922	0.022977	0.162852	0.135088	290	tags=27%, list=10%, signal=25%	Akap13/Ramp1/Flna/Gnai2/Gna15/Palm/S1pr4
GO:0007188	adenylate cyclase-modulating G protein-coupled receptor signaling pathway	26	0.744452	1.35922	0.022977	0.162852	0.135088	290	tags=27%, list=10%, signal=25%	Akap13/Ramp1/Flna/Gnai2/Gna15/Palm/S1pr4
GO:0030168	platelet activation	30	0.727604	1.3395	0.022977	0.162852	0.135088	399	tags=23%, list=13%, signal=20%	Apoe/F2r/Cd9/Tspan32/Tec/Ptpn6/Prkcd
GO:0033013	tetrapyrrole metabolic process	22	0.758648	1.37972	0.022977	0.162852	0.135088	217	tags=32%, list=7%, signal=30%	Cpox/Tmem14c/Hmbs/Blvrb/Ank1/Alad/Urod
GO:0034248	regulation of cellular amide metabolic process	90	0.644747	1.23622	0.022977	0.162852	0.135088	401	tags=18%, list=13%, signal=16%	Apoe/Sphk1/Vim/Sox4/Ifngr1/Stat3/Abcg1/C1qbp/Bin1/Eef2/Eif4ebp1/Eif4e3/Rps27l/Cdk4/Prkcd/Fech
GO:0034762	regulation of transmembrane transport	105	0.629535	1.21154	0.022977	0.162852	0.135088	399	tags=20%, list=13%, signal=18%	Car2/Clic1/Coro1a/Phb2/Actb/Flna/Ifngr1/F2r/Chchd10/Fxyd5/Tgfb1/Osbpl8/Plcg2/Kcnab2/Acsl6/Bin1/Myc/Ptpn6/Fyn/Hk1/Prkcd
GO:0040008	regulation of growth	121	0.620448	1.1966	0.022977	0.162852	0.135088	313	tags=14%, list=10%, signal=13%	Apoe/Sphk1/Hpn/Igfbp4/Cited2/Rpl4/Stat3/Foxp1/Por/Ccnb2/Tgfb1/Mgll/Sod1/Cdk1/Rftn1/Ptprs/Twf2
GO:0050863	regulation of T cell activation	90	0.639861	1.22685	0.022977	0.162852	0.135088	224	tags=14%, list=7%, signal=14%	Prdx2/Lgals1/Myb/Rac2/Coro1a/Cd24a/Runx1/H2-DMa/Dock8/Hspd1/Tgfb1/Pnp/Lat
GO:0051046	regulation of secretion	157	0.602237	1.16294	0.022977	0.162852	0.135088	316	tags=15%, list=11%, signal=14%	Apoe/Srgn/Gata2/Sphk1/Rac2/Sox4/Ifngr1/F2r/Runx1/Gnai2/Kdm5b/Dtnbp1/Abcg1/Il17ra/Hspd1/Birc5/Tgfb1/Erp29/Gpi1/Anxa5/Fes/Sdhd/Glud1
GO:0002763	positive regulation of myeloid leukocyte differentiation	18	0.776581	1.39697	0.0230461	0.162852	0.135088	260	tags=22%, list=9%, signal=20%	Car2/Runx1/Tgfb1/Fes
GO:0043029	T cell homeostasis	18	0.776618	1.39704	0.0230461	0.162852	0.135088	186	tags=28%, list=6%, signal=26%	Coro1a/Cd24a/Spns2/Ccnb2/Tgfb1
GO:1903036	positive regulation of response to wounding	18	0.774192	1.39267	0.0230461	0.162852	0.135088	137	tags=22%, list=5%, signal=21%	Prdx2/Cd24a/F2r/Igf1r
GO:2001023	regulation of response to drug	18	0.774844	1.39385	0.0230461	0.162852	0.135088	163	tags=22%, list=5%, signal=21%	Runx1/Foxp1/Epor/Dtnbp1
GO:0002833	positive regulation of response to biotic stimulus	17	0.782539	1.40569	0.0230692	0.162852	0.135088	179	tags=18%, list=6%, signal=17%	Cd24a/Optn/Hspd1
GO:1900024	regulation of substrate adhesion-dependent cell spreading	14	0.808037	1.42845	0.0232323	0.163599	0.135708	382	tags=43%, list=13%, signal=38%	S100a10/Flna/Arpc2/C1qbp/Rreb1/Tacstd2
GO:0007204	positive regulation of cytosolic calcium ion concentration	52	0.680778	1.27904	0.023976	0.165605	0.137371	337	tags=21%, list=11%, signal=19%	Gata2/Coro1a/Cd24a/F2r/Epor/Tgfb1/Plcg2/Gna15/Plcb2/Ptpn6/Fyn
GO:0007264	small GTPase mediated signal transduction	103	0.630285	1.2125	0.023976	0.165605	0.137371	641	tags=28%, list=21%, signal=23%	Apoe/Arhgdib/Akap13/Grb2/Rac2/Sipa1l1/Dock2/F2r/Rab37/Dock8/Lat/Vav1/Arap3/Was/Rsu1/Dok2/Pecam1/Rab44/Arhgap19/Ralgps2/Timp2/Arhgdia/Arhgap30/Cdc42se1/Rapgef3/Rab27a/Dab2ip/Abr/Rasgrp2
GO:0007568	aging	42	0.693123	1.29527	0.023976	0.165605	0.137371	222	tags=14%, list=7%, signal=13%	Apoe/Grb2/Lmna/Ypel3/Sod1/Cdk1
GO:0070374	positive regulation of ERK1 and ERK2 cascade	39	0.705917	1.31282	0.023976	0.165605	0.137371	258	tags=18%, list=9%, signal=17%	Apoe/Phb2/F2r/Gnai2/Epor/Tgfb1/Mfhas1
GO:0070997	neuron death	90	0.63866	1.22454	0.023976	0.165605	0.137371	551	tags=26%, list=18%, signal=22%	Apoe/Prdx2/Coro1a/F2r/Stat3/Optn/Epor/Dtnbp1/Hspd1/Birc5/Sod1/Gpi1/Ncf2/Mt1/Fam162a/Fyn/Vegfb/Gclc/Egr1/Tnfrsf1a/Cdc34/Psmc1/Tyrobp
GO:1903035	negative regulation of response to wounding	21	0.76513	1.385	0.0240481	0.165605	0.137371	417	tags=33%, list=14%, signal=29%	Apoe/Cd24a/Cd9/Anxa5/Ptprs/Prkcd/Anxa2
GO:0033003	regulation of mast cell activation	15	0.79638	1.42119	0.0240964	0.165605	0.137371	33	tags=20%, list=1%, signal=20%	Gata2/Rac2/Ptpre
GO:0033555	multicellular organismal response to stress	16	0.789294	1.41458	0.0240964	0.165605	0.137371	97	tags=12%, list=3%, signal=12%	Apoe/Runx1
GO:0035305	negative regulation of dephosphorylation	15	0.796057	1.42061	0.0240964	0.165605	0.137371	360	tags=40%, list=12%, signal=35%	Hpn/Gnai2/Myo1d/Iqgap1/Mfhas1/Sh2d4a
GO:1903793	positive regulation of anion transport	15	0.798074	1.42421	0.0240964	0.165605	0.137371	399	tags=33%, list=13%, signal=29%	Apoe/Dtnbp1/Acsl6/Abcb4/Prkcd
GO:0010243	response to organonitrogen compound	188	0.593652	1.15224	0.024975	0.170414	0.141361	445	tags=19%, list=15%, signal=17%	Apoe/Car2/Vim/Grb2/Ptpre/Pklr/Actb/Arpc2/Stat3/Gnai2/Igf1r/Khk/Cd9/Rpl23/Osbpl8/Plcg2/Gpi1/Lpin2/Cyc1/Cdk1/Gatm/Nfkbia/Anxa5/Myc/Eif4ebp1/Ptpra/Nfkb1/Mars/Ybx1/Fyn/Ezh2/Cdk4/Prkcd/Tgfbr3/Panx1/Eif2b1
GO:0061024	membrane organization	134	0.607731	1.17299	0.024975	0.170414	0.141361	256	tags=13%, list=9%, signal=12%	Apoe/S100a10/Gata2/Sphk1/Coro1a/Cd24a/Lmna/Dock2/Stat3/Chchd10/Ndrg1/Cd9/Sod1/Bin1/Aurkb/Rftn1/Myc
GO:1901566	organonitrogen compound biosynthetic process	361	0.570113	1.1166	0.024975	0.170414	0.141361	691	tags=29%, list=23%, signal=25%	Apoe/Cpox/Sphk1/Vim/Cbfa2t3/Ramp1/Tmem14c/Hmbs/Atp5g3/Sox4/Rpl32/Pklr/Mthfd1/Asns/Ank1/Ass1/Rpl4/Alad/Rps20/Stat3/Rplp2/Nme1/Hars/Elane/Khk/Acot7/Rpl13/Tgfb1/Rpl23/Pnp/Gpi1/Cyc1/Urod/Atp5b/Gatm/Atp5o/C1qbp/Odc1/Acsl6/Vars/Rps21/Myc/Eef2/Eif4ebp1/Crebbp/Eif4e3/St3gal5/Rps27l/Nfkb1/Mrpl12/Glud1/Mars/Rps19/Gars/Hk1/Cox5b/Mrpl18/Fut7/Trib2/Itm2b/Pcyt1a/Cdk4/Mrpl20/Prkcd/Fech/Ak2/Nags/Kars/Eif2b1/Ampd…
GO:0046850	regulation of bone remodeling	16	0.781612	1.40081	0.0251004	0.170862	0.141732	3	tags=6%, list=0%, signal=6%	Car2
GO:0051590	positive regulation of neurotransmitter transport	10	0.833104	1.43812	0.025641	0.172612	0.143184	163	tags=20%, list=5%, signal=19%	Sphk1/Dtnbp1
GO:0002260	lymphocyte homeostasis	26	0.736264	1.34427	0.025974	0.172612	0.143184	268	tags=27%, list=9%, signal=25%	Coro1a/Cd24a/Spns2/Ccnb2/Tgfb1/Lat/Pik3cd
GO:0040013	negative regulation of locomotion	67	0.660834	1.25105	0.025974	0.172612	0.143184	382	tags=19%, list=13%, signal=17%	Apoe/Arhgdib/Cnn2/Cited2/Stat3/Tgfb1/Osbpl8/Emilin1/Dach1/Arap3/Was/Dnaja4/Tacstd2
GO:0048675	axon extension	27	0.730753	1.33829	0.025974	0.172612	0.143184	313	tags=19%, list=10%, signal=17%	Apoe/Rpl4/Mgll/Ptprs/Twf2
GO:0055085	transmembrane transport	226	0.58588	1.14164	0.025974	0.172612	0.143184	399	tags=20%, list=13%, signal=19%	Car2/Rhd/Hpn/Clic1/Coro1a/Atp5g3/Spns2/Slc22a3/Phb2/Actb/Flna/Ifngr1/F2r/Chchd10/Fxyd5/Rhag/Spns3/Abcg1/Hspd1/Tgfb1/Slc38a5/Osbpl8/Plcg2/Cyc1/Kcnab2/Atp5b/Atp5o/Slc25a38/Acsl6/Bin1/Myc/Plcb2/Ptpn6/Slc16a10/Slc45a3/Fyn/Atp2a3/Abcb4/Slc43a3/Abcg4/Slc43a1/Hk1/Cox5b/Mrpl18/Prkcd
GO:0006801	superoxide metabolic process	19	0.767424	1.3834	0.026	0.172612	0.143184	272	tags=32%, list=9%, signal=29%	Prdx2/Mpo/Gnai2/Tgfb1/Sod1/Ncf2
GO:0015718	monocarboxylic acid transport	20	0.764926	1.37898	0.026	0.172612	0.143184	256	tags=25%, list=9%, signal=23%	Apoe/Pla2g12a/Stard10/Acsl6/Myc
GO:0045124	regulation of bone resorption	15	0.786554	1.40365	0.0261044	0.172612	0.143184	3	tags=7%, list=0%, signal=7%	Car2
GO:0046579	positive regulation of Ras protein signal transduction	14	0.795769	1.40676	0.0262626	0.172612	0.143184	95	tags=21%, list=3%, signal=21%	Akap13/Dock2/F2r
GO:0051057	positive regulation of small GTPase mediated signal transduction	14	0.795769	1.40676	0.0262626	0.172612	0.143184	95	tags=21%, list=3%, signal=21%	Akap13/Dock2/F2r
GO:0060291	long-term synaptic potentiation	14	0.795362	1.40604	0.0262626	0.172612	0.143184	47	tags=14%, list=2%, signal=14%	Apoe/Nrgn
GO:0002088	lens development in camera-type eye	11	0.820144	1.42844	0.0265306	0.172612	0.143184	186	tags=27%, list=6%, signal=26%	Vim/Cited2/Tgfb1
GO:0006900	vesicle budding from membrane	11	0.824346	1.43576	0.0265306	0.172612	0.143184	6	tags=9%, list=0%, signal=9%	S100a10
GO:0034314	Arp2/3 complex-mediated actin nucleation	11	0.824018	1.43519	0.0265306	0.172612	0.143184	338	tags=45%, list=11%, signal=40%	Arpc1b/Arpc2/Gmfg/Iqgap2/Was
GO:0045933	positive regulation of muscle contraction	10	0.828256	1.42975	0.0266667	0.172612	0.143184	95	tags=20%, list=3%, signal=19%	Sphk1/F2r
GO:0002252	immune effector process	198	0.587427	1.14205	0.026973	0.172612	0.143184	825	tags=35%, list=27%, signal=27%	Prdx2/Gata2/Lgals1/Mpo/Myb/Rac2/Coro1a/Cd24a/H2-K1/Ifngr1/Dock2/Stat3/Foxp1/Ifitm2/H2-DMa/Ifitm1/Elane/Ifitm3/Hspd1/Tgfb1/Pnp/Plcg2/Gpi1/Ctsg/Lat/C1qbp/Rftn1/Fes/Vav1/Tspan32/Myo1g/Ptpn6/Was/Rps19/Isg20/Hk1/Fut7/Prkcd/Kars/Ddx58/Psen2/Spon2/Lcp1/Tap1/Tyrobp/Ywhaz/Rab27a/Ddx17/Serinc5/Abr/Fcer1g/Ripk3/Tmbim6/Cd59a/Fcgr3/Apobec3/Cd300a/Itgb2/Slfn8/Prkce/Plcl2/Stat1/Grn/Appl1/Ffar2/Rtp4/Clec2d/Setd2…
GO:0006812	cation transport	194	0.58842	1.14324	0.026973	0.172612	0.143184	346	tags=18%, list=12%, signal=17%	Cpox/Rhd/Fth1/Hpn/Myb/Ramp1/Coro1a/Atp5g3/Slc22a3/Phb2/Flna/Ifngr1/Ank1/F2r/Chchd10/Gnai2/Fxyd5/Rhag/Dtnbp1/Tgfb1/Slc38a5/Plcg2/Cyc1/Kcnab2/Atp5b/Cachd1/Atp5o/Slc25a38/Bin1/Orai2/Plcb2/Ptpn6/Fyn/Atp2a3
GO:0008610	lipid biosynthetic process	99	0.632404	1.21647	0.026973	0.172612	0.143184	617	tags=27%, list=21%, signal=22%	Apoe/Sphk1/Fads3/Igf1r/Por/Abcg1/Acot7/Mgll/Sod1/Plcg2/Lpin2/Acsl6/Pik3cd/Nfkb1/Aldh1a1/Slc45a3/Prkag1/Pcyt1a/Cdk4/Prkcd/Agpat3/Egr1/Ptdss2/Agpat4/Dhrs11/Scd2/Serinc5
GO:0042060	wound healing	80	0.6446	1.2314	0.026973	0.172612	0.143184	642	tags=31%, list=21%, signal=25%	Apoe/Prdx2/Flna/Cnn2/F2r/Dtnbp1/Tgfb1/Cd9/Anxa5/Macf1/Tspan32/Tec/Ptpn6/Rreb1/Ezh2/Prkcd/Pecam1/Anxa2/Vegfb/Ninj1/Elk3/Rab27a/Fcer1g/Prkcq/Gp9
GO:0048708	astrocyte differentiation	22	0.751301	1.36636	0.026973	0.172612	0.143184	246	tags=18%, list=8%, signal=17%	Vim/Ifngr1/Stat3/Bin1
GO:0051186	cofactor metabolic process	143	0.604303	1.1661	0.026973	0.172612	0.143184	512	tags=24%, list=17%, signal=21%	Prdx2/Cpox/Mpo/Cbfa2t3/Tmem14c/Hmbs/Blvrb/Pklr/Mthfd1/Ank1/Alad/Stat3/Gstm1/Khk/Acot7/Mdh2/Sod1/Gpi1/Kcnab2/Urod/Acsl6/Myc/Ncf2/Idh3a/Fyn/Rpia/Isca2/Hk1/Fech/Me2/Uros/Hebp1/Gclc/Pank1
GO:0006778	porphyrin-containing compound metabolic process	21	0.760157	1.37599	0.0270541	0.172612	0.143184	217	tags=33%, list=7%, signal=31%	Cpox/Tmem14c/Hmbs/Blvrb/Ank1/Alad/Urod
GO:0002312	B cell activation involved in immune response	17	0.776445	1.39474	0.0270812	0.172612	0.143184	205	tags=24%, list=7%, signal=22%	Lgals1/Hspd1/Tgfb1/Plcg2
GO:0015914	phospholipid transport	17	0.77526	1.39261	0.0270812	0.172612	0.143184	399	tags=35%, list=13%, signal=31%	Apoe/Stard10/Abcg1/Osbpl8/Abcb4/Prkcd
GO:0017001	antibiotic catabolic process	17	0.776386	1.39463	0.0270812	0.172612	0.143184	21	tags=12%, list=1%, signal=12%	Prdx2/Mpo
GO:0006779	porphyrin-containing compound biosynthetic process	16	0.777632	1.39368	0.0271084	0.172612	0.143184	217	tags=38%, list=7%, signal=35%	Cpox/Tmem14c/Hmbs/Ank1/Alad/Urod
GO:0007189	adenylate cyclase-activating G protein-coupled receptor signaling pathway	15	0.780898	1.39356	0.0271084	0.172612	0.143184	290	tags=27%, list=10%, signal=24%	Akap13/Ramp1/Gnai2/S1pr4
GO:0033014	tetrapyrrole biosynthetic process	16	0.777632	1.39368	0.0271084	0.172612	0.143184	217	tags=38%, list=7%, signal=35%	Cpox/Tmem14c/Hmbs/Ank1/Alad/Urod
GO:0042471	ear morphogenesis	16	0.77408	1.38731	0.0271084	0.172612	0.143184	256	tags=25%, list=9%, signal=23%	Gata2/Hpn/Sod1/Myc
GO:0030155	regulation of cell adhesion	171	0.595223	1.15311	0.027972	0.176929	0.146765	407	tags=20%, list=14%, signal=18%	S100a10/Prdx2/Lgals1/Myb/Rac2/Coro1a/Cd24a/Flna/Arpc2/Ass1/Runx1/Cited2/H2-DMa/Elane/Dock8/Hspd1/Tgfb1/Cd9/Plxnc1/Pnp/Iqgap1/Atp5b/C1qbp/Fes/Macf1/Emilin1/Vav1/Ptpn6/Rreb1/Rsu1/Tacstd2/Prkcd/Stx3/Cd27
GO:0060999	positive regulation of dendritic spine development	23	0.742307	1.35344	0.027972	0.176929	0.146765	1	tags=4%, list=0%, signal=4%	Apoe
GO:0090257	regulation of muscle system process	46	0.682576	1.27911	0.027972	0.176929	0.146765	246	tags=15%, list=8%, signal=14%	Sphk1/Flna/Lmna/F2r/Foxp1/Sod1/Bin1
GO:0022402	cell cycle process	221	0.585208	1.1397	0.028971	0.182441	0.151337	739	tags=37%, list=25%, signal=30%	Sphk1/Myb/Ccne1/Sox4/Phb2/Flna/Mcm5/Ube2c/Tubb5/E2f4/Taok3/Igf1r/Ran/Cdca8/Ppm1g/Ccnb2/Birc5/Cenpv/Tgfb1/Rpl23/Mcm7/Nasp/Cdk1/Unc119/Tpx2/Cdt1/Bin1/Aurkb/Myc/Fes/Xpc/Eif4ebp1/Dach1/Kif22/Crebbp/Ahctf1/Top2a/Calm2/Rps27l/Ptpn6/Mcm2/Mcm4/Ezh2/Smc2/Ranbp1/Fen1/Cdk4/Gpr132/Pcna/Aurka/Senp6/Ccnf/Ctdspl/Chd3/Bub1b/Cenpf/Slc16a1/Numa1/Ncapd2/Timeless/Tacc1/Cul9/Ncor1/Espl1/Dab2ip/Prkcq/Prkaca/Kif11/Kif1…
GO:0060627	regulation of vesicle-mediated transport	121	0.617406	1.19073	0.028971	0.182441	0.151337	260	tags=14%, list=9%, signal=13%	Apoe/Gata2/Sphk1/Rac2/Coro1a/Prtn3/Cnn2/Dock2/Gnai2/Msn/Dtnbp1/Tgfb1/Sod1/Plcg2/Unc119/Bin1/Fes
GO:0006937	regulation of muscle contraction	28	0.723604	1.32613	0.02997	0.186395	0.154617	246	tags=18%, list=8%, signal=17%	Sphk1/Flna/F2r/Sod1/Bin1
GO:0007399	nervous system development	365	0.566784	1.11014	0.02997	0.186395	0.154617	702	tags=26%, list=23%, signal=23%	Apoe/Gata2/Lgals1/Sphk1/Vim/Rac2/Cd24a/Sox4/Sipa1l1/Actb/H2-K1/Flna/Mthfd1/Add2/Ifngr1/Runx1/Etv6/Cited2/Rpl4/Stat3/Foxp1/Ndrg1/Phf10/Nme1/Igf1r/Cux1/Epor/Dtnbp1/Tgfb1/Cd9/Plxnc1/Mgll/Sod1/Aplp2/Iqgap1/Unc119/Bsg/Acsl6/Palm/Bin1/Myc/Fes/Hmgb2/Fnbp1/Arid1b/Nfia/Ptpra/Ptprs/Twf2/Prkch/Slc45a3/Fyn/Ezh2/Arid1a/Lmo4/Pfdn1/Ranbp1/Ehd1/Capzb/Stx3/Cst7/Zfhx3/Aurka/Eif2b1/Tnik/Psen2/Timp2/Actl6a/Cenpf/Eif…
GO:0032270	positive regulation of cellular protein metabolic process	308	0.572219	1.11946	0.02997	0.186395	0.154617	467	tags=18%, list=16%, signal=17%	Apoe/Prdx2/Nfe2/Sphk1/Vim/Akap13/Hpn/Myb/Cbfa2t3/Ramp1/Cd24a/Sox4/Phb2/Igfbp4/Lmna/F2r/Stat3/Taok3/Gnai2/Igf1r/Msn/Epor/Dtnbp1/Hspd1/Tgfb1/Erp29/Osbpl8/Sod1/Iqgap1/Lat/Unc119/C1qbp/Tpx2/Nfkbia/Myc/Mfhas1/Eef2/Rps27l/Tec/Fam162a/Fyn/Ezh2/Glipr2/Trib2/Cdk4/Prkcd/Stk10/Cd27/Pecam1/Anxa2/Aurka/Kars/Tnik/Psen2/Timp2/Sqstm1
GO:0050764	regulation of phagocytosis	33	0.707577	1.30899	0.02997	0.186395	0.154617	203	tags=21%, list=7%, signal=20%	Gata2/Sphk1/Prtn3/Cnn2/Dock2/Tgfb1/Sod1
GO:0051187	cofactor catabolic process	24	0.735626	1.34296	0.02997	0.186395	0.154617	272	tags=21%, list=9%, signal=19%	Prdx2/Mpo/Blvrb/Acot7/Ncf2
GO:1901983	regulation of protein acetylation	18	0.76531	1.3767	0.0300601	0.186395	0.154617	186	tags=22%, list=6%, signal=21%	Gata2/Nfe2/Sox4/Tgfb1
GO:0006939	smooth muscle contraction	17	0.766468	1.37682	0.0300903	0.186395	0.154617	203	tags=18%, list=7%, signal=17%	Sphk1/F2r/Sod1
GO:0045840	positive regulation of mitotic nuclear division	15	0.776551	1.3858	0.0301205	0.186395	0.154617	486	tags=60%, list=16%, signal=51%	Sphk1/Phb2/Ube2c/Igf1r/Birc5/Tgfb1/Cdt1/Ranbp1/Numa1
GO:0006928	movement of cell or subcellular component	369	0.564442	1.10583	0.030969	0.189189	0.156935	447	tags=19%, list=15%, signal=18%	Apoe/Arhgdib/Gata2/Sphk1/Vim/Rac2/Coro1a/Cd24a/Spns2/Prtn3/Actb/Flna/Cnn2/Tmsb10/Add2/Lmna/Arpc2/F2r/Cited2/Stat3/Foxp1/Gnai2/Igf1r/Msn/Elane/Dtnbp1/Il17ra/Dock8/Cenpv/Tgfb1/Cd9/Plxnc1/Osbpl8/Sod1/Gpi1/Iqgap1/Atp5b/C1qbp/Bsg/Bin1/Anxa5/Myc/Fes/Hmgb2/Macf1/Emilin1/Pik3cd/Dach1/Kif22/Vav1/Arap3/Selplg/Myo1g/Rreb1/Fyn/Was/Rps19/Lmo4/Glipr2/Dnaja4/Tacstd2/Fut7/Prkcd/Nup85/Stk10/Pecam1/Kars/Tgfbr3/Ddx…
GO:0015748	organophosphate ester transport	23	0.734593	1.33937	0.030969	0.189189	0.156935	196	tags=17%, list=7%, signal=16%	Apoe/Stard10/Abcg1/Osbpl8
GO:0015849	organic acid transport	49	0.672859	1.26472	0.030969	0.189189	0.156935	399	tags=22%, list=13%, signal=20%	Apoe/Pla2g12a/Stard10/Dtnbp1/Slc38a5/Slc25a38/Acsl6/Myc/Abcb4/Slc43a1/Prkcd
GO:0046942	carboxylic acid transport	49	0.672859	1.26472	0.030969	0.189189	0.156935	399	tags=22%, list=13%, signal=20%	Apoe/Pla2g12a/Stard10/Dtnbp1/Slc38a5/Slc25a38/Acsl6/Myc/Abcb4/Slc43a1/Prkcd
GO:0051668	localization within membrane	35	0.699104	1.29472	0.030969	0.189189	0.156935	253	tags=17%, list=8%, signal=16%	Apoe/Cd24a/Flna/Dock2/Tgfb1/Rftn1
GO:0062012	regulation of small molecule metabolic process	76	0.645738	1.23137	0.030969	0.189189	0.156935	332	tags=18%, list=11%, signal=17%	Apoe/Cbfa2t3/Igfbp4/Stat3/Khk/Por/Abcg1/Tgfb1/Sod1/Cdk1/Myc/Pgp/Nfkb1/Slc45a3
GO:0035019	somatic stem cell population maintenance	12	0.813201	1.43029	0.0313765	0.19127	0.158661	54	tags=17%, list=2%, signal=16%	Gata2/Sox4
GO:0009306	protein secretion	112	0.616198	1.18719	0.031968	0.193637	0.160624	447	tags=19%, list=15%, signal=17%	Apoe/Srgn/Sox4/Ifngr1/F2r/Foxp1/Optn/Abcg1/Il17ra/Hspd1/Birc5/Tgfb1/Erp29/Gpi1/Anxa5/Glud1/Hk1/Cd27/Kars/Panx1/Ddx58
GO:0034764	positive regulation of transmembrane transport	46	0.679214	1.2728	0.031968	0.193637	0.160624	240	tags=17%, list=8%, signal=16%	Car2/Flna/Ifngr1/F2r/Chchd10/Osbpl8/Plcg2/Acsl6
GO:0048639	positive regulation of developmental growth	35	0.697809	1.29232	0.031968	0.193637	0.160624	313	tags=11%, list=10%, signal=10%	Apoe/Rpl4/Cdk1/Twf2
GO:0070670	response to interleukin-4	13	0.798824	1.41083	0.0323232	0.194962	0.161724	397	tags=38%, list=13%, signal=34%	Coro1a/Tuba1b/Alad/Mcm2/Cdk4
GO:0071353	cellular response to interleukin-4	13	0.798824	1.41083	0.0323232	0.194962	0.161724	397	tags=38%, list=13%, signal=34%	Coro1a/Tuba1b/Alad/Mcm2/Cdk4
GO:0016042	lipid catabolic process	58	0.66393	1.25128	0.032967	0.196527	0.163022	399	tags=17%, list=13%, signal=15%	Apoe/Pla2g12a/Gm2a/Acot7/Mgll/Plcg2/Lpin2/Plcb2/Cdk4/Prkcd
GO:0022407	regulation of cell-cell adhesion	104	0.622659	1.19802	0.032967	0.196527	0.163022	202	tags=14%, list=7%, signal=14%	Prdx2/Lgals1/Myb/Coro1a/Cd24a/Ass1/Runx1/Cited2/H2-DMa/Elane/Dock8/Hspd1/Tgfb1/Cd9/Pnp
GO:0034249	negative regulation of cellular amide metabolic process	41	0.68713	1.28187	0.032967	0.196527	0.163022	263	tags=12%, list=9%, signal=11%	Apoe/Sphk1/Stat3/Bin1/Eif4ebp1
GO:0051049	regulation of transport	362	0.564869	1.10631	0.032967	0.196527	0.163022	503	tags=19%, list=17%, signal=18%	Apoe/Car2/Srgn/Gata2/Sphk1/Rac2/Clic1/Coro1a/Sox4/Prtn3/Phb2/Actb/Flna/Cnn2/Ifngr1/Dock2/Arpc2/F2r/Runx1/Chchd10/Gnai2/Fxyd5/Ran/Kdm5b/Msn/Dtnbp1/Abcg1/Il17ra/Hspd1/Birc5/Tgfb1/Erp29/Osbpl8/Ptpn14/Nucb1/Sod1/Plcg2/Gpi1/Kcnab2/Unc119/Acsl6/Nfkbia/Bin1/Anxa5/Myc/Fes/Use1/Sdhd/Glud1/Ptpn6/Fyn/Abcb4/Hk1/Ehd1/Prkcd/Anxa2/Kars/Panx1/Ddx58/Psen2/Git2/Mfge8/Fbxl20/Slc16a1/Numa1/Lcp1/Gclc
GO:1901699	cellular response to nitrogen compound	129	0.611198	1.17987	0.032967	0.196527	0.163022	399	tags=19%, list=13%, signal=18%	Car2/Vim/Grb2/Ptpre/Pklr/Actb/Arpc2/Stat3/Gnai2/Ly6e/Igf1r/Rpl23/Osbpl8/Lpin2/Anxa5/Eif4ebp1/Ptpra/Rgs10/Nfkb1/Mars/Ybx1/Fyn/Ezh2/Cdk4/Prkcd
GO:0006885	regulation of pH	15	0.772668	1.37887	0.0331325	0.196527	0.163022	221	tags=13%, list=7%, signal=12%	Car2/Atp5b
GO:0030641	regulation of cellular pH	15	0.772668	1.37887	0.0331325	0.196527	0.163022	221	tags=13%, list=7%, signal=12%	Car2/Atp5b
GO:0051453	regulation of intracellular pH	15	0.772668	1.37887	0.0331325	0.196527	0.163022	221	tags=13%, list=7%, signal=12%	Car2/Atp5b
GO:0090090	negative regulation of canonical Wnt signaling pathway	14	0.784147	1.38622	0.0333333	0.197308	0.16367	1	tags=7%, list=0%, signal=7%	Apoe
GO:0035162	embryonic hemopoiesis	11	0.81631	1.42176	0.0336735	0.197964	0.164214	180	tags=27%, list=6%, signal=26%	Gata2/Runx1/Klf1
GO:0001776	leukocyte homeostasis	32	0.70475	1.29944	0.033966	0.197964	0.164214	268	tags=25%, list=9%, signal=23%	Coro1a/Cd24a/Spns2/Mthfd1/Ccnb2/Tgfb1/Lat/Pik3cd
GO:0002573	myeloid leukocyte differentiation	73	0.644871	1.22657	0.033966	0.197964	0.164214	260	tags=14%, list=9%, signal=13%	Car2/Gata2/Cbfa2t3/Prtn3/Runx1/Cited2/Nme1/Tgfb1/Myc/Fes
GO:0045576	mast cell activation	22	0.74209	1.34961	0.033966	0.197964	0.164214	260	tags=27%, list=9%, signal=25%	Gata2/Rac2/Ptpre/Ndrg1/Lat/Fes
GO:0050878	regulation of body fluid levels	74	0.642566	1.22283	0.033966	0.197964	0.164214	417	tags=18%, list=14%, signal=16%	Apoe/Prdx2/F2r/Gnai2/Nme1/Dtnbp1/Cd9/Anxa5/Tspan32/Tec/Ptpn6/Prkcd/Anxa2
GO:1901615	organic hydroxy compound metabolic process	78	0.640043	1.22167	0.033966	0.197964	0.164214	331	tags=18%, list=11%, signal=16%	Apoe/Sphk1/Hpn/Ly6e/Por/Abcg1/Sod1/Aplp2/Plcg2/Pgp/Nfkb1/Plcb2/Slc16a10/Aldh1a1
GO:0042168	heme metabolic process	18	0.755476	1.35901	0.0340681	0.197964	0.164214	494	tags=50%, list=16%, signal=42%	Cpox/Tmem14c/Hmbs/Blvrb/Alad/Urod/Fech/Uros/Hebp1
GO:0002293	alpha-beta T cell differentiation involved in immune response	15	0.77094	1.37579	0.0341365	0.197964	0.164214	186	tags=27%, list=6%, signal=25%	Myb/Stat3/Foxp1/Tgfb1
GO:0002294	CD4-positive, alpha-beta T cell differentiation involved in immune response	15	0.77094	1.37579	0.0341365	0.197964	0.164214	186	tags=27%, list=6%, signal=25%	Myb/Stat3/Foxp1/Tgfb1
GO:0042093	T-helper cell differentiation	15	0.77094	1.37579	0.0341365	0.197964	0.164214	186	tags=27%, list=6%, signal=25%	Myb/Stat3/Foxp1/Tgfb1
GO:0006469	negative regulation of protein kinase activity	43	0.683855	1.27896	0.034965	0.201137	0.166846	454	tags=19%, list=15%, signal=16%	Apoe/Actb/Igf1r/Dtnbp1/Ptpn6/Stk38/Prkcd/Psen2
GO:0008284	positive regulation of cell proliferation	193	0.585707	1.13808	0.034965	0.201137	0.166846	421	tags=20%, list=14%, signal=19%	Gata2/Sphk1/Vim/Hpn/Rac2/Coro1a/Cd24a/Malat1/Sox4/Crip2/Flna/F2r/Stat3/Foxp1/Gnai2/Nme1/Igf1r/Optn/Kdm5b/Elane/Epor/Tgfb1/Rpl23/Cst3/Pnp/Cdk1/Odc1/Myc/Hmgb2/Prkch/Ptpn6/Ybx1/Rreb1/Rsu1/Ezh2/Cdk4/Stx3/Anxa2/Nfya
GO:0008286	insulin receptor signaling pathway	35	0.693504	1.28435	0.034965	0.201137	0.166846	399	tags=29%, list=13%, signal=25%	Grb2/Ptpre/Gnai2/Igf1r/Osbpl8/Eif4ebp1/Ptpra/Ybx1/Cdk4/Prkcd
GO:0045807	positive regulation of endocytosis	49	0.670116	1.25957	0.034965	0.201137	0.166846	246	tags=14%, list=8%, signal=13%	Apoe/Gata2/Dock2/Dtnbp1/Sod1/Plcg2/Bin1
GO:0055006	cardiac cell development	17	0.761365	1.36765	0.0351053	0.201336	0.167011	108	tags=18%, list=4%, signal=17%	Akap13/Lmna/Foxp1
GO:0061045	negative regulation of wound healing	15	0.768355	1.37117	0.0351406	0.201336	0.167011	417	tags=33%, list=14%, signal=29%	Apoe/Cd9/Anxa5/Prkcd/Anxa2
GO:0002418	immune response to tumor cell	10	0.818757	1.41335	0.0358974	0.20381	0.169063	179	tags=20%, list=6%, signal=19%	Cd24a/Hspd1
GO:0022409	positive regulation of cell-cell adhesion	76	0.638401	1.21737	0.035964	0.20381	0.169063	202	tags=16%, list=7%, signal=15%	Lgals1/Myb/Coro1a/Cd24a/Runx1/Cited2/H2-DMa/Elane/Dock8/Hspd1/Tgfb1/Pnp
GO:0031334	positive regulation of protein complex assembly	53	0.664001	1.248	0.035964	0.20381	0.169063	498	tags=32%, list=17%, signal=27%	Grb2/Coro1a/Cd24a/Arpc1b/Arpc2/Gmfg/Iqgap2/Msn/Tgfb1/Cdt1/Bin1/Fes/Epn1/Was/Scin/Numa1/Lcp1
GO:0034109	homotypic cell-cell adhesion	24	0.726591	1.32647	0.035964	0.20381	0.169063	399	tags=25%, list=13%, signal=22%	Lgals1/Cd24a/Cd9/Tspan32/Ptpn6/Prkcd
GO:0055067	monovalent inorganic cation homeostasis	24	0.725272	1.32406	0.035964	0.20381	0.169063	221	tags=12%, list=7%, signal=12%	Car2/Gnai2/Atp5b
GO:0002065	columnar/cuboidal epithelial cell differentiation	19	0.757299	1.36515	0.036	0.20381	0.169063	203	tags=21%, list=7%, signal=20%	Sox4/Foxp1/Cux1/Sod1
GO:0002287	alpha-beta T cell activation involved in immune response	16	0.760045	1.36216	0.0361446	0.204224	0.169407	186	tags=25%, list=6%, signal=24%	Myb/Stat3/Foxp1/Tgfb1
GO:0010647	positive regulation of cell communication	322	0.56679	1.10986	0.036963	0.206805	0.171547	471	tags=17%, list=16%, signal=16%	Apoe/Car2/Prdx2/Sphk1/Akap13/Cd24a/Nrgn/Sox4/Phb2/Flna/Stard10/Igfbp4/Ifngr1/Dock2/F2r/Runx1/Cited2/Stat3/Chchd10/Taok3/Gnai2/Igf1r/Epor/Por/Dtnbp1/Tgfb1/Rpl23/Erp29/Osbpl8/Sod1/Iqgap1/C1qbp/Myc/Mfhas1/Macf1/Crebbp/Nfkb1/Glud1/Fam162a/Prkch/Ptpn6/Fyn/Ezh2/Glipr2/Prkcd/Stx3/Cd27/Pecam1/Kars/Tgfbr3/Tnik/Psen2/Timp2/Sqstm1/Eef1e1
GO:0023056	positive regulation of signaling	324	0.567142	1.11068	0.036963	0.206805	0.171547	471	tags=17%, list=16%, signal=16%	Apoe/Car2/Prdx2/Sphk1/Akap13/Cd24a/Nrgn/Sox4/Phb2/Flna/Stard10/Igfbp4/Ifngr1/Dock2/F2r/Runx1/Cited2/Stat3/Chchd10/Taok3/Gnai2/Igf1r/Epor/Por/Dtnbp1/Tgfb1/Rpl23/Erp29/Osbpl8/Sod1/Iqgap1/C1qbp/Myc/Mfhas1/Macf1/Crebbp/Nfkb1/Glud1/Fam162a/Prkch/Ptpn6/Fyn/Ezh2/Glipr2/Prkcd/Stx3/Cd27/Pecam1/Anxa2/Kars/Tgfbr3/Tnik/Psen2/Timp2/Sqstm1/Eef1e1
GO:0048638	regulation of developmental growth	70	0.64297	1.22022	0.036963	0.206805	0.171547	313	tags=16%, list=10%, signal=14%	Apoe/Cited2/Rpl4/Stat3/Foxp1/Por/Mgll/Sod1/Cdk1/Ptprs/Twf2
GO:0050708	regulation of protein secretion	94	0.626475	1.20224	0.036963	0.206805	0.171547	447	tags=19%, list=15%, signal=17%	Apoe/Srgn/Sox4/Ifngr1/F2r/Abcg1/Il17ra/Hspd1/Birc5/Tgfb1/Erp29/Gpi1/Anxa5/Glud1/Hk1/Kars/Panx1/Ddx58
GO:0060560	developmental growth involved in morphogenesis	44	0.678871	1.27077	0.036963	0.206805	0.171547	313	tags=18%, list=10%, signal=17%	Apoe/Rpl4/Kdm5b/Tgfb1/Mgll/Iqgap1/Ptprs/Twf2
GO:0055072	iron ion homeostasis	21	0.740334	1.34011	0.0370741	0.207021	0.171727	256	tags=29%, list=9%, signal=26%	Rhd/Fth1/Ank1/Rhag/Sod1/Myc
GO:0030195	negative regulation of blood coagulation	12	0.799737	1.4066	0.0374494	0.207521	0.172141	417	tags=42%, list=14%, signal=36%	Apoe/Cd9/Anxa5/Prkcd/Anxa2
GO:0050819	negative regulation of coagulation	12	0.799737	1.4066	0.0374494	0.207521	0.172141	417	tags=42%, list=14%, signal=36%	Apoe/Cd9/Anxa5/Prkcd/Anxa2
GO:1900047	negative regulation of hemostasis	12	0.799737	1.4066	0.0374494	0.207521	0.172141	417	tags=42%, list=14%, signal=36%	Apoe/Cd9/Anxa5/Prkcd/Anxa2
GO:0006909	phagocytosis	65	0.648969	1.22774	0.037962	0.207521	0.172141	696	tags=37%, list=23%, signal=29%	Gata2/Sphk1/Coro1a/Prtn3/Cnn2/Dock2/Elane/Tgfb1/Sod1/Ncf2/Vav1/Myo1g/Pecam1/Mfge8/Spon2/Tyrobp/Cdc42se1/Rab27a/Lyar/Abr/Fcer1g/Fcgr3/Cd300a/Itgb2
GO:0007049	cell cycle	328	0.566483	1.10964	0.037962	0.207521	0.172141	739	tags=32%, list=25%, signal=27%	Txnip/Sphk1/Myb/Clic1/Ccne1/Tuba1b/Sox4/Phb2/Actb/Flna/Asns/Mcm5/Ube2c/Tubb5/Cited2/E2f4/Stat3/Cdca3/Taok3/Gnai2/Mns1/Igf1r/Ran/Cdca8/Ppm1g/Spc24/Ccnb2/Birc5/Cenpv/Tgfb1/Rpl23/Mcm7/Nasp/Iqgap1/Cdk1/Unc119/Tpx2/Cdt1/Bin1/Aurkb/Myc/Fes/Xpc/Eif4ebp1/Dach1/Kif22/Crebbp/Ahctf1/Top2a/Calm2/Rps27l/Ptpn6/Mcm2/Mcm4/Ezh2/Smc2/Tuba1c/Ranbp1/Fen1/Cdk4/Prkcd/Stk10/Gpr132/Pcna/Aurka/Senp6/Ccnf/Ctdspl/Chd3/Timp…
GO:0051193	regulation of cofactor metabolic process	23	0.729557	1.33019	0.037962	0.207521	0.172141	433	tags=30%, list=14%, signal=26%	Prdx2/Cbfa2t3/Tmem14c/Stat3/Myc/Fyn/Me2
GO:0072659	protein localization to plasma membrane	59	0.660875	1.24559	0.037962	0.207521	0.172141	544	tags=29%, list=18%, signal=24%	S100a10/Ramp1/Vamp5/Actb/Flna/Ank1/Optn/Tgfb1/Bsg/Palm/Tspan33/Stx3/Anxa2/Tnik/Sqstm1/Krt18/Tnfrsf1a
GO:0090596	sensory organ morphogenesis	39	0.689515	1.28232	0.037962	0.207521	0.172141	353	tags=21%, list=12%, signal=18%	Gata2/Hpn/Cited2/Stat3/Sod1/Myc/Aldh1a1/Arid1a
GO:1903409	reactive oxygen species biosynthetic process	30	0.705991	1.29971	0.037962	0.207521	0.172141	337	tags=27%, list=11%, signal=24%	Mpo/Ass1/Stat3/Epor/Hspd1/Ddah2/Sod1/Fyn
GO:1990138	neuron projection extension	34	0.693133	1.28213	0.037962	0.207521	0.172141	313	tags=18%, list=10%, signal=16%	Apoe/Rpl4/Mgll/Iqgap1/Ptprs/Twf2
GO:1990778	protein localization to cell periphery	63	0.651837	1.23314	0.037962	0.207521	0.172141	544	tags=29%, list=18%, signal=24%	S100a10/Ramp1/Vamp5/Actb/Flna/Ank1/Optn/Tgfb1/Bsg/Palm/Tspan33/Stx3/Anxa2/Tnik/Sqstm1/Numa1/Krt18/Tnfrsf1a
GO:0042493	response to drug	183	0.589431	1.14387	0.038961	0.211199	0.175193	399	tags=20%, list=13%, signal=18%	Car2/Sphk1/Vim/Slc22a3/Pklr/Actb/Arpc2/Runx1/Alad/Foxp1/Gnai2/Ly6e/Gstm1/Igf1r/Rhag/Epor/Dtnbp1/Tgfb1/Slc38a5/Sod1/Plcg2/Gpi1/Cdk1/Slc25a38/Nfkbia/Myc/Eif4ebp1/Rgs10/Add3/Nfkb1/Aldh1a1/Fyn/Ezh2/Abcb4/Cdk4/Prkcd
GO:0045637	regulation of myeloid cell differentiation	64	0.648657	1.22755	0.038961	0.211199	0.175193	261	tags=16%, list=9%, signal=15%	Car2/Gata2/Runx1/Stat3/Nme1/Tgfb1/Nfkbia/Myc/Fes/Hmgb2
GO:0051480	regulation of cytosolic calcium ion concentration	58	0.654954	1.23437	0.038961	0.211199	0.175193	337	tags=19%, list=11%, signal=17%	Gata2/Coro1a/Cd24a/F2r/Epor/Tgfb1/Plcg2/Gna15/Plcb2/Ptpn6/Fyn
GO:2000241	regulation of reproductive process	22	0.734963	1.33665	0.038961	0.211199	0.175193	230	tags=23%, list=8%, signal=21%	Arhgdib/Runx1/Cited2/Igf1r/C1qbp
GO:0042743	hydrogen peroxide metabolic process	18	0.749639	1.34851	0.0390782	0.211199	0.175193	337	tags=28%, list=11%, signal=25%	Prdx2/Mpo/Stat3/Sod1/Fyn
GO:0051785	positive regulation of nuclear division	18	0.749943	1.34905	0.0390782	0.211199	0.175193	245	tags=39%, list=8%, signal=36%	Sphk1/Phb2/Ube2c/Igf1r/Birc5/Tgfb1/Cdt1
GO:0043407	negative regulation of MAP kinase activity	16	0.75853	1.35944	0.0391566	0.211224	0.175213	399	tags=25%, list=13%, signal=22%	Apoe/Ptpn6/Stk38/Prkcd
GO:1902743	regulation of lamellipodium organization	11	0.804133	1.40055	0.0397959	0.212748	0.176477	395	tags=55%, list=13%, signal=48%	Rac2/Arpc2/Twf2/Rreb1/Was/Capzb
GO:0009607	response to biotic stimulus	213	0.581093	1.13096	0.03996	0.212748	0.176477	639	tags=26%, list=21%, signal=22%	Txnip/Prdx2/Vim/Mpo/Cd24a/Mt2/Pklr/H2-K1/Ifngr1/F2r/Ifitm2/Gas5/Optn/Ifitm1/Elane/Hba-a2/Ifitm3/Il17ra/Hspd1/Tgfb1/Plcg2/Psmb9/Ctsg/C1qbp/Nfkbia/Hmgb2/Pik3cd/Ncf2/Crebbp/Tspan32/Nfkb1/Mapkapk2/Tmem229b/Rps19/Isg20/Cdk4/Prkcd/Ddx58/Tnfaip8/Spon2/Ccdc88b/Sp110/Fkbp5/Tnfrsf1a/Ddx17/Cd79b/Fau/Mapkapk3/Pabpn1/Dab2ip/Serinc5/Abr/Prpf8/Fcer1g/Irgm1
GO:0031589	cell-substrate adhesion	75	0.634828	1.20973	0.03996	0.212748	0.176477	414	tags=23%, list=14%, signal=20%	S100a10/Lgals1/Rac2/Coro1a/Zyx/Flna/Arpc2/Parvg/Iqgap1/C1qbp/Macf1/Emilin1/Myo1g/Rreb1/Rsu1/Tacstd2/Pecam1
GO:0042176	regulation of protein catabolic process	82	0.629855	1.2039	0.03996	0.212748	0.176477	503	tags=23%, list=17%, signal=20%	Apoe/Cbfa2t3/Flna/Alad/Msn/Psmf1/Rpl23/Cst3/Odc1/Psmd2/Fyn/Trib2/Anxa2/Aurka/Psmd3/Psen2/Timp2/Fbxl20/Gclc
GO:0051170	import into nucleus	40	0.683954	1.27391	0.03996	0.212748	0.176477	405	tags=28%, list=13%, signal=24%	Txnip/Phb2/Flna/Lmna/Stat3/Ran/Tgfb1/Nfkbia/Prkag1/Prkcd/Nup85
GO:0051338	regulation of transferase activity	169	0.588711	1.13999	0.03996	0.212748	0.176477	454	tags=21%, list=15%, signal=19%	Apoe/Prdx2/Akap13/Ccne1/Cd24a/Actb/F2r/Taok3/Igf1r/Dtnbp1/Ccnb2/Tgfb1/Rpl23/Erp29/Osbpl8/Sod1/Aplp2/Iqgap1/Lat/Unc119/Tpx2/Aurkb/Myc/Ptpn6/Stk38/Prkag1/Ezh2/Lmo4/Trib2/Prkcd/Stk10/Kars/Tnik/Ccnf/Psen2
GO:0070372	regulation of ERK1 and ERK2 cascade	58	0.65346	1.23155	0.03996	0.212748	0.176477	359	tags=17%, list=12%, signal=15%	Apoe/Phb2/F2r/Gnai2/Epor/Tgfb1/Mfhas1/Emilin1/Ptpn6/Glipr2
GO:0030178	negative regulation of Wnt signaling pathway	17	0.753735	1.35395	0.0401204	0.213205	0.176856	1	tags=6%, list=0%, signal=6%	Apoe
GO:0006783	heme biosynthetic process	14	0.773936	1.36817	0.040404	0.213647	0.177223	217	tags=36%, list=7%, signal=33%	Cpox/Tmem14c/Hmbs/Alad/Urod
GO:0045648	positive regulation of erythrocyte differentiation	11	0.798285	1.39037	0.0408163	0.213647	0.177223	261	tags=27%, list=9%, signal=25%	Gata2/Stat3/Hmgb2
GO:0002791	regulation of peptide secretion	102	0.618004	1.189	0.040959	0.213647	0.177223	250	tags=13%, list=8%, signal=12%	Apoe/Srgn/Sox4/Ifngr1/F2r/Abcg1/Il17ra/Hspd1/Birc5/Tgfb1/Erp29/Gpi1/Anxa5
GO:0008361	regulation of cell size	37	0.685363	1.27165	0.040959	0.213647	0.177223	397	tags=19%, list=13%, signal=17%	Apoe/E2f4/Rpl4/Mgll/Ptprs/Twf2/Cdk4
GO:0032869	cellular response to insulin stimulus	48	0.667138	1.25251	0.040959	0.213647	0.177223	399	tags=27%, list=13%, signal=24%	Grb2/Ptpre/Pklr/Gnai2/Igf1r/Osbpl8/Lpin2/Eif4ebp1/Ptpra/Mars/Ybx1/Cdk4/Prkcd
GO:0034613	cellular protein localization	346	0.561476	1.10003	0.040959	0.213647	0.177223	636	tags=23%, list=21%, signal=21%	Apoe/Srgn/S100a10/Txnip/Ramp1/Ccne1/Vamp5/Cd24a/Phb2/Actb/Flna/Tmsb10/Lmna/Ank1/Arpc2/Rab37/Stat3/Chchd10/Ddx39/Ran/Optn/Msn/Hspd1/Tgfb1/Osbpl8/Ptpn14/Nucb1/Cct7/Kcnab2/Iqgap1/Cdk1/Bsg/Nfkbia/Palm/Cdt1/Tspan33/Aurkb/Rftn1/Mfhas1/Macf1/Gypa/Twf2/Tapt1/Ybx1/Fyn/Ezh2/Hk1/Ehd1/Prkcd/Stx3/Nup85/Anxa2/Syngr1/Ap1b1/Rab44/Aurka/Tnik/Bub1b/Scin/Sqstm1/Hdgf/Numa1/Lcp1/Get4/Krt18/Tnfrsf1a/Tyrobp/Vcl/Ywhaz/R…
GO:0043393	regulation of protein binding	65	0.646717	1.22348	0.040959	0.213647	0.177223	454	tags=22%, list=15%, signal=19%	Apoe/Actb/Add2/Ran/Dtnbp1/Aplp2/Gtf2f1/Aurkb/Myc/Anxa2/Aurka/Tgfbr3/Eif2b1/Psen2
GO:0045165	cell fate commitment	32	0.698153	1.28728	0.040959	0.213647	0.177223	495	tags=22%, list=16%, signal=18%	Gata2/Runx1/Stat3/Tgfb1/Lmo4/Psen2/Smad1
GO:0051153	regulation of striated muscle cell differentiation	30	0.701686	1.29178	0.040959	0.213647	0.177223	385	tags=20%, list=13%, signal=18%	Akap13/Foxp1/Tgfb1/Ybx1/Ezh2/Ehd1
GO:0072330	monocarboxylic acid biosynthetic process	57	0.656777	1.23588	0.040959	0.213647	0.177223	381	tags=26%, list=13%, signal=23%	Sphk1/Cbfa2t3/Pklr/Fads3/Asns/Stat3/Khk/Acot7/Mgll/Gpi1/Myc/Aldh1a1/Slc45a3/Prkag1/Hk1
GO:0010596	negative regulation of endothelial cell migration	10	0.80918	1.39682	0.0410256	0.213647	0.177223	186	tags=20%, list=6%, signal=19%	Apoe/Tgfb1
GO:0006940	regulation of smooth muscle contraction	14	0.773514	1.36742	0.0414141	0.215278	0.178576	203	tags=21%, list=7%, signal=20%	Sphk1/F2r/Sod1
GO:0002285	lymphocyte activation involved in immune response	45	0.665985	1.24725	0.041958	0.216922	0.17994	205	tags=18%, list=7%, signal=17%	Lgals1/Myb/Coro1a/Stat3/Foxp1/Hspd1/Tgfb1/Plcg2
GO:0009145	purine nucleoside triphosphate biosynthetic process	45	0.665574	1.24648	0.041958	0.216922	0.17994	384	tags=33%, list=13%, signal=30%	Cbfa2t3/Atp5g3/Pklr/Stat3/Nme1/Khk/Tgfb1/Pnp/Gpi1/Cyc1/Atp5b/Atp5o/Myc/Hk1/Cox5b
GO:1901700	response to oxygen-containing compound	311	0.566183	1.10816	0.041958	0.216922	0.17994	399	tags=18%, list=13%, signal=18%	Car2/Prdx2/Sphk1/Vim/Mpo/Grb2/Ptpre/Sox4/Pklr/Actb/Arpc2/F2r/Runx1/Alad/Stat3/Foxp1/Gnai2/Ly6e/Igf1r/Msn/Elane/Khk/Epor/Birc5/Tgfb1/Rpl23/Osbpl8/Sod1/Plcg2/Lpin2/Cyc1/Ctsg/Cdk1/Gatm/Nfkbia/Cdt1/Anxa5/Fes/Hmgb2/Eif4ebp1/Ncf2/Mt1/Ptpra/Rgs10/Nfkb1/Twf2/Mars/Aldh1a1/Ybx1/Mapkapk2/Fyn/Ezh2/Abcb4/Igf2r/Ranbp1/Cdk4/Prkcd
GO:0048538	thymus development	17	0.750914	1.34888	0.0421264	0.217399	0.180336	454	tags=35%, list=15%, signal=30%	Prdx2/Myb/Cited2/Ccnb2/Lmo4/Psen2
GO:0007162	negative regulation of cell adhesion	59	0.651807	1.2285	0.042957	0.219703	0.182247	399	tags=20%, list=13%, signal=18%	Prdx2/Lgals1/Cd24a/Ass1/Runx1/Tgfb1/Cd9/Plxnc1/Atp5b/Ptpn6/Tacstd2/Prkcd
GO:0016311	dephosphorylation	64	0.644224	1.21916	0.042957	0.219703	0.182247	399	tags=28%, list=13%, signal=25%	Hpn/Ptpre/Ptpn18/Gnai2/Ppp6r1/Myo1d/Ppm1g/Tgfb1/Ptpn14/Iqgap1/Mfhas1/Pgp/Ptpn13/Ptpra/Ptprs/Ptpn6/Sh2d4a/Prkcd
GO:0050870	positive regulation of T cell activation	66	0.640991	1.21324	0.042957	0.219703	0.182247	202	tags=15%, list=7%, signal=14%	Lgals1/Myb/Coro1a/Cd24a/Runx1/H2-DMa/Dock8/Hspd1/Tgfb1/Pnp
GO:0051604	protein maturation	72	0.634938	1.20727	0.042957	0.219703	0.182247	654	tags=26%, list=22%, signal=21%	Srgn/Hpn/Ctse/Sox4/Glrx5/C1qbp/Tspan33/Myc/Crebbp/Isca2/Tmem208/Anxa2/Cst7/Psen2/Birc3/Bag2/Afg3l2/Prkaca/Cd59a
GO:0070371	ERK1 and ERK2 cascade	64	0.643943	1.21863	0.042957	0.219703	0.182247	359	tags=17%, list=12%, signal=15%	Apoe/Phb2/F2r/Gnai2/Epor/Tgfb1/Myc/Mfhas1/Emilin1/Ptpn6/Glipr2
GO:0060563	neuroepithelial cell differentiation	10	0.806305	1.39186	0.0430769	0.219923	0.182429	203	tags=30%, list=7%, signal=28%	Sox4/Cux1/Sod1
GO:1902895	positive regulation of pri-miRNA transcription by RNA polymerase II	11	0.79632	1.38695	0.0438776	0.220088	0.182566	309	tags=36%, list=10%, signal=33%	Gata2/Stat3/Tgfb1/Nfkb1
GO:0002790	peptide secretion	123	0.60668	1.16994	0.043956	0.220088	0.182566	447	tags=18%, list=15%, signal=16%	Apoe/Srgn/Sox4/Ifngr1/F2r/Foxp1/Optn/Abcg1/Il17ra/Hspd1/Birc5/Tgfb1/Erp29/Gpi1/Anxa5/Glud1/Slc16a10/Hk1/Cd27/Kars/Panx1/Ddx58
GO:0006473	protein acetylation	41	0.676375	1.26181	0.043956	0.220088	0.182566	275	tags=22%, list=9%, signal=20%	Gata2/Nfe2/Sphk1/Sox4/Por/Mdh2/Tgfb1/Pole3/Crebbp
GO:0019216	regulation of lipid metabolic process	63	0.647385	1.22472	0.043956	0.220088	0.182566	399	tags=17%, list=13%, signal=15%	Apoe/Sphk1/Igf1r/Por/Abcg1/Tgfb1/Sod1/Nfkb1/Slc45a3/Cdk4/Prkcd
GO:0031032	actomyosin structure organization	35	0.684416	1.26752	0.043956	0.220088	0.182566	108	tags=14%, list=4%, signal=14%	S100a10/Akap13/Zyx/Cnn2/Foxp1
GO:0035150	regulation of tube size	30	0.700461	1.28953	0.043956	0.220088	0.182566	303	tags=17%, list=10%, signal=15%	Apoe/F2r/Mgll/Sod1/Add3
GO:0035296	regulation of tube diameter	30	0.700461	1.28953	0.043956	0.220088	0.182566	303	tags=17%, list=10%, signal=15%	Apoe/F2r/Mgll/Sod1/Add3
GO:0048584	positive regulation of response to stimulus	441	0.555301	1.0897	0.043956	0.220088	0.182566	457	tags=18%, list=15%, signal=18%	Apoe/Prdx2/Gata2/Sphk1/Akap13/Myb/Rac2/Cd24a/Ermap/Sox4/Phb2/H2-K1/Flna/Stard10/Igfbp4/Ifngr1/Dock2/F2r/Runx1/Cited2/Stat3/Foxp1/Chchd10/Taok3/Gnai2/Ypel3/Igf1r/H2-DMa/Optn/Elane/Epor/Por/Il17ra/Hspd1/Tgfb1/Rpl23/Erp29/Osbpl8/Pnp/Sod1/Plcg2/Ctsg/Iqgap1/C1qbp/Nfkbia/Rftn1/Myc/Mfhas1/Hmgb2/Macf1/Vav1/Crebbp/Elf1/Nfkb1/Ptprs/Tec/Fam162a/Prkch/Myo1g/Ptpn6/Mapkapk2/Rreb1/Fyn/Was/Rps19/Ezh2/Glipr2/Hk1/…
GO:0050880	regulation of blood vessel size	30	0.700461	1.28953	0.043956	0.220088	0.182566	303	tags=17%, list=10%, signal=15%	Apoe/F2r/Mgll/Sod1/Add3
GO:0071901	negative regulation of protein serine/threonine kinase activity	26	0.719409	1.3135	0.043956	0.220088	0.182566	399	tags=19%, list=13%, signal=17%	Apoe/Dtnbp1/Ptpn6/Stk38/Prkcd
GO:0097746	regulation of blood vessel diameter	30	0.700461	1.28953	0.043956	0.220088	0.182566	303	tags=17%, list=10%, signal=15%	Apoe/F2r/Mgll/Sod1/Add3
GO:0010810	regulation of cell-substrate adhesion	48	0.663103	1.24493	0.044955	0.224304	0.186064	382	tags=25%, list=13%, signal=22%	S100a10/Lgals1/Rac2/Flna/Arpc2/Iqgap1/C1qbp/Macf1/Emilin1/Rreb1/Rsu1/Tacstd2
GO:0072593	reactive oxygen species metabolic process	81	0.624472	1.19366	0.044955	0.224304	0.186064	274	tags=17%, list=9%, signal=16%	Prdx2/Mpo/Grb2/Ass1/Stat3/Gnai2/Epor/Por/Hspd1/Tgfb1/Ddah2/Sod1/Ncf2/Vav1
GO:1904035	regulation of epithelial cell apoptotic process	18	0.745684	1.34139	0.0450902	0.224587	0.186298	137	tags=11%, list=5%, signal=11%	Gata2/Igf1r
GO:0008277	regulation of G protein-coupled receptor signaling pathway	24	0.71481	1.30496	0.045954	0.226913	0.188227	302	tags=25%, list=10%, signal=23%	Ramp1/Gnai2/Dtnbp1/Mgll/Palm/Rgs10
GO:0009636	response to toxic substance	83	0.626273	1.19769	0.045954	0.226913	0.188227	350	tags=20%, list=12%, signal=19%	Prdx2/Sphk1/Mpo/Mt2/Actb/Ass1/Alad/Foxp1/Igf1r/Epor/Sod1/Cdk1/Mt1/Nfkb1/Aldh1a1/Fyn/Ezh2
GO:0044843	cell cycle G1/S phase transition	47	0.662432	1.24159	0.045954	0.226913	0.188227	453	tags=30%, list=15%, signal=26%	Myb/Ccne1/Sox4/Phb2/E2f4/Nasp/Eif4ebp1/Crebbp/Rps27l/Ptpn6/Ezh2/Cdk4/Gpr132/Ctdspl
GO:0050663	cytokine secretion	54	0.655957	1.2337	0.045954	0.226913	0.188227	447	tags=20%, list=15%, signal=18%	Srgn/Ifngr1/F2r/Foxp1/Optn/Il17ra/Hspd1/Hk1/Kars/Panx1/Ddx58
GO:0060828	regulation of canonical Wnt signaling pathway	32	0.690602	1.27336	0.045954	0.226913	0.188227	54	tags=6%, list=2%, signal=6%	Apoe/Sox4
GO:2000249	regulation of actin cytoskeleton reorganization	13	0.783814	1.38432	0.0464646	0.229039	0.189991	260	tags=38%, list=9%, signal=35%	Arhgdib/Arpc2/Gmfg/Tgfb1/Fes
GO:0033619	membrane protein proteolysis	12	0.790992	1.39122	0.0465587	0.229107	0.190048	457	tags=50%, list=15%, signal=43%	Apoe/Prtn3/Tgfb1/Napsa/Psen2/Timp2
GO:0009206	purine ribonucleoside triphosphate biosynthetic process	44	0.668226	1.25085	0.046953	0.229861	0.190673	384	tags=34%, list=13%, signal=30%	Cbfa2t3/Atp5g3/Pklr/Stat3/Nme1/Khk/Tgfb1/Pnp/Gpi1/Cyc1/Atp5b/Atp5o/Myc/Hk1/Cox5b
GO:0009617	response to bacterium	137	0.598198	1.1549	0.046953	0.229861	0.190673	639	tags=28%, list=21%, signal=23%	Prdx2/Vim/Mpo/Cd24a/Mt2/H2-K1/F2r/Gas5/Optn/Elane/Hba-a2/Tgfb1/Plcg2/Psmb9/Ctsg/Nfkbia/Hmgb2/Ncf2/Nfkb1/Mapkapk2/Tmem229b/Rps19/Cdk4/Prkcd/Tnfaip8/Spon2/Sp110/Fkbp5/Tnfrsf1a/Cd79b/Fau/Mapkapk3/Pabpn1/Dab2ip/Abr/Prpf8/Fcer1g/Irgm1
GO:0030258	lipid modification	36	0.680887	1.26195	0.046953	0.229861	0.190673	268	tags=11%, list=9%, signal=10%	Apoe/Por/Abcg1/Pik3cd
GO:0048167	regulation of synaptic plasticity	33	0.686862	1.27067	0.047952	0.232006	0.192452	596	tags=33%, list=20%, signal=27%	Apoe/Nrgn/Sipa1l1/Mgll/Stx3/Syngr1/Psen2/Sqstm1/Egr1/Tyrobp/Paip2
GO:0048608	reproductive structure development	76	0.627854	1.19726	0.047952	0.232006	0.192452	261	tags=14%, list=9%, signal=14%	Gata2/Nfe2/Grb2/Flna/Runx1/Cited2/Igf1r/Kdm5b/Epor/Sod1/Hmgb2
GO:0050773	regulation of dendrite development	45	0.660257	1.23652	0.047952	0.232006	0.192452	350	tags=18%, list=12%, signal=16%	Apoe/Sipa1l1/Cux1/Dtnbp1/Iqgap1/Palm/Ptprs/Ezh2
GO:0051188	cofactor biosynthetic process	76	0.628248	1.19801	0.047952	0.232006	0.192452	256	tags=21%, list=9%, signal=20%	Cpox/Cbfa2t3/Tmem14c/Hmbs/Pklr/Mthfd1/Ank1/Alad/Stat3/Khk/Acot7/Sod1/Gpi1/Urod/Acsl6/Myc
GO:1903039	positive regulation of leukocyte cell-cell adhesion	72	0.631352	1.20045	0.047952	0.232006	0.192452	202	tags=15%, list=7%, signal=15%	Lgals1/Myb/Coro1a/Cd24a/Runx1/H2-DMa/Elane/Dock8/Hspd1/Tgfb1/Pnp
GO:1903050	regulation of proteolysis involved in cellular protein catabolic process	46	0.663164	1.24273	0.047952	0.232006	0.192452	189	tags=11%, list=6%, signal=10%	Apoe/Cbfa2t3/Alad/Psmf1/Rpl23
GO:0014009	glial cell proliferation	11	0.792431	1.38017	0.0479592	0.232006	0.192452	320	tags=36%, list=11%, signal=33%	Vim/Sox4/Myc/Prkch
GO:0010543	regulation of platelet activation	14	0.765123	1.35259	0.0484848	0.233953	0.194067	399	tags=29%, list=13%, signal=25%	Apoe/Cd9/Tec/Prkcd
GO:0006606	protein import into nucleus	38	0.67897	1.2613	0.048951	0.233953	0.194067	405	tags=26%, list=13%, signal=23%	Txnip/Phb2/Flna/Lmna/Stat3/Ran/Tgfb1/Nfkbia/Prkcd/Nup85
GO:0008202	steroid metabolic process	44	0.663949	1.24284	0.048951	0.233953	0.194067	204	tags=14%, list=7%, signal=13%	Apoe/Igf1r/Por/Abcg1/Sod1/Aplp2
GO:0016310	phosphorylation	441	0.553866	1.08688	0.048951	0.233953	0.194067	696	tags=28%, list=23%, signal=25%	Apoe/Prdx2/Sphk1/Akap13/Grb2/Cbfa2t3/Ccne1/Cd24a/Cox6a1/Pklr/Phb2/Actb/Igfbp4/F2r/Stat3/Chchd10/Tk1/Taok3/Gnai2/Nme1/Igf1r/Khk/Epor/Dtnbp1/Ccnb2/Birc5/Tgfb1/Ndufb9/Erp29/Osbpl8/Sod1/Aplp2/Gpi1/Cyc1/Ctsg/Mcm7/Iqgap1/Atp5b/Cdk1/Lat/Unc119/Atp5o/Tpx2/Aurkb/Myc/Mfhas1/Fes/Emilin1/Pik3cd/Ptpn13/Ptpra/Sdhd/Tec/Prkch/Uqcrfs1/Ptpn6/Mapkapk2/Fyn/Stk38/Prkag1/Ezh2/Lmo4/Ndufb6/Glipr2/Ndufs6/Dok2/Hk1/Cox5b/T…
GO:0071705	nitrogen compound transport	418	0.554469	1.08778	0.048951	0.233953	0.194067	498	tags=18%, list=17%, signal=17%	Apoe/Car2/Srgn/Txnip/Rhd/Ramp1/Vamp5/Cd24a/Sox4/Slc22a3/Phb2/Actb/Flna/Lmna/Ifngr1/Arpc2/F2r/Rab37/Stat3/Foxp1/Ddx39/Ly6e/Ran/Rhag/H2-DMa/Optn/Myo1d/Dtnbp1/Abcg1/Il17ra/Hspd1/Birc5/Tgfb1/Slc38a5/Erp29/Ptpn14/Nucb1/Gpi1/Nasp/Unc119/Slc25a38/Nfkbia/Tomm6/Anxa5/Rftn1/Myc/Macf1/Ahctf1/Use1/Sdhd/Glud1/Slc16a10/Fyn/Slc43a1/Hk1/Ehd1/Mrpl18/Prkcd/Stx3/Nup85/Cd27/Syngr1/Ap1b1/Rab44/Kars/Panx1/Ddx58/Psen2/…
GO:0071902	positive regulation of protein serine/threonine kinase activity	49	0.658535	1.2378	0.048951	0.233953	0.194067	446	tags=27%, list=15%, signal=23%	Prdx2/Akap13/Cd24a/F2r/Taok3/Tgfb1/Erp29/Sod1/Iqgap1/Ezh2/Prkcd/Kars/Tnik
GO:1903364	positive regulation of cellular protein catabolic process	35	0.679987	1.25932	0.048951	0.233953	0.194067	152	tags=9%, list=5%, signal=8%	Apoe/Cbfa2t3/Msn
GO:0007613	memory	21	0.721941	1.30682	0.0490982	0.233953	0.194067	1	tags=5%, list=0%, signal=5%	Apoe
GO:0046148	pigment biosynthetic process	21	0.723809	1.3102	0.0490982	0.233953	0.194067	217	tags=29%, list=7%, signal=27%	Cpox/Tmem14c/Hmbs/Mthfd1/Alad/Urod
GO:0002335	mature B cell differentiation	13	0.775883	1.37031	0.0494949	0.23467	0.194662	205	tags=23%, list=7%, signal=22%	Lgals1/Cmtm7/Plcg2
GO:0009988	cell-cell recognition	13	0.774091	1.36715	0.0494949	0.23467	0.194662	210	tags=38%, list=7%, signal=36%	Dock2/Msn/Dock8/Cd9/Cct7
GO:0010927	cellular component assembly involved in morphogenesis	13	0.773369	1.36587	0.0494949	0.23467	0.194662	188	tags=23%, list=6%, signal=22%	Akap13/Foxp1/Cd9
GO:0000278	mitotic cell cycle	192	0.580293	1.12709	0.04995	0.235655	0.195479	739	tags=36%, list=25%, signal=29%	Sphk1/Myb/Ccne1/Tuba1b/Sox4/Phb2/Flna/Asns/Ube2c/Tubb5/E2f4/Taok3/Igf1r/Ran/Cdca8/Ccnb2/Birc5/Tgfb1/Nasp/Iqgap1/Cdk1/Unc119/Tpx2/Cdt1/Aurkb/Myc/Xpc/Eif4ebp1/Kif22/Crebbp/Top2a/Calm2/Rps27l/Ptpn6/Mcm2/Mcm4/Ezh2/Smc2/Tuba1c/Ranbp1/Cdk4/Gpr132/Pcna/Aurka/Ccnf/Ctdspl/Timp2/Bub1b/Cenpf/Numa1/Ncapd2/Tacc1/Cul9/Espl1/Bex4/Prkcq/Usp22/Cenph/Kif11/Kif18b/Mki67/Eif4g1/Anp32b/Clspn/Zfp36l2/Atrx/Cdc45/Mad2l1…
GO:0042440	pigment metabolic process	26	0.713085	1.30195	0.04995	0.235655	0.195479	217	tags=27%, list=7%, signal=25%	Cpox/Tmem14c/Hmbs/Blvrb/Mthfd1/Alad/Urod
GO:0043933	protein-containing complex subunit organization	382	0.5573	1.09274	0.04995	0.235655	0.195479	733	tags=30%, list=24%, signal=26%	Apoe/S100a10/Mpo/Grb2/Coro1a/Cd24a/Atp5g3/Hp1bp3/Arpc1b/Tmsb10/Add2/Mcm5/Ube2c/Arpc2/Alad/Chchd10/Tk1/Gmfg/Igf1r/H2-DMa/Rrm2/Optn/Iqgap2/Msn/Abcg1/Cenpv/Tgfb1/Rpl23/Ndufb9/Pole3/Mcm7/Kcnab2/Nasp/Cdk1/C1qbp/Cdt1/Bin1/Tspan33/Anxa5/Myc/Fes/Eif4ebp1/Emilin1/Ahctf1/Epn1/Add3/Rps27l/Kctd1/Twf2/Mcm2/Aldh1a1/Was/Rps19/Prkag1/Mcm4/Arid1a/Lmo4/Lonp1/Smc2/Ndufb6/Capg/Snrpb/Ehd1/Capzb/Mrpl20/Prkcd/Fech/Peca…
GO:0045727	positive regulation of translation	21	0.721358	1.30576	0.0501002	0.235974	0.195744	397	tags=29%, list=13%, signal=25%	Vim/Sox4/C1qbp/Eef2/Rps27l/Cdk4
GO:0002699	positive regulation of immune effector process	63	0.641861	1.21426	0.0509491	0.237088	0.196668	484	tags=27%, list=16%, signal=23%	Gata2/Myb/Rac2/Cd24a/H2-K1/Foxp1/Hspd1/Tgfb1/Pnp/Gpi1/Fes/Vav1/Rps19/Hk1/Kars/Ddx58/Spon2
GO:0030855	epithelial cell differentiation	94	0.615987	1.18211	0.0509491	0.237088	0.196668	417	tags=17%, list=14%, signal=15%	Txnip/Vim/Sox4/Tagln2/Flna/E2f4/Foxp1/Cux1/Msn/Tgfb1/Sod1/Ptprs/Prkch/Ezh2/Pecam1/Anxa2
GO:0035051	cardiocyte differentiation	30	0.694664	1.27885	0.0509491	0.237088	0.196668	443	tags=27%, list=15%, signal=23%	Akap13/Lmna/Cited2/Foxp1/Tgfb1/Arid1a/Anxa2/Tgfbr3
GO:0046916	cellular transition metal ion homeostasis	23	0.714131	1.30206	0.0509491	0.237088	0.196668	299	tags=26%, list=10%, signal=24%	Fth1/Mt2/Sod1/Aplp2/Myc/Mt1
GO:0051098	regulation of binding	106	0.610208	1.17408	0.0509491	0.237088	0.196668	261	tags=13%, list=9%, signal=13%	Apoe/S100a10/Actb/Add2/Nme1/Ran/Dtnbp1/Tgfb1/Aplp2/Gtf2f1/Cdt1/Aurkb/Myc/Hmgb2
GO:0051247	positive regulation of protein metabolic process	339	0.561022	1.09925	0.0509491	0.237088	0.196668	467	tags=18%, list=16%, signal=17%	Apoe/Prdx2/Nfe2/Sphk1/Vim/Akap13/Hpn/Myb/Cbfa2t3/Ramp1/Cd24a/Sox4/Phb2/Igfbp4/Lmna/Ifngr1/F2r/Stat3/Taok3/Gnai2/Igf1r/Msn/Elane/Epor/Dtnbp1/Abcg1/Hspd1/Tgfb1/Erp29/Osbpl8/Sod1/Iqgap1/Lat/Unc119/C1qbp/Tpx2/Nfkbia/Myc/Mfhas1/Eef2/Rps27l/Tec/Fam162a/Mapkapk2/Fyn/Ezh2/Glipr2/Trib2/Cdk4/Prkcd/Stk10/Cd27/Pecam1/Anxa2/Aurka/Kars/Tnik/Psen2/Timp2/Sqstm1
GO:0070727	cellular macromolecule localization	348	0.560068	1.09734	0.0509491	0.237088	0.196668	636	tags=23%, list=21%, signal=20%	Apoe/Srgn/S100a10/Txnip/Ramp1/Ccne1/Vamp5/Cd24a/Phb2/Actb/Flna/Tmsb10/Lmna/Ank1/Arpc2/Rab37/Stat3/Chchd10/Ddx39/Ran/Optn/Msn/Hspd1/Tgfb1/Osbpl8/Ptpn14/Nucb1/Cct7/Kcnab2/Iqgap1/Cdk1/Bsg/Nfkbia/Palm/Cdt1/Tspan33/Aurkb/Rftn1/Mfhas1/Macf1/Gypa/Twf2/Tapt1/Ybx1/Fyn/Ezh2/Hk1/Ehd1/Prkcd/Stx3/Nup85/Anxa2/Syngr1/Ap1b1/Rab44/Aurka/Tnik/Bub1b/Scin/Sqstm1/Hdgf/Numa1/Lcp1/Get4/Krt18/Tnfrsf1a/Tyrobp/Vcl/Ywhaz/R…
GO:0030004	cellular monovalent inorganic cation homeostasis	20	0.727455	1.31142	0.051	0.237088	0.196668	221	tags=10%, list=7%, signal=9%	Car2/Atp5b
GO:0001503	ossification	58	0.64395	1.21363	0.0519481	0.239548	0.198708	495	tags=19%, list=16%, signal=16%	Srgn/Nfe2/Clic1/Lmna/Ifitm1/Tgfb1/Hemgn/Tapt1/Tgfbr3/Pdlim7/Smad1
GO:0003013	circulatory system process	93	0.618103	1.18575	0.0519481	0.239548	0.198708	337	tags=15%, list=11%, signal=14%	Apoe/Akap13/Flna/F2r/E2f4/Gnai2/Tgfb1/Mgll/Sod1/Bin1/Ncf2/Fli1/Add3/Fyn
GO:0019220	regulation of phosphate metabolic process	322	0.561566	1.09963	0.0519481	0.239548	0.198708	467	tags=19%, list=16%, signal=18%	Apoe/Prdx2/Sphk1/Akap13/Hpn/Grb2/Cbfa2t3/Ccne1/Cd24a/Phb2/Actb/Igfbp4/F2r/Stat3/Taok3/Gnai2/Ppp6r1/Igf1r/Myo1d/Epor/Dtnbp1/Ccnb2/Tgfb1/Erp29/Osbpl8/Sod1/Aplp2/Mcm7/Iqgap1/Cdk1/Lat/Unc119/Tpx2/Myc/Mfhas1/Emilin1/Ptpn13/Tec/Ptpn6/Fyn/Stk38/Prkag1/Ezh2/Lmo4/Glipr2/Sh2d4a/Dok2/Trib2/Prkcd/Fech/Stk10/Cd27/Pecam1/Anxa2/Me2/Kars/Tnik/Ccnf/Ctdspl/Psen2/Timp2/Sqstm1
GO:0051174	regulation of phosphorus metabolic process	323	0.56105	1.09867	0.0519481	0.239548	0.198708	467	tags=19%, list=16%, signal=18%	Apoe/Prdx2/Sphk1/Akap13/Hpn/Grb2/Cbfa2t3/Ccne1/Cd24a/Phb2/Actb/Igfbp4/F2r/Stat3/Taok3/Gnai2/Ppp6r1/Igf1r/Myo1d/Epor/Dtnbp1/Ccnb2/Tgfb1/Erp29/Osbpl8/Sod1/Aplp2/Mcm7/Iqgap1/Cdk1/Lat/Unc119/Tpx2/Myc/Mfhas1/Emilin1/Ptpn13/Tec/Ptpn6/Fyn/Stk38/Prkag1/Ezh2/Lmo4/Glipr2/Sh2d4a/Dok2/Trib2/Prkcd/Fech/Stk10/Cd27/Pecam1/Anxa2/Me2/Kars/Tnik/Ccnf/Ctdspl/Psen2/Timp2/Sqstm1
GO:0072657	protein localization to membrane	112	0.606513	1.16853	0.0519481	0.239548	0.198708	264	tags=13%, list=9%, signal=13%	Apoe/S100a10/Ramp1/Vamp5/Actb/Flna/Ank1/Arpc2/Optn/Tgfb1/Bsg/Palm/Tspan33/Rftn1/Macf1
GO:0007422	peripheral nervous system development	10	0.798287	1.37802	0.0523077	0.24043	0.19944	203	tags=30%, list=7%, signal=28%	Cited2/Ndrg1/Sod1
GO:0010591	regulation of lamellipodium assembly	10	0.797743	1.37708	0.0523077	0.24043	0.19944	395	tags=50%, list=13%, signal=44%	Rac2/Arpc2/Twf2/Was/Capzb
GO:0002274	myeloid leukocyte activation	64	0.636689	1.2049	0.0529471	0.241428	0.200268	276	tags=20%, list=9%, signal=19%	Gata2/Sphk1/Rac2/Ptpre/Ifngr1/Dock2/Ndrg1/Hspd1/Tgfb1/Lat/Mfhas1/Fes/Tspan32
GO:0014015	positive regulation of gliogenesis	23	0.712097	1.29836	0.0529471	0.241428	0.200268	320	tags=26%, list=11%, signal=23%	Vim/Tgfb1/Bin1/Myc/Ptpra/Prkch
GO:0016053	organic acid biosynthetic process	87	0.618235	1.18449	0.0529471	0.241428	0.200268	626	tags=33%, list=21%, signal=27%	Sphk1/Cbfa2t3/Pklr/Mthfd1/Fads3/Asns/Ass1/Stat3/Khk/Acot7/Tgfb1/Mgll/Gpi1/Gatm/Myc/Nfkb1/Glud1/Aldh1a1/Slc45a3/Prkag1/Hk1/Nags/Uros/Cad/Mgst3/Ncor1/Scd2/Mtch2/Alox5ap
GO:0046394	carboxylic acid biosynthetic process	87	0.618235	1.18449	0.0529471	0.241428	0.200268	626	tags=33%, list=21%, signal=27%	Sphk1/Cbfa2t3/Pklr/Mthfd1/Fads3/Asns/Ass1/Stat3/Khk/Acot7/Tgfb1/Mgll/Gpi1/Gatm/Myc/Nfkb1/Glud1/Aldh1a1/Slc45a3/Prkag1/Hk1/Nags/Uros/Cad/Mgst3/Ncor1/Scd2/Mtch2/Alox5ap
GO:1902115	regulation of organelle assembly	32	0.687595	1.26781	0.0529471	0.241428	0.200268	498	tags=31%, list=17%, signal=26%	Akap13/Sipa1l1/Arpc2/Mns1/Msn/Ptprs/Tapt1/Senp6/Numa1/Lcp1
GO:0030835	negative regulation of actin filament depolymerization	12	0.784746	1.38024	0.0536437	0.243827	0.202258	463	tags=58%, list=15%, signal=50%	Add2/Arpc2/Add3/Twf2/Capg/Capzb/Scin
GO:0051693	actin filament capping	12	0.784746	1.38024	0.0536437	0.243827	0.202258	463	tags=58%, list=15%, signal=50%	Add2/Arpc2/Add3/Twf2/Capg/Capzb/Scin
GO:1902533	positive regulation of intracellular signal transduction	190	0.5782	1.123	0.0539461	0.244812	0.203075	471	tags=17%, list=16%, signal=16%	Apoe/Prdx2/Sphk1/Akap13/Cd24a/Phb2/Igfbp4/Dock2/F2r/Taok3/Gnai2/Igf1r/Epor/Tgfb1/Rpl23/Erp29/Osbpl8/Sod1/Iqgap1/C1qbp/Mfhas1/Crebbp/Ptpn6/Fyn/Ezh2/Glipr2/Prkcd/Cd27/Pecam1/Kars/Tnik/Timp2/Eef1e1
GO:0030225	macrophage differentiation	18	0.73263	1.31791	0.0541082	0.245159	0.203363	186	tags=11%, list=6%, signal=10%	Gata2/Tgfb1
GO:0035303	regulation of dephosphorylation	27	0.700108	1.28217	0.0549451	0.248557	0.206181	399	tags=33%, list=13%, signal=29%	Hpn/Gnai2/Ppp6r1/Myo1d/Tgfb1/Iqgap1/Mfhas1/Sh2d4a/Prkcd
